# Supplementary material for: GATA3 induces human T-cell commitment by restraining Notch activity and repressing NK-cell fate
Source: Nat Commun. 2016 Apr 6;7:11171. doi: 10.1038/ncomms11171 (PMC4823830; doi:10.1038/ncomms11171)
Supplement: Supplementary Data 1 — Full micro-array data from control and GATA3 transduced CD34+ thymocytes, 48 hours following transduction. Data shows average of 3 independent experiments [file ncomms11171-s2.xlsx]

## Sheet: all
ProbeName	Row	Col	ControlType	SystematicName	logFC	AveExpr	t	P.Value	adj.P.Val	B	GeneSymbol	PrimaryAccession	sig	dir
A_33_P3376821	226	51	0	NM_006144	-2.64906	10.4367	-18.4711	5.36257e-07	0.00101504	6.75783	GZMA	NM_006144	yes	down
A_33_P3343120	214	164	0	NM_002163	-2.10621	12.267	-16.4587	1.14448e-06	0.00117782	6.15813	IRF8	NM_002163	yes	down
A_33_P3383233	34	67	0	NM_201535	-2.45771	11.2938	-15.0935	2.01705e-06	0.001601	5.68376	NDRG2	NM_201535	yes	down
A_32_P209960	328	161	0	NM_000246	-2.05627	10.6196	-14.7618	2.33181e-06	0.00169907	5.55902	CIITA	NM_000246	yes	down
A_23_P257043	130	1	0	NM_005261	-2.05672	8.88967	-14.2908	2.88064e-06	0.00185279	5.37487	GEM	NM_005261	yes	down
A_33_P3380383	277	134	0	NM_001099221	-2.20961	10.8066	-14.0839	3.16753e-06	0.00194083	5.29128	TIFAB	NM_001099221	yes	down
A_23_P376488	89	17	0	NM_000594	-2.04804	11.1812	-14.0274	3.25133e-06	0.00194791	5.2682	TNF	NM_000594	yes	down
A_33_P3241269	231	13	0	NM_001025195	-2.2803	7.74926	-12.8139	5.84761e-06	0.00298883	4.73908	CES1	NM_001025195	yes	down
A_23_P138194	316	151	0	NM_000433	-1.96492	8.96159	-12.9344	5.5038e-06	0.00298883	4.79458	NCF2	NM_000433	yes	down
A_23_P420863	249	9	0	NM_022162	-1.87515	7.77479	-12.5626	6.64601e-06	0.00314345	4.62123	NOD2	NM_022162	yes	down
A_23_P136683	260	138	0	NM_001243961	-1.81244	9.41792	-12.5055	6.8446e-06	0.00315311	4.594	HLA-DQB1	NM_001243961	yes	down
A_23_P421401	325	65	0	NM_002609	-2.0248	8.04605	-12.4099	7.19218e-06	0.00317871	4.54808	PDGFRB	NM_002609	yes	down
A_33_P3221293	129	26	0	NM_004403	-1.977	6.63189	-12.2115	7.97968e-06	0.00323344	4.45137	DFNA5	NM_004403	yes	down
A_23_P141345	215	42	0	NM_001932	-2.22349	7.05612	-12.3449	7.43999e-06	0.00323344	4.51661	MPP3	NM_001932	yes	down
A_23_P81441	177	144	0	NM_130848	-2.34219	11.2737	-12.1056	8.44056e-06	0.00325148	4.39889	C5orf20	NM_130848	yes	down
A_23_P23639	292	152	0	NM_153259	-2.20485	7.41332	-12.131	8.32742e-06	0.00325148	4.41151	MCOLN2	NM_153259	yes	down
A_23_P64611	307	132	0	NM_176798	-2.13709	9.26012	-12.0285	8.79481e-06	0.00329317	4.36036	P2RY6	NM_176798	yes	down
A_33_P3383970	79	13	0	NM_030956	-1.86193	8.44517	-11.9185	9.33061e-06	0.00334246	4.30479	TLR10	NM_030956	yes	down
A_23_P259611	273	53	0	NM_016616	-2.28384	7.32405	-11.9145	9.35048e-06	0.00334246	4.30279	TXNDC3	NM_016616	yes	down
A_23_P145529	324	54	0	NM_181795	-1.90526	7.59525	-11.7872	1.00196e-05	0.00341935	4.23764	PKIB	NM_181795	yes	down
A_23_P40956	106	67	0	NM_016362	-1.79212	8.12271	-11.6636	1.07211e-05	0.00361303	4.17362	GHRL	NM_016362	yes	down
A_23_P206359	100	24	0	NM_004360	-1.57234	10.3945	-11.4592	1.20092e-05	0.00377125	4.06582	CDH1	NM_004360	yes	down
A_33_P3423365	78	149	0	NM_001127663	-1.66127	9.92242	-11.4702	1.19358e-05	0.00377125	4.07166	GSN	NM_001127663	yes	down
A_33_P3352098	277	121	0	NM_021201	-1.56657	9.62143	-11.4403	1.21372e-05	0.00377125	4.05572	MS4A7	NM_021201	yes	down
A_23_P28334	361	123	0	NM_003853	-1.73842	8.94847	-11.3263	1.29414e-05	0.00383407	3.99447	IL18RAP	NM_003853	yes	down
A_23_P200138	328	7	0	NM_020125	-2.05784	9.45184	-11.2872	1.32318e-05	0.0038775	3.97324	SLAMF8	NM_020125	yes	down
A_33_P3358923	314	128	0	NM_181780	-1.68268	7.72212	-11.2062	1.38563e-05	0.00393226	3.92907	BTLA	NM_181780	yes	down
A_32_P356316	269	152	0	NM_002119	-1.46196	10.9316	-10.8371	1.71627e-05	0.00436087	3.72283	HLA-DOA	NM_002119	yes	down
A_32_P82111	96	52	0	NM_020737	-1.88992	8.0901	-10.7655	1.7904e-05	0.00436087	3.68185	LRFN2	NM_020737	yes	down
A_23_P87709	255	42	0	NM_024829	-2.39598	9.65428	-10.7607	1.79546e-05	0.00436087	3.67911	PLBD1	NM_024829	yes	down
A_32_P107617	210	163	0	NM_003019	-1.73414	6.76257	-10.8158	1.73793e-05	0.00436087	3.71068	SFTPD	NM_003019	yes	down
A_23_P57856	312	121	0	NM_001130845	-1.4186	9.95382	-10.6614	1.90473e-05	0.00454439	3.62173	BCL6	NM_001130845	yes	down
A_23_P45099	151	164	0	NM_002125	-1.70033	11.9758	-10.5814	1.9983e-05	0.0046847	3.57504	HLA-DRB5	NM_002125	yes	down
A_32_P87697	106	151	0	NM_019111	-1.71271	12.7377	-10.5481	2.03876e-05	0.00469886	3.5555	HLA-DRA	NM_019111	yes	down
A_33_P3273884	367	139	0	NM_002122	-1.59713	8.87917	-10.4652	2.14372e-05	0.00484121	3.50649	HLA-DQA1	NM_002122	yes	down
A_23_P209799	275	120	0	NM_001080527	-1.69758	8.69404	-10.4488	2.16523e-05	0.00484121	3.49673	MYO7B	NM_001080527	yes	down
A_32_P147078	251	122	0	NM_021097	-1.67184	7.51302	-10.4756	2.13018e-05	0.00484121	3.51268	SLC8A1	NM_021097	yes	down
A_33_P3424217	309	71	0	ENST00000399670	-2.03615	10.7685	-10.3982	2.23297e-05	0.00491799	3.46659		ENST00000399670	yes	down
A_33_P3215948	196	141	0	NM_005797	-1.59498	8.80023	-10.3904	2.24374e-05	0.00491799	3.46188	MPZL2	NM_005797	yes	down
A_23_P421423	309	122	0	NM_006291	-1.36819	12.3562	-10.3688	2.27354e-05	0.00494313	3.44896	TNFAIP2	NM_006291	yes	down
A_33_P3338928	110	61	0	NM_001343	-1.74204	8.94484	-10.3297	2.32881e-05	0.00502277	3.42542	DAB2	NM_001343	yes	down
A_23_P8913	226	33	0	NM_000067	-1.76906	7.82555	-10.2938	2.38078e-05	0.00506737	3.40377	CA2	NM_000067	yes	down
A_23_P156327	380	65	0	NM_000358	-2.09566	10.6717	-10.2895	2.38708e-05	0.00506737	3.40118	TGFBI	NM_000358	yes	down
A_23_P412321	40	90	0	NM_000579	-1.51857	7.7085	-10.2105	2.50674e-05	0.00518925	3.35312	CCR5	NM_000579	yes	down
A_23_P91390	308	98	0	NM_000361	-2.19995	10.7451	-10.1495	2.60377e-05	0.00523863	3.31575	THBD	NM_000361	yes	down
A_23_P8108	210	30	0	ENST00000547498	-1.75126	11.7746	-10.0722	2.73305e-05	0.00537833	3.26799		ENST00000547498	yes	down
A_32_P351968	248	29	0	NM_002118	-1.68391	12.1962	-10.0836	2.71352e-05	0.00537833	3.27506	HLA-DMB	NM_002118	yes	down
A_23_P119835	10	123	0	NM_021209	-1.54731	7.66987	-10.0879	2.70623e-05	0.00537833	3.27772	NLRC4	NM_021209	yes	down
A_23_P143526	148	67	0	NM_006272	-2.11484	11.4964	-9.91848	3.01235e-05	0.00580093	3.17182	S100B	NM_006272	yes	down
A_23_P407096	303	123	0	NM_152625	-1.97494	8.57043	-9.90295	3.04233e-05	0.0058171	3.16201	ZNF366	NM_152625	yes	down
A_23_P48029	12	67	0	NM_016184	-1.51946	11.933	-9.8358	3.17595e-05	0.00594609	3.1194	CLEC4A	NM_016184	yes	down
A_23_P99442	305	2	0	NM_004119	-1.41211	8.88764	-9.79947	3.25104e-05	0.00600328	3.09621	FLT3	NM_004119	yes	down
A_23_P143143	105	22	0	NM_002166	-1.57513	12.4822	-9.78426	3.28307e-05	0.0060212	3.08647	ID2	NM_002166	yes	down
A_23_P141429	204	139	0	NM_016428	-1.31574	10.6654	-9.62379	3.64392e-05	0.00621889	2.9827	ABI3	NM_016428	yes	down
A_23_P212354	183	42	0	NM_001123041	-1.45233	7.34828	-9.6235	3.6446e-05	0.00621889	2.98252	CCR2	NM_001123041	yes	down
A_24_P370472	343	159	0	NM_021983	-1.78206	11.5872	-9.64129	3.60245e-05	0.00621889	2.99411	HLA-DRB4	NM_021983	yes	down
A_23_P12746	27	117	0	NM_002438	-2.06047	6.26673	-9.65304	3.5749e-05	0.00621889	3.00176	MRC1	NM_002438	yes	down
A_24_P64329	36	99	0	NM_173575	-1.4111	8.80821	-9.63177	3.62495e-05	0.00621889	2.98791	STK32C	NM_173575	yes	down
A_23_P132910	77	136	0	NM_019027	-1.51024	7.82517	-9.60311	3.69363e-05	0.00622376	2.96919	RBM47	NM_019027	yes	down
A_23_P252541	335	93	0	NM_177403	-2.45339	9.69319	-9.56971	3.77556e-05	0.0063223	2.9473	RAB7B	NM_177403	yes	down
A_33_P3248265	50	57	0	NM_002341	-1.52241	15.5684	-9.51779	3.90704e-05	0.00642279	2.91312	LTB	NM_002341	yes	down
A_24_P227415	266	57	0	NM_197954	-1.81089	6.55007	-9.38591	4.26521e-05	0.00651314	2.82534	CLEC7A	NM_197954	yes	down
A_23_P202587	32	10	0	NM_018330	-1.79597	6.70446	-9.39773	4.23163e-05	0.00651314	2.83326	KIAA1598	NM_018330	yes	down
A_23_P201939	35	70	0	NM_005167	-2.18623	8.63198	-9.46031	4.05876e-05	0.00651314	2.87502	PPM1J	NM_005167	yes	down
A_33_P3209651	348	36	0	NM_020945	-1.36657	11.191	-9.36318	4.33063e-05	0.00652256	2.81008	WDFY4	NM_020945	yes	down
A_23_P412562	325	119	0	NM_174896	-1.30142	10.1635	-9.29599	4.53086e-05	0.00656731	2.76472	C1orf162	NM_174896	yes	down
A_24_P192914	311	50	0	NM_153206	-1.83503	14.0643	-9.24933	4.67612e-05	0.00667028	2.73302	AMICA1	NM_153206	yes	down
A_33_P3238250	335	111	0	NM_016946	-1.2494	9.02772	-9.2504	4.67274e-05	0.00667028	2.73375	F11R	NM_016946	yes	down
A_33_P3306068	68	98	0	NM_001033081	-1.9019	9.83864	-9.23165	4.73252e-05	0.0067152	2.72096	MYCL1	NM_001033081	yes	down
A_24_P916496	101	37	0	NM_002737	-1.22419	9.06414	-9.17155	4.93019e-05	0.00688694	2.67979	PRKCA	NM_002737	yes	down
A_24_P416131	317	5	0	NM_021149	-1.17239	13.0082	-9.10642	5.1551e-05	0.00716399	2.63484	COTL1	NM_021149	yes	down
A_23_P120902	43	58	0	NM_006498	-2.06969	11.5317	-9.07612	5.26369e-05	0.00727739	2.61382	LGALS2	NM_006498	yes	down
A_24_P404033	70	130	0	NM_182616	-1.49392	6.47423	-9.06597	5.30065e-05	0.0072911	2.60675	C15orf38	NM_182616	yes	down
A_24_P365526	375	66	0	NM_002110	-1.51239	9.38255	-9.03828	5.40299e-05	0.00739414	2.58745	HCK	NM_002110	yes	down
A_33_P3316800	244	3	0	NM_001621	-1.32912	10.535	-8.92413	5.84927e-05	0.00773391	2.50721	AHR	NM_001621	yes	down
A_23_P19226	39	62	0	NM_013352	-1.31998	11.4932	-8.93513	5.80449e-05	0.00773391	2.51499	DSE	NM_013352	yes	down
A_33_P3271651	26	106	0	NM_002121	-1.72748	11.9787	-8.92345	5.85207e-05	0.00773391	2.50673	HLA-DPB1	NM_002121	yes	down
A_33_P3380693	52	42	0	NM_207197	-1.67621	10.5966	-8.88379	6.01696e-05	0.00780812	2.47859	ADAM15	NM_207197	yes	down
A_23_P213385	354	74	0	NM_006317	-2.01005	12.2267	-8.89358	5.97578e-05	0.00780812	2.48555	BASP1	NM_006317	yes	down
A_23_P24104	136	148	0	NM_002658	-1.15433	10.8515	-8.87014	6.07489e-05	0.00780812	2.46889	PLAU	NM_002658	yes	down
A_24_P295590	83	143	0	NM_032023	-1.56609	8.15952	-8.88191	6.02488e-05	0.00780812	2.47726	RASSF4	NM_032023	yes	down
A_24_P353638	90	72	0	NM_021181	-1.9645	10.2484	-8.86848	6.082e-05	0.00780812	2.4677	SLAMF7	NM_021181	yes	down
A_33_P3234277	370	98	0	NM_001242524	-1.7376	12.6488	-8.82735	6.26078e-05	0.00799956	2.43833	HLA-DPA1	NM_001242524	yes	down
A_23_P146456	148	18	0	NM_001333	-1.80571	6.64242	-8.7924	6.4174e-05	0.00808473	2.41326	CTSL2	NM_001333	yes	down
A_23_P139143	251	90	0	NM_004177	-1.60858	6.792	-8.79254	6.41676e-05	0.00808473	2.41336	STX3	NM_004177	yes	down
A_24_P12690	184	46	0	NM_194294	-1.66849	7.73037	-8.73652	6.67714e-05	0.00833406	2.37297	IDO2	NM_194294	yes	down
A_23_P206310	27	90	0	NM_014732	-1.37834	8.89344	-8.68224	6.94102e-05	0.00849572	2.33356	KIAA0513	NM_014732	yes	down
A_23_P39647	369	108	0	NM_005070	-1.73692	7.66887	-8.65059	7.10028e-05	0.00862269	2.31048	SLC4A3	NM_005070	yes	down
A_23_P153745	225	112	0	NM_006332	-1.57587	11.7777	-8.60318	7.3468e-05	0.00883008	2.27572	IFI30	NM_006332	yes	down
A_33_P3332018	363	51	0	NM_006682	-1.49553	9.41441	-8.54835	7.64406e-05	0.00903877	2.23529	FGL2	NM_006682	yes	down
A_33_P3364646	171	124	0	NM_152545	-1.27822	7.03708	-8.46994	8.09329e-05	0.00948033	2.177	RASGEF1B	NM_152545	yes	down
A_24_P295010	306	38	0	NM_004155	-1.1109	9.44845	-8.44972	8.21396e-05	0.00950637	2.16188	SERPINB9	NM_004155	yes	down
A_23_P154605	301	133	0	NM_018837	-1.32856	9.82753	-8.44941	8.21581e-05	0.00950637	2.16165	SULF2	NM_018837	yes	down
A_24_P411561	91	161	0	NM_032782	-1.34623	6.85916	-8.40691	8.47619e-05	0.00969021	2.12975	HAVCR2	NM_032782	yes	down
A_23_P152548	42	33	0	NM_021626	-1.44325	7.80384	-8.4059	8.48253e-05	0.00969021	2.12899	SCPEP1	NM_021626	yes	down
A_33_P3395422	380	51	0	THC2611572	-1.29648	7.16407	-8.38368	8.62252e-05	0.00976736	2.11224		THC2611572	yes	down
A_23_P75310	341	53	0	NM_021226	-1.24475	9.40364	-8.36446	8.74572e-05	0.00982436	2.09772	ARHGAP22	NM_021226	yes	down
A_24_P140788	383	65	0	NM_173558	-1.47289	7.61035	-8.25279	9.50252e-05	0.0102067	2.01268	FGD2	NM_173558	yes	down
A_33_P3250398	202	126	0	BC025419	-1.54396	7.6678	-8.19793	9.90135e-05	0.0105095	1.97048	CTSZ	BC025419	yes	down
A_23_P22444	104	105	0	NM_002621	-1.38352	11.1651	-8.17232	0.00010094	0.0105625	1.95069	CFP	NM_002621	yes	down
A_23_P114299	47	20	0	NM_001504	-1.66008	9.61008	-8.17256	0.000100922	0.0105625	1.95087	CXCR3	NM_001504	yes	down
A_23_P76488	242	70	0	NM_001423	-1.84214	9.16696	-8.15496	0.000102271	0.0105641	1.93723	EMP1	NM_001423	yes	down
A_33_P3410589	344	160	0	NM_153690	-1.36388	7.14719	-8.16309	0.000101645	0.0105641	1.94354	FAM43A	NM_153690	yes	down
A_24_P23625	147	31	0	ENST00000360954	-1.338	6.42185	-8.09343	0.00010715	0.0108964	1.88932	HS3ST3B1	ENST00000360954	yes	down
A_33_P3273885	149	6	0	ENST00000477036	-1.50977	7.92072	-8.068	0.000109242	0.0109486	1.86941		ENST00000477036	yes	down
A_23_P7791	377	142	0	NM_024576	-1.07781	9.0342	-8.06886	0.000109171	0.0109486	1.87009	OGFRL1	NM_024576	yes	down
A_24_P245298	171	16	0	NM_003809	-1.04139	9.9357	-8.0762	0.000108562	0.0109486	1.87584	TNFSF12	NM_003809	yes	down
A_33_P3288844	40	109	0	NM_000565	-1.61131	7.59031	-8.06304	0.000109656	0.0109493	1.86553	IL6R	NM_000565	yes	down
A_33_P3228266	244	15	0	NM_000099	-1.76023	11.1171	-8.05101	0.000110667	0.010969	1.85608	CST3	NM_000099	yes	down
A_23_P139600	288	127	0	NM_004658	-1.2076	8.42963	-8.04056	0.000111553	0.0110164	1.84786	RASAL1	NM_004658	yes	down
A_23_P153320	24	163	0	NM_000201	-1.61426	7.94865	-8.03512	0.000112017	0.0110219	1.84358	ICAM1	NM_000201	yes	down
A_24_P343233	3	55	0	NM_002124	-1.66073	13.7866	-7.99931	0.000115132	0.0112462	1.81533	HLA-DRB1	NM_002124	yes	down
A_24_P153568	382	118	0	NM_001039396	-1.49012	11.2009	-7.93395	0.000121073	0.0116576	1.76344	MPEG1	NM_001039396	yes	down
A_23_P117582	90	22	0	NM_130469	-1.21174	9.1621	-7.91939	0.000122444	0.011706	1.75183	JDP2	NM_130469	yes	down
A_33_P3379922	110	120	0	NM_000312	-1.52557	7.60013	-7.9085	0.00012348	0.0117633	1.74313	PROC	NM_000312	yes	down
A_33_P3234202	31	63	0	NM_004944	-1.86058	11.1214	-7.88948	0.000125314	0.0118543	1.72791	DNASE1L3	NM_004944	yes	down
A_24_P346431	279	19	0	NM_022748	-1.38386	6.82282	-7.88212	0.000126033	0.0118805	1.722	TNS3	NM_022748	yes	down
A_33_P3311285	378	158	0	NM_170707	-1.30975	10.5585	-7.85978	0.000128241	0.0120466	1.70406	LMNA	NM_170707	yes	down
A_23_P41487	30	96	0	NM_015130	-1.85825	7.31798	-7.81649	0.000132647	0.0123316	1.66915	TBC1D9	NM_015130	yes	down
A_23_P170453	347	67	0	NM_001900	-1.60884	9.37261	-7.80321	0.000134032	0.0124175	1.6584	CST5	NM_001900	yes	down
A_33_P3236734	279	58	0	NM_001204118	-1.68131	6.98577	-7.79543	0.000134851	0.0124507	1.6521	CLEC17A	NM_001204118	yes	down
A_23_P253791	20	22	0	NM_004345	-1.5281	6.73532	-7.78092	0.000136396	0.0124944	1.64032	CAMP	NM_004345	yes	down
A_24_P852756	317	158	0	NM_020056	-1.45102	9.36421	-7.77793	0.000136716	0.0124944	1.6379	HLA-DQA2	NM_020056	yes	down
A_23_P47614	220	9	0	NM_003311	-1.56234	7.66141	-7.76559	0.000138048	0.0125148	1.62786	PHLDA2	NM_003311	yes	down
A_24_P691826	124	56	0	THC2682885	-1.5927	7.78304	-7.75509	0.000139193	0.0125507	1.61931		THC2682885	yes	down
A_23_P211850	349	11	0	NM_020676	-1.12517	9.67839	-7.73701	0.00014119	0.0125631	1.60457	ABHD6	NM_020676	yes	down
A_23_P19510	108	55	0	NM_001198858	-1.75526	9.14784	-7.72863	0.000142127	0.0125631	1.59772	HLA-DQB2	NM_001198858	yes	down
A_23_P21560	349	80	0	NM_030797	-1.44229	9.51409	-7.68306	0.000147345	0.0129817	1.56037	FAM49A	NM_030797	yes	down
A_23_P43369	58	4	0	NM_014450	-1.1021	7.84075	-7.60326	0.000157016	0.013327	1.49444	SIT1	NM_014450	yes	down
A_33_P3372004	231	21	0	NM_005849	-1.31648	6.97085	-7.58641	0.000159149	0.013374	1.48043	IGSF6	NM_005849	yes	down
A_23_P141505	319	4	0	NM_182906	-1.59489	7.29854	-7.55756	0.000162877	0.013553	1.45639	CLEC10A	NM_182906	yes	down
A_23_P250212	85	164	0	NM_001080826	-0.99547	10.4837	-7.52914	0.000166648	0.0137395	1.43262	SGK223	NM_001080826	yes	down
A_32_P189204	199	28	0	NM_174942	-1.37619	7.62389	-7.52092	0.000167757	0.0137469	1.42573	GAS2L3	NM_174942	yes	down
A_23_P152002	45	157	0	NM_004049	-1.1856	7.36712	-7.4856	0.000172618	0.0139753	1.39603	BCL2A1	NM_004049	yes	down
A_23_P30900	275	143	0	ENST00000552745	-1.23054	7.56033	-7.45318	0.000177221	0.0140526	1.36866		ENST00000552745	yes	down
A_24_P85775	266	61	0	NM_001039477	-1.46371	9.39763	-7.45827	0.000176489	0.0140526	1.37297	C1orf38	NM_001039477	yes	down
A_23_P36120	246	30	0	NM_022349	-1.3983	10.3016	-7.46435	0.00017562	0.0140526	1.3781	MS4A6A	NM_022349	yes	down
A_23_P23048	220	15	0	NM_002965	-1.93372	7.6432	-7.45452	0.000177027	0.0140526	1.3698	S100A9	NM_002965	yes	down
A_24_P76649	374	125	0	NM_198281	-1.37214	5.94885	-7.43726	0.000179532	0.0141221	1.35518	GPRIN3	NM_198281	yes	down
A_33_P3389153	27	52	0	NM_005990	-0.92437	11.6999	-7.43632	0.000179669	0.0141221	1.35439	STK10	NM_005990	yes	down
A_23_P156562	92	46	0	NM_206922	-1.55817	6.88752	-7.40548	0.000184248	0.0143151	1.32819	CRIP3	NM_206922	yes	down
A_33_P3287158	110	52	0	NM_020742	-1.18267	8.87838	-7.40602	0.000184166	0.0143151	1.32866	NLGN4X	NM_020742	yes	down
A_23_P384044	151	46	0	NM_152495	-1.15585	8.18334	-7.39605	0.000185674	0.0143844	1.32017	CNIH3	NM_152495	yes	down
A_33_P3343485	367	58	0	ENST00000479835	-1.09003	9.28226	-7.38547	0.000187289	0.0143855	1.31115	HIP1	ENST00000479835	yes	down
A_23_P436353	50	131	0	NM_001207008	-1.29971	5.99948	-7.3902	0.000186565	0.0143855	1.31518	MLLT4	NM_001207008	yes	down
A_23_P160720	37	149	0	NM_018664	-1.31957	10.8837	-7.36615	0.00019028	0.0145325	1.29464	BATF3	NM_018664	yes	down
A_23_P137984	150	160	0	NM_002966	-1.21291	10.3775	-7.33361	0.000195441	0.0148008	1.26676	S100A10	NM_002966	yes	down
A_24_P148717	81	18	0	NM_001295	-1.19704	7.07495	-7.28585	0.000203305	0.0151412	1.22563	CCR1	NM_001295	yes	down
A_23_P429977	312	31	0	NM_000218	-1.31424	6.56026	-7.27524	0.000205101	0.0152328	1.21645	KCNQ1	NM_000218	yes	down
A_23_P155556	382	140	0	NM_001040199	-0.937965	12.184	-7.22601	0.00021367	0.0156005	1.17373	CLDND1	NM_001040199	yes	down
A_33_P3243439	123	100	0	NM_019858	-1.21472	8.60339	-7.22677	0.000213535	0.0156005	1.17439	GPR162	NM_019858	yes	down
A_24_P280113	304	103	0	NM_001560	-1.04168	8.48763	-7.22359	0.000214102	0.0156005	1.17163	IL13RA1	NM_001560	yes	down
A_23_P70095	114	117	0	NM_001025158	-1.62483	10.3284	-7.20517	0.000217419	0.015686	1.15557	CD74	NM_001025158	yes	down
A_23_P97064	173	161	0	NM_018438	-1.11265	7.0088	-7.2058	0.000217304	0.015686	1.15612	FBXO6	NM_018438	yes	down
A_23_P85240	48	118	0	NM_016562	-1.05534	8.33979	-7.20416	0.000217602	0.015686	1.15469	TLR7	NM_016562	yes	down
A_23_P111947	105	127	0	NM_004063	-1.23232	5.89183	-7.18277	0.000221532	0.0158002	1.136	CDH17	NM_004063	yes	down
A_33_P3309556	90	14	0	NM_006504	-1.02298	9.03798	-7.17475	0.000223025	0.0158648	1.12898	PTPRE	NM_006504	yes	down
A_23_P42306	340	119	0	NM_006120	-1.45137	11.0794	-7.15821	0.000226143	0.0160442	1.11447	HLA-DMA	NM_006120	yes	down
A_23_P144458	22	78	0	NM_001221	-1.59058	7.24928	-7.14772	0.000228144	0.0161084	1.10526	CAMK2D	NM_001221	yes	down
A_33_P3292769	33	123	0	NM_145912	-1.68176	7.82874	-7.10655	0.000236201	0.0164974	1.06897	NFAM1	NM_145912	yes	down
A_33_P3371718	272	149	0	NM_002970	-0.902553	11.7013	-7.08141	0.000241279	0.0166365	1.04672	SAT1	NM_002970	yes	down
A_24_P45476	168	130	0	NM_002995	-1.12489	9.02272	-7.08361	0.000240829	0.0166365	1.04867	XCL1	NM_002995	yes	down
A_23_P255444	36	86	0	NM_014395	-0.991572	9.00796	-7.05045	0.000247702	0.0166951	1.01922	DAPP1	NM_014395	yes	down
A_24_P931443	126	64	0	NM_003485	-1.63305	11.7638	-7.06929	0.000243771	0.0166951	1.03597	GPR68	NM_003485	yes	down
A_24_P77082	273	141	0	NM_003679	-1.27086	6.43747	-7.05544	0.000246655	0.0166951	1.02366	KMO	NM_003679	yes	down
A_24_P410952	75	59	0	NM_003768	-1.00756	7.88826	-7.05102	0.000247581	0.0166951	1.01973	PEA15	NM_003768	yes	down
A_33_P3262495	251	145	0	NM_032772	-1.34872	6.87953	-7.05406	0.000246943	0.0166951	1.02244	ZNF503	NM_032772	yes	down
A_23_P6344	101	17	0	NM_022044	-0.941448	14.7878	-7.04505	0.000248843	0.0167302	1.01441	SDF2L1	NM_022044	yes	down
A_23_P53557	248	22	0	NM_002342	-1.074	8.07871	-7.02685	0.000252728	0.0168236	0.998192	LTBR	NM_002342	yes	down
A_33_P3297978	271	4	0	NM_004998	-1.33684	8.66453	-7.03046	0.000251954	0.0168236	1.00141	MYO1E	NM_004998	yes	down
A_24_P103469	38	53	0	NM_007161	-1.33102	12.1414	-7.01678	0.000254909	0.0168279	0.989193	LST1	NM_007161	yes	down
A_24_P270033	338	90	0	ENST00000278949	-1.15724	9.41023	-7.01788	0.000254669	0.0168279	0.990179	MPZL3	ENST00000278949	yes	down
A_23_P99540	118	41	0	NM_004926	-0.867526	11.3248	-7.01577	0.00025513	0.0168279	0.988287	ZFP36L1	NM_004926	yes	down
A_32_P56001	155	130	0	NM_012072	-1.01241	8.86974	-7.00289	0.000257952	0.0169206	0.976764	CD93	NM_012072	yes	down
A_23_P206510	169	9	0	NM_012201	-0.895215	11.1258	-6.98548	0.000261823	0.0170539	0.961159	GLG1	NM_012201	yes	down
A_23_P35791	144	136	0	NM_003942	-0.953057	10.0067	-6.98211	0.00026258	0.0170539	0.958135	RPS6KA4	NM_003942	yes	down
A_23_P2645	265	52	0	NM_006843	-1.37432	6.31487	-6.97959	0.000263146	0.0170539	0.955877	SDS	NM_006843	yes	down
A_24_P844984	330	28	0	NM_002644	-1.42227	6.40432	-6.9531	0.000269198	0.0174042	0.932047	PIGR	NM_002644	yes	down
A_33_P3784253	62	77	0	NM_001128620	-1.08213	11.6764	-6.94667	0.00027069	0.017453	0.926251	PAK1	NM_001128620	yes	down
A_33_P3344618	270	53	0	NM_007162	-1.38184	10.3351	-6.92689	0.000275341	0.0176743	0.908388	TFEB	NM_007162	yes	down
A_24_P46130	302	14	0	NM_001099	-1.53959	7.33068	-6.89704	0.000282531	0.0179647	0.881351	ACPP	NM_001099	yes	down
A_33_P3268181	68	88	0	NM_001161404	-1.04234	7.79894	-6.83848	0.00029726	0.0184434	0.828013	LIMS2	NM_001161404	yes	down
A_23_P130113	150	89	0	NM_080912	-1.93337	10.4982	-6.81517	0.000303364	0.0186012	0.806668	ASGR2	NM_080912	yes	down
A_33_P3336760	260	23	0	NM_018849	-1.30046	6.01776	-6.80695	0.000305551	0.0186795	0.799123	ABCB4	NM_018849	yes	down
A_23_P156826	260	15	0	NM_032744	-1.33694	5.95115	-6.77255	0.000314893	0.0190776	0.76748	C6orf105	NM_032744	yes	down
A_33_P3415092	108	32	0	NM_001127899	-1.0491	8.05892	-6.76638	0.000316605	0.0190955	0.761781	CLCN5	NM_001127899	yes	down
A_33_P3489646	67	84	0	NM_001080547	-1.2123	11.1537	-6.75775	0.000319012	0.0191884	0.75382	SPI1	NM_001080547	yes	down
A_33_P3218980	358	76	0	NM_001776	-1.23574	8.06172	-6.75009	0.000321168	0.0192415	0.74674	ENTPD1	NM_001776	yes	down
A_23_P308603	41	92	0	NM_005417	-1.08549	7.66685	-6.73088	0.000326647	0.0194365	0.728955	SRC	NM_005417	yes	down
A_23_P38784	200	27	0	NM_014385	-1.20982	6.74426	-6.69631	0.000336778	0.0197653	0.696833	SIGLEC7	NM_014385	yes	down
A_23_P47034	329	126	0	NM_002729	-1.08284	7.60351	-6.68752	0.00033941	0.0198153	0.688642	HHEX	NM_002729	yes	down
A_23_P111621	85	75	0	NM_005685	-1.15968	6.87966	-6.67064	0.000344529	0.0200183	0.67289	GTF2IRD1	NM_005685	yes	down
A_23_P84448	58	50	0	NM_006000	-0.962718	10.0513	-6.66442	0.000346436	0.0200858	0.667081	TUBA4A	NM_006000	yes	down
A_24_P273245	329	19	0	THC2593778	-0.942677	8.36989	-6.65078	0.000350663	0.0201575	0.654316		THC2593778	yes	down
A_24_P188800	256	78	0	NM_017923	-1.11961	6.07532	-6.65128	0.000350508	0.0201575	0.654783	2001-03-01	NM_017923	yes	down
A_23_P77000	219	55	0	NM_014909	-1.63427	11.238	-6.648	0.000351533	0.0201645	0.651708	VASH1	NM_014909	yes	down
A_23_P54770	325	158	0	NM_018690	-1.08116	10.8757	-6.62104	0.000360085	0.0205241	0.626403	APOBR	NM_018690	yes	down
A_33_P3286724	198	10	0	NM_002663	-1.36041	7.74192	-6.60102	0.000366586	0.0207629	0.607558	PLD2	NM_002663	yes	down
A_23_P320739	217	149	0	NM_002397	-1.01411	8.52221	-6.5981	0.000367546	0.0207737	0.604803	MEF2C	NM_002397	yes	down
A_33_P3775848	99	26	0	NM_001289	-1.49657	6.73399	-6.58666	0.000371332	0.0209438	0.594007	CLIC2	NM_001289	yes	down
A_23_P303833	66	20	0	NM_174934	-1.52464	7.77377	-6.5839	0.00037225	0.0209517	0.591407	SCN4B	NM_174934	yes	down
A_23_P74290	180	113	0	NM_052942	-1.0272	8.3918	-6.55956	0.000380478	0.0212655	0.56837	GBP5	NM_052942	yes	down
A_23_P8281	186	6	0	NM_000416	-0.842421	10.6165	-6.55432	0.000382273	0.0212655	0.563409	IFNGR1	NM_000416	yes	down
A_23_P313389	7	5	0	NM_003358	-1.04318	9.13664	-6.53146	0.000390229	0.0215586	0.541696	UGCG	NM_003358	yes	down
A_23_P13382	64	127	0	NM_001013254	-0.960141	13.2123	-6.51793	0.000395025	0.0216902	0.528817	LSP1	NM_001013254	yes	down
A_23_P61810	289	13	0	NM_017450	-0.987496	8.1939	-6.50251	0.000400575	0.0218553	0.514106	BAIAP2	NM_017450	yes	down
A_23_P68106	215	7	0	NM_021103	-0.845148	14.8597	-6.50058	0.000401276	0.0218553	0.512263	TMSB10	NM_021103	yes	down
A_33_P3275707	227	147	0	NM_001039569	-1.23046	7.55185	-6.49723	0.000402496	0.0218776	0.509062	AP1S3	NM_001039569	yes	down
A_24_P403734	303	33	0	NM_015481	-0.870108	9.27192	-6.49462	0.000403447	0.0218852	0.506571	ZNF385A	NM_015481	yes	down
A_33_P3226080	217	142	0	NM_207103	-1.07527	6.80539	-6.47786	0.000409626	0.0221313	0.49054	C17orf87	NM_207103	yes	down
A_33_P3319022	296	53	0	NM_207345	-1.57073	6.86709	-6.46934	0.000412808	0.0221713	0.482376	CLEC9A	NM_207345	yes	down
A_23_P20196	382	46	0	NM_005720	-0.857483	12.3173	-6.46611	0.000414022	0.0221817	0.479277	ARPC1B	NM_005720	yes	down
A_33_P3400389	233	101	0	NM_001100422	-1.61058	9.77978	-6.45869	0.000416826	0.0222527	0.472156	SPATS2L	NM_001100422	yes	down
A_23_P156683	350	68	0	NM_000595	-1.31877	6.95165	-6.45293	0.000419017	0.0223217	0.466624	LTA	NM_000595	yes	down
A_23_P69810	10	71	0	NM_032717	-0.844375	10.8248	-6.43264	0.000426841	0.0225633	0.447101	AGPAT9	NM_032717	yes	down
A_23_P62659	46	3	0	NM_000310	-0.875986	13.055	-6.42826	0.000428551	0.0225633	0.442881	PPT1	NM_000310	yes	down
A_23_P131990	121	80	0	NM_014588	-1.07085	6.03556	-6.42863	0.000428404	0.0225633	0.443241	VSX1	NM_014588	yes	down
A_23_P318420	369	36	0	NM_018704	-1.26368	6.22952	-6.41506	0.000433753	0.0226986	0.430144	CTTNBP2NL	NM_018704	yes	down
A_23_P254888	32	14	0	NM_003461	-1.22098	10.3291	-6.41086	0.000435419	0.0226986	0.426095	ZYX	NM_003461	yes	down
A_23_P500433	22	75	0	NM_052813	-1.24086	9.45946	-6.40682	0.000437034	0.0227022	0.422187	CARD9	NM_052813	yes	down
A_33_P3240507	96	161	0	NM_138444	-1.08593	10.1029	-6.40365	0.000438305	0.0227244	0.419121	KCTD12	NM_138444	yes	down
A_23_P79518	88	26	0	NM_000576	-1.58283	8.74601	-6.39814	0.000440524	0.0227759	0.413789	IL1B	NM_000576	yes	down
A_33_P3267989	333	96	0	NM_052964	-1.29677	5.70227	-6.37496	0.000449993	0.023088	0.39133	CLNK	NM_052964	yes	down
A_23_P126939	378	108	0	NM_003929	-0.948307	7.91842	-6.37178	0.000451312	0.023088	0.388239	RAB7L1	NM_003929	yes	down
A_23_P434809	109	85	0	NM_002964	-2.17701	9.74883	-6.35371	0.000458878	0.0234306	0.370675	S100A8	NM_002964	yes	down
A_33_P3262758	349	14	0	NM_030930	-1.08639	7.70076	-6.35099	0.00046003	0.023445	0.368027	UNC93B1	NM_030930	yes	down
A_24_P315862	199	144	0	ENST00000390629	-0.955449	9.22198	-6.30236	0.000481179	0.0240057	0.320527		ENST00000390629	yes	down
A_23_P500381	285	32	0	NM_019859	-1.12911	8.24278	-6.30115	0.000481716	0.0240057	0.319346	HTR7	NM_019859	yes	down
A_23_P103932	5	4	0	NM_001042747	-1.14449	12.1291	-6.27013	0.000495796	0.0244716	0.288886	FGR	NM_001042747	yes	down
A_23_P2705	51	157	0	NM_005767	-0.83301	10.8715	-6.27256	0.000494676	0.0244716	0.291279	LPAR6	NM_005767	yes	down
A_33_P3414389	6	87	0	NM_020979	-1.33853	10.23	-6.27567	0.000493249	0.0244716	0.294333	SH2B2	NM_020979	yes	down
A_32_P40288	152	24	0	NM_052913	-1.30003	7.33143	-6.26858	0.000496512	0.0244716	0.287361	TMEM200A	NM_052913	yes	down
A_23_P55706	148	16	0	NM_006509	-0.800672	10.9492	-6.25789	0.00050148	0.0245816	0.276832	RELB	NM_006509	yes	down
A_23_P122439	136	155	0	NM_181531	-0.89482	7.86276	-6.24379	0.000508116	0.0247718	0.262927	BTN2A2	NM_181531	yes	down
A_24_P62530	383	129	0	NM_021205	-1.0523	7.95032	-6.2384	0.000510678	0.0248518	0.257607	RHOU	NM_021205	yes	down
A_23_P111701	128	146	0	NM_004126	-1.09268	8.85418	-6.23508	0.000512266	0.0248841	0.254322	GNG11	NM_004126	yes	down
A_23_P51231	6	102	0	NM_001031680	-0.950107	12.0121	-6.21511	0.000521925	0.0251719	0.234558	RUNX3	NM_001031680	yes	down
A_23_P49816	141	18	0	NM_018404	-0.992406	7.80106	-6.20634	0.00052623	0.0253342	0.225867	ADAP2	NM_018404	yes	down
A_33_P3346483	382	122	0	ENST00000394810	-1.34587	6.1256	-6.19874	0.000529995	0.0253795	0.218321	SYNPO2L	ENST00000394810	yes	down
A_23_P161769	67	7	0	NM_021603	-1.2577	10.7733	-6.15621	0.00055163	0.026183	0.175969	FXYD2	NM_021603	yes	down
A_33_P3423570	9	102	0	NM_024042	-0.913175	11.6023	-6.15627	0.000551603	0.026183	0.176022	METRN	NM_024042	yes	down
A_33_P3311371	130	163	0	NM_198042	-0.980895	8.13149	-6.15761	0.000550901	0.026183	0.177369	PDLIM2	NM_198042	yes	down
A_33_P3295655	206	120	0	NM_001163	-1.14148	5.52625	-6.14218	0.000558984	0.0262547	0.161946	APBA1	NM_001163	yes	down
A_23_P107735	68	81	0	NM_001783	-1.01565	13.0497	-6.14224	0.000558953	0.0262547	0.162005	CD79A	NM_001783	yes	down
A_23_P360804	363	8	0	NM_020939	-1.06835	6.21613	-6.13644	0.000562023	0.0263516	0.156204	CPNE5	NM_020939	yes	down
A_33_P3236798	290	111	0	NM_080823	-1.04786	7.56603	-6.1294	0.000565783	0.0264818	0.149144	SRMS	NM_080823	yes	down
A_24_P236799	97	85	0	NM_006868	-1.21921	9.87131	-6.12279	0.000569331	0.0266017	0.142522	RAB31	NM_006868	yes	down
A_23_P90130	158	28	0	NM_004851	-1.2899	8.69597	-6.11833	0.00057174	0.0266219	0.13805	NAPSA	NM_004851	yes	down
A_23_P205697	137	109	0	NM_001933	-0.79693	10.4116	-6.06975	0.000598753	0.0275959	0.0891394	DLST	NM_001933	yes	down
A_24_P143189	143	40	0	NM_021109	-0.79431	16.482	-6.06967	0.000598799	0.0275959	0.0890593	TMSB4X	NM_021109	yes	down
A_24_P751492	228	144	0	NM_001012446	-1.14555	5.42045	-6.05538	0.000607018	0.0277377	0.07461	C9orf128	NM_001012446	yes	down
A_33_P3363637	245	47	0	NM_013314	-1.19	7.97072	-6.04525	0.000612919	0.0279262	0.0643559	BLNK	NM_013314	yes	down
A_23_P14165	142	43	0	NM_005292	-1.1067	7.8342	-6.0327	0.000620319	0.0281545	0.051635	GPR18	NM_005292	yes	down
A_33_P3246833	306	89	0	NM_173843	-1.8451	9.68686	-6.01168	0.000632942	0.0285353	0.0302757	IL1RN	NM_173843	yes	down
A_23_P111583	54	90	0	NM_001001547	-1.56009	8.34989	-6.00544	0.000636749	0.0286197	0.0239177	CD36	NM_001001547	yes	down
A_23_P218331	341	99	0	NM_001017916	-0.928579	8.76498	-6.00513	0.000636938	0.0286197	0.023603	CYB561	NM_001017916	yes	down
A_24_P70888	57	115	0	NM_012401	-0.801986	9.78577	-5.99324	0.000644256	0.0288524	0.0114874	PLXNB2	NM_012401	yes	down
A_23_P358709	351	75	0	NM_020731	-1.12231	8.15798	-5.972	0.00065757	0.0292247	-0.0102069	AHRR	NM_020731	yes	down
A_23_P310931	215	16	0	NM_001841	-1.17092	8.51055	-5.96725	0.000660592	0.0292439	-0.0150716	CNR2	NM_001841	yes	down
A_23_P55256	245	163	0	NM_014897	-0.821594	9.18804	-5.96409	0.000662607	0.029285	-0.0183016	ZNF652	NM_014897	yes	down
A_23_P145957	161	3	0	NM_022445	-0.91009	8.58681	-5.95759	0.000666782	0.0294213	-0.0249655	TPK1	NM_022445	yes	down
A_24_P159434	310	155	0	NM_007261	-0.809162	11.98	-5.95192	0.000670444	0.0294384	-0.0307768	CD300A	NM_007261	yes	down
A_23_P101374	84	59	0	NM_030622	-1.44341	6.20295	-5.95274	0.000669912	0.0294384	-0.0299335	CYP2S1	NM_030622	yes	down
A_33_P3266674	89	46	0	NM_025224	-1.37496	6.89069	-5.94641	0.000674026	0.0295476	-0.0364305	ZBTB46	NM_025224	yes	down
A_33_P3231542	369	48	0	NM_006885	-0.902563	7.20738	-5.94101	0.000677558	0.0295723	-0.0419755	ZFHX3	NM_006885	yes	down
A_23_P217946	246	48	0	NM_022124	-1.18263	5.28619	-5.92788	0.00068623	0.0297935	-0.0554708	CDH23	NM_022124	yes	down
A_32_P100109	33	62	0	NM_004726	-1.09652	6.32432	-5.89363	0.000709446	0.0303381	-0.0907841	REPS2	NM_004726	yes	down
A_23_P76529	377	2	0	NM_000889	-0.975702	12.9209	-5.87885	0.000719739	0.0306543	-0.106075	ITGB7	NM_000889	yes	down
A_23_P14774	305	79	0	NM_004390	-1.65471	11.7328	-5.87636	0.00072149	0.0306804	-0.108655	CTSH	NM_004390	yes	down
A_24_P541919	333	115	0	NM_144973	-0.82301	7.94307	-5.86	0.000733108	0.0311253	-0.125616	DENND5B	NM_144973	yes	down
A_23_P26771	37	28	0	NM_006678	-0.870988	8.34902	-5.85537	0.000736438	0.0312176	-0.130429	CD300C	NM_006678	yes	down
A_23_P85453	324	60	0	NM_016382	-0.964993	9.76446	-5.84991	0.000740382	0.0313355	-0.136101	CD244	NM_016382	yes	down
A_33_P3295333	217	159	0	NM_016511	-1.43894	5.79139	-5.83615	0.00075043	0.0315625	-0.150416	CLEC1A	NM_016511	yes	down
A_23_P422933	201	26	0	NM_020809	-1.15634	5.21269	-5.82056	0.000761999	0.0318662	-0.166667	ARHGAP20	NM_020809	yes	down
A_23_P108437	128	137	0	NM_003468	-1.20762	6.52051	-5.82209	0.00076085	0.0318662	-0.165063	FZD5	NM_003468	yes	down
A_23_P128993	331	79	0	NM_033423	-1.16509	6.77907	-5.81847	0.000763561	0.0318662	-0.168841	GZMH	NM_033423	yes	down
A_33_P3385785	174	26	0	NM_005621	-1.43548	5.3818	-5.81945	0.000762825	0.0318662	-0.167817	S100A12	NM_005621	yes	down
A_23_P106675	74	87	0	NM_002661	-0.877967	9.14295	-5.80813	0.000771367	0.0321423	-0.179646	PLCG2	NM_002661	yes	down
A_23_P216340	8	127	0	NM_001045556	-0.86469	12.6775	-5.80406	0.000774456	0.0322212	-0.183892	SLA	NM_001045556	yes	down
A_23_P500271	252	32	0	NM_001098627	-1.01874	11.4994	-5.78573	0.000788577	0.0326575	-0.20309	IRF5	NM_001098627	yes	down
A_23_P414913	161	35	0	NM_022343	-0.789961	12.2981	-5.78194	0.000791529	0.0326794	-0.207061	GLIPR2	NM_022343	yes	down
A_23_P116512	33	41	0	NM_024841	-1.03648	7.2295	-5.75919	0.000809525	0.0333203	-0.23095	PRR5L	NM_024841	yes	down
A_33_P3340424	115	136	0	A_33_P3340424	-0.786268	11.0932	-5.74608	0.000820104	0.0335652	-0.24475			yes	down
A_23_P209394	375	13	0	NM_001127184	-0.862583	8.78936	-5.74565	0.000820455	0.0335652	-0.245205	CFLAR	NM_001127184	yes	down
A_33_P3294608	164	31	0	NM_017458	-1.21259	12.1037	-5.74751	0.000818944	0.0335652	-0.243246	MVP	NM_017458	yes	down
A_23_P90626	379	86	0	NM_004288	-0.806493	10.0345	-5.74365	0.000822087	0.033581	-0.247316	CYTIP	NM_004288	yes	down
A_33_P3313929	155	65	0	NM_031409	-0.847643	9.36531	-5.73815	0.000826582	0.0337135	-0.253113	CCR6	NM_031409	yes	down
A_23_P357104	335	95	0	NM_001155	-1.02055	11.2086	-5.72248	0.000839543	0.0340875	-0.269652	ANXA6	NM_001155	yes	down
A_33_P3378665	109	58	0	NM_152332	-0.983234	6.16496	-5.72273	0.000839336	0.0340875	-0.269389	TC2N	NM_152332	yes	down
A_33_P3256952	199	143	0	NM_022073	-1.22186	6.54708	-5.69408	0.000863628	0.0348033	-0.299724	EGLN3	NM_022073	yes	down
A_23_P141960	381	95	0	NM_203344	-0.977977	6.67697	-5.69413	0.000863588	0.0348033	-0.299675	SERTAD3	NM_203344	yes	down
A_33_P3405424	269	67	0	NM_172374	-1.31232	10.1772	-5.68408	0.000872296	0.0350043	-0.310344	IL4I1	NM_172374	yes	down
A_23_P24784	189	116	0	NM_003282	-0.987633	8.41417	-5.68383	0.000872512	0.0350043	-0.310607	TNNI2	NM_003282	yes	down
A_24_P201739	316	27	0	NM_005475	-0.737044	9.37226	-5.66259	0.000891248	0.0356499	-0.333204	SH2B3	NM_005475	yes	down
A_24_P379820	135	92	0	NM_030926	-1.63555	10.0102	-5.65197	0.000900785	0.035978	-0.344525	ITM2C	NM_030926	yes	down
A_24_P290751	126	71	0	NM_004416	-1.02882	10.6137	-5.64719	0.000905112	0.0360973	-0.349621	DTX1	NM_004416	yes	down
A_23_P53198	276	109	0	NM_032564	-1.06433	5.36673	-5.64149	0.0009103	0.0362506	-0.355701	DGAT2	NM_032564	yes	down
A_32_P7015	187	26	0	NM_012339	-1.02905	5.63723	-5.63785	0.000913639	0.03633	-0.359597	TSPAN15	NM_012339	yes	down
A_23_P251316	329	20	0	NM_001331	-0.799737	8.74817	-5.62268	0.000927683	0.036672	-0.375825	CTNND1	NM_001331	yes	down
A_23_P41114	30	59	0	NM_005213	-1.08494	8.11026	-5.61791	0.00093215	0.0367947	-0.380936	CSTA	NM_005213	yes	down
A_33_P3322999	260	94	0	NM_001164375	-1.41804	6.64951	-5.5977	0.000951333	0.0374621	-0.402611	C10orf105	NM_001164375	yes	down
A_23_P252783	295	53	0	NM_014580	-0.957134	7.81603	-5.59481	0.000954117	0.0374621	-0.40572	SLC2A8	NM_014580	yes	down
A_23_P48997	334	36	0	NM_003978	-0.961956	10.027	-5.58993	0.000958828	0.0375212	-0.410962	PSTPIP1	NM_003978	yes	down
A_23_P95060	353	47	0	NM_004443	-0.964383	6.37114	-5.56512	0.000983208	0.0380305	-0.437685	EPHB3	NM_004443	yes	down
A_32_P32739	267	163	0	NM_153006	-0.982389	7.33727	-5.55911	0.000989217	0.0381535	-0.444171	NAGS	NM_153006	yes	down
A_33_P3242623	294	50	0	NM_014331	-0.918009	7.75616	-5.56046	0.000987873	0.0381535	-0.442723	SLC7A11	NM_014331	yes	down
A_23_P91764	221	51	0	NM_052945	-1.10973	7.33781	-5.55333	0.000995045	0.0382143	-0.450423	TNFRSF13C	NM_052945	yes	down
A_24_P416177	120	150	0	NM_001114	-0.720528	10.175	-5.54774	0.0010007	0.0383768	-0.456457	ADCY7	NM_001114	yes	down
A_23_P85171	336	73	0	NM_000117	-0.760222	8.66033	-5.54566	0.00100283	0.0384037	-0.458715	EMD	NM_000117	yes	down
A_33_P3281816	362	5	0	NM_006367	-0.840783	9.75274	-5.53452	0.00101425	0.038731	-0.470769	CAP1	NM_006367	yes	down
A_23_P8763	194	158	0	NM_002835	-0.722395	9.82561	-5.53214	0.00101671	0.0387701	-0.473352	PTPN12	NM_002835	yes	down
A_23_P416747	162	26	0	NM_000733	-0.833019	9.44814	-5.52217	0.00102709	0.0391105	-0.484161	CD3E	NM_000733	yes	down
A_23_P96271	150	111	0	NM_003803	-1.34663	8.2202	-5.51115	0.00103868	0.03933	-0.496119	MYOM1	NM_003803	yes	down
A_23_P88069	154	25	0	NM_005780	-1.02168	6.29459	-5.49971	0.00105089	0.0397363	-0.508557	LHFP	NM_005780	yes	down
A_23_P26994	92	103	0	NM_031498	-1.17406	8.54634	-5.49467	0.00105633	0.0398669	-0.514051	GNGT2	NM_031498	yes	down
A_23_P216920	326	138	0	NM_014397	-0.879768	8.23462	-5.48671	0.00106496	0.0400757	-0.522724	NEK6	NM_014397	yes	down
A_24_P921321	144	44	0	NM_002843	-1.10694	7.50695	-5.48572	0.00106604	0.0400757	-0.523796	PTPRJ	NM_002843	yes	down
A_33_P3240946	123	145	0	ENST00000366353	-1.22681	6.64782	-5.47861	0.00107382	0.0402088	-0.531549	DPF3	ENST00000366353	yes	down
A_23_P7827	18	138	0	NM_001010919	-0.801123	11.3389	-5.46785	0.00108575	0.0404305	-0.543307	FAM26F	NM_001010919	yes	down
A_23_P373464	229	41	0	NM_002285	-1.11373	6.78685	-5.46284	0.00109133	0.0405825	-0.548773	AFF3	NM_002285	yes	down
A_23_P50591	301	69	0	NM_004823	-1.32557	7.38335	-5.44561	0.00111084	0.0410435	-0.567641	KCNK6	NM_004823	yes	down
A_24_P941167	104	87	0	NM_030641	-1.66532	10.2778	-5.41546	0.00114589	0.0420317	-0.600744	APOL6	NM_030641	yes	down
A_23_P151267	341	62	0	NM_016357	-0.755747	10.2697	-5.39786	0.00116694	0.0425721	-0.620137	LIMA1	NM_016357	yes	down
A_24_P275073	270	64	0	NM_139155	-0.836136	7.05039	-5.38278	0.00118531	0.0430094	-0.636778	ADAMTS14	NM_139155	yes	down
A_23_P77401	292	127	0	NM_018340	-0.836398	9.40256	-5.37963	0.00118919	0.0430922	-0.640261	CPPED1	NM_018340	yes	down
A_23_P99942	84	99	0	NM_024652	-1.00224	6.55441	-5.36935	0.00120195	0.0434376	-0.651631	LRRK1	NM_024652	yes	down
A_33_P3212172	59	126	0	NM_024798	-1.30901	6.75923	-5.3605	0.00121306	0.0437219	-0.661437	SNX22	NM_024798	yes	down
A_23_P166400	351	37	0	NM_001007279	-0.888877	6.51338	-5.35454	0.0012206	0.0439349	-0.66804	RASL10A	NM_001007279	yes	down
A_23_P75769	123	25	0	NM_024021	-0.850482	8.37738	-5.35097	0.00122514	0.0440395	-0.671997	MS4A4A	NM_024021	yes	down
A_23_P319598	48	49	0	NM_000716	-1.52029	5.87111	-5.32571	0.00125784	0.0446679	-0.700077	C4BPB	NM_000716	yes	down
A_23_P339240	355	162	0	NM_014996	-1.10464	6.11381	-5.32801	0.00125482	0.0446679	-0.697515	PLCH1	NM_014996	yes	down
A_23_P111000	160	32	0	NM_002800	-0.738625	12.8189	-5.32468	0.00125919	0.0446679	-0.701216	PSMB9	NM_002800	yes	down
A_23_P20248	113	78	0	NM_002755	-0.680388	11.2765	-5.31944	0.0012661	0.0448541	-0.707051	MAP2K1	NM_002755	yes	down
A_23_P319583	281	127	0	NM_014747	-0.845534	9.57625	-5.30703	0.00128264	0.0452025	-0.720888	RIMS3	NM_014747	yes	down
A_23_P94552	372	86	0	NM_013390	-0.897483	7.82238	-5.29724	0.00129587	0.0454903	-0.731828	TMEM2	NM_013390	yes	down
A_33_P3280694	346	36	0	ENST00000334003	-1.25978	5.91834	-5.27054	0.0013327	0.0465041	-0.761708	PION	ENST00000334003	yes	down
A_33_P3590259	287	32	0	NM_004887	-0.988101	5.30733	-5.25661	0.00135238	0.0470454	-0.777341	CXCL14	NM_004887	yes	down
A_23_P70688	94	43	0	NM_004271	-0.882647	11.5445	-5.25237	0.00135844	0.0471346	-0.78211	LY86	NM_004271	yes	down
A_32_P148710	185	158	0	NM_005507	-0.666871	12.9193	-5.24984	0.00136207	0.0471482	-0.784954	CFL1	NM_005507	yes	down
A_23_P423197	107	46	0	NM_002957	-1.02849	10.9472	-5.24529	0.00136861	0.0471839	-0.790065	RXRA	NM_002957	yes	down
A_33_P3406281	30	21	0	NM_015474	-1.35596	8.79016	-5.24635	0.00136709	0.0471839	-0.788875	SAMHD1	NM_015474	yes	down
A_24_P100551	32	114	0	NM_020870	-0.752943	8.59878	-5.24752	0.00136541	0.0471839	-0.787564	SH3RF1	NM_020870	yes	down
A_23_P83175	277	162	0	NM_001010915	-0.702197	9.82896	-5.23654	0.00138131	0.0475003	-0.799916	PTPLAD2	NM_001010915	yes	down
A_23_P352435	304	51	0	NM_002926	-0.914097	7.37068	-5.23127	0.00138904	0.047705	-0.805861	RGS12	NM_002926	yes	down
A_23_P98930	113	154	0	NM_018169	-0.657827	10.6097	-5.21979	0.001406	0.0480432	-0.818805	C12orf35	NM_018169	yes	down
A_23_P106973	37	90	0	NM_006640	-0.649954	15.9959	-5.22157	0.00140334	0.0480432	-0.81679	2009-09-01	NM_006640	yes	down
A_23_P94533	352	140	0	NM_001912	-1.0571	6.18411	-5.21632	0.00141116	0.04812	-0.822716	CTSL1	NM_001912	yes	down
A_23_P213620	47	86	0	NM_004576	-0.820413	6.86597	-5.21441	0.00141402	0.04812	-0.824874	PPP2R2B	NM_004576	yes	down
A_24_P365975	5	55	0	NM_005202	-1.48284	7.00694	-5.20644	0.00142602	0.0482631	-0.833887	COL8A2	NM_005202	yes	down
A_33_P3342285	354	42	0	NM_001010935	-0.708512	12.5575	-5.20594	0.00142677	0.0482631	-0.834448	RAP1A	NM_001010935	yes	down
A_23_P53126	3	154	0	NM_005574	-0.983991	9.39154	-5.20405	0.00142964	0.0482996	-0.83659	LMO2	NM_005574	yes	down
A_23_P202427	61	75	0	NM_025130	-1.19228	8.41292	-5.19539	0.00144283	0.0484417	-0.846385	HKDC1	NM_025130	yes	down
A_24_P360269	324	116	0	NM_003730	-0.683827	11.349	-5.19296	0.00144655	0.048446	-0.849135	RNASET2	NM_003730	yes	down
A_23_P128919	347	94	0	NM_002306	-0.804468	10.5799	-5.19133	0.00144907	0.0484702	-0.85099	LGALS3	NM_002306	yes	down
A_33_P3228322	316	97	0	NM_173042	-0.906383	7.08523	-5.18414	0.00146018	0.0485407	-0.859137	IL18BP	NM_173042	yes	down
A_23_P252764	265	119	0	NM_139045	-0.686712	9.12547	-5.18646	0.00145658	0.0485407	-0.856504	SMARCA2	NM_139045	yes	down
A_23_P144959	73	154	0	NM_004385	-0.882769	7.91927	-5.18018	0.00146633	0.0486253	-0.863622	VCAN	NM_004385	yes	down
A_23_P32233	283	109	0	NM_004235	-1.07158	5.70107	-5.17706	0.00147122	0.0486674	-0.867168	KLF4	NM_004235	yes	down
A_23_P140434	194	4	0	NM_018728	-0.782263	8.13557	-5.1614	0.00149595	0.0494251	-0.884956	MYO5C	NM_018728	yes	down
A_33_P3359027	159	66	0	NM_001144872	-0.97868	5.92011	-5.15744	0.00150229	0.0495133	-0.889469	CCDC42B	NM_001144872	yes	down
A_23_P212617	61	71	0	NM_003234	0.63297	12.8603	5.14553	0.0015215	0.0500852	-0.903024	TFRC	NM_003234	no	no
A_23_P152655	151	151	0	NM_000873	0.632732	13.3604	5.14349	0.00152484	0.0501336	-0.905357	ICAM2	NM_000873	no	no
A_23_P154962	114	99	0	NM_015672	0.69392	10.277	5.13607	0.00153698	0.05041	-0.913821	RIMBP3	NM_015672	no	no
A_23_P166993	310	79	0	NM_004441	-1.02395	5.22481	-5.13304	0.00154197	0.0505121	-0.917278	EPHB1	NM_004441	no	no
A_33_P3304983	20	116	0	NM_002736	-0.954007	8.30846	-5.12994	0.00154708	0.0505934	-0.920811	PRKAR2B	NM_002736	no	no
A_23_P157809	278	139	0	NM_012212	-1.00746	5.37572	-5.12927	0.0015482	0.0505934	-0.921582	PTGR1	NM_012212	no	no
A_23_P64372	237	23	0	NM_001062	1.73737	5.26542	5.12712	0.00155177	0.0506486	-0.924038	TCN1	NM_001062	no	no
A_24_P245815	218	121	0	NM_020437	-0.819347	7.06559	-5.12157	0.00156101	0.0508885	-0.930372	ASPHD2	NM_020437	no	no
A_24_P56270	170	31	0	NM_006482	-0.809044	9.34321	-5.11577	0.00157076	0.051144	-0.937014	DYRK2	NM_006482	no	no
A_33_P3216601	373	89	0	NM_002012	0.702214	8.76543	5.11352	0.00157454	0.051144	-0.939579	FHIT	NM_002012	no	no
A_33_P3257861	164	102	0	NM_001134707	0.768286	9.88851	5.11391	0.00157388	0.051144	-0.939136	SARDH	NM_001134707	no	no
A_33_P3261957	374	114	0	NM_005795	-1.30858	6.22134	-5.10329	0.00159194	0.0513164	-0.951305	CALCRL	NM_005795	no	no
A_33_P3629678	135	117	0	NM_000093	0.858289	6.66255	5.10318	0.00159212	0.0513164	-0.951427	COL5A1	NM_000093	no	no
A_33_P3257030	359	141	0	NM_006455	0.774095	7.10387	5.10919	0.00158188	0.0513164	-0.944543	LEPREL4	NM_006455	no	no
A_33_P3341601	377	65	0	NM_198285	-0.972967	7.35794	-5.1057	0.00158781	0.0513164	-0.948536	WDR86	NM_198285	no	no
A_33_P3399208	88	36	0	ENST00000466304	-0.866727	10.5711	-5.09588	0.00160465	0.0515629	-0.959791		ENST00000466304	no	no
A_24_P316019	152	147	0	ENST00000333156	-0.777062	8.81969	-5.09013	0.0016146	0.0516366	-0.966391		ENST00000333156	no	no
A_33_P3293396	82	79	0	NM_001004432	-0.756355	7.62752	-5.09158	0.00161208	0.0516366	-0.964725	LINGO4	NM_001004432	no	no
A_33_P3307197	90	163	0	NM_020440	-1.0584	5.97324	-5.09112	0.00161289	0.0516366	-0.965261	PTGFRN	NM_020440	no	no
A_23_P41734	48	27	0	NM_018434	0.643457	11.9322	5.09157	0.00161211	0.0516366	-0.964741	RNF130	NM_018434	no	no
A_23_P69720	244	68	0	NM_001154	-1.23475	10.6644	-5.08528	0.00162305	0.0517839	-0.971959	ANXA5	NM_001154	no	no
A_32_P32254	49	101	0	NM_001848	-0.818549	6.87369	-5.08129	0.00163004	0.0519455	-0.976547	COL6A1	NM_001848	no	no
A_33_P3571120	46	157	0	NM_003938	-0.652748	10.4739	-5.0725	0.00164556	0.0521794	-0.986657	AP3D1	NM_003938	no	no
A_23_P171074	230	116	0	NM_004867	0.64242	12.5023	5.07245	0.00164564	0.0521794	-0.98671	ITM2A	NM_004867	no	no
A_32_P197561	87	133	0	NM_024007	-0.816036	6.95619	-5.06713	0.00165511	0.0522502	-0.992831	EBF1	NM_024007	no	no
A_33_P3235410	296	38	0	ENST00000326961	0.728809	7.91836	5.05736	0.00167265	0.052558	-1.00409	PTPLA	ENST00000326961	no	no
A_23_P24215	161	53	0	NM_015188	-1.16812	5.14368	-5.05848	0.00167064	0.052558	-1.0028	TBC1D12	NM_015188	no	no
A_33_P3295550	60	79	0	NM_030625	0.746368	7.78836	5.05793	0.00167162	0.052558	-1.00343	TET1	NM_030625	no	no
A_24_P192805	380	81	0	NM_001007232	-0.738994	8.76119	-5.05482	0.00167726	0.0526414	-1.00702	CARD17	NM_001007232	no	no
A_23_P40453	96	160	0	NM_001236	-1.18081	6.88803	-5.04901	0.00168782	0.0528659	-1.01372	CBR3	NM_001236	no	no
A_23_P137532	367	61	0	NM_000302	-0.800725	7.31682	-5.04873	0.00168834	0.0528659	-1.01405	PLOD1	NM_000302	no	no
A_33_P3226546	132	68	0	THC2567789	0.927385	5.31223	5.0469	0.00169167	0.0529089	-1.01615		THC2567789	no	no
A_23_P70127	28	64	0	NM_017510	-0.914543	9.36282	-5.04496	0.00169523	0.0529589	-1.0184	TMED9	NM_017510	no	no
A_33_P3289356	122	42	0	NM_001779	-0.800153	9.12892	-5.03657	0.00171069	0.053134	-1.02809	CD58	NM_001779	no	no
A_23_P120883	77	88	0	NM_002133	-1.07817	7.97752	-5.03679	0.0017103	0.053134	-1.02784	HMOX1	NM_002133	no	no
A_23_P204847	268	133	0	NM_002298	-0.720537	15.3617	-5.0324	0.00171845	0.0533133	-1.03291	LCP1	NM_002298	no	no
A_23_P200252	101	126	0	NM_032324	0.705925	9.9019	5.03112	0.00172082	0.0533257	-1.03439	NTPCR	NM_032324	no	no
A_23_P16384	381	87	0	NM_139176	-1.51292	5.40853	-5.02765	0.00172731	0.0534072	-1.0384	NLRP7	NM_139176	no	no
A_23_P41390	263	29	0	NM_018986	0.668293	9.56728	5.02383	0.00173448	0.0535031	-1.04283	SH3TC1	NM_018986	no	no
A_24_P402825	302	47	0	NM_018398	-1.10205	6.61571	-5.01879	0.001744	0.0536739	-1.04867	CACNA2D3	NM_018398	no	no
A_33_P3251209	7	60	0	A_33_P3251209	1.12332	5.88305	5.00667	0.00176711	0.054015	-1.06271			no	no
A_33_P3263569	175	39	0	NM_152763	1.22887	5.01149	5.00748	0.00176556	0.054015	-1.06178	AKNAD1	NM_152763	no	no
A_33_P3285629	335	14	0	NM_023036	1.42687	5.11447	5.01004	0.00176064	0.054015	-1.0588	DNAI2	NM_023036	no	no
A_23_P59005	208	110	0	NM_000593	-0.73314	12.5148	-5.0015	0.00177707	0.0541966	-1.06871	TAP1	NM_000593	no	no
A_33_P3338909	175	7	0	NM_005717	-0.695524	14.0812	-4.99832	0.00178323	0.0542616	-1.07241	ARPC5	NM_005717	no	no
A_23_P134347	256	92	0	NM_019029	-1.25958	10.0309	-4.99879	0.00178232	0.0542616	-1.07187	CPVL	NM_019029	no	no
A_23_P252681	241	27	0	NM_005017	-0.74439	8.3981	-4.99221	0.00179514	0.0544399	-1.07952	PCYT1A	NM_005017	no	no
A_33_P3456233	197	66	0	ENST00000450304	0.913092	7.79454	4.98223	0.00181477	0.0547273	-1.09112		ENST00000450304	no	no
A_33_P3383912	237	79	0	NM_022555	-1.55305	12.7142	-4.98299	0.00181325	0.0547273	-1.09023	HLA-DRB3	NM_022555	no	no
A_23_P14174	41	101	0	NM_006573	-0.825024	8.3688	-4.98296	0.00181333	0.0547273	-1.09027	TNFSF13B	NM_006573	no	no
A_24_P10137	270	37	0	NM_014059	-1.19917	10.4174	-4.97987	0.00181945	0.0548071	-1.09387	C13orf15	NM_014059	no	no
A_33_P3286608	350	81	0	NM_170725	0.706113	8.72039	4.97744	0.00182428	0.0548914	-1.0967	PGBD2	NM_170725	no	no
A_33_P3411075	215	41	0	NM_003088	-1.14784	12.5517	-4.95997	0.00185942	0.0555148	-1.11707	FSCN1	NM_003088	no	no
A_23_P215525	89	131	0	NM_015550	-0.783643	9.42976	-4.96091	0.00185751	0.0555148	-1.11597	OSBPL3	NM_015550	no	no
A_23_P501722	125	79	0	NM_139022	1.08663	7.31042	4.96048	0.00185838	0.0555148	-1.11647	TSPAN32	NM_139022	no	no
A_23_P136196	208	102	0	NM_018317	0.726745	7.77188	4.95816	0.0018631	0.0555633	-1.11918	TBC1D19	NM_018317	no	no
A_23_P347059	125	143	0	NM_173468	0.774342	9.51827	4.95467	0.00187023	0.0557142	-1.12326	MOBKL1A	NM_173468	no	no
A_23_P202219	32	28	0	NM_015916	-0.848606	9.49688	-4.94846	0.00188298	0.0560151	-1.13051	CALHM2	NM_015916	no	no
A_33_P3401826	288	68	0	NM_207315	0.619577	11.0273	4.94774	0.00188448	0.0560151	-1.13136	CMPK2	NM_207315	no	no
A_23_P173	49	118	0	NM_001231	1.19033	5.20629	4.94656	0.00188691	0.0560255	-1.13274	CASQ1	NM_001231	no	no
A_23_P95640	375	25	0	NM_001007544	1.39785	7.17296	4.94488	0.00189038	0.0560291	-1.1347	C1orf186	NM_001007544	no	no
A_23_P133345	331	18	0	NM_014666	0.741191	10.5476	4.94449	0.00189119	0.0560291	-1.13515	CLINT1	NM_014666	no	no
A_33_P3394175	84	24	0	ENST00000390363	1.10651	5.12595	4.94105	0.00189834	0.0560985	-1.13918		ENST00000390363	no	no
A_33_P3363933	246	63	0	NM_001004310	-1.06969	6.30881	-4.94036	0.00189977	0.0560985	-1.13999	FCRL6	NM_001004310	no	no
A_32_P192376	233	22	0	NM_006208	-1.01198	6.43521	-4.93724	0.00190628	0.0562291	-1.14364	ENPP1	NM_006208	no	no
A_32_P120895	258	39	0	NM_153374	-0.68963	10.7553	-4.93182	0.00191765	0.0563358	-1.14999	LYSMD2	NM_153374	no	no
A_23_P68601	211	6	0	NM_003650	-1.11228	7.66146	-4.92379	0.00193465	0.0566937	-1.15941	CST7	NM_003650	no	no
A_32_P71113	324	51	0	NM_173690	0.685334	10.4621	4.92257	0.00193723	0.0567077	-1.16084	SCAI	NM_173690	no	no
A_24_P263910	137	135	0	ENST00000529902	-0.930524	6.7107	-4.91771	0.00194761	0.0567837	-1.16654	C14orf182	ENST00000529902	no	no
A_23_P387045	266	155	0	NM_174923	-0.793818	10.168	-4.91741	0.00194825	0.0567837	-1.16689	CCDC107	NM_174923	no	no
A_23_P345692	139	55	0	NM_138284	0.84394	6.42892	4.91757	0.00194791	0.0567837	-1.1667	IL17D	NM_138284	no	no
A_32_P128701	221	80	0	NM_019050	0.978154	6.89976	4.91823	0.00194649	0.0567837	-1.16592	USP53	NM_019050	no	no
A_23_P147431	2	26	0	NM_002350	-0.696108	11.1068	-4.91343	0.00195679	0.0568481	-1.17156	LYN	NM_002350	no	no
A_23_P153197	360	1	0	NM_170695	0.742532	7.21715	4.91359	0.00195647	0.0568481	-1.17138	TGIF1	NM_170695	no	no
A_33_P3470781	42	83	0	NM_020343	0.92454	5.34422	4.90843	0.0019676	0.0571008	-1.17744	RALGAPA2	NM_020343	no	no
A_33_P3268555	315	46	0	NM_001005176	-0.891698	6.99541	-4.90501	0.00197502	0.0572542	-1.18146	SP140	NM_001005176	no	no
A_23_P51187	37	72	0	NM_002744	-1.05009	7.97198	-4.9006	0.00198464	0.0574714	-1.18665	PRKCZ	NM_002744	no	no
A_23_P25974	78	17	0	NM_001010854	0.773637	8.17708	4.89323	0.00200082	0.0578777	-1.19531	TTC7B	NM_001010854	no	no
A_24_P913716	91	117	0	NM_145236	-0.734513	9.01811	-4.89131	0.00200506	0.0579383	-1.19758	B3GNT7	NM_145236	no	no
A_24_P29686	326	20	0	NM_031449	-0.630837	10.7702	-4.88771	0.00201304	0.0581065	-1.20181	ZMIZ2	NM_031449	no	no
A_33_P3351495	295	54	0	BI833485	0.874573	5.5297	4.88363	0.00202214	0.0582445	-1.20663		BI833485	no	no
A_23_P31073	298	61	0	NM_005375	0.617804	14.0305	4.88447	0.00202027	0.0582445	-1.20564	MYB	NM_005375	no	no
A_23_P48535	43	114	0	NM_001030055	-0.707293	8.19309	-4.87093	0.00205071	0.0589415	-1.22161	ARHGAP5	NM_001030055	no	no
A_24_P115007	133	60	0	NM_170740	0.673764	8.32518	4.8699	0.00205306	0.0589462	-1.22283	ALDH5A1	NM_170740	no	no
A_23_P166899	312	14	0	NM_016306	-0.615533	10.8498	-4.86791	0.00205757	0.0590128	-1.22517	DNAJB11	NM_016306	no	no
A_32_P5251	26	95	0	NM_001024809	-0.685133	10.0507	-4.86654	0.00206069	0.0590397	-1.2268	RARA	NM_001024809	no	no
A_23_P21485	146	47	0	NM_017933	-1.22332	6.20001	-4.85192	0.00209435	0.0596651	-1.24409	PID1	NM_017933	no	no
A_33_P3697530	22	17	0	NM_001142287	0.711661	9.36333	4.85263	0.00209269	0.0596651	-1.24325	SEMA4D	NM_001142287	no	no
A_24_P214858	64	139	0	NM_024807	-0.751607	8.65693	-4.85129	0.0020958	0.0596651	-1.24484	TREML2	NM_024807	no	no
A_23_P106194	50	6	0	NM_005252	-0.981885	10.1766	-4.84545	0.00210943	0.0599898	-1.25176	FOS	NM_005252	no	no
A_33_P3211929	307	40	0	NM_173587	0.712519	8.31737	4.84054	0.00212094	0.0601901	-1.25756	RCOR2	NM_173587	no	no
A_23_P116942	236	97	0	NM_002286	-1.62853	7.49655	-4.83937	0.00212372	0.0602054	-1.25896	LAG3	NM_002286	no	no
A_23_P163458	260	98	0	NM_139265	-1.00634	7.67611	-4.83581	0.00213212	0.0603246	-1.26318	EHD4	NM_139265	no	no
A_23_P128362	96	110	0	NM_206819	-0.969599	5.9226	-4.83394	0.00213656	0.0603246	-1.2654	MYBPC1	NM_206819	no	no
A_23_P161156	49	64	0	NM_182755	0.69056	9.92185	4.83521	0.00213353	0.0603246	-1.26389	ZNF438	NM_182755	no	no
A_24_P178963	355	11	0	ENST00000525262	-1.02055	7.12399	-4.83234	0.00214037	0.0603601	-1.2673		ENST00000525262	no	no
A_33_P3365666	253	136	0	A_33_P3365666	-0.699913	7.93638	-4.82336	0.00216184	0.060902	-1.27796			no	no
A_33_P3373459	316	68	0	NM_018641	0.840256	11.5118	4.82034	0.00216912	0.0609797	-1.28155	CHST12	NM_018641	no	no
A_23_P104804	155	118	0	NM_006006	1.13783	7.59087	4.82091	0.00216774	0.0609797	-1.28087	ZBTB16	NM_006006	no	no
A_33_P3277714	321	57	0	THC2750292	0.702964	7.9631	4.81563	0.00218053	0.0610458	-1.28715		THC2750292	no	no
A_32_P18440	266	20	0	NM_032199	0.686502	7.95553	4.81565	0.00218048	0.0610458	-1.28712	ARID5B	NM_032199	no	no
A_23_P419714	72	131	0	NM_001018072	0.73826	7.75289	4.81753	0.00217591	0.0610458	-1.28489	BTBD11	NM_001018072	no	no
A_24_P387321	82	44	0	NM_016264	0.920651	7.49687	4.81018	0.0021938	0.06129	-1.29363	ZNF44	NM_016264	no	no
A_23_P9523	252	129	0	NM_022128	0.757017	8.29123	4.80875	0.00219731	0.0612918	-1.29533	RBKS	NM_022128	no	no
A_23_P352799	151	61	0	NM_001099456	0.791847	6.38091	4.80025	0.00221823	0.0615897	-1.30546	NPW	NM_001099456	no	no
A_23_P205997	122	68	0	NM_031301	0.760838	8.66428	4.79667	0.00222712	0.061646	-1.30973	APH1B	NM_031301	no	no
A_32_P51848	248	68	0	NM_019018	-1.1503	5.77911	-4.79792	0.00222402	0.061646	-1.30824	FAM105A	NM_019018	no	no
A_33_P3260575	78	11	0	NM_016174	0.701831	8.63001	4.79459	0.00223228	0.0617255	-1.3122	CERCAM	NM_016174	no	no
A_24_P233786	312	53	0	NM_052966	-0.781824	11.3207	-4.79275	0.00223689	0.0617279	-1.3144	FAM129A	NM_052966	no	no
A_24_P942517	12	133	0	ENST00000246024	0.643183	9.76962	4.79272	0.00223695	0.0617279	-1.31443	TMX4	ENST00000246024	no	no
A_23_P413224	109	101	0	NM_004828	-0.799188	6.57808	-4.79013	0.00224345	0.061844	-1.31753	NCR2	NM_004828	no	no
A_23_P361584	95	77	0	NM_152680	0.804099	7.71552	4.78867	0.00224709	0.0618812	-1.31926	TMEM154	NM_152680	no	no
A_23_P97932	205	103	0	NM_012228	0.736311	11.3444	4.78461	0.00225732	0.0620993	-1.32411	MSRB2	NM_012228	no	no
A_23_P360626	40	156	0	NM_178836	0.739877	7.61055	4.78325	0.00226077	0.0621308	-1.32574	PLD6	NM_178836	no	no
A_33_P3373437	7	52	0	ENST00000523608	1.59223	5.9662	4.7735	0.00228556	0.0622411	-1.33738		ENST00000523608	no	no
A_23_P60079	278	52	0	NM_001147	1.48685	5.34407	4.77505	0.0022816	0.0622411	-1.33553	ANGPT2	NM_001147	no	no
A_23_P372848	290	160	0	NM_002558	0.641915	8.87114	4.77425	0.00228365	0.0622411	-1.33649	P2RX1	NM_002558	no	no
A_23_P150281	292	162	0	NM_001076787	-0.748658	6.85027	-4.77553	0.00228038	0.0622411	-1.33496	TP53I11	NM_001076787	no	no
A_24_P208825	381	128	0	NM_018406	-0.887818	6.49329	-4.77204	0.0022893	0.0622802	-1.33913	MUC4	NM_018406	no	no
A_23_P130919	359	60	0	NM_130807	-0.711515	10.9845	-4.76952	0.00229577	0.0623931	-1.34214	MOBKL2A	NM_130807	no	no
A_24_P630490	344	154	0	NM_001042702	0.899786	6.28234	4.76831	0.00229888	0.0624147	-1.34359	DFNB59	NM_001042702	no	no
A_33_P3232552	60	29	0	NM_000857	-1.20414	6.60207	-4.76439	0.002309	0.0626265	-1.34828	GUCY1B3	NM_000857	no	no
A_23_P209678	128	141	0	NM_002664	-0.652589	9.47553	-4.76301	0.00231257	0.0626603	-1.34993	PLEK	NM_002664	no	no
A_32_P70158	75	42	0	NM_006864	-0.829702	7.35999	-4.75862	0.00232401	0.0627822	-1.3552	LILRB3	NM_006864	no	no
A_33_P3325349	142	74	0	NM_005723	0.655286	9.59126	4.7577	0.00232639	0.0627822	-1.35629	TSPAN5	NM_005723	no	no
A_24_P11100	383	18	0	NM_001011657	0.852163	5.98908	4.75854	0.00232422	0.0627822	-1.35529	ZMAT1	NM_001011657	no	no
A_23_P125668	154	102	0	NM_145305	-0.726728	7.1315	-4.75475	0.00233411	0.0628647	-1.35983	SLC25A43	NM_145305	no	no
A_32_P225816	382	62	0	NM_022114	-1.24484	6.01515	-4.75042	0.0023455	0.0631084	-1.36502	PRDM16	NM_022114	no	no
A_23_P148121	352	128	0	NM_001099409	-0.838941	9.65362	-4.74349	0.00236383	0.0634748	-1.37334	EHBP1L1	NM_001099409	no	no
A_33_P3317321	347	140	0	NM_000367	-0.75293	9.14765	-4.74364	0.00236341	0.0634748	-1.37315	TPMT	NM_000367	no	no
A_23_P99642	151	162	0	NM_001126106	-1.28973	5.98255	-4.74079	0.002371	0.0636042	-1.37657	SLC7A7	NM_001126106	no	no
A_23_P115492	24	96	0	NM_024749	0.654901	8.75646	4.73493	0.00238668	0.063961	-1.38361	VASH2	NM_024749	no	no
A_33_P3286278	146	55	0	NM_002087	-1.23029	14.8617	-4.73354	0.00239041	0.0639976	-1.38528	GRN	NM_002087	no	no
A_24_P152968	146	103	0	NM_001353	0.845236	6.44054	4.73082	0.00239776	0.0640671	-1.38856	AKR1C1	NM_001353	no	no
A_33_P3671506	370	111	0	AK021734	0.749393	6.73111	4.73096	0.00239738	0.0640671	-1.38839	LOC153811	AK021734	no	no
A_24_P365901	229	30	0	NM_178562	-0.897706	8.79789	-4.72719	0.00240757	0.0642653	-1.39292	TSPAN33	NM_178562	no	no
A_23_P20752	261	117	0	NM_001039803	0.889526	7.38554	4.72244	0.0024205	0.0644192	-1.39864	CDK20	NM_001039803	no	no
A_23_P250735	75	117	0	NM_175709	0.752315	8.28352	4.72143	0.00242326	0.0644292	-1.39986	CBX7	NM_175709	no	no
A_24_P117323	151	109	0	NM_032775	-1.01902	7.83915	-4.71891	0.00243013	0.0645482	-1.40288	KLHL22	NM_032775	no	no
A_23_P105571	158	59	0	NM_020244	-0.685855	9.17223	-4.71609	0.0024379	0.0645635	-1.40628	CHPT1	NM_020244	no	no
A_23_P253932	363	117	0	NM_001033030	0.703875	11.1459	4.7175	0.00243401	0.0645635	-1.40458	FAIM	NM_001033030	no	no
A_23_P145718	258	60	0	NM_001637	-1.26893	7.61688	-4.70251	0.00247554	0.0651763	-1.42265	AOAH	NM_001637	no	no
A_23_P122976	106	68	0	NM_002069	-1.02233	6.17724	-4.70316	0.00247373	0.0651763	-1.42187	GNAI1	NM_002069	no	no
A_23_P376557	27	132	0	NM_022468	-0.98694	7.58493	-4.70312	0.00247383	0.0651763	-1.42191	MMP25	NM_022468	no	no
A_23_P28485	208	117	0	NM_012198	-0.603605	10.7234	-4.69808	0.00248796	0.0652485	-1.42799	GCA	NM_012198	no	no
A_23_P362659	242	29	0	NM_002468	-0.6322	10.5441	-4.69843	0.00248699	0.0652485	-1.42758	MYD88	NM_002468	no	no
A_23_P67339	124	108	0	NM_020650	0.806837	6.29834	4.6997	0.00248343	0.0652485	-1.42604	RCN3	NM_020650	no	no
A_33_P3404706	22	41	0	NM_001030288	-0.614185	10.1991	-4.69844	0.00248697	0.0652485	-1.42756	SPN	NM_001030288	no	no
A_23_P60166	71	131	0	NM_022783	0.907184	6.83266	4.69617	0.00249335	0.0653257	-1.4303	DEPTOR	NM_022783	no	no
A_33_P3213772	111	23	0	NM_001042758	-0.674902	10.6534	-4.69532	0.00249575	0.0653257	-1.43133	SRGAP2	NM_001042758	no	no
A_32_P209208	218	109	0	NM_032606	0.821733	6.44161	4.6903	0.00250996	0.0656259	-1.43739	CAPS2	NM_032606	no	no
A_24_P10884	242	46	0	NM_004810	1.13328	7.84909	4.68955	0.00251209	0.0656259	-1.4383	GRAP2	NM_004810	no	no
A_23_P214533	31	86	0	NM_030899	1.05803	5.82051	4.6864	0.00252107	0.0657968	-1.44211	ZNF323	NM_030899	no	no
A_23_P164179	256	45	0	NM_005749	-0.755869	7.96689	-4.68495	0.00252522	0.0658414	-1.44387	TOB1	NM_005749	no	no
A_23_P319466	254	38	0	NM_020377	1.47232	5.65956	4.67995	0.00253956	0.0660237	-1.44991	CYSLTR2	NM_020377	no	no
A_23_P364355	120	117	0	ENST00000390361	1.11362	6.53453	4.67774	0.00254591	0.0660943	-1.45258		ENST00000390361	no	no
A_23_P208389	167	164	0	NM_021913	-0.774221	8.08036	-4.67564	0.00255198	0.0660943	-1.45512	AXL	NM_021913	no	no
A_24_P936145	93	4	0	NM_138736	-0.966575	5.94745	-4.67528	0.00255303	0.0660943	-1.45556	GNAO1	NM_138736	no	no
A_33_P3406196	138	40	0	NM_002262	-0.955921	4.85405	-4.67582	0.00255147	0.0660943	-1.45491	KLRD1	NM_002262	no	no
A_23_P156390	109	66	0	NM_014790	0.811189	8.65103	4.66964	0.00256942	0.066352	-1.46239	JAKMIP2	NM_014790	no	no
A_24_P38347	374	26	0	NM_001386	-0.606391	9.6045	-4.66567	0.00258102	0.066588	-1.4672	DPYSL2	NM_001386	no	no
A_23_P33465	356	37	0	NM_024324	-0.726847	11.9001	-4.66336	0.00258779	0.0666987	-1.47	CRELD2	NM_024324	no	no
A_23_P167129	10	56	0	NM_022475	0.945578	7.10312	4.66069	0.00259567	0.0668378	-1.47324	HHIP	NM_022475	no	no
A_32_P52018	11	27	0	NM_030948	-0.853371	7.39603	-4.65472	0.00261332	0.0672132	-1.48048	PHACTR1	NM_030948	no	no
A_23_P71946	176	36	0	NM_017688	-0.731669	9.69803	-4.64559	0.00264061	0.0674991	-1.49158	BSPRY	NM_017688	no	no
A_23_P383986	169	78	0	NM_015892	-1.31703	6.80362	-4.648	0.00263337	0.0674991	-1.48865	CHST15	NM_015892	no	no
A_24_P264943	320	96	0	NM_000095	0.857159	5.46279	4.64258	0.00264967	0.0674991	-1.49523	COMP	NM_000095	no	no
A_33_P3364180	97	3	0	NM_152536	-0.984082	8.90573	-4.6419	0.00265172	0.0674991	-1.49606	FGD5	NM_152536	no	no
A_23_P69179	246	107	0	NM_018192	-0.944943	6.78787	-4.64701	0.00263635	0.0674991	-1.48985	LEPREL1	NM_018192	no	no
A_23_P50638	74	82	0	NM_052972	0.871846	5.42813	4.64199	0.00265146	0.0674991	-1.49595	LRG1	NM_052972	no	no
A_33_P3272231	363	44	0	NM_001136493	-0.913515	8.89069	-4.63858	0.00266175	0.0674991	-1.50009	MFSD2A	NM_001136493	no	no
A_32_P9842	89	37	0	NM_001077526	-0.622864	12.5671	-4.63863	0.0026616	0.0674991	-1.50003	MTMR14	NM_001077526	no	no
A_33_P3387458	157	33	0	ENST00000379713	-0.81725	6.45626	-4.63787	0.00266391	0.0674991	-1.50096	SFMBT2	ENST00000379713	no	no
A_24_P143574	223	40	0	NM_006065	-0.896071	5.86963	-4.64675	0.00263712	0.0674991	-1.49016	SIRPB1	NM_006065	no	no
A_23_P50674	219	34	0	NM_001031735	-0.911395	5.79731	-4.63608	0.00266934	0.0675731	-1.50313	IZUMO4	NM_001031735	no	no
A_23_P130974	110	126	0	NM_025249	0.634358	8.84586	4.63426	0.00267489	0.06765	-1.50535	KIAA1683	NM_025249	no	no
A_32_P162150	150	49	0	NM_152787	0.823956	8.20547	4.63237	0.00268067	0.0677327	-1.50765	TAB3	NM_152787	no	no
A_23_P146922	144	118	0	NM_000820	-0.997327	6.12652	-4.63112	0.00268448	0.0677655	-1.50917	GAS6	NM_000820	no	no
A_23_P62932	354	159	0	NM_001677	-0.66909	9.86037	-4.62894	0.00269118	0.0678076	-1.51183	ATP1B1	NM_001677	no	no
A_23_P311875	38	34	0	NM_006725	-0.642314	9.92142	-4.62541	0.00270204	0.0679542	-1.51613	CD6	NM_006725	no	no
A_23_P161507	204	149	0	NM_004923	0.785435	6.46933	4.62298	0.00270952	0.0680788	-1.51908	MTL5	NM_004923	no	no
A_23_P165657	330	164	0	NM_005415	-0.693655	12.3281	-4.62197	0.00271267	0.0680945	-1.52032	SLC20A1	NM_005415	no	no
A_33_P3287338	16	112	0	NM_001190981	-0.886974	6.20714	-4.61623	0.00273051	0.0683514	-1.52732	IL6ST	NM_001190981	no	no
A_33_P3376341	31	22	0	NM_001024678	0.686308	7.39437	4.6142	0.00273684	0.0684463	-1.5298	LRRC24	NM_001024678	no	no
A_23_P40866	252	111	0	NM_015642	0.714395	6.85941	4.6127	0.00274151	0.0684997	-1.53162	ZBTB20	NM_015642	no	no
A_23_P108785	267	147	0	NM_005721	-0.618221	13.2301	-4.60929	0.00275224	0.0686592	-1.53579	ACTR3	NM_005721	no	no
A_23_P4572	353	8	0	NM_006471	-0.618191	14.7062	-4.6086	0.0027544	0.0686592	-1.53663	MYL12A	NM_006471	no	no
A_24_P260134	373	87	0	NM_178177	0.70097	7.2021	4.60824	0.00275554	0.0686592	-1.53707	NMNAT3	NM_178177	no	no
A_32_P230868	182	33	0	NM_024519	-0.886647	10.4375	-4.60579	0.00276328	0.0687885	-1.54006	FAM65A	NM_024519	no	no
A_24_P255005	2	92	0	A_24_P255005	0.758828	6.88395	4.60111	0.00277811	0.0689999	-1.54578			no	no
A_23_P219197	287	113	0	NM_134427	-0.691273	9.93816	-4.59758	0.00278935	0.0691183	-1.55009	RGS3	NM_134427	no	no
A_33_P3253832	148	47	0	FV367791	0.824072	8.54085	4.59273	0.00280489	0.0691421	-1.55602		FV367791	no	no
A_23_P202520	255	28	0	NM_001003408	0.601629	10.5017	4.59373	0.00280169	0.0691421	-1.5548	ABLIM1	NM_001003408	no	no
A_23_P48295	332	53	0	NM_030911	0.737051	7.78223	4.59326	0.00280319	0.0691421	-1.55537	CDADC1	NM_030911	no	no
A_23_P45864	4	11	0	NM_003285	1.30091	6.78023	4.59248	0.00280569	0.0691421	-1.55633	TNR	NM_003285	no	no
A_33_P3377005	317	90	0	NM_173573	0.998566	7.53352	4.59013	0.00281327	0.0692656	-1.55921	C11orf35	NM_173573	no	no
A_23_P393531	35	58	0	NM_004027	-0.729707	7.97546	-4.58916	0.00281639	0.0692791	-1.56039	INPP4A	NM_004027	no	no
A_23_P363275	41	149	0	NM_144668	0.931234	5.53802	4.58782	0.00282071	0.069322	-1.56203	WDR66	NM_144668	no	no
A_32_P190951	339	125	0	ENST00000390622	-0.66914	10.3963	-4.57841	0.00285134	0.0698837	-1.57356		ENST00000390622	no	no
A_33_P3379962	26	54	0	NM_002116	-0.605189	15.3447	-4.55988	0.0029127	0.0710647	-1.59629	HLA-A	NM_002116	no	no
A_33_P3226167	251	14	0	NM_022833	-0.803389	11.0711	-4.55449	0.00293083	0.0713778	-1.60292	FAM129B	NM_022833	no	no
A_24_P3005	349	153	0	NM_002977	0.937327	7.34907	4.55458	0.00293051	0.0713778	-1.6028	SCN9A	NM_002977	no	no
A_23_P119042	359	6	0	NM_005601	-0.658895	11.9465	-4.55161	0.00294057	0.0714858	-1.60646	NKG7	NM_005601	no	no
A_24_P224727	15	119	0	NM_004364	0.725435	9.89848	4.55051	0.00294427	0.0715114	-1.6078	CEBPA	NM_004364	no	no
A_23_P146077	46	63	0	NM_018660	0.569543	10.9157	4.54833	0.0029517	0.0716271	-1.61049	ZNF395	NM_018660	no	no
A_33_P3389634	117	14	0	NM_001747	-0.650384	13.2438	-4.54543	0.00296157	0.0716733	-1.61406	CAPG	NM_001747	no	no
A_23_P57036	10	81	0	NM_001250	-0.866578	5.07566	-4.54635	0.00295843	0.0716733	-1.61293	CD40	NM_001250	no	no
A_33_P3330109	30	139	0	NM_001243042	-0.56603	14.8002	-4.54555	0.00296116	0.0716733	-1.61391	HLA-C	NM_001243042	no	no
A_23_P83094	357	117	0	NM_007005	0.691514	8.17872	4.53863	0.00298488	0.0720461	-1.62243	TLE4	NM_007005	no	no
A_33_P3299416	53	157	0	NM_181711	-0.742759	6.98699	-4.53453	0.00299904	0.0723002	-1.62748	GRASP	NM_181711	no	no
A_33_P3379967	277	84	0	NM_001098478	-0.94657	6.82854	-4.53378	0.00300165	0.0723002	-1.62841	HLA-F	NM_001098478	no	no
A_23_P110167	10	125	0	NM_002413	-0.62602	11.9221	-4.53168	0.00300893	0.0723002	-1.631	MGST2	NM_002413	no	no
A_23_P306941	149	38	0	NM_153615	-0.674013	10.8968	-4.53218	0.00300719	0.0723002	-1.63038	RGL4	NM_153615	no	no
A_23_P166087	260	93	0	NM_014737	-0.882144	12.5083	-4.52989	0.00301515	0.072385	-1.6332	RASSF2	NM_014737	no	no
A_33_P3294509	223	4	0	NM_000610	-0.701775	12.9508	-4.52882	0.00301886	0.072401	-1.63452	CD44	NM_000610	no	no
A_23_P164196	19	66	0	NM_138281	3.57579	6.89869	4.52739	0.00302387	0.072401	-1.63628	DLX4	NM_138281	no	no
A_23_P97141	276	85	0	NM_002922	0.598279	10.2954	4.52779	0.00302248	0.072401	-1.63579	RGS1	NM_002922	no	no
A_33_P3275255	38	28	0	DQ786257	-0.664913	8.48479	-4.52283	0.00303985	0.0725997	-1.64191		DQ786257	no	no
A_23_P64661	370	130	0	NM_032496	-0.625528	12.6863	-4.51993	0.00305005	0.0725997	-1.64549	ARHGAP9	NM_032496	no	no
A_23_P410110	352	4	0	NM_001039380	0.858152	5.54532	4.52052	0.00304799	0.0725997	-1.64477	C10orf25	NM_001039380	no	no
A_23_P133956	355	118	0	NM_002263	-0.632368	10.1967	-4.52242	0.00304129	0.0725997	-1.64242	KIFC1	NM_002263	no	no
A_23_P152125	64	37	0	NM_002461	-0.643768	9.3526	-4.51965	0.00305102	0.0725997	-1.64583	MVD	NM_002461	no	no
A_33_P3297217	49	143	0	NM_001042402	-0.702208	8.42042	-4.52133	0.00304512	0.0725997	-1.64376	NAAA	NM_001042402	no	no
A_33_P3314594	293	139	0	NM_175738	0.709451	9.5975	4.51526	0.00306656	0.072858	-1.65125	RAB37	NM_175738	no	no
A_23_P208706	27	73	0	NM_138764	-0.926267	12.0907	-4.50981	0.00308598	0.0732283	-1.65799	BAX	NM_138764	no	no
A_33_P3411945	228	147	0	NM_001136482	-0.753244	6.77684	-4.5005	0.00311945	0.0737137	-1.66951	C19orf38	NM_001136482	no	no
A_23_P429998	75	18	0	NM_006732	-0.799813	6.27887	-4.49997	0.00312134	0.0737137	-1.67016	FOSB	NM_006732	no	no
A_23_P416468	158	5	0	NM_025049	-0.666839	10.5405	-4.50052	0.00311936	0.0737137	-1.66948	PIF1	NM_025049	no	no
A_24_P34155	104	153	0	NM_001122607	0.718516	6.90682	4.49942	0.00312333	0.0737137	-1.67083	RUNX1	NM_001122607	no	no
A_32_P215938	223	80	0	NM_001145638	1.27355	11.988	4.49475	0.00314032	0.0739456	-1.67663	GPSM1	NM_001145638	no	no
A_33_P3317058	325	33	0	NM_012447	-0.746007	8.1933	-4.4947	0.00314049	0.0739456	-1.67669	STAG3	NM_012447	no	no
A_23_P56494	319	106	0	NM_173512	-1.09822	5.2075	-4.49332	0.00314553	0.0739995	-1.6784	SLC38A11	NM_173512	no	no
A_24_P48204	371	147	0	NM_003004	-0.694564	8.1621	-4.49208	0.00315004	0.0740411	-1.67993	SECTM1	NM_003004	no	no
A_23_P3532	205	111	0	NM_004862	-0.734175	9.14363	-4.48965	0.00315894	0.0741857	-1.68294	LITAF	NM_004862	no	no
A_23_P3663	142	58	0	NM_138418	0.680624	11.5675	4.48792	0.00316528	0.0742051	-1.68508	FAM195A	NM_138418	no	no
A_33_P3250443	350	94	0	NM_207581	1.24253	5.24409	4.48508	0.00317575	0.0743859	-1.6886	DUOXA2	NM_207581	no	no
A_23_P403335	330	148	0	NM_015065	0.725863	6.31899	4.48089	0.00319125	0.0746194	-1.6938	EXPH5	NM_015065	no	no
A_23_P68327	179	69	0	NM_080667	0.655757	10.4564	4.47864	0.00319962	0.0747502	-1.6966	CCDC104	NM_080667	no	no
A_24_P128308	311	84	0	ENST00000469435	-0.751076	6.17042	-4.47681	0.00320644	0.0748196	-1.69887	KLF6	ENST00000469435	no	no
A_33_P3418621	197	81	0	NM_007128	1.1789	5.99036	4.47635	0.00320814	0.0748196	-1.69944	VPREB1	NM_007128	no	no
A_32_P194115	137	33	0	NM_015374	-0.679976	8.7773	-4.4731	0.00322028	0.0749739	-1.70347	SUN2	NM_015374	no	no
A_33_P3222689	96	105	0	NM_001164416	0.598454	8.99442	4.46925	0.00323475	0.0751732	-1.70825	H2BFM	NM_001164416	no	no
A_24_P68079	89	62	0	NM_014831	0.585546	9.681	4.46859	0.00323724	0.0751732	-1.70908	TRANK1	NM_014831	no	no
A_24_P299318	287	129	0	NM_182705	0.582896	11.9381	4.45951	0.00327165	0.0755815	-1.72036	FAM101B	NM_182705	no	no
A_23_P257815	47	60	0	NM_005582	-0.782392	6.85135	-4.45691	0.00328156	0.0757207	-1.72359	CD180	NM_005582	no	no
A_23_P204801	73	108	0	NM_032148	-0.830951	5.45919	-4.45646	0.00328329	0.0757207	-1.72415	SLC41A2	NM_032148	no	no
A_23_P129064	282	55	0	NM_001482	-0.728635	7.8947	-4.4532	0.00329579	0.0758144	-1.72821	GATM	NM_001482	no	no
A_33_P3211956	9	34	0	NM_005873	-0.665747	12.9864	-4.45347	0.00329476	0.0758144	-1.72788	RGS19	NM_005873	no	no
A_23_P422212	36	164	0	NM_173508	-0.70313	12.5961	-4.45401	0.00329269	0.0758144	-1.72721	SLC35F3	NM_173508	no	no
A_24_P47182	251	36	0	NM_014000	-0.66239	8.53182	-4.45019	0.00330736	0.075951	-1.73195	VCL	NM_014000	no	no
A_23_P118061	185	134	0	NM_181641	-0.663013	11.8261	-4.4492	0.00331121	0.0759746	-1.73319	CKLF	NM_181641	no	no
A_23_P105012	92	155	0	NM_017878	0.738588	6.64579	4.4476	0.00331738	0.0759868	-1.73518	HRASLS2	NM_017878	no	no
A_23_P250245	294	55	0	NM_001782	-0.849888	6.95969	-4.44397	0.00333147	0.0761802	-1.73971	CD72	NM_001782	no	no
A_24_P365807	120	106	0	NM_004429	-0.937391	9.64192	-4.4444	0.00332979	0.0761802	-1.73917	EFNB1	NM_004429	no	no
A_33_P3544880	19	37	0	BC008131	-0.820872	8.406	-4.44325	0.00333429	0.0761802	-1.74061	LOC142937	BC008131	no	no
A_24_P98411	326	43	0	NM_005347	-0.620342	10.2836	-4.4408	0.00334382	0.0762123	-1.74366	HSPA5	NM_005347	no	no
A_23_P256641	76	26	0	NM_012282	0.757998	6.72276	4.44071	0.00334418	0.0762123	-1.74377	KCNE1L	NM_012282	no	no
A_23_P168882	331	164	0	NM_033285	0.627699	9.06153	4.44084	0.00334367	0.0762123	-1.74361	TP53INP1	NM_033285	no	no
A_33_P3223111	166	41	0	A_33_P3223111	-0.752479	6.67934	-4.43982	0.00334767	0.0762275	-1.74488			no	no
A_23_P201951	278	96	0	NM_016374	0.595376	8.89768	4.43648	0.00336075	0.0764607	-1.74905	ARID4B	NM_016374	no	no
A_33_P3317580	312	154	0	NM_001495	-1.09097	7.64915	-4.43537	0.00336511	0.0764953	-1.75043	GFRA2	NM_001495	no	no
A_23_P44244	206	58	0	NM_003069	0.770634	6.76314	4.43101	0.00338232	0.0767973	-1.75587	SMARCA1	NM_003069	no	no
A_23_P14083	364	42	0	NM_181847	-0.851201	6.34997	-4.42687	0.00339874	0.0769418	-1.76104	AMIGO2	NM_181847	no	no
A_23_P468	8	20	0	NM_021179	0.786849	5.86076	4.42765	0.00339561	0.0769418	-1.76006	C1orf114	NM_021179	no	no
A_24_P365767	55	65	0	NM_000397	-0.727836	9.67615	-4.42584	0.00340284	0.0769635	-1.76233	CYBB	NM_000397	no	no
A_23_P136405	122	80	0	NM_005018	-0.680757	8.33251	-4.42244	0.0034164	0.0771408	-1.76658	PDCD1	NM_005018	no	no
A_24_P378019	295	135	0	NM_004031	-0.624823	11.1777	-4.41693	0.00343851	0.0775752	-1.77346	IRF7	NM_004031	no	no
A_24_P158946	137	9	0	NM_139241	-1.17644	6.65854	-4.41514	0.00344572	0.0776727	-1.7757	FGD4	NM_139241	no	no
A_33_P3358641	168	131	0	NM_001137552	-0.609482	8.93489	-4.41101	0.00346245	0.0779196	-1.78087	LRRFIP1	NM_001137552	no	no
A_33_P3256510	262	97	0	NM_022055	0.759314	7.46789	4.4098	0.00346735	0.0779647	-1.78237	KCNK12	NM_022055	no	no
A_33_P3841368	295	87	0	AK091672	0.61407	8.33002	4.40863	0.0034721	0.0780066	-1.78384	LOC286161	AK091672	no	no
A_23_P319808	229	161	0	NM_015054	-0.658898	7.33226	-4.40447	0.00348909	0.0782577	-1.78905	UHRF1BP1L	NM_015054	no	no
A_24_P35891	167	70	0	NM_016423	0.653334	10.0795	4.40463	0.00348846	0.0782577	-1.78885	ZNF219	NM_016423	no	no
A_23_P129956	32	70	0	NM_004090	-0.68115	8.42476	-4.39956	0.00350927	0.0785796	-1.7952	DUSP3	NM_004090	no	no
A_24_P157156	61	158	0	NM_001080539	-0.908242	6.65435	-4.39371	0.00353348	0.0789906	-1.80254	CCDC150	NM_001080539	no	no
A_23_P49060	135	162	0	NM_181642	-0.89346	6.50562	-4.38961	0.00355052	0.0793057	-1.80767	SPINT1	NM_181642	no	no
A_23_P138760	143	106	0	NM_013246	0.806589	5.84226	4.38724	0.00356046	0.0793305	-1.81066	CLCF1	NM_013246	no	no
A_24_P38951	250	16	0	NM_032871	-0.564606	11.2033	-4.37816	0.00359866	0.0800858	-1.82205	RELT	NM_032871	no	no
A_23_P128698	361	42	0	NM_005842	-0.745781	6.4905	-4.37778	0.00360029	0.0800858	-1.82253	SPRY2	NM_005842	no	no
A_23_P34676	123	96	0	NM_198053	0.601676	11.7364	4.37614	0.00360727	0.0801086	-1.8246	CD247	NM_198053	no	no
A_24_P29401	350	26	0	NM_181523	0.583395	10.3936	4.37632	0.00360646	0.0801086	-1.82436	PIK3R1	NM_181523	no	no
A_23_P414958	149	151	0	NM_005761	-0.759713	6.4622	-4.37309	0.00362025	0.0803307	-1.82843	PLXNC1	NM_005761	no	no
A_24_P406132	364	116	0	NM_002754	0.779818	5.93544	4.36859	0.00363948	0.0805587	-1.83408	MAPK13	NM_002754	no	no
A_24_P83738	253	160	0	NM_198188	-0.638847	10.7559	-4.36265	0.00366505	0.0808908	-1.84156	ASTN2	NM_198188	no	no
A_32_P460973	211	163	0	NM_005516	-0.529601	12.7633	-4.36035	0.00367501	0.0808908	-1.84445	HLA-E	NM_005516	no	no
A_23_P138717	251	92	0	NM_001005339	-0.813631	14.5507	-4.36198	0.00366794	0.0808908	-1.8424	RGS10	NM_001005339	no	no
A_33_P3373403	350	24	0	NM_016274	-0.607008	9.16787	-4.35725	0.00368848	0.0810427	-1.84836	PLEKHO1	NM_016274	no	no
A_23_P112774	344	18	0	NM_032611	-0.710736	8.42676	-4.35179	0.00371233	0.0814356	-1.85523	PTP4A3	NM_032611	no	no
A_23_P361049	216	138	0	NM_012223	0.932129	7.88227	4.351	0.00371578	0.0814451	-1.85622	MYO1B	NM_012223	no	no
A_23_P50241	343	137	0	NM_001294	-1.0356	8.12021	-4.34693	0.00373369	0.0817713	-1.86136	CLPTM1	NM_001294	no	no
A_24_P396702	179	13	0	NM_014880	-0.614925	8.15292	-4.34149	0.00375782	0.082166	-1.86823	CD302	NM_014880	no	no
A_23_P209430	203	19	0	NM_020919	0.784178	5.81787	4.33805	0.0037731	0.0821961	-1.87256	ALS2	NM_020919	no	no
A_23_P100022	371	38	0	NM_014848	-0.751173	5.7388	-4.33912	0.00376835	0.0821961	-1.87122	SV2B	NM_014848	no	no
A_23_P208870	366	11	0	NM_001626	-0.618533	9.80872	-4.3334	0.00379395	0.0824878	-1.87844	AKT2	NM_001626	no	no
A_23_P163467	379	138	0	NM_207380	0.646321	7.31223	4.32679	0.00382378	0.0829358	-1.8868	C15orf52	NM_207380	no	no
A_24_P108863	195	5	0	NM_001037540	-0.678326	7.16355	-4.3272	0.00382193	0.0829358	-1.88628	SCML1	NM_001037540	no	no
A_33_P3215333	283	145	0	NM_012340	-0.760284	6.72059	-4.32484	0.0038326	0.0830602	-1.88925	NFATC2	NM_012340	no	no
A_23_P47682	367	15	0	NM_020645	0.774186	6.26032	4.32379	0.00383739	0.0830972	-1.89059	NRIP3	NM_020645	no	no
A_23_P165136	352	94	0	NM_145256	-0.807256	7.28116	-4.31714	0.00386775	0.0835533	-1.89899	LRRC25	NM_145256	no	no
A_33_P3351554	162	158	0	NM_018208	0.73095	6.44634	4.31617	0.00387224	0.0835833	-1.90023	ETNK2	NM_018208	no	no
A_23_P500206	303	54	0	NM_153483	-0.730034	6.57011	-4.31362	0.00388393	0.0837686	-1.90345	IL17RE	NM_153483	no	no
A_33_P3378126	316	17	0	NM_058229	-0.664768	6.88451	-4.30942	0.00390336	0.0839191	-1.90877	FBXO32	NM_058229	no	no
A_32_P223017	350	90	0	NM_004672	-1.00614	7.80336	-4.30993	0.00390098	0.0839191	-1.90812	MAP3K6	NM_004672	no	no
A_24_P54174	90	83	0	NM_001066	-0.673918	7.57362	-4.30817	0.00390917	0.083977	-1.91036	TNFRSF1B	NM_001066	no	no
A_32_P163089	273	18	0	NM_001145199	-0.55623	11.5042	-4.30228	0.00393663	0.0842315	-1.91783	C12orf75	NM_001145199	no	no
A_33_P3269110	292	4	0	NM_001130686	-0.599044	8.63824	-4.30302	0.00393313	0.0842315	-1.91688	GUCY1A3	NM_001130686	no	no
A_33_P3293432	62	104	0	NM_199340	0.78998	9.72361	4.30273	0.0039345	0.0842315	-1.91725	LRRC37A3	NM_199340	no	no
A_23_P45011	163	132	0	NM_030949	-0.873756	5.6065	-4.30295	0.00393346	0.0842315	-1.91697	PPP1R14C	NM_030949	no	no
A_23_P162589	6	77	0	NM_001017535	-0.720245	6.73558	-4.30472	0.00392524	0.0842315	-1.91473	VDR	NM_001017535	no	no
A_23_P39525	110	110	0	NM_024785	0.700162	7.17918	4.30002	0.00394721	0.084324	-1.92069	FAM124B	NM_024785	no	no
A_23_P166807	309	2	0	NM_033010	0.651675	7.02191	4.30026	0.00394609	0.084324	-1.92039	PCBP4	NM_033010	no	no
A_33_P3231297	362	71	0	NM_003851	0.530895	11.1673	4.29838	0.00395493	0.0844219	-1.92277	CREG1	NM_003851	no	no
A_23_P55828	256	29	0	NM_005624	-0.779494	6.06553	-4.29516	0.00397007	0.0845977	-1.92685	CCL25	NM_005624	no	no
A_23_P68031	291	48	0	NM_003151	-0.564	10.9024	-4.29513	0.00397023	0.0845977	-1.92689	STAT4	NM_003151	no	no
A_33_P3775007	328	115	0	NM_001247996	-0.747566	6.52011	-4.29274	0.00398151	0.084721	-1.92992	ASAP1	NM_001247996	no	no
A_23_P360744	333	41	0	NM_000448	-0.60556	10.9242	-4.29052	0.00399205	0.0848782	-1.93274	RAG1	NM_000448	no	no
A_33_P3223056	100	40	0	NM_030957	0.623546	8.66601	4.28869	0.00400078	0.0849968	-1.93507	ADAMTS10	NM_030957	no	no
A_23_P83134	143	155	0	NM_002048	0.802807	6.11519	4.28689	0.00400936	0.0850451	-1.93736	GAS1	NM_002048	no	no
A_32_P42054	259	48	0	NM_194249	1.20158	11.1237	4.28528	0.00401706	0.0851415	-1.9394	DND1	NM_194249	no	no
A_23_P103433	16	81	0	NM_145047	0.647407	7.10535	4.28225	0.00403155	0.085201	-1.94324	OSCP1	NM_145047	no	no
A_33_P3277110	165	43	0	NM_006933	-0.539129	11.1575	-4.27983	0.00404321	0.0853601	-1.94632	SLC5A3	NM_006933	no	no
A_23_P109636	33	83	0	NM_015541	-0.615602	9.1287	-4.27301	0.00407621	0.0859489	-1.95499	LRIG1	NM_015541	no	no
A_33_P3233871	136	15	0	NM_000505	1.12605	6.06517	4.26892	0.00409618	0.0862085	-1.96021	F12	NM_000505	no	no
A_23_P143885	49	46	0	NM_019555	0.595765	8.89363	4.26734	0.00410388	0.0862649	-1.96221	ARHGEF3	NM_019555	no	no
A_23_P128470	102	35	0	NM_138337	0.696377	6.31044	4.26576	0.00411166	0.0862649	-1.96423	CLEC12A	NM_138337	no	no
A_23_P119102	95	15	0	NM_003370	-0.812983	10.3603	-4.26611	0.00410991	0.0862649	-1.96378	VASP	NM_003370	no	no
A_23_P122724	246	157	0	NM_004665	0.685562	8.50394	4.26584	0.00411127	0.0862649	-1.96413	VNN2	NM_004665	no	no
A_33_P3235876	7	130	0	ENST00000390632	-0.864847	7.75707	-4.25663	0.00415674	0.0869401	-1.97586		ENST00000390632	no	no
A_23_P84596	335	52	0	NM_016459	0.573887	13.6763	4.25666	0.00415659	0.0869401	-1.97583	MZB1	NM_016459	no	no
A_33_P3273474	81	113	0	NM_001765	-0.959233	8.77493	-4.25438	0.00416793	0.0870022	-1.97873	CD1C	NM_001765	no	no
A_33_P3423435	226	96	0	NM_198526	-0.984479	6.92035	-4.25123	0.00418366	0.0871649	-1.98275	ZNF710	NM_198526	no	no
A_32_P48615	11	65	0	A_32_P48615	0.624891	8.84026	4.25022	0.00418871	0.0872029	-1.98404			no	no
A_32_P103695	175	161	0	NM_145269	0.771307	8.32848	4.24768	0.00420147	0.087401	-1.98728	FAM92A1	NM_145269	no	no
A_24_P17719	122	136	0	NM_015990	-0.637165	7.33841	-4.24506	0.00421469	0.0876083	-1.99063	KLHL5	NM_015990	no	no
A_33_P3451508	92	59	0	ENST00000446592	-0.812377	6.69371	-4.2401	0.00423978	0.0880496	-1.99696		ENST00000446592	no	no
A_23_P55518	65	87	0	NM_005904	-0.685007	6.88623	-4.23905	0.00424513	0.0880496	-1.9983	SMAD7	NM_005904	no	no
A_23_P74778	31	64	0	NM_024579	-1.21762	10.2671	-4.23618	0.00425972	0.08819	-2.00196	C1orf54	NM_024579	no	no
A_33_P3281403	88	88	0	NM_025228	0.525821	11.0467	4.23568	0.0042623	0.08819	-2.00261	TRAF3IP3	NM_025228	no	no
A_33_P3377229	96	35	0	NM_001142946	0.670619	7.67475	4.23482	0.00426667	0.0882127	-2.0037	C11orf21	NM_001142946	no	no
A_24_P386622	283	6	0	NM_004041	-0.626371	9.59314	-4.23312	0.00427538	0.0882575	-2.00588	ARRB1	NM_004041	no	no
A_33_P3280905	21	81	0	XM_003118825	1.12315	5.87697	4.23026	0.00429008	0.0884478	-2.00954	LOC100506545	XM_003118825	no	no
A_23_P21473	67	3	0	NM_024491	0.76144	9.49173	4.22885	0.00429736	0.0884943	-2.01135	CEP70	NM_024491	no	no
A_33_P3353791	195	99	0	NM_181501	0.805773	5.72429	4.22636	0.00431021	0.088502	-2.01453	ITGA1	NM_181501	no	no
A_23_P110882	47	18	0	NM_021648	0.531206	10.4314	4.2269	0.00430741	0.088502	-2.01384	TSPYL4	NM_021648	no	no
A_23_P58132	28	121	0	NM_004310	0.548419	11.2291	4.22537	0.00431532	0.0885396	-2.01579	RHOH	NM_004310	no	no
A_23_P10873	29	15	0	NM_003263	-0.780655	9.20683	-4.22377	0.00432361	0.0886421	-2.01784	TLR1	NM_003263	no	no
A_24_P71244	8	155	0	NM_005026	-0.539809	11.2523	-4.21857	0.00435067	0.0888946	-2.02449	PIK3CD	NM_005026	no	no
A_23_P146497	310	78	0	NM_014811	1.01684	6.05662	4.21571	0.00436564	0.0890389	-2.02816	KIAA0649	NM_014811	no	no
A_23_P113572	88	72	0	NM_001770	-0.713047	7.35654	-4.21354	0.00437708	0.0891957	-2.03095	CD19	NM_001770	no	no
A_23_P123732	35	158	0	NM_001001551	0.559338	9.31702	4.20747	0.0044091	0.0893082	-2.03872	C9orf103	NM_001001551	no	no
A_23_P6066	113	12	0	NM_019609	0.797191	8.27471	4.21174	0.00438653	0.0893082	-2.03325	CPXM1	NM_019609	no	no
A_23_P141362	61	59	0	NM_001466	-1.22919	8.0545	-4.20881	0.00440205	0.0893082	-2.03701	FZD2	NM_001466	no	no
A_23_P11070	1	12	0	NM_032553	0.870766	7.89545	4.21054	0.00439287	0.0893082	-2.03479	GPR174	NM_032553	no	no
A_23_P216966	262	72	0	NM_000962	-0.911562	7.12211	-4.20786	0.00440707	0.0893082	-2.03823	PTGS1	NM_000962	no	no
A_23_P423457	152	148	0	NM_178276	0.93879	8.14387	4.21017	0.00439483	0.0893082	-2.03526	SERINC5	NM_178276	no	no
A_24_P203103	276	99	0	NM_002351	0.622473	9.75876	4.20748	0.00440907	0.0893082	-2.03871	SH2D1A	NM_002351	no	no
A_23_P4611	382	64	0	NM_012254	0.562245	11.2295	4.20538	0.00442022	0.0894258	-2.04141	SLC27A5	NM_012254	no	no
A_33_P3237775	120	111	0	NM_005693	0.575388	8.81186	4.20429	0.00442603	0.0894496	-2.04281	NR1H3	NM_005693	no	no
A_23_P23443	286	6	0	NM_024329	-0.790975	11.7081	-4.20264	0.00443482	0.0894663	-2.04492	EFHD2	NM_024329	no	no
A_23_P42257	170	63	0	NM_003897	-1.12228	9.26124	-4.20227	0.00443681	0.0894663	-2.0454	IER3	NM_003897	no	no
A_23_P122563	7	149	0	NM_014260	-0.728705	10.5998	-4.19861	0.0044564	0.089727	-2.0501	PFDN6	NM_014260	no	no
A_24_P334640	55	38	0	NM_133367	-0.635062	7.37501	-4.197	0.00446505	0.0898342	-2.05217	PAQR8	NM_133367	no	no
A_23_P417331	268	147	0	NM_004586	-0.540895	9.60177	-4.19266	0.00448844	0.0902374	-2.05774	RPS6KA3	NM_004586	no	no
A_23_P154208	344	19	0	NM_017567	-0.642907	10.267	-4.19033	0.00450108	0.0904241	-2.06073	NAGK	NM_017567	no	no
A_23_P207319	335	25	0	NM_003954	-0.669322	8.9728	-4.18902	0.00450818	0.0904726	-2.06242	MAP3K14	NM_003954	no	no
A_23_P340848	114	71	0	NM_000960	-1.20082	6.48961	-4.18865	0.00451021	0.0904726	-2.06289	PTGIR	NM_000960	no	no
A_23_P202117	326	119	0	ENST00000490164	-0.56494	8.7625	-4.18248	0.00454387	0.0909117	-2.07082	PCGF5	ENST00000490164	no	no
A_23_P48676	379	40	0	NM_002863	0.641806	8.43111	4.18223	0.00454525	0.0909117	-2.07115	PYGL	NM_002863	no	no
A_23_P114947	43	67	0	NM_002923	0.698939	9.18875	4.18217	0.00454558	0.0909117	-2.07122	RGS2	NM_002923	no	no
A_33_P3245178	202	86	0	NM_001168399	1.47706	10.0594	4.17751	0.00457121	0.0909519	-2.07722	BEX2	NM_001168399	no	no
A_33_P3235568	248	116	0	NM_001206541	-0.619968	11.3242	-4.17912	0.00456231	0.0909519	-2.07514	CAPZB	NM_001206541	no	no
A_23_P258493	146	48	0	NM_005573	-0.529884	11.5185	-4.1782	0.00456738	0.0909519	-2.07632	LMNB1	NM_005573	no	no
A_23_P27795	54	131	0	NM_021102	-0.654199	12.3257	-4.17754	0.00457105	0.0909519	-2.07718	SPINT2	NM_021102	no	no
A_24_P172481	354	105	0	NM_006074	-0.560106	9.88277	-4.17843	0.00456614	0.0909519	-2.07603	TRIM22	NM_006074	no	no
A_33_P3323323	72	106	0	NM_198458	0.612407	7.45107	4.17797	0.00456866	0.0909519	-2.07662	ZNF497	NM_198458	no	no
A_33_P3364443	111	80	0	A_33_P3364443	0.72162	5.69216	4.17388	0.00459127	0.0912164	-2.08189			no	no
A_33_P3401647	62	129	0	NM_033256	-0.818152	5.68112	-4.17248	0.00459905	0.0913036	-2.08369	PPP1R14A	NM_033256	no	no
A_32_P44394	240	146	0	NM_004833	0.789828	5.88078	4.16889	0.00461902	0.0914309	-2.08831	AIM2	NM_004833	no	no
A_23_P50786	227	49	0	NM_015526	0.933155	6.95076	4.16907	0.00461803	0.0914309	-2.08808	CLIP3	NM_015526	no	no
A_23_P354798	304	8	0	NM_144576	0.571749	8.90725	4.17062	0.00460941	0.0914309	-2.08609	COQ10A	NM_144576	no	no
A_23_P413641	284	78	0	NM_020820	-0.825063	12.2718	-4.16994	0.00461321	0.0914309	-2.08697	PREX1	NM_020820	no	no
A_33_P3418125	140	129	0	NM_006851	-0.622973	8.01863	-4.16721	0.00462845	0.0915503	-2.09048	GLIPR1	NM_006851	no	no
A_23_P383132	234	82	0	NM_015094	0.99684	10.7769	4.16529	0.00463919	0.0916954	-2.09296	HIC2	NM_015094	no	no
A_23_P415827	285	120	0	NM_015146	0.839224	5.73975	4.163	0.00465208	0.0918828	-2.09591	2008-09-01	NM_015146	no	no
A_23_P106761	287	130	0	NM_007074	-0.614949	13.647	-4.15601	0.00469158	0.0924571	-2.10493	CORO1A	NM_007074	no	no
A_23_P431305	111	13	0	NM_152421	0.57032	8.62952	4.15543	0.00469487	0.0924571	-2.10567	FAM69B	NM_152421	no	no
A_23_P55020	32	76	0	NM_139018	-0.758078	7.07879	-4.15117	0.00471911	0.0927312	-2.11116	CD300LF	NM_139018	no	no
A_33_P3313864	256	95	0	CR621005	0.746	6.19629	4.15233	0.00471251	0.0927312	-2.10967	LOC100129878	CR621005	no	no
A_33_P3223980	178	125	0	NM_001043352	-0.521339	11.736	-4.1498	0.00472699	0.0927509	-2.11294	TPM3	NM_001043352	no	no
A_23_P257945	382	41	0	NM_005333	-0.632855	9.90652	-4.14403	0.00476017	0.093266	-2.1204	HCCS	NM_005333	no	no
A_23_P406438	67	125	0	NM_182691	0.646576	8.47624	4.14	0.00478346	0.0935864	-2.1256	SRPK2	NM_182691	no	no
A_33_P3366120	9	133	0	NM_001110556	-0.701029	12.1734	-4.13884	0.0047902	0.0936503	-2.1271	FLNA	NM_001110556	no	no
A_23_P162037	314	72	0	NM_001030273	-0.631834	8.73737	-4.13647	0.00480401	0.0937312	-2.13017	ARNTL	NM_001030273	no	no
A_23_P139260	124	23	0	NM_183233	0.596331	8.75955	4.1337	0.00482015	0.0939634	-2.13374	SLC22A18	NM_183233	no	no
A_23_P63660	212	119	0	NM_032333	0.520287	10.3245	4.13126	0.00483448	0.0941065	-2.13691	C10orf58	NM_032333	no	no
A_23_P157404	63	37	0	NM_001283	-0.6505	7.89695	-4.12903	0.0048476	0.0942441	-2.13979	AP1S1	NM_001283	no	no
A_23_P21363	128	61	0	NM_024060	0.666194	7.35871	4.12662	0.00486179	0.0943656	-2.14291	AHNAK	NM_024060	no	no
A_23_P165788	170	55	0	NM_001008489	0.557972	9.72317	4.12336	0.00488111	0.0946724	-2.14714	PHOSPHO2	NM_001008489	no	no
A_23_P61960	216	150	0	NM_145230	-0.591258	7.65451	-4.11881	0.00490818	0.0950606	-2.15303	ATP6V0E2	NM_145230	no	no
A_23_P1331	7	53	0	NM_080801	-1.24161	6.02621	-4.11923	0.00490567	0.0950606	-2.15248	COL13A1	NM_080801	no	no
A_23_P214080	369	81	0	NM_001964	-0.623007	10.9604	-4.11751	0.00491595	0.0950672	-2.15472	EGR1	NM_001964	no	no
A_24_P201064	322	119	0	NM_001201329	0.661794	7.10644	4.11698	0.00491909	0.0950672	-2.1554	PPP1R3B	NM_001201329	no	no
A_23_P204304	94	26	0	NM_030667	-0.904161	5.46016	-4.11757	0.00491557	0.0950672	-2.15463	PTPRO	NM_030667	no	no
A_23_P115331	158	163	0	NM_001029882	-0.542703	9.35072	-4.11428	0.00493529	0.0952967	-2.1589	AHDC1	NM_001029882	no	no
A_24_P911676	93	72	0	NM_003107	0.561981	9.48034	4.11382	0.00493804	0.0952967	-2.15949	SOX4	NM_003107	no	no
A_33_P3277514	349	138	0	NM_000061	-0.648747	10.414	-4.11103	0.00495486	0.0955529	-2.16312	BTK	NM_000061	no	no
A_23_P76731	354	114	0	NM_014226	0.618472	7.9374	4.11008	0.00496057	0.0955946	-2.16434	MOK	NM_014226	no	no
A_23_P502336	384	123	0	NM_013447	0.689037	9.60283	4.10924	0.00496564	0.0956241	-2.16543	EMR2	NM_013447	no	no
A_23_P22350	300	34	0	NM_023927	-0.634339	7.37649	-4.10788	0.00497391	0.0956466	-2.16721	GRAMD3	NM_023927	no	no
A_33_P3232544	11	139	0	A_33_P3232544	-0.523034	10.9432	-4.1072	0.00497798	0.0956568	-2.16808			no	no
A_33_P3379947	92	83	0	NM_005514	-0.557121	14.2906	-4.1065	0.00498224	0.0956703	-2.16899	HLA-B	NM_005514	no	no
A_33_P3424636	26	66	0	ENST00000390392	0.848768	4.97887	4.10535	0.00498924	0.0957367	-2.17049		ENST00000390392	no	no
A_32_P107746	272	162	0	NM_207042	-0.6826	10.4253	-4.09874	0.00502958	0.0962626	-2.17907	ENSA	NM_207042	no	no
A_24_P193093	242	12	0	NM_007360	-0.753295	5.29697	-4.09686	0.00504109	0.0963885	-2.1815	KLRK1	NM_007360	no	no
A_23_P203173	103	109	0	NM_001558	-0.651656	11.3993	-4.09605	0.00504611	0.0964162	-2.18256	IL10RA	NM_001558	no	no
A_33_P3290403	357	124	0	NM_014214	-0.575278	8.6752	-4.08864	0.00509194	0.0968116	-2.1922	IMPA2	NM_014214	no	no
A_23_P314584	324	19	0	NM_004635	-0.607258	13.1209	-4.0892	0.00508847	0.0968116	-2.19147	MAPKAPK3	NM_004635	no	no
A_24_P940166	41	18	0	NM_001015880	-0.840032	5.11861	-4.08896	0.00508992	0.0968116	-2.19177	PAPSS2	NM_001015880	no	no
A_23_P118174	290	126	0	NM_005030	-0.564371	9.61698	-4.09113	0.00507649	0.0968116	-2.18896	PLK1	NM_005030	no	no
A_23_P9056	166	105	0	NM_014781	0.54157	9.03828	4.08913	0.00508889	0.0968116	-2.19156	RB1CC1	NM_014781	no	no
A_24_P46953	222	4	0	NM_013257	-0.554085	8.83315	-4.08642	0.00510577	0.0970061	-2.19509	SGK3	NM_013257	no	no
A_33_P3585268	320	113	0	NM_002070	-0.518103	15.9048	-4.08552	0.00511137	0.0970388	-2.19625	GNAI2	NM_002070	no	no
A_33_P3393331	302	96	0	NM_152599	-0.667588	6.25672	-4.08441	0.00511829	0.0970388	-2.1977	MFSD6L	NM_152599	no	no
A_23_P350187	372	139	0	NM_001127208	-0.574197	8.26981	-4.08449	0.00511777	0.0970388	-2.19759	TET2	NM_001127208	no	no
A_33_P3421611	182	76	0	ENST00000423354	0.834315	7.65421	4.08343	0.00512441	0.0970865	-2.19897		ENST00000423354	no	no
A_24_P194081	184	143	0	NM_144779	-0.624305	11.0893	-4.07676	0.00516634	0.097675	-2.20765	FXYD5	NM_144779	no	no
A_24_P182947	195	50	0	NM_001190259	-0.804834	8.4266	-4.07723	0.00516338	0.097675	-2.20704	GCET2	NM_001190259	no	no
A_23_P87560	70	43	0	NM_001731	0.600099	9.54935	4.07441	0.0051812	0.0978441	-2.21071	BTG1	NM_001731	no	no
A_23_P500998	220	45	0	NM_152739	0.547011	10.6044	4.0742	0.00518254	0.0978441	-2.21099	HOXA9	NM_152739	no	no
A_23_P162449	347	48	0	NM_020762	-1.36075	5.41026	-4.07297	0.00519034	0.0978543	-2.21259	SRGAP1	NM_020762	no	no
A_23_P256561	273	129	0	NM_006068	-0.77677	5.47125	-4.07303	0.00518998	0.0978543	-2.21251	TLR6	NM_006068	no	no
A_23_P142075	375	83	0	NM_001611	-0.592459	11.4964	-4.07178	0.00519793	0.0979289	-2.21414	ACP5	NM_001611	no	no
A_33_P3289536	38	72	0	NM_001199835	-0.633894	6.99956	-4.07119	0.00520169	0.0979313	-2.21491	SNX10	NM_001199835	no	no
A_23_P11729	290	1	0	NM_015872	-0.690208	5.934	-4.06871	0.00521745	0.0981594	-2.21814	ZBTB7B	NM_015872	no	no
A_33_P3279353	66	22	0	NM_001700	0.741679	7.57636	4.06625	0.00523317	0.0981865	-2.22134	AZU1	NM_001700	no	no
A_23_P23924	139	24	0	NM_001748	-0.529588	9.73193	-4.06479	0.00524256	0.0981865	-2.22325	CAPN2	NM_001748	no	no
A_23_P380766	377	29	0	NM_006035	-0.820259	7.02599	-4.06708	0.00522789	0.0981865	-2.22027	CDC42BPB	NM_006035	no	no
A_33_P3423941	7	153	0	NM_003641	-0.610752	14.3415	-4.06451	0.00524438	0.0981865	-2.22362	IFITM1	NM_003641	no	no
A_24_P165656	372	93	0	NM_005813	-0.563924	8.96367	-4.06594	0.00523519	0.0981865	-2.22175	PRKD3	NM_005813	no	no
A_24_P68311	112	27	0	NM_015180	-0.639252	8.69208	-4.06489	0.00524192	0.0981865	-2.22312	SYNE2	NM_015180	no	no
A_23_P103099	129	13	0	NM_001031695	0.716368	5.74173	4.06374	0.00524931	0.0982105	-2.22462	RBFOX2	NM_001031695	no	no
A_23_P154938	42	59	0	NM_003325	0.580365	12.2582	4.06246	0.00525757	0.0982969	-2.2263	HIRA	NM_003325	no	no
A_24_P865	334	129	0	NM_206921	-0.599826	10.0766	-4.06039	0.00527088	0.0984775	-2.22899	C6orf204	NM_206921	no	no
A_33_P3369371	162	67	0	NM_002084	-0.832994	5.2563	-4.05868	0.00528191	0.0985469	-2.23122	GPX3	NM_002084	no	no
A_33_P3805090	173	18	0	NM_020840	-0.626741	9.30498	-4.05722	0.00529137	0.098556	-2.23312	FNIP2	NM_020840	no	no
A_33_P3258723	295	164	0	NM_022762	0.56666	9.10804	4.05692	0.00529336	0.098556	-2.23352	RMND5B	NM_022762	no	no
A_23_P203115	179	96	0	NM_032780	0.711217	8.65514	4.05799	0.00528638	0.098556	-2.23212	TMEM25	NM_032780	no	no
A_33_P3310567	341	83	0	THC2670340	1.26699	5.7698	4.05575	0.00530094	0.0985609	-2.23505		THC2670340	no	no
A_23_P331479	379	21	0	NM_133471	-0.574503	11.9687	-4.05252	0.00532198	0.0988346	-2.23927	KIAA1949	NM_133471	no	no
A_24_P262407	213	149	0	NM_199334	0.61741	6.90743	4.05236	0.00532299	0.0988346	-2.23947	THRA	NM_199334	no	no
A_23_P106898	117	57	0	NM_152288	1.01433	7.33796	4.04877	0.00534652	0.0992032	-2.24417	ORAI3	NM_152288	no	no
A_23_P22119	299	44	0	NM_201380	-0.835488	8.05533	-4.04812	0.00535075	0.0992134	-2.24501	PLEC	NM_201380	no	no
A_23_P85598	223	93	0	NM_020247	0.876972	8.56749	4.04692	0.00535863	0.0992231	-2.24658	ADCK3	NM_020247	no	no
A_33_P3400273	23	81	0	NM_000655	0.64338	12.3213	4.0447	0.00537327	0.0994257	-2.24948	SELL	NM_000655	no	no
A_23_P128613	47	160	0	NM_024089	-0.557359	8.47393	-4.04073	0.00539952	0.0997935	-2.25467	KDELC1	NM_024089	no	no
A_23_P92727	49	111	0	NM_015577	1.00964	5.12111	4.04057	0.00540055	0.0997935	-2.25487	RAI14	NM_015577	no	no
A_23_P52227	210	103	0	NM_004962	-0.86057	5.80572	-4.03984	0.00540542	0.0998151	-2.25583	GDF10	NM_004962	no	no
A_24_P17870	125	99	0	NM_006674	-0.716857	6.67898	-4.03624	0.00542941	0.0999263	-2.26055	HCP5	NM_006674	no	no
A_33_P3209960	98	75	0	NM_153819	0.514284	11.2906	4.03768	0.00541978	0.0999263	-2.25866	RASGRP2	NM_153819	no	no
A_24_P237443	347	123	0	NM_018990	-0.554673	12.0846	-4.03718	0.0054231	0.0999263	-2.25931	SASH3	NM_018990	no	no
A_24_P345209	31	42	0	NM_001004023	0.950828	7.46821	4.03242	0.00545492	0.100317	-2.26554	DYRK3	NM_001004023	no	no
A_23_P36611	294	114	0	NM_181861	-0.626584	6.7826	-4.03132	0.00546229	0.100337	-2.26698	APAF1	NM_181861	no	no
A_23_P167005	208	93	0	NM_014373	-1.33391	9.63673	-4.03059	0.00546719	0.100337	-2.26794	GPR160	NM_014373	no	no
A_33_P3297141	132	69	0	NM_020839	0.518641	9.933	4.03078	0.00546591	0.100337	-2.26769	WDR48	NM_020839	no	no
A_23_P428248	31	138	0	NM_145755	0.71711	6.19841	4.02942	0.00547506	0.100413	-2.26947	TTC21A	NM_145755	no	no
A_23_P137035	35	54	0	NM_003662	-0.677601	8.41255	-4.02746	0.00548828	0.100587	-2.27204	PIR	NM_003662	no	no
A_23_P10591	213	53	0	NM_001004431	-0.795722	10.6126	-4.02377	0.00551324	0.100908	-2.27687	METRNL	NM_001004431	no	no
A_23_P86855	232	149	0	NM_014067	0.586161	8.13126	4.01892	0.00554627	0.101306	-2.28323	MACROD1	NM_014067	no	no
A_33_P3328154	13	22	0	ENST00000483919	1.08817	5.5255	4.018	0.00555254	0.101352	-2.28443	ZNF527	ENST00000483919	no	no
A_23_P354387	327	104	0	NM_013451	-0.925992	5.57238	-4.01642	0.0055634	0.10136	-2.28651	MYOF	NM_013451	no	no
A_23_P30024	15	8	0	NM_003998	-0.562859	10.4514	-4.01629	0.00556425	0.10136	-2.28667	NFKB1	NM_003998	no	no
A_23_P61057	384	24	0	NM_004513	-0.619701	9.54398	-4.01151	0.00559714	0.101684	-2.29295	IL16	NM_004513	no	no
A_23_P8834	271	27	0	NM_001979	1.16455	5.55225	4.00974	0.00560937	0.101769	-2.29527	EPHX2	NM_001979	no	no
A_23_P215735	24	92	0	NM_018412	-0.640404	6.88598	-4.00569	0.00563744	0.102209	-2.30059	ST7	NM_018412	no	no
A_23_P392476	136	103	0	NM_001145128	0.723079	5.47742	4.00303	0.00565594	0.10241	-2.30408	AKD1	NM_001145128	no	no
A_23_P104318	12	85	0	NM_019058	-0.52037	10.8486	-4.00237	0.00566053	0.10241	-2.30494	DDIT4	NM_019058	no	no
A_33_P3367830	374	123	0	NM_016938	0.59719	7.65984	4.00137	0.00566751	0.10241	-2.30625	EFEMP2	NM_016938	no	no
A_23_P58266	151	36	0	NM_005980	0.848169	6.08539	4.00254	0.00565936	0.10241	-2.30472	S100P	NM_005980	no	no
A_23_P388900	77	35	0	NM_018420	0.664278	6.65124	4.00161	0.00566589	0.10241	-2.30595	SLC22A15	NM_018420	no	no
A_33_P3217218	133	6	0	NM_018361	0.511076	10.1058	4.00023	0.00567555	0.102487	-2.30776	AGPAT5	NM_018361	no	no
A_33_P3234410	209	75	0	THC2587207	0.79873	12.2893	3.99351	0.00572279	0.103006	-2.31659		THC2587207	no	no
A_23_P208516	82	156	0	NM_024298	0.501546	11.3535	3.99288	0.00572725	0.103006	-2.31742	MBOAT7	NM_024298	no	no
A_33_P3258467	283	3	0	NM_178313	0.611164	7.10796	3.99403	0.00571912	0.103006	-2.3159	SPTBN1	NM_178313	no	no
A_24_P383609	349	97	0	NM_199461	0.658515	6.87021	3.99123	0.00573891	0.103079	-2.31958	NANOS1	NM_199461	no	no
A_23_P141447	333	84	0	NM_001034836	0.529124	9.05223	3.99123	0.00573891	0.103079	-2.31958	RDM1	NM_001034836	no	no
A_33_P3383326	372	80	0	NM_057159	-0.736797	5.51363	-3.98877	0.00575643	0.103256	-2.32283	LPAR1	NM_057159	no	no
A_24_P408047	204	33	0	NM_020904	0.79877	7.32028	3.98788	0.00576277	0.103301	-2.324	PLEKHA4	NM_020904	no	no
A_23_P205200	19	35	0	NM_024705	0.721709	8.3138	3.98578	0.00577772	0.103363	-2.32676	DHRS12	NM_024705	no	no
A_23_P26124	206	163	0	NM_134260	0.753641	7.77291	3.98593	0.00577668	0.103363	-2.32656	RORA	NM_134260	no	no
A_23_P169178	273	20	0	NM_006285	-0.618776	12.1155	-3.98599	0.00577625	0.103363	-2.32648	TESK1	NM_006285	no	no
A_33_P3238820	284	118	0	A_33_P3238820	-1.09591	6.48384	-3.98176	0.00580653	0.103668	-2.33205			no	no
A_33_P3287428	219	36	0	ENST00000398305	1.00931	8.17843	3.97911	0.00582557	0.103668	-2.33553		ENST00000398305	no	no
A_33_P3421515	79	32	0	A_33_P3421515	-0.590661	13.3587	-3.98112	0.00581109	0.103668	-2.33289			no	no
A_32_P208403	356	90	0	NM_053064	-0.626135	10.0469	-3.97966	0.00582161	0.103668	-2.33481	GNG2	NM_053064	no	no
A_33_P3318414	168	163	0	NM_012292	-0.49461	15.0073	-3.97938	0.0058236	0.103668	-2.33517	HMHA1	NM_012292	no	no
A_23_P161399	103	66	0	NM_130439	0.659582	6.40792	3.97929	0.00582425	0.103668	-2.33529	MXI1	NM_130439	no	no
A_33_P3233436	42	104	0	NM_001170944	0.735463	6.13343	3.97557	0.00585116	0.103918	-2.3402	PNMA6C	NM_001170944	no	no
A_23_P73837	351	93	0	NM_138636	-0.79296	4.89877	-3.97218	0.00587578	0.104218	-2.34467	TLR8	NM_138636	no	no
A_32_P99753	338	149	0	NM_207307	0.776226	6.19426	3.97012	0.00589079	0.10435	-2.34738	C3orf25	NM_207307	no	no
A_33_P3407529	255	67	0	NM_001174164	0.690181	7.65004	3.9701	0.00589095	0.10435	-2.34741	PRRT4	NM_001174164	no	no
A_33_P3226610	206	71	0	NM_021144	0.51682	10.5904	3.96807	0.00590572	0.104542	-2.35008	PSIP1	NM_021144	no	no
A_24_P64126	366	140	0	NM_003909	-0.627124	7.29601	-3.96695	0.00591396	0.104551	-2.35156	CPNE3	NM_003909	no	no
A_33_P3328958	116	90	0	A_33_P3328958	-1.62406	5.3672	-3.96322	0.00594134	0.104897	-2.35648			no	no
A_23_P60296	77	132	0	NM_012383	-0.589524	11.7537	-3.961	0.00595769	0.105053	-2.3594	OSTF1	NM_012383	no	no
A_23_P31399	296	129	0	NM_000305	-0.561777	9.84612	-3.96097	0.00595796	0.105053	-2.35945	PON2	NM_000305	no	no
A_24_P30923	296	83	0	NM_003498	-0.596402	8.98432	-3.95955	0.00596847	0.10517	-2.36133	SNN	NM_003498	no	no
A_33_P3260634	167	48	0	NM_001172646	0.705676	5.462	3.95192	0.00602521	0.105755	-2.3714	PLCB4	NM_001172646	no	no
A_33_P3286293	258	142	0	NM_020248	-0.612822	7.86241	-3.94773	0.00605661	0.106168	-2.37693	CTNNBIP1	NM_020248	no	no
A_23_P333029	169	146	0	NM_173549	-1.01672	5.62531	-3.94598	0.00606984	0.10622	-2.37925	C8orf47	NM_173549	no	no
A_33_P3413053	251	163	0	NM_002484	-0.58845	11.3088	-3.94577	0.00607139	0.10622	-2.37952	NUBP1	NM_002484	no	no
A_33_P3250128	59	121	0	NM_052870	-0.856476	7.28404	-3.93756	0.0061337	0.107171	-2.39038	SNX18	NM_052870	no	no
A_23_P15108	35	160	0	NM_031477	0.587483	7.65039	3.93667	0.0061405	0.10722	-2.39156	YPEL3	NM_031477	no	no
A_23_P331928	128	90	0	NM_133493	0.510553	9.90991	3.93377	0.00616264	0.107389	-2.39539	CD109	NM_133493	no	no
A_23_P8452	146	21	0	NM_001040167	-0.541653	10.5449	-3.93332	0.00616609	0.107389	-2.39599	LFNG	NM_001040167	no	no
A_23_P211957	14	160	0	NM_001024847	-0.549485	9.97543	-3.9341	0.00616012	0.107389	-2.39496	TGFBR2	NM_001024847	no	no
A_23_P134935	231	19	0	NM_001394	-0.614657	7.50436	-3.93266	0.00617116	0.107408	-2.39686	DUSP4	NM_001394	no	no
A_33_P3331172	192	118	0	ENST00000390628	-0.689456	6.46277	-3.93011	0.00619079	0.107636	-2.40024		ENST00000390628	no	no
A_23_P171117	309	23	0	NM_024657	-0.679385	6.4355	-3.92986	0.00619276	0.107636	-2.40058	MORC4	NM_024657	no	no
A_33_P3278774	133	119	0	ENST00000483826	0.620248	6.94208	3.92739	0.0062118	0.107724	-2.40385		ENST00000483826	no	no
A_23_P110791	69	30	0	NM_005211	-0.576069	9.56292	-3.92216	0.0062524	0.107957	-2.41078	CSF1R	NM_005211	no	no
A_23_P148821	63	62	0	NM_001077394	0.543623	9.34336	3.92223	0.00625181	0.107957	-2.41068	DPH5	NM_001077394	no	no
A_33_P3371089	36	44	0	NM_019072	-0.550797	8.54239	-3.92255	0.00624933	0.107957	-2.41026	SGTB	NM_019072	no	no
A_33_P3264815	198	83	0	NM_015059	0.659676	9.79956	3.92254	0.00624942	0.107957	-2.41027	TLN2	NM_015059	no	no
A_23_P6293	207	117	0	NM_018961	-0.611029	8.35981	-3.92101	0.00626135	0.107963	-2.4123	UBASH3A	NM_018961	no	no
A_23_P152235	272	99	0	NM_024336	0.758324	5.26983	3.92004	0.00626892	0.107994	-2.41358	IRX3	NM_024336	no	no
A_23_P146644	304	63	0	NM_001002857	-0.797691	11.9649	-3.91862	0.00628006	0.108047	-2.41547	ANXA2	NM_001002857	no	no
A_33_P3343365	165	48	0	NM_207491	-0.796273	5.32384	-3.91898	0.00627721	0.108047	-2.41499	FAM190A	NM_207491	no	no
A_33_P3412087	81	23	0	NM_025059	-0.806652	5.22714	-3.91578	0.00630229	0.108292	-2.41923	C6orf97	NM_025059	no	no
A_33_P3265872	266	108	0	ENST00000419668	0.629748	12.9661	3.9148	0.00630999	0.108355	-2.42053		ENST00000419668	no	no
A_33_P3413558	22	2	0	NM_006566	0.723562	6.00536	3.9119	0.00633285	0.108609	-2.42438	CD226	NM_006566	no	no
A_33_P3347452	273	102	0	NM_021135	-0.837485	6.14941	-3.91194	0.00633255	0.108609	-2.42433	RPS6KA2	NM_021135	no	no
A_33_P3367899	215	129	0	NM_005479	0.574217	7.59601	3.91001	0.00634785	0.108797	-2.42689	FRAT1	NM_005479	no	no
A_23_P218549	254	13	0	NM_032571	-0.760943	5.07045	-3.90817	0.00636244	0.108978	-2.42933	EMR3	NM_032571	no	no
A_33_P3235611	74	17	0	NM_080669	-1.1359	5.47465	-3.90539	0.00638455	0.109287	-2.43302	SLC46A1	NM_080669	no	no
A_23_P118722	75	146	0	NM_001671	-0.625817	6.55415	-3.90243	0.00640814	0.109587	-2.43695	ASGR1	NM_001671	no	no
A_23_P327519	378	93	0	NM_139164	-0.56031	8.16977	-3.90218	0.00641017	0.109587	-2.43729	STARD4	NM_139164	no	no
A_33_P3379004	3	29	0	XM_002344742	0.931976	7.32856	3.90154	0.00641533	0.109605	-2.43814		XM_002344742	no	no
A_23_P55477	281	53	0	NM_000676	-0.936435	8.70489	-3.89897	0.00643592	0.109818	-2.44155	ADORA2B	NM_000676	no	no
A_33_P3247988	4	18	0	NM_017573	0.53843	8.95386	3.89352	0.00647994	0.110428	-2.4488	PCSK4	NM_017573	no	no
A_24_P366509	80	135	0	NM_001010855	-0.70584	7.48711	-3.89208	0.00649162	0.110489	-2.45071	PIK3R6	NM_001010855	no	no
A_23_P124905	148	126	0	NM_002522	0.625268	7.91269	3.8902	0.00650684	0.110608	-2.4532	NPTX1	NM_002522	no	no
A_24_P236091	193	164	0	NM_001975	0.645581	7.92477	3.88837	0.00652179	0.110721	-2.45564	ENO2	NM_001975	no	no
A_23_P25566	179	52	0	NM_004951	0.509158	10.8154	3.88788	0.00652581	0.110721	-2.4563	GPR183	NM_004951	no	no
A_24_P205213	264	138	0	NM_198709	-0.649338	7.14564	-3.88676	0.00653489	0.110796	-2.45778	ARSB	NM_198709	no	no
A_24_P402080	221	54	0	NM_001025100	-0.761174	11.4182	-3.88615	0.00653991	0.110796	-2.45859	MBP	NM_001025100	no	no
A_33_P3338733	146	6	0	NM_198159	0.639226	7.05162	3.88532	0.00654668	0.110796	-2.45969	MITF	NM_198159	no	no
A_23_P10442	54	112	0	NM_080597	0.559274	7.6602	3.88534	0.00654656	0.110796	-2.45968	OSBPL1A	NM_080597	no	no
A_24_P209455	258	153	0	NM_018326	-0.746279	6.95706	-3.88322	0.00656391	0.110949	-2.46249	GIMAP4	NM_018326	no	no
A_24_P415601	3	42	0	NM_002939	-0.55797	10.5824	-3.88231	0.00657145	0.111006	-2.46371	RNH1	NM_002939	no	no
A_32_P192970	56	161	0	NM_170726	-0.637762	6.21296	-3.87674	0.00661738	0.111573	-2.47112	ALDH4A1	NM_170726	no	no
A_23_P39237	130	25	0	NM_003407	-0.539058	10.5902	-3.87693	0.00661583	0.111573	-2.47087	ZFP36	NM_003407	no	no
A_24_P142743	66	37	0	NM_004368	-0.74585	11.0811	-3.87486	0.006633	0.111766	-2.47362	CNN2	NM_004368	no	no
A_23_P389897	43	104	0	NM_002507	-0.775633	5.23135	-3.86998	0.00667368	0.112101	-2.48012	NGFR	NM_002507	no	no
A_32_P116660	61	142	0	NM_198557	1.28257	7.6729	3.8706	0.00666855	0.112101	-2.47931	RBM43	NM_198557	no	no
A_23_P65481	76	120	0	NM_007110	-0.579535	10.0478	-3.87023	0.00667162	0.112101	-2.4798	TEP1	NM_007110	no	no
A_23_P317756	366	152	0	NM_202000	0.723334	5.42434	3.8622	0.00673919	0.11299	-2.49051	ACSM3	NM_202000	no	no
A_23_P15414	3	5	0	NM_145352	-0.761087	8.88093	-3.86137	0.00674616	0.113037	-2.49161	SCARF1	NM_145352	no	no
A_23_P258612	179	145	0	NM_016529	0.59877	7.027	3.86015	0.00675655	0.113141	-2.49325	ATP8A2	NM_016529	no	no
A_33_P3386671	173	76	0	NM_005060	-1.29098	9.035	-3.85956	0.00676151	0.113153	-2.49402	RORC	NM_005060	no	no
A_32_P145010	38	148	0	CR594811	0.571545	9.00521	3.85817	0.00677331	0.113254	-2.49588	LOC729683	CR594811	no	no
A_23_P109034	254	66	0	NM_002999	-0.746203	6.67159	-3.85447	0.00680491	0.113668	-2.50083	SDC4	NM_002999	no	no
A_24_P20383	65	10	0	NM_005718	-0.614599	8.70536	-3.85203	0.00682579	0.113946	-2.50408	ARPC4	NM_005718	no	no
A_23_P252052	382	144	0	NM_182909	-0.849647	6.43799	-3.84995	0.00684363	0.11407	-2.50686	FILIP1L	NM_182909	no	no
A_24_P340128	300	110	0	NM_178129	0.567732	10.9072	3.84968	0.00684595	0.11407	-2.50722	P2RY8	NM_178129	no	no
A_23_P200637	284	70	0	NM_001014765	-0.707189	6.04602	-3.84767	0.00686333	0.114087	-2.50991	FBXO44	NM_001014765	no	no
A_33_P3354464	266	146	0	NM_005576	0.76496	5.90788	3.84715	0.00686775	0.114087	-2.5106	LOXL1	NM_005576	no	no
A_23_P131846	332	72	0	NM_005985	-0.600761	7.1634	-3.84712	0.00686805	0.114087	-2.51064	SNAI1	NM_005985	no	no
A_33_P3221999	192	39	0	NM_001165958	-0.509068	10.7487	-3.84403	0.00689479	0.114319	-2.51477	GSDMB	NM_001165958	no	no
A_24_P391230	237	112	0	NM_052954	0.66022	6.16672	3.84204	0.00691201	0.114464	-2.51743	CYYR1	NM_052954	no	no
A_23_P26954	199	52	0	NM_006373	0.714644	11.3491	3.83959	0.00693342	0.114748	-2.52071	VAT1	NM_006373	no	no
A_33_P3317664	60	45	0	NM_001114618	-0.508551	9.93262	-3.83845	0.00694339	0.114843	-2.52224	MGAT1	NM_001114618	no	no
A_24_P96474	1	27	0	NM_032287	0.512578	10.4072	3.83381	0.00698404	0.115303	-2.52844	LDOC1L	NM_032287	no	no
A_33_P3381318	272	102	0	NM_001109977	-0.934497	5.55648	-3.83302	0.006991	0.115347	-2.5295	FAM160A1	NM_001109977	no	no
A_23_P126008	103	72	0	NM_015112	-0.669704	8.098	-3.82915	0.00702514	0.115769	-2.53468	MAST2	NM_015112	no	no
A_23_P255376	58	152	0	NM_017918	-0.545621	11.0041	-3.82737	0.00704093	0.115909	-2.53706	CCDC109B	NM_017918	no	no
A_23_P10911	284	117	0	NM_173542	-0.644709	6.16955	-3.8254	0.00705842	0.116084	-2.5397	PLBD2	NM_173542	no	no
A_23_P154306	54	28	0	NM_004180	-0.592771	9.47868	-3.82506	0.00706147	0.116084	-2.54016	TANK	NM_004180	no	no
A_23_P149529	120	72	0	NM_002353	-0.746626	5.19692	-3.8243	0.00706825	0.116124	-2.54118	TACSTD2	NM_002353	no	no
A_23_P427023	29	94	0	NM_130759	-0.529756	10.6807	-3.8221	0.00708785	0.116234	-2.54412	GIMAP1	NM_130759	no	no
A_33_P3341524	104	23	0	ENST00000401851	0.943652	6.39193	3.81881	0.00711729	0.116506	-2.54853		ENST00000401851	no	no
A_33_P3226995	293	130	0	NM_006137	-0.509579	11.8128	-3.81913	0.00711443	0.116506	-2.5481	CD7	NM_006137	no	no
A_33_P3214720	240	9	0	NM_025079	-0.548271	7.93841	-3.8188	0.00711743	0.116506	-2.54855	ZC3H12A	NM_025079	no	no
A_33_P3258452	286	95	0	NM_020375	-0.80253	7.58549	-3.81615	0.00714125	0.116704	-2.5521	C12orf5	NM_020375	no	no
A_33_P3211666	378	12	0	NM_003855	-0.673743	7.92769	-3.81578	0.00714454	0.116704	-2.55259	IL18R1	NM_003855	no	no
A_23_P77493	116	128	0	NM_006086	0.742086	5.18526	3.81521	0.00714973	0.116704	-2.55336	TUBB3	NM_006086	no	no
A_23_P77593	2	126	0	NM_018052	-0.760204	6.99032	-3.81505	0.00715115	0.116704	-2.55357	VAC14	NM_018052	no	no
A_24_P416997	287	120	0	NM_145641	-0.60964	7.50709	-3.81168	0.00718168	0.117131	-2.5581	APOL3	NM_145641	no	no
A_33_P3225690	98	143	0	NM_014643	-0.670548	7.56061	-3.81075	0.00719006	0.117173	-2.55934	ZNF516	NM_014643	no	no
A_23_P329573	85	84	0	NM_000211	-0.540605	13.3664	-3.80607	0.00723271	0.117679	-2.56562	ITGB2	NM_000211	no	no
A_23_P136347	109	91	0	NM_004447	-0.643796	6.43642	-3.80271	0.00726347	0.118037	-2.57013	EPS8	NM_004447	no	no
A_23_P25121	218	15	0	NM_016594	0.643226	10.7463	3.80045	0.0072843	0.118233	-2.57317	FKBP11	NM_016594	no	no
A_33_P3306948	335	56	0	NM_002336	0.537639	8.16302	3.80053	0.00728353	0.118233	-2.57306	LRP6	NM_002336	no	no
A_33_P3271105	20	67	0	NM_001135654	0.703872	6.31045	3.79796	0.00730729	0.118463	-2.57652	PABPC4	NM_001135654	no	no
A_23_P107432	258	43	0	ENST00000407600	0.679759	6.87009	3.79643	0.00732143	0.118556	-2.57857		ENST00000407600	no	no
A_23_P311640	28	40	0	NM_006076	-0.646325	7.84815	-3.79591	0.00732618	0.118556	-2.57926	AGFG2	NM_006076	no	no
A_23_P19712	104	61	0	NM_015895	0.487742	12.9909	3.79601	0.00732529	0.118556	-2.57913	GMNN	NM_015895	no	no
A_23_P97853	240	98	0	NM_025125	0.524917	9.13057	3.79399	0.00734403	0.118631	-2.58184	C10orf57	NM_025125	no	no
A_33_P3408757	90	55	0	ENST00000372591	0.607445	8.60318	3.79014	0.00737995	0.119069	-2.58703		ENST00000372591	no	no
A_24_P305623	72	100	0	NM_006134	-0.578157	10.2501	-3.79041	0.00737739	0.119069	-2.58666	TMEM50B	NM_006134	no	no
A_23_P202939	145	115	0	NM_001642	0.502436	10.3901	3.78738	0.00740577	0.119321	-2.59074	APLP2	NM_001642	no	no
A_33_P3226425	58	38	0	NM_001034025	-0.501839	9.02536	-3.78715	0.00740789	0.119321	-2.59104	ERP29	NM_001034025	no	no
A_23_P344555	269	90	0	NM_006403	-0.693122	6.34439	-3.78625	0.00741639	0.119371	-2.59226	NEDD9	NM_006403	no	no
A_23_P69908	369	16	0	NM_002064	-0.548047	12.815	-3.78369	0.00744039	0.119574	-2.59569	GLRX	NM_002064	no	no
A_23_P13907	54	61	0	NM_000618	-0.688901	5.32696	-3.78313	0.00744572	0.119574	-2.59645	IGF1	NM_000618	no	no
A_23_P80377	263	49	0	NM_007229	-0.613996	9.51484	-3.78302	0.00744678	0.119574	-2.5966	PACSIN2	NM_007229	no	no
A_23_P40847	369	54	0	NM_004267	0.560051	11.7017	3.78114	0.00746453	0.119645	-2.59913	CHST2	NM_004267	no	no
A_23_P434890	267	49	0	NM_014550	-1.02453	6.54208	-3.7806	0.00746959	0.119655	-2.59985	CARD10	NM_014550	no	no
A_33_P3229181	226	34	0	NM_020246	-0.729944	11.9579	-3.77799	0.00749441	0.119982	-2.60337	SLC12A9	NM_020246	no	no
A_24_P309594	89	105	0	NM_017842	0.627216	8.8078	3.77309	0.00754104	0.120585	-2.60996	SLC48A1	NM_017842	no	no
A_23_P143692	338	161	0	NM_018957	-0.586889	6.76197	-3.77152	0.00755614	0.120755	-2.61208	SH3BP1	NM_018957	no	no
A_23_P106002	4	143	0	NM_020529	-0.474557	12.4138	-3.77081	0.00756297	0.120792	-2.61304	NFKBIA	NM_020529	no	no
A_23_P321984	309	5	0	NM_172004	-0.582752	9.70721	-3.76976	0.00757298	0.120881	-2.61445	CLECL1	NM_172004	no	no
A_33_P3577142	84	146	0	AK098143	0.551544	7.47958	3.76915	0.00757884	0.120903	-2.61527	LOC283861	AK098143	no	no
A_24_P385611	272	148	0	NM_003113	-0.53451	8.92077	-3.76587	0.00761049	0.121336	-2.61969	SP100	NM_003113	no	no
A_23_P29096	70	144	0	NM_002606	-0.513542	8.9006	-3.76415	0.00762716	0.121471	-2.62202	PDE9A	NM_002606	no	no
A_24_P355876	353	143	0	NM_003217	-0.541137	14.5784	-3.76406	0.00762797	0.121471	-2.62213	TMBIM6	NM_003217	no	no
A_23_P150394	123	43	0	NM_022003	-0.84942	7.88534	-3.76139	0.0076539	0.121812	-2.62573	FXYD6	NM_022003	no	no
A_33_P3382177	313	128	0	NM_003255	0.552736	12.7467	3.75798	0.00768714	0.122269	-2.63033	TIMP2	NM_003255	no	no
A_23_P115467	207	142	0	NM_002962	-0.545832	8.7544	-3.75465	0.00771971	0.122642	-2.63482	S100A5	NM_002962	no	no
A_24_P82880	182	110	0	NM_003290	-0.499369	12.9851	-3.75398	0.00772633	0.122675	-2.63573	TPM4	NM_003290	no	no
A_33_P3252394	210	50	0	NM_006705	0.852263	6.78357	3.75081	0.00775753	0.123089	-2.64001	GADD45G	NM_006705	no	no
A_32_P30649	55	157	0	NM_004454	-0.759039	5.42181	-3.7485	0.00778033	0.123242	-2.64313	ETV5	NM_004454	no	no
A_33_P3345816	298	24	0	NM_001039966	-0.770458	5.27159	-3.74704	0.00779486	0.123322	-2.64511	GPER	NM_001039966	no	no
A_33_P3214650	383	97	0	NM_000544	-0.643869	10.7661	-3.74661	0.00779912	0.123322	-2.64569	TAP2	NM_000544	no	no
A_23_P34093	54	55	0	NM_000402	-0.798438	8.86813	-3.74552	0.00780994	0.123421	-2.64716	G6PD	NM_000402	no	no
A_23_P87532	123	104	0	NM_001002259	0.530078	8.12629	3.74423	0.00782278	0.123505	-2.6489	CAPRIN2	NM_001002259	no	no
A_23_P427760	377	93	0	NM_152431	0.58191	6.80443	3.74361	0.00782893	0.123505	-2.64974	PIWIL4	NM_152431	no	no
A_23_P5392	346	93	0	NM_004881	0.593092	9.03704	3.7436	0.007829	0.123505	-2.64975	TP53I3	NM_004881	no	no
A_23_P30736	358	95	0	NM_002120	-0.927154	8.21545	-3.7429	0.00783598	0.123543	-2.65069	HLA-DOB	NM_002120	no	no
A_33_P3275846	109	30	0	NM_023035	0.712804	6.1022	3.74242	0.00784082	0.123547	-2.65135	CACNA1A	NM_023035	no	no
A_33_P3321130	106	121	0	ENST00000520482	0.550454	7.62246	3.74044	0.00786056	0.123756	-2.65402	DENND3	ENST00000520482	no	no
A_33_P3246997	224	86	0	ENST00000311571	0.831917	8.00857	3.74017	0.00786327	0.123756	-2.65438	LUC7L3	ENST00000311571	no	no
A_23_P423482	230	112	0	NM_152450	-0.659841	5.92481	-3.73835	0.0078815	0.123793	-2.65684	FAM81A	NM_152450	no	no
A_23_P63896	44	91	0	NM_000043	-0.553293	7.28996	-3.73776	0.00788746	0.123793	-2.65764	FAS	NM_000043	no	no
A_33_P3263232	314	48	0	NM_030891	-0.63886	6.54858	-3.7378	0.00788708	0.123793	-2.65759	LRRC3	NM_030891	no	no
A_33_P3405068	234	155	0	NM_020443	-0.666099	5.96258	-3.73765	0.0078886	0.123793	-2.6578	NAV1	NM_020443	no	no
A_33_P3220723	225	138	0	NM_015196	0.647331	12.3859	3.73603	0.00790482	0.123976	-2.65998	KIAA0922	NM_015196	no	no
A_24_P330773	3	59	0	NM_005831	1.12337	8.4951	3.72706	0.00799574	0.125038	-2.67211	CALCOCO2	NM_005831	no	no
A_23_P217109	20	54	0	NM_001860	-0.535299	9.03805	-3.72469	0.00801992	0.125343	-2.67532	SLC31A2	NM_001860	no	no
A_23_P101246	52	145	0	NM_001163922	0.6056	6.48371	3.72268	0.00804059	0.125492	-2.67805	VSIG10L	NM_001163922	no	no
A_23_P43141	136	106	0	NM_001568	0.492366	14.123	3.72075	0.00806039	0.125684	-2.68066	EIF3E	NM_001568	no	no
A_23_P3014	250	126	0	NM_005615	-0.535305	10.0451	-3.71984	0.00806976	0.125758	-2.68189	RNASE6	NM_005615	no	no
A_33_P3262181	300	128	0	NM_001006666	-0.544953	8.81705	-3.71533	0.00811641	0.126229	-2.68801	APOBEC3F	NM_001006666	no	no
A_24_P244944	367	135	0	NM_018349	0.667466	7.08271	3.71584	0.00811112	0.126229	-2.68732	MCTP2	NM_018349	no	no
A_24_P316257	297	149	0	NM_176677	0.63534	6.88776	3.7142	0.0081281	0.126229	-2.68954	NHLRC4	NM_176677	no	no
A_23_P253321	206	23	0	NM_006228	-0.780418	5.82036	-3.71422	0.00812793	0.126229	-2.68951	PNOC	NM_006228	no	no
A_23_P74449	109	144	0	NM_032756	0.557067	10.78	3.71277	0.00814296	0.126387	-2.69148	HPDL	NM_032756	no	no
A_33_P3234989	143	79	0	NM_014055	0.522921	8.55174	3.70999	0.00817193	0.126716	-2.69524	IFT81	NM_014055	no	no
A_33_P3356210	64	76	0	NM_001202439	0.562221	7.27632	3.7087	0.00818537	0.126767	-2.69699	B7H6	NM_001202439	no	no
A_23_P388812	146	69	0	NM_152515	-0.54416	9.11116	-3.70772	0.00819566	0.126767	-2.69832	CKAP2L	NM_152515	no	no
A_23_P129358	189	120	0	NM_024860	0.530139	9.23621	3.70783	0.00819456	0.126767	-2.69818	SETD6	NM_024860	no	no
A_24_P141214	177	140	0	NM_198194	-0.502408	8.6089	-3.70825	0.00819007	0.126767	-2.6976	STOM	NM_198194	no	no
A_23_P379475	372	27	0	NM_014762	-0.47964	10.0843	-3.70623	0.00821125	0.126935	-2.70034	DHCR24	NM_014762	no	no
A_33_P3238052	186	145	0	NM_013300	0.742407	11.1498	3.70058	0.00827087	0.127491	-2.70801	C12orf24	NM_013300	no	no
A_23_P64689	168	83	0	NM_014871	0.673212	8.20772	3.69917	0.00828582	0.127649	-2.70993	PAN2	NM_014871	no	no
A_23_P211878	63	41	0	NM_001457	0.476151	9.78893	3.69862	0.00829162	0.127656	-2.71067	FLNB	NM_001457	no	no
A_33_P3681213	212	28	0	NM_006036	0.50827	8.77863	3.69823	0.00829578	0.127656	-2.7112	PREPL	NM_006036	no	no
A_33_P3329839	205	4	0	NM_005851	-0.542049	14.7707	-3.69614	0.00831798	0.127779	-2.71404	CDK2AP2	NM_005851	no	no
A_23_P36888	177	126	0	NM_138371	-0.569556	7.4293	-3.69617	0.00831766	0.127779	-2.71399	FAM113B	NM_138371	no	no
A_33_P3247489	55	102	0	NM_001037225	0.72852	5.07111	3.69406	0.00834017	0.127974	-2.71686	C11orf85	NM_001037225	no	no
A_24_P271149	201	23	0	NM_001101372	-0.612512	7.83868	-3.69204	0.00836178	0.128031	-2.71961	IGLON5	NM_001101372	no	no
A_23_P88222	322	93	0	NM_138790	-0.989752	8.15471	-3.69178	0.00836455	0.128031	-2.71996	PLD4	NM_138790	no	no
A_24_P309317	109	90	0	NM_001042465	-0.60521	10.8277	-3.69254	0.00835638	0.128031	-2.71892	PSAP	NM_001042465	no	no
A_33_P3375368	93	130	0	NM_001195381	-0.762514	7.8021	-3.68978	0.008386	0.128167	-2.72268	GPR35	NM_001195381	no	no
A_33_P3356320	84	75	0	NM_001013672	0.694686	6.18944	3.68908	0.00839355	0.12821	-2.72363	C17orf97	NM_001013672	no	no
A_33_P3373203	163	120	0	AK126778	0.551263	7.5252	3.68791	0.0084061	0.128329	-2.72521		AK126778	no	no
A_23_P23611	231	56	0	NM_001008219	0.515496	8.02728	3.68517	0.00843574	0.128636	-2.72895	AMY1C	NM_001008219	no	no
A_23_P152024	134	162	0	NM_004383	-0.516206	9.76567	-3.68516	0.00843574	0.128636	-2.72895	CSK	NM_004383	no	no
A_23_P144054	167	108	0	NM_006254	-0.56087	9.05469	-3.68426	0.00844551	0.128712	-2.73017	PRKCD	NM_006254	no	no
A_23_P158925	176	112	0	NM_145290	0.465118	10.6135	3.68171	0.0084732	0.129061	-2.73365	GPR125	NM_145290	no	no
A_23_P49842	276	57	0	NM_005148	-0.64477	8.41895	-3.68076	0.00848347	0.129144	-2.73493	UNC119	NM_005148	no	no
A_23_P417942	295	72	0	NM_001024948	0.663897	7.94961	3.67869	0.00850611	0.129249	-2.73776	FNBP1L	NM_001024948	no	no
A_23_P88095	144	37	0	NM_014832	-0.652264	6.00053	-3.67838	0.0085095	0.129249	-2.73818	TBC1D4	NM_014832	no	no
A_32_P68504	98	7	0	NM_020923	0.745436	5.94623	3.67933	0.00849906	0.129249	-2.73688	ZDBF2	NM_020923	no	no
A_33_P3341259	6	29	0	ENST00000483190	0.670068	6.58719	3.67699	0.0085246	0.129343	-2.74006	LEAP2	ENST00000483190	no	no
A_33_P3242543	128	53	0	NM_000240	0.646348	5.75633	3.67693	0.00852531	0.129343	-2.74015	MAOA	NM_000240	no	no
A_32_P137939	281	122	0	NM_001101	-0.5158	17.928	-3.67349	0.00856298	0.129695	-2.74482	ACTB	NM_001101	no	no
A_23_P404481	270	118	0	NM_001400	0.52163	8.05239	3.6739	0.00855846	0.129695	-2.74426	S1PR1	NM_001400	no	no
A_23_P17471	11	70	0	NM_022760	0.590628	6.59709	3.67291	0.0085694	0.12972	-2.74562	FAM113A	NM_022760	no	no
A_23_P110569	39	147	0	NM_018700	-0.931733	5.64181	-3.67139	0.00858614	0.129827	-2.74769	TRIM36	NM_018700	no	no
A_23_P315364	18	122	0	NM_002089	0.955877	5.28898	3.67047	0.00859629	0.129841	-2.74894	CXCL2	NM_002089	no	no
A_23_P219060	215	25	0	NM_022107	-0.509514	10.9153	-3.6696	0.00860587	0.129841	-2.75012	GPSM3	NM_022107	no	no
A_33_P3429242	341	59	0	BC041468	-0.759553	7.02657	-3.66956	0.00860627	0.129841	-2.75017	LOC339988	BC041468	no	no
A_23_P160618	212	152	0	NM_003975	0.514287	10.9697	3.66252	0.00868447	0.130947	-2.75976	SH2D2A	NM_003975	no	no
A_24_P606663	170	98	0	A_24_P606663	0.472693	14.9091	3.66122	0.00869905	0.131029	-2.76154			no	no
A_23_P129246	99	113	0	NM_025201	-0.631589	9.92617	-3.65712	0.00874505	0.131419	-2.76713	PLEKHO2	NM_025201	no	no
A_33_P3350056	99	20	0	NM_005952	-0.45892	10.5436	-3.65237	0.00879864	0.132151	-2.77361	MT1X	NM_005952	no	no
A_23_P314222	95	19	0	NM_138792	0.487663	10.5591	3.65157	0.00880764	0.132213	-2.77469	LEO1	NM_138792	no	no
A_23_P314712	273	139	0	NM_012189	-0.625092	5.91482	-3.64728	0.00885643	0.132723	-2.78055	CABYR	NM_012189	no	no
A_23_P150693	60	99	0	NM_014344	0.647372	5.96963	3.64638	0.00886667	0.132782	-2.78177	FJX1	NM_014344	no	no
A_33_P3382125	68	17	0	XM_001127987	-0.576306	7.49374	-3.64607	0.00887022	0.132782	-2.7822	LOC728675	XM_001127987	no	no
A_33_P3361147	310	162	0	ENST00000371162	-0.7213	5.50378	-3.64536	0.00887835	0.13283	-2.78317		ENST00000371162	no	no
A_33_P3289446	255	40	0	AK125976	-0.698917	5.01113	-3.64413	0.00889242	0.132967	-2.78485	LOC100131048	AK125976	no	no
A_23_P49539	104	159	0	NM_001080519	0.512461	10.1794	3.64356	0.00889899	0.132992	-2.78563	BAHCC1	NM_001080519	no	no
A_33_P3369706	23	106	0	CK906254	0.981311	5.39367	3.64087	0.00892985	0.133158	-2.7893		CK906254	no	no
A_24_P703830	338	73	0	NM_001098622	0.499164	9.1479	3.64102	0.00892808	0.133158	-2.78909	NANOS3	NM_001098622	no	no
A_23_P202104	153	161	0	NM_005729	-0.490459	12.7945	-3.63925	0.00894847	0.13336	-2.79151	PPIF	NM_005729	no	no
A_33_P3416882	252	18	0	NM_206919	0.598977	6.80156	3.63638	0.0089817	0.133671	-2.79543	ARL9	NM_206919	no	no
A_23_P25994	121	50	0	NM_001008530	-1.15501	7.54064	-3.63617	0.00898414	0.133671	-2.79572	LGMN	NM_001008530	no	no
A_24_P311926	106	138	0	NM_002127	-0.478277	14.546	-3.63502	0.00899739	0.133721	-2.79728	HLA-G	NM_002127	no	no
A_23_P107454	10	150	0	NM_031958	0.726885	5.03932	3.63437	0.00900502	0.13376	-2.79818	KRTAP3-1	NM_031958	no	no
A_33_P3224882	177	17	0	ENST00000444775	0.489912	8.92974	3.63196	0.00903301	0.133881	-2.80147		ENST00000444775	no	no
A_32_P109036	168	104	0	NM_001076678	0.627874	7.44078	3.62879	0.00907003	0.134356	-2.80581	ZNF493	NM_001076678	no	no
A_33_P3356216	326	33	0	NM_001655	-0.492256	9.57978	-3.62629	0.00909929	0.134642	-2.80922	ARCN1	NM_001655	no	no
A_24_P211565	124	26	0	NM_031910	0.888304	5.95261	3.62645	0.00909742	0.134642	-2.809	C1QTNF6	NM_031910	no	no
A_23_P355439	203	70	0	NM_170745	0.723596	6.99292	3.62451	0.00912018	0.134877	-2.81165	HIST1H2AA	NM_170745	no	no
A_23_P500400	306	95	0	NM_080284	-0.920543	5.46549	-3.62125	0.00915876	0.135225	-2.81612	ABCA6	NM_080284	no	no
A_23_P35045	131	147	0	NM_001025598	-0.519072	10.9259	-3.62164	0.00915409	0.135225	-2.81558	ARHGAP30	NM_001025598	no	no
A_32_P47754	352	96	0	ENST00000431042	-0.600029	8.27675	-3.62124	0.00915879	0.135225	-2.81612	SLC2A14	ENST00000431042	no	no
A_33_P3359984	192	75	0	A_33_P3359984	0.831684	13.9293	3.62048	0.0091678	0.135252	-2.81717			no	no
A_23_P368718	103	84	0	NM_020456	-0.6032	6.2265	-3.6192	0.00918294	0.135359	-2.81891	SPRYD7	NM_020456	no	no
A_23_P28969	134	88	0	NM_176812	-0.474884	9.93773	-3.61715	0.00920736	0.135571	-2.82173	CHMP4B	NM_176812	no	no
A_23_P93217	20	121	0	NM_153320	0.787302	6.5423	3.61393	0.00924571	0.135839	-2.82613	SLC22A7	NM_153320	no	no
A_33_P3247205	120	76	0	NM_022746	0.746395	6.37496	3.61113	0.00927919	0.136231	-2.82996	MOSC1	NM_022746	no	no
A_23_P4489	117	131	0	NM_138966	0.687413	5.30006	3.61063	0.00928519	0.136231	-2.83065	NETO1	NM_138966	no	no
A_23_P362046	132	5	0	NM_138779	-0.513373	11.671	-3.6095	0.00929888	0.136323	-2.83221	C13orf27	NM_138779	no	no
A_33_P3256303	53	57	0	NM_001206609	-0.576268	8.59912	-3.60847	0.00931117	0.136429	-2.83361	SELPLG	NM_001206609	no	no
A_24_P12136	208	78	0	NM_130772	-1.59314	8.37862	-3.60706	0.00932822	0.136456	-2.83554	S100Z	NM_130772	no	no
A_23_P415021	196	115	0	NM_014033	0.446509	10.8919	3.60256	0.00938266	0.136973	-2.84171	METTL7A	NM_014033	no	no
A_33_P3288189	86	125	0	NM_014899	0.625576	7.06763	3.60188	0.00939093	0.136973	-2.84264	RHOBTB3	NM_014899	no	no
A_33_P3306964	375	41	0	NM_006241	-0.514642	8.28735	-3.59733	0.00944642	0.137616	-2.84888	PPP1R2	NM_006241	no	no
A_33_P3360426	173	136	0	NM_017491	-0.535533	9.66636	-3.59717	0.00944835	0.137616	-2.8491	WDR1	NM_017491	no	no
A_23_P214037	163	85	0	NM_002520	0.542306	14.6678	3.59627	0.00945938	0.13767	-2.85033	NPM1	NM_002520	no	no
A_23_P42265	161	83	0	NM_019101	0.633675	9.09153	3.59489	0.00947637	0.137801	-2.85223	APOM	NM_019101	no	no
A_23_P163278	223	63	0	NM_017851	0.51453	8.98271	3.59349	0.00949353	0.137976	-2.85415	PARP16	NM_017851	no	no
A_23_P160849	298	86	0	NM_004106	-0.85416	11.2606	-3.59242	0.00950665	0.138032	-2.85561	FCER1G	NM_004106	no	no
A_33_P3397180	263	94	0	AK128261	0.569405	7.1256	3.59192	0.0095129	0.138034	-2.85631	LOC100129324	AK128261	no	no
A_23_P28857	230	137	0	NM_018556	-0.512437	8.84926	-3.5902	0.00953405	0.138267	-2.85866	SIRPG	NM_018556	no	no
A_23_P411851	48	160	0	NM_152592	-0.677437	6.58522	-3.58808	0.00956025	0.138498	-2.86157	C14orf49	NM_152592	no	no
A_33_P3751889	373	107	0	NM_001135732	0.474759	10.4284	3.58713	0.00957206	0.138594	-2.86287	TOM1	NM_001135732	no	no
A_33_P3328317	62	79	0	NM_199351	-0.668304	6.11763	-3.58651	0.00957975	0.138631	-2.86372	ILDR2	NM_199351	no	no
A_33_P3303414	71	163	0	NM_005907	-0.54181	9.20315	-3.5853	0.00959485	0.138775	-2.86539	MAN1A1	NM_005907	no	no
A_24_P280148	331	51	0	NM_080817	-0.722156	5.5706	-3.58409	0.00960994	0.138845	-2.86706	GPR82	NM_080817	no	no
A_23_P24077	145	151	0	NM_022153	-0.628188	10.674	-3.58046	0.00965524	0.139178	-2.87203	C10orf54	NM_022153	no	no
A_32_P524614	18	66	0	NM_175734	1.94847	7.7096	3.57994	0.00966178	0.139178	-2.87275	C17orf74	NM_175734	no	no
A_23_P331748	112	3	0	NM_001772	-0.600285	10.6285	-3.57935	0.00966917	0.139178	-2.87356	CD33	NM_001772	no	no
A_33_P3398912	110	10	0	NM_017585	-0.522513	9.39096	-3.5796	0.00966607	0.139178	-2.87322	SLC2A6	NM_017585	no	no
A_23_P126908	92	80	0	NM_003820	-0.444349	12.2261	-3.58124	0.00964549	0.139178	-2.87096	TNFRSF14	NM_003820	no	no
A_23_P131676	224	136	0	NM_020311	-0.581411	8.53097	-3.57749	0.00969248	0.139291	-2.87611	CXCR7	NM_020311	no	no
A_23_P353574	327	56	0	NM_133494	-0.731024	6.17278	-3.578	0.00968606	0.139291	-2.87541	NEK7	NM_133494	no	no
A_23_P34968	64	153	0	NM_001204856	-0.472967	12.737	-3.57771	0.00968975	0.139291	-2.87581	SCNM1	NM_001204856	no	no
A_32_P58937	228	68	0	NM_017643	0.586627	8.48473	3.57628	0.00970775	0.139355	-2.87778	MBTD1	NM_017643	no	no
A_23_P65278	142	6	0	NM_015678	0.595514	6.94903	3.57562	0.0097161	0.139355	-2.87869	NBEA	NM_015678	no	no
A_33_P3212092	339	79	0	NM_145341	0.552867	9.04012	3.57621	0.00970867	0.139355	-2.87788	PDCD4	NM_145341	no	no
A_33_P3223898	111	41	0	NM_199183	1.10794	5.67458	3.57431	0.00973261	0.139355	-2.88048	PRSS45	NM_199183	no	no
A_23_P401076	314	9	0	NM_145006	-0.68478	12.7244	-3.57485	0.00972585	0.139355	-2.87975	SUSD3	NM_145006	no	no
A_33_P3284557	42	61	0	NM_016653	-0.488841	10.7294	-3.5753	0.0097201	0.139355	-2.87912	ZAK	NM_016653	no	no
A_33_P3353051	76	92	0	NM_001040438	0.525237	13.0103	3.57293	0.00975011	0.139524	-2.88239	C6orf48	NM_001040438	no	no
A_24_P13831	152	127	0	NM_182854	-0.618404	7.93801	-3.56933	0.00979578	0.140103	-2.88733	SNX20	NM_182854	no	no
A_23_P66543	145	104	0	NM_014308	-0.62758	7.20658	-3.56834	0.00980841	0.140209	-2.8887	PIK3R5	NM_014308	no	no
A_33_P3261024	89	72	0	A_33_P3261024	0.773654	6.54505	3.56776	0.00981583	0.140217	-2.8895			no	no
A_33_P3254946	50	84	0	NM_024927	0.533417	7.29505	3.56707	0.00982456	0.140217	-2.89044	PLEKHH3	NM_024927	no	no
A_24_P410017	200	140	0	NM_001083538	-0.520522	13.8162	-3.56716	0.00982349	0.140217	-2.89032	POTEE	NM_001083538	no	no
A_23_P140668	218	50	0	NM_005530	-0.47702	9.09012	-3.56436	0.00985922	0.140414	-2.89417	IDH3A	NM_005530	no	no
A_33_P3383866	228	127	0	NM_016381	-0.499831	10.2122	-3.56475	0.00985424	0.140414	-2.89363	TREX1	NM_016381	no	no
A_24_P151498	117	116	0	NM_206962	-0.521437	10.8877	-3.56346	0.00987084	0.140506	-2.89541	PRMT2	NM_206962	no	no
A_23_P53763	112	128	0	NM_025113	0.749994	8.70163	3.56026	0.00991195	0.140729	-2.89981	C13orf18	NM_025113	no	no
A_23_P406385	34	73	0	NM_153350	0.698623	5.37023	3.55952	0.00992145	0.140729	-2.90083	FBXL16	NM_153350	no	no
A_33_P3385750	171	69	0	NM_001013659	0.598839	8.30761	3.56074	0.00990577	0.140729	-2.89915	ZNF793	NM_001013659	no	no
A_33_P3267186	202	120	0	NM_001682	-0.553846	7.55433	-3.55878	0.00993099	0.140767	-2.90184	ATP2B1	NM_001682	no	no
A_23_P170534	31	51	0	NM_004479	-0.593752	6.59146	-3.55726	0.00995069	0.140827	-2.90394	FUT7	NM_004479	no	no
A_23_P218131	51	164	0	NM_032714	-0.65563	9.18077	-3.55697	0.00995439	0.140827	-2.90434	INF2	NM_032714	no	no
A_24_P370156	175	162	0	NM_000528	-0.557828	10.0065	-3.55684	0.00995608	0.140827	-2.90451	MAN2B1	NM_000528	no	no
A_33_P3369239	350	53	0	NM_006775	-0.546596	9.08624	-3.55413	0.00999126	0.141102	-2.90825	QKI	NM_006775	no	no
A_23_P142447	136	75	0	NM_012335	-0.740463	11.9434	-3.55192	0.0100201	0.141361	-2.9113	MYO1F	NM_012335	no	no
A_33_P3223687	7	23	0	NM_001007176	-1.3791	5.17539	-3.551	0.0100321	0.141456	-2.91256	C8orf22	NM_001007176	no	no
A_23_P46356	112	121	0	NM_024575	-0.542853	10.4634	-3.54819	0.0100688	0.141752	-2.91643	TNFAIP8L2	NM_024575	no	no
A_23_P31135	54	30	0	NM_005891	-0.504981	12.8838	-3.54604	0.0100971	0.142076	-2.9194	ACAT2	NM_005891	no	no
A_23_P37441	39	115	0	NM_004048	-0.433763	15.1597	-3.54479	0.0101135	0.142233	-2.92112	B2M	NM_004048	no	no
A_33_P3412722	270	65	0	NM_013321	-0.672654	8.13055	-3.54383	0.0101262	0.142337	-2.92245	SNX8	NM_013321	no	no
A_23_P48581	44	90	0	NM_021944	0.466324	9.59164	3.54129	0.0101598	0.14266	-2.92595	C14orf93	NM_021944	no	no
A_33_P3209646	83	123	0	NM_052950	-0.686614	9.53885	-3.5392	0.0101874	0.142907	-2.92882	WDFY2	NM_052950	no	no
A_33_P3301025	64	55	0	NM_000097	-0.483007	10.9225	-3.53873	0.0101938	0.142914	-2.92948	CPOX	NM_000097	no	no
A_24_P248053	334	8	0	NM_052963	0.522887	12.061	3.53778	0.0102064	0.143016	-2.93079	TOP1MT	NM_052963	no	no
A_33_P3216372	359	111	0	NM_006633	0.496817	11.4719	3.53628	0.0102263	0.143221	-2.93285	IQGAP2	NM_006633	no	no
A_33_P3273629	94	76	0	NM_014695	0.680736	6.19834	3.53574	0.0102335	0.143233	-2.93359	CCDC144A	NM_014695	no	no
A_23_P337800	108	73	0	NM_172140	-0.883086	6.10839	-3.53543	0.0102377	0.143233	-2.93403	IL29	NM_172140	no	no
A_33_P3273664	2	62	0	NM_198150	0.592872	6.71952	3.5343	0.0102528	0.1433	-2.93559	ARSK	NM_198150	no	no
A_33_P3223116	251	99	0	ENST00000342645	0.68202	5.84592	3.53165	0.0102883	0.143568	-2.93925	HIPK2	ENST00000342645	no	no
A_23_P19987	303	3	0	NM_006547	0.440763	11.3045	3.53065	0.0103018	0.143681	-2.94063	IGF2BP3	NM_006547	no	no
A_23_P154894	103	19	0	NM_000100	-0.477477	12.6884	-3.52902	0.0103237	0.143856	-2.94288	CSTB	NM_000100	no	no
A_33_P3245484	56	137	0	AK124361	0.659904	6.14378	3.52826	0.0103339	0.143856	-2.94393	LOC100131000	AK124361	no	no
A_23_P45524	210	28	0	NM_014380	0.49595	13.2832	3.52841	0.0103318	0.143856	-2.94371	NGFRAP1	NM_014380	no	no
A_23_P166633	301	107	0	NM_002213	-0.743053	5.91528	-3.52516	0.0103757	0.144117	-2.9482	ITGB5	NM_002213	no	no
A_24_P255218	176	125	0	NM_000259	-0.484454	9.21251	-3.52591	0.0103656	0.144117	-2.94717	MYO5A	NM_000259	no	no
A_33_P3257165	371	77	0	NM_013313	0.528396	8.50318	3.52544	0.010372	0.144117	-2.94781	YPEL1	NM_013313	no	no
A_23_P300090	107	17	0	NM_032128	0.688237	5.21175	3.52354	0.0103977	0.144273	-2.95044	SLC10A7	NM_032128	no	no
A_23_P69154	126	94	0	NM_001129908	-0.741405	5.16425	-3.52103	0.0104319	0.144524	-2.95391	FAM198A	NM_001129908	no	no
A_23_P149626	18	64	0	NM_198681	0.789047	6.39362	3.52123	0.0104292	0.144524	-2.95363	PLEKHG5	NM_198681	no	no
A_24_P277747	102	30	0	NM_006586	-0.497056	9.44472	-3.51929	0.0104557	0.144708	-2.95631	CNPY3	NM_006586	no	no
A_33_P3402035	87	137	0	NM_004295	-0.526609	8.41993	-3.51927	0.0104559	0.144708	-2.95634	TRAF4	NM_004295	no	no
A_33_P3285893	339	105	0	NM_001145513	-0.604713	5.81915	-3.51844	0.0104672	0.14479	-2.95748	SCRN1	NM_001145513	no	no
A_33_P3422659	177	90	0	NM_018972	0.651158	6.72607	3.51766	0.0104779	0.144864	-2.95857	GDAP1	NM_018972	no	no
A_33_P3297444	360	53	0	NM_032548	0.445363	10.792	3.51574	0.0105042	0.144919	-2.96122	ABTB1	NM_032548	no	no
A_33_P3329974	288	57	0	NM_020770	0.684549	6.68031	3.51541	0.0105088	0.144919	-2.96168	CGN	NM_020770	no	no
A_23_P98580	127	2	0	NM_004265	-0.568029	13.0243	-3.51602	0.0105004	0.144919	-2.96083	FADS2	NM_004265	no	no
A_24_P66027	76	134	0	NM_004900	0.52268	7.4485	3.51266	0.0105467	0.144964	-2.96548	APOBEC3B	NM_004900	no	no
A_24_P112447	2	108	0	NM_020354	-0.603799	6.77753	-3.51305	0.0105412	0.144964	-2.96494	ENTPD7	NM_020354	no	no
A_23_P346376	312	123	0	NM_014499	-0.678342	6.49045	-3.51158	0.0105615	0.144964	-2.96697	P2RY10	NM_014499	no	no
A_23_P352950	222	44	0	NM_052926	0.58086	7.35797	3.51144	0.0105635	0.144964	-2.96716	PNMA5	NM_052926	no	no
A_33_P3225567	341	71	0	NM_024917	-0.784085	9.24426	-3.51038	0.0105781	0.145059	-2.96863	TRMT2B	NM_024917	no	no
A_33_P3261737	267	23	0	NM_005660	-0.656847	5.48876	-3.50988	0.0105851	0.145061	-2.96933	SLC35A2	NM_005660	no	no
A_24_P27977	61	107	0	NM_003307	-0.529045	8.4956	-3.50517	0.0106505	0.145829	-2.97584	TRPM2	NM_003307	no	no
A_24_P397294	167	129	0	NM_145867	0.552488	6.60245	3.5037	0.010671	0.145962	-2.97787	LTC4S	NM_145867	no	no
A_33_P3226810	373	103	0	NM_003810	0.430158	12.2226	3.5028	0.0106836	0.145985	-2.97912	TNFSF10	NM_003810	no	no
A_23_P113034	43	53	0	NM_032024	0.587177	6.36084	3.50188	0.0106965	0.146087	-2.98039	C10orf11	NM_032024	no	no
A_23_P212568	187	153	0	NM_016388	0.52665	10.5089	3.50138	0.0107035	0.146109	-2.98109	TRAT1	NM_016388	no	no
A_23_P47077	361	30	0	NM_004281	-0.709535	5.62934	-3.50058	0.0107146	0.146182	-2.98219	BAG3	NM_004281	no	no
A_24_P194017	266	1	0	NM_015953	0.48513	9.42105	3.50023	0.0107196	0.146182	-2.98268	NOSIP	NM_015953	no	no
A_33_P3406899	95	87	0	NM_014965	-0.517582	9.42606	-3.49841	0.0107452	0.146456	-2.9852	TRAK1	NM_014965	no	no
A_23_P12199	132	19	0	NM_052943	-0.649482	5.54062	-3.49716	0.0107628	0.146572	-2.98693	FAM46B	NM_052943	no	no
A_33_P3230444	372	102	0	ENST00000390639	-0.583095	5.99247	-3.49481	0.0107959	0.146835	-2.99017		ENST00000390639	no	no
A_23_P89941	71	74	0	NM_001800	-0.446168	12.7279	-3.49451	0.0108002	0.146835	-2.9906	CDKN2D	NM_001800	no	no
A_33_P3268284	298	159	0	NM_001494	-0.487431	9.57954	-3.4927	0.0108258	0.14696	-2.9931	GDI2	NM_001494	no	no
A_24_P394246	117	17	0	NM_016479	-0.487348	9.07456	-3.49288	0.0108233	0.14696	-2.99285	SHISA5	NM_016479	no	no
A_33_P3305173	229	67	0	NM_001024455	0.730258	6.27456	3.49084	0.0108523	0.147246	-2.99568	RGAG4	NM_001024455	no	no
A_23_P29836	162	103	0	NM_144638	0.452307	11.4448	3.4898	0.010867	0.147372	-2.99712	TMEM42	NM_144638	no	no
A_33_P3326904	146	123	0	AK125166	0.466744	10.5309	3.48593	0.0109223	0.147756	-3.00248	LOC441268	AK125166	no	no
A_24_P79808	158	26	0	NM_020524	0.480822	8.27231	3.48611	0.0109198	0.147756	-3.00223	PBXIP1	NM_020524	no	no
A_24_P406060	272	106	0	NM_182757	-0.646307	6.57283	-3.48514	0.0109337	0.147756	-3.00358	RNF144B	NM_182757	no	no
A_23_P66766	176	98	0	NM_001160246	0.521402	11.6687	3.48536	0.0109305	0.147756	-3.00327	RPAIN	NM_001160246	no	no
A_23_P53057	240	147	0	NM_013250	0.555422	6.56911	3.48569	0.0109258	0.147756	-3.00281	ZNF215	NM_013250	no	no
A_23_P217228	34	159	0	NM_016157	0.508118	9.92547	3.48224	0.0109753	0.148186	-3.0076	TRO	NM_016157	no	no
A_23_P120860	55	50	0	NM_003634	0.4599	9.72805	3.48167	0.0109836	0.148207	-3.00839	NIPSNAP1	NM_003634	no	no
A_23_P426021	318	131	0	NM_015187	0.512676	7.64556	3.48125	0.0109896	0.148214	-3.00897	SEL1L3	NM_015187	no	no
A_33_P3335386	357	99	0	ENST00000388995	0.66328	8.16835	3.47645	0.011059	0.148852	-3.01563	FAM83G	ENST00000388995	no	no
A_33_P3219055	34	150	0	NM_001143936	0.570553	10.1396	3.47411	0.0110931	0.149138	-3.01888	C15orf61	NM_001143936	no	no
A_23_P90497	341	45	0	NM_012276	-0.621296	6.43686	-3.47385	0.0110968	0.149138	-3.01923	LILRA4	NM_012276	no	no
A_23_P16976	258	160	0	NM_001153	-0.723726	9.42397	-3.47323	0.0111059	0.149185	-3.02009	ANXA4	NM_001153	no	no
A_24_P364970	291	51	0	NM_020162	0.507236	8.36686	3.47248	0.0111168	0.149216	-3.02113	DHX33	NM_020162	no	no
A_23_P141555	11	29	0	NM_013351	-0.584781	7.0165	-3.47232	0.0111192	0.149216	-3.02136	TBX21	NM_013351	no	no
A_23_P58009	157	25	0	NM_024616	0.658675	6.34556	3.47085	0.0111406	0.149428	-3.02339	C3orf52	NM_024616	no	no
A_23_P400310	255	103	0	NM_032044	-0.831385	6.68505	-3.46936	0.0111626	0.1495	-3.02547	REG4	NM_032044	no	no
A_23_P207911	92	143	0	NM_016113	-0.604204	12.1836	-3.46884	0.0111702	0.149528	-3.0262	TRPV2	NM_016113	no	no
A_32_P24372	124	52	0	NM_001001417	0.775856	6.56671	3.46846	0.0111758	0.149528	-3.02672	TBC1D3B	NM_001001417	no	no
A_33_P3401661	275	100	0	A_33_P3401661	0.638217	5.28143	3.46674	0.011201	0.149702	-3.02911			no	no
A_33_P3291831	307	24	0	NM_018131	-0.540196	9.04879	-3.46607	0.0112109	0.149702	-3.03004	CEP55	NM_018131	no	no
A_33_P3859499	97	136	0	ENST00000444162	1.01799	5.59259	3.46196	0.0112717	0.15014	-3.03575		ENST00000444162	no	no
A_23_P37375	52	67	0	NM_004755	0.45104	9.71663	3.46098	0.0112861	0.150258	-3.0371	RPS6KA5	NM_004755	no	no
A_23_P127964	333	37	0	NM_199418	-0.47988	12.169	-3.46051	0.0112931	0.150278	-3.03776	PRCP	NM_199418	no	no
A_23_P500464	126	130	0	NM_001844	0.558798	7.11984	3.46012	0.011299	0.150281	-3.03831	COL2A1	NM_001844	no	no
A_23_P135257	306	102	0	NM_002771	0.623972	5.86344	3.45623	0.011357	0.150904	-3.04371	PRSS3	NM_002771	no	no
A_24_P104407	24	113	0	NM_145728	0.776871	6.08466	3.45499	0.0113755	0.151001	-3.04543	SYNM	NM_145728	no	no
A_24_P20630	81	107	0	NM_016269	0.421413	14.0942	3.45344	0.0113987	0.151161	-3.04759	LEF1	NM_016269	no	no
A_33_P3237674	198	67	0	ENST00000390537	0.641649	6.50734	3.45098	0.0114357	0.151353	-3.05101		ENST00000390537	no	no
A_23_P331908	137	108	0	ENST00000399269	0.532128	8.15265	3.45113	0.0114333	0.151353	-3.05079		ENST00000399269	no	no
A_23_P139722	28	84	0	NM_001065	-0.548119	9.12319	-3.44965	0.0114557	0.151455	-3.05286	TNFRSF1A	NM_001065	no	no
A_24_P390928	15	55	0	NM_024108	0.502571	10.5776	3.44935	0.0114603	0.151455	-3.05328	TRAPPC6A	NM_024108	no	no
A_24_P289383	312	52	0	NM_017780	0.671131	6.00787	3.44358	0.0115477	0.152396	-3.0613	CHD7	NM_017780	no	no
A_23_P206022	80	15	0	NM_001004439	1.0125	6.04119	3.44316	0.0115541	0.152396	-3.06189	ITGA11	NM_001004439	no	no
A_33_P3271065	361	12	0	NM_001199527	0.620428	6.25813	3.44345	0.0115497	0.152396	-3.06149	UMODL1	NM_001199527	no	no
A_23_P20443	85	141	0	NM_021020	-0.648328	10.4737	-3.44231	0.011567	0.152492	-3.06307	LZTS1	NM_021020	no	no
A_33_P3256033	169	117	0	NM_005188	-0.566253	9.63548	-3.43911	0.0116159	0.152987	-3.06752	CBL	NM_005188	no	no
A_23_P377376	73	122	0	NM_001005386	-0.447102	11.7431	-3.43869	0.0116224	0.152998	-3.06811	ACTR2	NM_001005386	no	no
A_24_P382579	229	39	0	NM_000915	0.684524	7.22244	3.43775	0.0116367	0.153065	-3.06941	OXT	NM_000915	no	no
A_23_P38567	249	146	0	NM_152904	-0.46301	9.00241	-3.43761	0.0116388	0.153065	-3.0696	SPECC1	NM_152904	no	no
A_23_P70045	166	39	0	NM_138610	-0.624097	15.1797	-3.43568	0.0116686	0.153306	-3.0723	H2AFY	NM_138610	no	no
A_33_P3334220	352	163	0	NM_001093	0.580833	7.1109	3.43404	0.0116938	0.153336	-3.07458	ACACB	NM_001093	no	no
A_23_P79069	384	5	0	NM_022904	-0.514955	12.9957	-3.43354	0.0117016	0.153336	-3.07528	RASAL3	NM_022904	no	no
A_24_P339153	25	116	0	NM_032038	-0.482925	9.08614	-3.43309	0.0117084	0.153336	-3.0759	SPNS1	NM_032038	no	no
A_23_P147641	198	84	0	NM_003195	1.0022	7.83503	3.43466	0.0116842	0.153336	-3.07371	TCEA2	NM_003195	no	no
A_23_P255076	267	160	0	NM_033411	0.584515	6.32162	3.43155	0.0117324	0.153471	-3.07806	RWDD2A	NM_033411	no	no
A_23_P259189	140	137	0	NM_013943	-0.489269	8.98805	-3.43074	0.0117448	0.153559	-3.07917	CLIC4	NM_013943	no	no
A_32_P234604	365	98	0	NM_005022	-0.482554	12.1937	-3.42879	0.011775	0.15388	-3.08189	PFN1	NM_005022	no	no
A_33_P3282840	377	158	0	NM_001030001	0.49849	10.284	3.42162	0.0118871	0.15508	-3.09189	RPS29	NM_001030001	no	no
A_24_P411121	69	58	0	NM_148901	0.468812	9.08312	3.41987	0.0119146	0.155252	-3.09433	TNFRSF18	NM_148901	no	no
A_23_P362183	24	70	0	NM_173551	0.681742	9.78301	3.4156	0.011982	0.155315	-3.10028	ANKS6	NM_173551	no	no
A_23_P216282	270	105	0	NM_014629	0.64623	6.01435	3.41762	0.01195	0.155315	-3.09746	ARHGEF10	NM_014629	no	no
A_23_P153441	94	84	0	NM_013312	0.477503	8.03014	3.41486	0.0119938	0.155315	-3.10132	HOOK2	NM_013312	no	no
A_23_P29638	345	117	0	NM_184231	-0.517869	7.47052	-3.41556	0.0119827	0.155315	-3.10035	NCKIPSD	NM_184231	no	no
A_23_P42718	338	35	0	NM_004289	-0.593508	8.61999	-3.41586	0.0119779	0.155315	-3.09992	NFE2L3	NM_004289	no	no
A_23_P107587	88	61	0	NM_000271	-0.489881	7.93835	-3.41603	0.0119751	0.155315	-3.09968	NPC1	NM_000271	no	no
A_24_P238744	232	138	0	NM_001145442	-0.51591	14.5605	-3.41662	0.0119658	0.155315	-3.09886	POTEM	NM_001145442	no	no
A_24_P147461	55	101	0	NM_001031848	-0.736306	7.39833	-3.41749	0.0119521	0.155315	-3.09765	SERPINB8	NM_001031848	no	no
A_23_P120002	46	61	0	NM_004510	-0.425736	10.8202	-3.41858	0.0119349	0.155315	-3.09612	SP110	NM_004510	no	no
A_24_P291826	43	87	0	NM_001009991	0.803422	7.75866	3.41483	0.0119943	0.155315	-3.10136	SYTL3	NM_001009991	no	no
A_23_P92012	210	98	0	NM_025265	0.580824	9.82361	3.41858	0.0119349	0.155315	-3.09613	TSEN2	NM_025265	no	no
A_23_P502797	336	103	0	NM_020830	-0.511205	7.52304	-3.41543	0.0119847	0.155315	-3.10052	WDFY1	NM_020830	no	no
A_23_P111672	38	106	0	NM_152829	-0.448005	9.18542	-3.41403	0.012007	0.155405	-3.10248	TES	NM_152829	no	no
A_23_P215341	334	158	0	NM_017946	-0.489374	7.82642	-3.41353	0.0120148	0.155431	-3.10317	FKBP14	NM_017946	no	no
A_23_P302018	213	112	0	NM_003328	-0.519852	7.6352	-3.41253	0.0120307	0.155562	-3.10456	TXK	NM_003328	no	no
A_23_P103371	89	19	0	NM_052998	-0.68338	7.59184	-3.41084	0.0120576	0.155649	-3.10692	ADC	NM_052998	no	no
A_23_P102017	139	73	0	NM_020711	-0.678811	5.23195	-3.41156	0.0120462	0.155649	-3.10592	ERMN	NM_020711	no	no
A_24_P45446	282	84	0	NM_052941	-0.724432	9.32525	-3.4111	0.0120535	0.155649	-3.10656	GBP4	NM_052941	no	no
A_23_P214907	247	41	0	NM_015440	-0.502291	7.83568	-3.41066	0.0120605	0.155649	-3.10717	MTHFD1L	NM_015440	no	no
A_23_P56559	9	164	0	NM_005771	-0.732024	6.24819	-3.41013	0.0120689	0.155665	-3.10791	DHRS9	NM_005771	no	no
A_23_P145074	322	46	0	NM_006813	0.447267	10.8378	3.40986	0.0120733	0.155665	-3.10829	PNRC1	NM_006813	no	no
A_24_P61864	313	148	0	NM_020198	-0.451822	9.97484	-3.40934	0.0120816	0.155698	-3.10902	CCDC47	NM_020198	no	no
A_33_P3258324	188	6	0	A_33_P3258324	2.05939	8.45033	3.40672	0.0121236	0.155973	-3.11268			no	no
A_23_P354827	102	74	0	ENST00000447310	0.449753	9.66501	3.40614	0.0121329	0.155973	-3.11349		ENST00000447310	no	no
A_33_P3323068	299	107	0	NM_020133	-0.638347	6.08011	-3.40581	0.0121382	0.155973	-3.11395	AGPAT4	NM_020133	no	no
A_23_P379034	198	81	0	NM_025045	0.944856	7.51092	3.40386	0.0121695	0.155973	-3.11666	BAIAP2L2	NM_025045	no	no
A_33_P3365864	147	77	0	NM_001143888	0.581139	7.29508	3.40385	0.0121697	0.155973	-3.11669	BSDC1	NM_001143888	no	no
A_23_P99906	140	38	0	NM_199330	-0.729303	7.68646	-3.40748	0.0121114	0.155973	-3.11162	HOMER2	NM_199330	no	no
A_23_P70968	265	107	0	NM_006896	0.528796	10.974	3.40172	0.012204	0.155973	-3.11966	HOXA7	NM_006896	no	no
A_23_P215883	332	106	0	NM_001040630	-0.620289	6.42788	-3.4019	0.0122011	0.155973	-3.11941	NCALD	NM_001040630	no	no
A_23_P251881	241	121	0	NM_147130	-0.642908	10.713	-3.40221	0.0121962	0.155973	-3.11898	NCR3	NM_147130	no	no
A_23_P119222	121	112	0	NM_020415	-0.575311	7.95224	-3.40393	0.0121685	0.155973	-3.11658	RETN	NM_020415	no	no
A_33_P3275055	125	105	0	NM_001160011	-0.635382	5.23086	-3.4017	0.0122043	0.155973	-3.11968	ST6GALNAC3	NM_001160011	no	no
A_23_P1343	163	127	0	NM_003473	0.553472	7.53594	3.40349	0.0121754	0.155973	-3.11718	STAM	NM_003473	no	no
A_23_P48803	12	73	0	NM_014548	-0.569869	6.57296	-3.40264	0.0121891	0.155973	-3.11837	TMOD2	NM_014548	no	no
A_23_P96331	141	139	0	NM_000377	-0.484926	8.79972	-3.4063	0.0121303	0.155973	-3.11326	WAS	NM_000377	no	no
A_24_P876408	326	113	0	NM_001144936	0.531857	8.5025	3.4	0.0122318	0.156141	-3.12206	C11orf95	NM_001144936	no	no
A_24_P248240	19	125	0	NM_152280	0.728645	7.44166	3.39909	0.0122466	0.156255	-3.12333	SYT11	NM_152280	no	no
A_23_P30363	9	138	0	NM_004199	0.627694	6.32757	3.39765	0.01227	0.156332	-3.12534	P4HA2	NM_004199	no	no
A_33_P3240053	237	63	0	NM_001015072	0.605246	7.26204	3.39775	0.0122684	0.156332	-3.12521	UFSP1	NM_001015072	no	no
A_24_P190168	270	124	0	NM_014573	-0.559566	10.4991	-3.39651	0.0122885	0.156447	-3.12694	TMEM97	NM_014573	no	no
A_33_P3313055	227	158	0	NM_000435	-0.454192	11.585	-3.39522	0.0123096	0.156615	-3.12874	NOTCH3	NM_000435	no	no
A_33_P3248439	120	114	0	NM_033446	0.530073	11.9186	3.39072	0.0123831	0.156976	-3.13503	FAM125B	NM_033446	no	no
A_23_P254594	349	52	0	NM_000825	-0.455183	9.00825	-3.39196	0.0123628	0.156976	-3.1333	GNRH1	NM_000825	no	no
A_23_P256342	316	18	0	NM_015132	-0.539408	9.04125	-3.39096	0.0123793	0.156976	-3.1347	SNX13	NM_015132	no	no
A_32_P116989	119	91	0	NM_001143978	0.583612	5.91109	3.39063	0.0123846	0.156976	-3.13515	ZCCHC18	NM_001143978	no	no
A_23_P137765	243	58	0	NM_000437	0.601554	7.79473	3.39001	0.0123948	0.157032	-3.13602	PAFAH2	NM_000437	no	no
A_24_P167338	78	68	0	NM_014488	-0.846918	5.45317	-3.38911	0.0124097	0.157146	-3.13728	RAB30	NM_014488	no	no
A_23_P157875	6	95	0	NM_002003	-0.944554	6.0391	-3.38847	0.0124202	0.157206	-3.13818	FCN1	NM_002003	no	no
A_33_P3227041	5	130	0	NM_197966	-0.475811	13.4364	-3.38733	0.0124389	0.157368	-3.13976	BID	NM_197966	no	no
A_24_P109652	32	33	0	NM_024776	-0.527806	9.64153	-3.38611	0.0124591	0.157477	-3.14148	PEAK1	NM_024776	no	no
A_24_P75190	272	80	0	NM_000519	0.91159	5.91152	3.38364	0.0124999	0.157549	-3.14493	HBD	NM_000519	no	no
A_23_P94216	183	115	0	NM_152271	-0.530627	6.74305	-3.38381	0.0124971	0.157549	-3.14469	LONRF1	NM_152271	no	no
A_33_P3352562	94	60	0	NM_001042680	-0.535109	8.38658	-3.38295	0.0125114	0.157619	-3.1459	C19orf28	NM_001042680	no	no
A_23_P155477	317	40	0	NM_016210	-0.444824	10.018	-3.3826	0.0125172	0.157619	-3.14638	C3orf18	NM_016210	no	no
A_33_P3422124	282	71	0	NM_181310	-0.742724	5.75971	-3.38125	0.0125397	0.157829	-3.14828	IL22RA2	NM_181310	no	no
A_33_P3215929	173	131	0	NM_015366	-0.650285	6.41796	-3.37834	0.0125882	0.158292	-3.15235	PRR5	NM_015366	no	no
A_33_P3323218	220	119	0	NM_024744	0.569095	7.09741	3.3726	0.0126845	0.159084	-3.16038	ALS2CR8	NM_024744	no	no
A_33_P3359753	37	37	0	NM_145257	0.511678	11.1658	3.37248	0.0126864	0.159084	-3.16055	C1orf96	NM_145257	no	no
A_23_P313981	56	54	0	NM_005024	2.00291	5.71941	3.37314	0.0126753	0.159084	-3.15962	SERPINB10	NM_005024	no	no
A_23_P365614	2	54	0	NM_004557	-0.778079	8.03398	-3.37142	0.0127043	0.159232	-3.16203	NOTCH4	NM_004557	no	no
A_32_P79190	233	59	0	ENST00000456460	-0.51454	6.87188	-3.36921	0.0127418	0.159553	-3.16513		ENST00000456460	no	no
A_24_P235266	36	69	0	NM_001001555	0.549887	8.29292	3.36797	0.0127628	0.159725	-3.16687	GRB10	NM_001001555	no	no
A_23_P1072	70	8	0	NM_000701	-0.523591	12.1309	-3.36518	0.0128101	0.15998	-3.17077	ATP1A1	NM_000701	no	no
A_23_P23438	132	129	0	NM_022367	-0.628366	7.98783	-3.36569	0.0128015	0.15998	-3.17007	SEMA4A	NM_022367	no	no
A_24_P250922	125	10	0	NM_000963	-0.72584	5.28367	-3.3643	0.0128252	0.160077	-3.17202	PTGS2	NM_000963	no	no
A_24_P396994	48	47	0	NM_001690	-0.430426	12.0347	-3.36209	0.0128628	0.160275	-3.1751	ATP6V1A	NM_001690	no	no
A_24_P208045	255	69	0	NM_025191	0.47643	10.7129	3.36198	0.0128648	0.160275	-3.17527	EDEM3	NM_025191	no	no
A_23_P341223	140	77	0	NM_014851	0.482273	11.0475	3.36265	0.0128532	0.160275	-3.17432	KLHL21	NM_014851	no	no
A_24_P289726	160	112	0	NM_002809	-0.51118	10.7151	-3.36093	0.0128828	0.160351	-3.17674	PSMD3	NM_002809	no	no
A_23_P206760	227	25	0	NM_005143	0.712418	6.87913	3.35973	0.0129033	0.160532	-3.17842	HP	NM_005143	no	no
A_23_P250102	319	120	0	NM_012298	0.570876	6.97423	3.3584	0.0129261	0.160742	-3.18028	CAND2	NM_012298	no	no
A_24_P109214	247	65	0	NM_001645	0.625606	5.38583	3.35731	0.0129448	0.16076	-3.18181	APOC1	NM_001645	no	no
A_33_P3222728	158	97	0	NM_025169	0.647083	6.31969	3.35728	0.0129455	0.16076	-3.18185	ZNF167	NM_025169	no	no
A_23_P87545	255	12	0	NM_021034	-0.515103	14.4586	-3.35588	0.0129696	0.160772	-3.18382	IFITM3	NM_021034	no	no
A_24_P365025	247	57	0	NM_003971	-0.443102	9.62993	-3.35682	0.0129533	0.160772	-3.18249	SPAG9	NM_003971	no	no
A_23_P414899	150	87	0	NM_018259	0.512655	8.69465	3.35584	0.0129703	0.160772	-3.18387	TTC17	NM_018259	no	no
A_33_P3268763	147	153	0	NM_031434	-0.452885	12.7091	-3.35211	0.0130347	0.161274	-3.1891	TMUB1	NM_031434	no	no
A_23_P18939	356	24	0	NM_002890	0.46504	8.45016	3.35151	0.0130452	0.161329	-3.18994	RASA1	NM_002890	no	no
A_23_P114185	75	127	0	NM_004615	0.806287	6.82303	3.35103	0.0130535	0.161359	-3.19062	TSPAN7	NM_004615	no	no
A_24_P392713	121	72	0	AK124741	0.411636	14.7111	3.3461	0.0131394	0.162152	-3.19753		AK124741	no	no
A_23_P134744	48	91	0	NM_024787	0.505101	9.06245	3.34597	0.0131418	0.162152	-3.19772	RNF122	NM_024787	no	no
A_23_P109333	6	51	0	NM_004649	0.425909	11.9578	3.34531	0.0131532	0.162219	-3.19864	C21orf33	NM_004649	no	no
A_33_P3344673	130	51	0	NM_019121	-0.874031	5.59588	-3.3433	0.0131885	0.162505	-3.20146	LRRC68	NM_019121	no	no
A_23_P131024	379	55	0	NM_014383	0.959105	5.22636	3.34264	0.0132002	0.162575	-3.20239	ZBTB32	NM_014383	no	no
A_33_P3321293	310	105	0	NM_178229	-0.557544	10.984	-3.34164	0.0132178	0.162717	-3.20379	IQGAP3	NM_178229	no	no
A_33_P3420266	241	5	0	NM_001012421	-0.619697	6.74293	-3.33887	0.0132667	0.163096	-3.20769	ANKRD20A2	NM_001012421	no	no
A_24_P349039	86	48	0	NM_020754	-0.84508	6.76074	-3.33831	0.0132765	0.163143	-3.20847	ARHGAP31	NM_020754	no	no
A_23_P380614	374	143	0	NM_006045	0.465319	8.97537	3.33653	0.0133082	0.163457	-3.21097	ATP9A	NM_006045	no	no
A_33_P3233906	56	101	0	NM_005855	-0.502354	7.0289	-3.33298	0.0133712	0.163932	-3.21595	RAMP1	NM_005855	no	no
A_24_P342829	306	22	0	NM_152527	-0.788586	5.21203	-3.33302	0.0133705	0.163932	-3.2159	SLC16A14	NM_152527	no	no
A_24_P369656	87	49	0	NM_052978	1.75536	5.68052	3.33224	0.0133845	0.164021	-3.217	TRIM9	NM_052978	no	no
A_33_P3408137	47	111	0	AK124216	0.713542	5.07146	3.33013	0.0134222	0.164331	-3.21996	LOC100130248	AK124216	no	no
A_33_P3214948	32	39	0	NM_014767	-0.504808	10.9439	-3.3298	0.0134281	0.164331	-3.22043	SPOCK2	NM_014767	no	no
A_33_P3270599	237	50	0	NM_213674	-0.702351	9.36583	-3.32912	0.0134402	0.164331	-3.22138	TPM2	NM_213674	no	no
A_23_P69226	108	38	0	NM_018447	-0.440469	9.04622	-3.32836	0.0134538	0.164348	-3.22244	TMEM111	NM_018447	no	no
A_32_P486620	227	123	0	NM_173588	0.604106	6.00148	3.32516	0.0135115	0.164655	-3.22695	IGSF22	NM_173588	no	no
A_23_P301138	177	9	0	NM_001005910	0.485872	10.0176	3.32512	0.0135122	0.164655	-3.227	IP6K2	NM_001005910	no	no
A_23_P43226	57	133	0	NM_017634	-0.459322	11.2057	-3.32459	0.0135218	0.164655	-3.22775	KCTD9	NM_017634	no	no
A_32_P94667	2	124	0	NM_014644	-0.707364	5.63976	-3.32562	0.0135031	0.164655	-3.22629	PDE4DIP	NM_014644	no	no
A_33_P3301955	368	56	0	NM_001242318	-0.453078	8.52292	-3.32628	0.0134912	0.164655	-3.22537	PDE7A	NM_001242318	no	no
A_23_P79134	324	58	0	NM_024310	-0.556688	6.68685	-3.32633	0.0134904	0.164655	-3.22531	PLEKHF1	NM_024310	no	no
A_23_P48585	214	109	0	NM_005407	0.436025	10.0335	3.32466	0.0135205	0.164655	-3.22765	SALL2	NM_005407	no	no
A_33_P3375541	26	73	0	NM_000732	-0.564207	15.3262	-3.32356	0.0135404	0.164808	-3.2292	CD3D	NM_000732	no	no
A_23_P114466	48	154	0	NM_033284	0.446577	9.04032	3.32268	0.0135563	0.164926	-3.23043	TBL1Y	NM_033284	no	no
A_24_P339126	158	116	0	NM_144957	0.506907	7.44858	3.32171	0.0135738	0.165065	-3.23179	PRSS21	NM_144957	no	no
A_23_P416581	26	156	0	NM_002073	-0.758669	6.4891	-3.321	0.0135867	0.165073	-3.23279	GNAZ	NM_002073	no	no
A_23_P27606	382	141	0	NM_004843	-0.443184	9.85844	-3.32132	0.013581	0.165073	-3.23235	IL27RA	NM_004843	no	no
A_33_P3408212	241	9	0	NM_003299	-0.464499	9.80304	-3.32044	0.0135968	0.165122	-3.23358	HSP90B1	NM_003299	no	no
A_23_P304489	18	125	0	NM_015381	-0.704074	5.3002	-3.31763	0.013648	0.165594	-3.23753	FAM19A5	NM_015381	no	no
A_23_P149476	199	70	0	NM_032328	0.521698	8.16557	3.31613	0.0136753	0.165741	-3.23964	EFCAB2	NM_032328	no	no
A_32_P57810	228	128	0	NM_052916	-0.518403	6.92224	-3.31596	0.0136786	0.165741	-3.23989	RNF157	NM_052916	no	no
A_24_P391260	160	38	0	NM_004339	-0.471798	9.77242	-3.31017	0.0137847	0.166877	-3.24803	PTTG1IP	NM_004339	no	no
A_24_P340976	149	97	0	THC2530888	0.45222	14.609	3.30979	0.0137917	0.166887	-3.24857		THC2530888	no	no
A_23_P91283	234	60	0	NM_020356	-0.848543	5.83862	-3.30861	0.0138135	0.167076	-3.25022	CASS4	NM_020356	no	no
A_23_P152791	318	81	0	NM_004694	-0.64551	7.07358	-3.30766	0.0138312	0.167215	-3.25157	SLC16A6	NM_004694	no	no
A_23_P334870	125	31	0	NM_145316	0.774512	7.68322	3.30631	0.0138562	0.167441	-3.25347	TMEM217	NM_145316	no	no
A_23_P35082	233	64	0	NM_031459	-0.577835	5.80067	-3.30535	0.0138739	0.167581	-3.25482	SESN2	NM_031459	no	no
A_23_P212655	361	139	0	NM_130446	-0.491533	9.2357	-3.30345	0.0139092	0.167883	-3.25749	KLHL6	NM_130446	no	no
A_32_P96719	310	44	0	NM_024745	-0.51684	10.1849	-3.30333	0.0139114	0.167883	-3.25766	SHCBP1	NM_024745	no	no
A_23_P101319	7	119	0	NM_152354	0.583882	6.46961	3.30141	0.0139472	0.168089	-3.26036	ZNF285	NM_152354	no	no
A_23_P25030	191	108	0	NM_003725	0.527099	6.42737	3.29981	0.0139771	0.16816	-3.26262	HSD17B6	NM_003725	no	no
A_23_P65532	88	76	0	NM_021255	0.451377	9.25629	3.30038	0.0139664	0.16816	-3.26182	PELI2	NM_021255	no	no
A_23_P94800	270	4	0	NM_002961	-0.399619	13.0546	-3.29966	0.01398	0.16816	-3.26284	S100A4	NM_002961	no	no
A_23_P52939	375	97	0	NM_003627	0.467662	7.94778	3.29966	0.01398	0.16816	-3.26284	SLC43A1	NM_003627	no	no
A_33_P3365760	291	162	0	NM_012108	-0.614549	6.35566	-3.299	0.0139922	0.168181	-3.26376	STAP1	NM_012108	no	no
A_23_P135271	373	55	0	NM_001497	0.503113	7.70335	3.29636	0.0140418	0.168526	-3.26748	B4GALT1	NM_001497	no	no
A_23_P204375	182	118	0	NM_020400	0.523255	6.71608	3.29614	0.0140459	0.168526	-3.26779	LPAR5	NM_020400	no	no
A_24_P912439	185	144	0	ENST00000312033	-0.717054	7.36952	-3.29491	0.0140691	0.168549	-3.26953	AKNA	ENST00000312033	no	no
A_23_P47377	158	35	0	NM_016142	-0.419381	11.2899	-3.29438	0.0140791	0.168549	-3.27027	HSD17B12	NM_016142	no	no
A_24_P264909	115	25	0	NM_019080	0.533476	9.26206	3.29537	0.0140605	0.168549	-3.26888	NDFIP2	NM_019080	no	no
A_32_P154342	217	50	0	NM_180991	-0.743422	6.15671	-3.2946	0.014075	0.168549	-3.26996	SLCO4C1	NM_180991	no	no
A_23_P376096	351	140	0	NM_182919	-0.567357	6.30326	-3.29512	0.0140652	0.168549	-3.26923	TICAM1	NM_182919	no	no
A_33_P3385387	129	73	0	A_33_P3385387	0.489434	11.2766	3.29113	0.0141406	0.168985	-3.27486			no	no
A_23_P137814	139	10	0	NM_004047	-0.411227	12.2234	-3.29135	0.0141364	0.168985	-3.27455	ATP6V0B	NM_004047	no	no
A_23_P30567	62	109	0	NM_001882	-0.702838	5.16683	-3.29195	0.0141249	0.168985	-3.27369	CRHBP	NM_001882	no	no
A_33_P3365142	354	82	0	NM_013445	-0.624626	5.09457	-3.29177	0.0141285	0.168985	-3.27396	GAD1	NM_013445	no	no
A_24_P29975	250	117	0	NM_030978	-0.524774	11.7241	-3.2906	0.0141506	0.16903	-3.2756	ARPC5L	NM_030978	no	no
A_23_P369815	15	139	0	NM_000639	0.675049	5.82178	3.28756	0.0142084	0.169494	-3.27989	FASLG	NM_000639	no	no
A_23_P72961	222	2	0	NM_002764	-0.809656	9.06983	-3.28775	0.0142047	0.169494	-3.27962	PRPS1	NM_002764	no	no
A_33_P3653330	238	144	0	NM_003010	-0.457407	9.90026	-3.2857	0.0142439	0.169768	-3.28252	MAP2K4	NM_003010	no	no
A_24_P38815	113	112	0	NM_000391	-0.739023	10.0969	-3.28531	0.0142513	0.169781	-3.28307	TPP1	NM_000391	no	no
A_33_P3240543	92	146	0	NM_001042535	-0.591039	8.88315	-3.28203	0.0143141	0.170379	-3.28769	AGAP3	NM_001042535	no	no
A_23_P216596	6	12	0	NM_153366	1.41371	5.76505	3.28086	0.0143364	0.170569	-3.28933	SVEP1	NM_153366	no	no
A_24_P383901	258	105	0	A_24_P383901	-0.463087	13.1043	-3.27898	0.0143727	0.170919	-3.29199			no	no
A_23_P129389	186	135	0	NM_017740	-0.552289	9.70449	-3.27798	0.014392	0.171004	-3.2934	ZDHHC7	NM_017740	no	no
A_33_P3240078	116	164	0	A_33_P3240078	0.525296	6.69028	3.27676	0.0144155	0.171208	-3.29512			no	no
A_32_P171061	262	153	0	NM_005170	0.53647	7.07449	3.27639	0.0144228	0.171219	-3.29565	ASCL2	NM_005170	no	no
A_33_P3290179	66	160	0	NM_003676	-0.505056	10.7965	-3.27457	0.014458	0.171486	-3.29822	DEGS1	NM_003676	no	no
A_23_P414273	93	129	0	NM_032947	-0.405715	10.9272	-3.27204	0.0145072	0.171994	-3.30179	C5orf62	NM_032947	no	no
A_24_P143076	376	134	0	NM_144671	-0.570059	6.95875	-3.27153	0.0145171	0.172035	-3.30251	FAM109A	NM_144671	no	no
A_24_P51909	312	57	0	NM_006651	0.596042	5.33215	3.27059	0.0145355	0.172103	-3.30384	CPLX1	NM_006651	no	no
A_33_P3415923	121	118	0	NM_175736	-0.554496	8.46585	-3.26966	0.0145535	0.17224	-3.30514	FMNL3	NM_175736	no	no
A_23_P36753	64	80	0	NM_000690	-0.550787	10.3007	-3.26904	0.0145658	0.17231	-3.30603	ALDH2	NM_000690	no	no
A_23_P501961	134	100	0	NM_032107	0.476447	7.78086	3.26722	0.0146013	0.172493	-3.30859	L3MBTL1	NM_032107	no	no
A_24_P873414	156	29	0	NM_001100623	-0.42494	11.5047	-3.26707	0.0146043	0.172493	-3.30881	PLEKHB2	NM_001100623	no	no
A_33_P3480395	355	159	0	AK055463	0.554415	6.58502	3.26378	0.014669	0.173	-3.31346	FLJ30901	AK055463	no	no
A_33_P3318763	209	61	0	ENST00000452050	0.650052	12.2962	3.26269	0.0146905	0.173177	-3.31499		ENST00000452050	no	no
A_23_P17242	192	122	0	NM_032604	0.679903	5.81392	3.26063	0.0147313	0.173421	-3.31791	ABHD1	NM_032604	no	no
A_33_P3343828	102	76	0	AK126677	0.475935	7.76702	3.26102	0.0147235	0.173421	-3.31735	FLJ42627	AK126677	no	no
A_32_P50066	180	33	0	NM_001039580	0.514482	8.63668	3.26091	0.0147257	0.173421	-3.31751	MAP9	NM_001039580	no	no
A_33_P3269208	226	160	0	NM_001001850	-0.680278	5.50461	-3.26035	0.0147369	0.173421	-3.31831	STX19	NM_001001850	no	no
A_24_P674924	64	57	0	NM_133259	0.521885	8.77317	3.25997	0.0147443	0.173432	-3.31884	LRPPRC	NM_133259	no	no
A_23_P383422	60	124	0	NM_139239	-0.563026	7.30995	-3.25922	0.0147591	0.173488	-3.31989	NFKBID	NM_139239	no	no
A_23_P406424	223	47	0	NM_175744	-0.662268	10.0457	-3.25908	0.014762	0.173488	-3.3201	RHOC	NM_175744	no	no
A_23_P343935	379	79	0	NM_022051	-0.454986	8.49216	-3.25739	0.0147955	0.173807	-3.32248	EGLN1	NM_022051	no	no
A_24_P91701	138	42	0	NM_016449	-0.502143	7.98794	-3.25499	0.0148433	0.174216	-3.32587	C22orf43	NM_016449	no	no
A_23_P95930	281	104	0	NM_003483	0.740346	5.16462	3.25509	0.0148413	0.174216	-3.32574	HMGA2	NM_003483	no	no
A_24_P379104	341	153	0	NM_006875	0.548277	8.84224	3.25409	0.0148614	0.174353	-3.32716	PIM2	NM_006875	no	no
A_33_P3406706	381	80	0	NM_005107	-0.514841	9.1227	-3.25316	0.01488	0.17442	-3.32847	EXOG	NM_005107	no	no
A_33_P3380807	170	146	0	NM_017442	-0.475319	8.15884	-3.25098	0.0149236	0.174705	-3.33154	TLR9	NM_017442	no	no
A_33_P3379456	99	138	0	NM_015677	0.487601	8.74031	3.25046	0.0149341	0.174749	-3.33228	SH3YL1	NM_015677	no	no
A_23_P93988	265	20	0	NM_005435	-0.571626	5.86283	-3.24685	0.0150067	0.174821	-3.33739	ARHGEF5	NM_005435	no	no
A_33_P3360728	76	114	0	NM_000713	-0.627904	10.1041	-3.24901	0.0149632	0.174821	-3.33433	BLVRB	NM_000713	no	no
A_24_P272313	2	154	0	NM_207362	0.713465	5.38861	3.24751	0.0149934	0.174821	-3.33646	C2orf55	NM_207362	no	no
A_33_P3236403	80	71	0	NM_007056	-0.771297	12.8082	-3.24662	0.0150116	0.174821	-3.33773	CLASRP	NM_007056	no	no
A_33_P3314176	190	58	0	NM_017709	-0.853998	10.2831	-3.24781	0.0149874	0.174821	-3.33603	FAM46C	NM_017709	no	no
A_23_P6943	348	137	0	NM_005290	-0.79354	6.07626	-3.24717	0.0150004	0.174821	-3.33695	GPR15	NM_005290	no	no
A_33_P3309551	342	74	0	NM_002839	-0.484413	7.61111	-3.24966	0.0149502	0.174821	-3.33342	PTPRD	NM_002839	no	no
A_23_P70818	222	32	0	NM_005631	0.436026	8.80295	3.24684	0.015007	0.174821	-3.3374	SMO	NM_005631	no	no
A_24_P310630	158	101	0	NM_080632	0.434025	9.17027	3.24677	0.0150084	0.174821	-3.3375	UPF3B	NM_080632	no	no
A_33_P3279660	176	11	0	BC127725	-0.560378	6.1579	-3.24408	0.0150628	0.174978	-3.34131		BC127725	no	no
A_24_P233917	260	87	0	NM_014774	0.42332	10.4478	3.24479	0.0150484	0.174978	-3.34031	KIAA0494	NM_014774	no	no
A_23_P35205	241	152	0	ENST00000374395	-0.444366	8.56249	-3.24403	0.015064	0.174978	-3.34139	RCAN3	ENST00000374395	no	no
A_23_P501547	150	144	0	NM_015270	0.602678	5.80814	3.24364	0.0150719	0.174994	-3.34194	ADCY6	NM_015270	no	no
A_23_P129556	325	93	0	NM_000418	-0.515742	11.8503	-3.24326	0.0150795	0.175008	-3.34247	IL4R	NM_000418	no	no
A_23_P143713	285	50	0	NM_021822	-0.454655	10.7395	-3.2396	0.015154	0.175499	-3.34765	APOBEC3G	NM_021822	no	no
A_33_P3212257	182	131	0	NM_007351	-0.567616	6.52385	-3.23958	0.0151543	0.175499	-3.34768	MMRN1	NM_007351	no	no
A_23_P259090	7	11	0	NM_031438	0.535545	6.38652	3.23961	0.0151538	0.175499	-3.34764	NUDT12	NM_031438	no	no
A_33_P3412900	266	163	0	NM_001039771	-0.558927	5.9913	-3.23714	0.0152044	0.175777	-3.35114	CBLN3	NM_001039771	no	no
A_33_P3381751	188	40	0	NM_003253	-0.47732	10.6224	-3.23802	0.0151862	0.175777	-3.34989	TIAM1	NM_003253	no	no
A_23_P300484	366	4	0	NM_001173408	-0.580972	7.02081	-3.23461	0.0152562	0.176151	-3.35472	OBSL1	NM_001173408	no	no
A_33_P3300941	319	19	0	AF156973	0.709125	6.78121	3.23362	0.0152765	0.17618	-3.35611	NPCDR1	AF156973	no	no
A_33_P3249414	311	71	0	NM_015431	0.484506	9.01385	3.23353	0.0152785	0.17618	-3.35625	TRIM58	NM_015431	no	no
A_23_P81993	133	28	0	NM_178508	-0.416677	11.8139	-3.23187	0.0153127	0.176348	-3.3586	C6orf1	NM_178508	no	no
A_23_P215505	124	44	0	NM_012294	0.600583	5.60567	3.23229	0.015304	0.176348	-3.35801	RAPGEF5	NM_012294	no	no
A_33_P3380493	136	81	0	NM_031286	-0.627322	5.56736	-3.22949	0.0153619	0.176764	-3.36197	SH3BGRL3	NM_031286	no	no
A_23_P115200	84	92	0	NM_031282	-0.74391	6.22877	-3.22847	0.0153831	0.176932	-3.36342	FCRL4	NM_031282	no	no
A_33_P3238920	115	122	0	NM_014937	-0.627469	7.41466	-3.22792	0.0153945	0.176987	-3.3642	INPP5F	NM_014937	no	no
A_32_P62211	80	110	0	BX538057	0.622153	6.43521	3.22543	0.0154463	0.177228	-3.36773		BX538057	no	no
A_33_P3419785	181	95	0	NM_004052	0.806852	8.33203	3.22559	0.0154428	0.177228	-3.36749	BNIP3	NM_004052	no	no
A_23_P358394	353	32	0	NM_015864	-0.537476	8.11921	-3.22533	0.0154483	0.177228	-3.36786	FAM65B	NM_015864	no	no
A_33_P3301040	10	46	0	NM_007072	0.839138	6.00544	3.22619	0.0154303	0.177228	-3.36664	HHLA2	NM_007072	no	no
A_23_P57868	262	124	0	NM_000666	0.535651	9.31789	3.2227	0.0155033	0.177784	-3.3716	ACY1	NM_000666	no	no
A_24_P318593	119	88	0	NM_138355	0.479686	8.83523	3.22214	0.0155149	0.177841	-3.37239	SCRN2	NM_138355	no	no
A_32_P52119	68	117	0	ENST00000437190	0.517677	6.88158	3.22169	0.0155243	0.177873	-3.37302		ENST00000437190	no	no
A_23_P97221	180	120	0	NM_015911	0.447061	8.19195	3.21854	0.0155905	0.17848	-3.37749	ZNF691	NM_015911	no	no
A_24_P87931	341	86	0	NM_145343	-0.417481	9.85063	-3.21815	0.0155988	0.178483	-3.37804	APOL1	NM_145343	no	no
A_23_P35148	196	10	0	NM_005645	-0.580357	8.16434	-3.21698	0.0156234	0.178628	-3.3797	TAF13	NM_005645	no	no
A_24_P12065	7	59	0	NM_004354	0.863306	6.59211	3.21594	0.0156454	0.178805	-3.38118	CCNG2	NM_004354	no	no
A_33_P3390546	2	29	0	XM_003118499	0.676854	8.38545	3.21498	0.0156657	0.17896	-3.38254		XM_003118499	no	no
A_24_P784765	338	139	0	NM_203330	-0.517722	6.41455	-3.21437	0.0156785	0.178964	-3.3834	CD59	NM_203330	no	no
A_33_P3323463	138	133	0	ENST00000532091	-0.474234	7.57489	-3.20999	0.0157717	0.17926	-3.38962	HSPA8	ENST00000532091	no	no
A_23_P258018	255	9	0	NM_002477	0.504539	8.27567	3.2104	0.0157628	0.17926	-3.38903	MYL5	NM_002477	no	no
A_24_P265506	382	92	0	NM_002529	0.71827	5.33455	3.21047	0.0157614	0.17926	-3.38894	NTRK1	NM_002529	no	no
A_33_P3333317	285	113	0	NM_001008211	-0.536871	8.05156	-3.21067	0.015757	0.17926	-3.38865	OPTN	NM_001008211	no	no
A_23_P385771	88	79	0	NM_152911	0.450985	8.31514	3.21067	0.0157571	0.17926	-3.38865	PAOX	NM_152911	no	no
A_23_P401904	18	26	0	NM_001009936	-0.425804	12.3123	-3.21097	0.0157506	0.17926	-3.38822	PHF19	NM_001009936	no	no
A_24_P314179	239	70	0	NM_005239	0.413526	10.584	3.2093	0.0157862	0.17935	-3.39059	ETS2	NM_005239	no	no
A_33_P3358601	151	19	0	NM_001170820	-0.607452	5.25196	-3.20643	0.0158475	0.179819	-3.39466	IFITM10	NM_001170820	no	no
A_33_P3223923	212	150	0	NM_005313	-0.482772	7.47587	-3.20466	0.0158856	0.180023	-3.39718	PDIA3	NM_005313	no	no
A_23_P74229	338	52	0	NM_032017	-0.400634	12.7826	-3.20473	0.015884	0.180023	-3.39707	STK40	NM_032017	no	no
A_23_P153628	359	104	0	NM_033557	-0.564233	9.43496	-3.20389	0.0159021	0.18006	-3.39827	YIF1B	NM_033557	no	no
A_33_P3412438	221	27	0	A_33_P3412438	0.569795	10.0685	3.20311	0.0159188	0.180158	-3.39937			no	no
A_23_P159907	328	31	0	NM_030801	-0.507598	8.34027	-3.20244	0.0159334	0.180187	-3.40034	MAGED4B	NM_030801	no	no
A_24_P268676	335	65	0	NM_003670	-0.444273	9.0124	-3.20174	0.0159484	0.18026	-3.40132	BHLHE40	NM_003670	no	no
A_24_P166663	107	89	0	NM_001259	0.388999	14.4159	3.20151	0.0159533	0.18026	-3.40165	CDK6	NM_001259	no	no
A_33_P3414930	265	149	0	ENST00000424436	-0.550763	6.09953	-3.1967	0.0160574	0.180868	-3.40848		ENST00000424436	no	no
A_24_P300777	153	160	0	NM_001109	-0.456744	12.3044	-3.19545	0.0160846	0.180868	-3.41025	ADAM8	NM_001109	no	no
A_33_P3276615	207	124	0	NM_030643	-0.533591	6.03099	-3.19774	0.0160349	0.180868	-3.407	APOL4	NM_030643	no	no
A_33_P3334102	21	61	0	NM_174919	-0.686642	8.02654	-3.19542	0.0160853	0.180868	-3.4103	ARHGAP27	NM_174919	no	no
A_23_P140146	278	120	0	NM_032036	0.419455	11.5432	3.19561	0.0160812	0.180868	-3.41003	IFI27L2	NM_032036	no	no
A_24_P59220	343	31	0	NM_001099771	-0.510706	13.4328	-3.19336	0.0161301	0.181195	-3.41322	POTEF	NM_001099771	no	no
A_33_P3216714	268	107	0	NM_014787	0.606652	5.6137	3.19251	0.0161488	0.18133	-3.41444	DNAJC6	NM_014787	no	no
A_33_P3402783	310	71	0	A_33_P3402783	-0.487766	7.9622	-3.18939	0.0162171	0.181763	-3.41886			no	no
A_23_P16722	192	154	0	NM_014689	-0.470501	10.4424	-3.18921	0.0162212	0.181763	-3.41913	DOCK10	NM_014689	no	no
A_23_P119196	17	55	0	NM_016270	0.547013	9.47114	3.18985	0.016207	0.181763	-3.41821	KLF2	NM_016270	no	no
A_23_P22854	116	105	0	NM_017712	0.567276	5.5155	3.19026	0.016198	0.181763	-3.41763	PGPEP1	NM_017712	no	no
A_23_P96209	382	110	0	NM_025232	-0.457515	10.1687	-3.1896	0.0162126	0.181763	-3.41857	REEP4	NM_025232	no	no
A_33_P3353712	321	49	0	NM_007033	-0.421099	10.9078	-3.18824	0.0162424	0.181865	-3.4205	RER1	NM_007033	no	no
A_23_P39067	29	29	0	NM_003121	-0.742429	7.97092	-3.18818	0.0162438	0.181865	-3.42059	SPIB	NM_003121	no	no
A_23_P317465	47	10	0	NM_016530	-0.439677	8.48111	-3.18782	0.0162518	0.181879	-3.4211	RAB8B	NM_016530	no	no
A_23_P78771	221	117	0	NM_006184	-0.481927	8.76152	-3.18705	0.0162687	0.181994	-3.4222	NUCB1	NM_006184	no	no
A_33_P3329356	200	74	0	ENST00000512129	0.860408	8.02327	3.18472	0.0163201	0.182313	-3.42551		ENST00000512129	no	no
A_32_P104478	142	33	0	NM_018351	-0.556242	7.16484	-3.18446	0.0163257	0.182313	-3.42587	FGD6	NM_018351	no	no
A_33_P3213377	264	74	0	NM_032549	0.44562	8.73741	3.18422	0.016331	0.182313	-3.42621	IMMP2L	NM_032549	no	no
A_23_P152284	153	32	0	NM_024571	-0.65272	11.713	-3.18481	0.016318	0.182313	-3.42537	SNRNP25	NM_024571	no	no
A_33_P3345881	52	74	0	NP1245783	-1.78565	5.7396	-3.18259	0.0163671	0.182564	-3.42852		NP1245783	no	no
A_23_P42128	338	49	0	NM_031460	-0.438684	10.0871	-3.18261	0.0163667	0.182564	-3.4285	KCNK17	NM_031460	no	no
A_33_P3217347	153	114	0	NM_145119	0.423099	10.2249	3.1822	0.0163758	0.182585	-3.42908	PJA1	NM_145119	no	no
A_33_P3264399	115	39	0	A_33_P3264399	0.999006	5.44672	3.18112	0.0163997	0.182626	-3.43061			no	no
A_24_P405054	333	157	0	NM_015609	-0.520447	8.90461	-3.18127	0.0163965	0.182626	-3.43041	C1orf144	NM_015609	no	no
A_33_P3344406	280	129	0	NM_001145785	-0.487445	7.83627	-3.18124	0.0163971	0.182626	-3.43045	MEF2B	NM_001145785	no	no
A_23_P1691	64	126	0	NM_002421	-0.726064	5.54885	-3.1805	0.0164135	0.182704	-3.4315	MMP1	NM_002421	no	no
A_23_P5131	149	94	0	NM_016368	0.557873	10.3765	3.17938	0.0164385	0.182813	-3.43309	ISYNA1	NM_016368	no	no
A_23_P129786	372	34	0	NM_001005291	-0.405097	13.1682	-3.17878	0.0164518	0.182828	-3.43394	SREBF1	NM_001005291	no	no
A_33_P3272395	222	16	0	NM_001008749	-0.629875	5.96643	-3.17782	0.0164734	0.182917	-3.43532	RAB19	NM_001008749	no	no
A_33_P3560878	201	86	0	BC029479	0.903083	7.4377	3.17729	0.0164853	0.182974	-3.43607	LOC283587	BC029479	no	no
A_32_P135348	116	109	0	NM_033394	0.441448	8.74167	3.17654	0.0165019	0.183083	-3.43713	TANC1	NM_033394	no	no
A_33_P3222917	272	12	0	NM_001024736	-0.680625	8.54044	-3.17567	0.0165213	0.183144	-3.43836	CD276	NM_001024736	no	no
A_23_P100001	51	152	0	NM_207446	0.612847	5.48025	3.17517	0.0165327	0.183144	-3.43909	FAM174B	NM_207446	no	no
A_23_P211080	312	28	0	NM_207585	-0.503161	7.22666	-3.17417	0.016555	0.183144	-3.4405	IFNAR2	NM_207585	no	no
A_24_P296508	83	69	0	NM_152346	0.394117	11.8043	3.17444	0.016549	0.183144	-3.44012	SLC43A2	NM_152346	no	no
A_33_P3715177	306	4	0	NM_001410	0.458328	9.02322	3.17216	0.0166003	0.183497	-3.44337	MEGF8	NM_001410	no	no
A_23_P14564	358	24	0	NM_003608	0.403478	10.5227	3.16869	0.0166785	0.184133	-3.4483	GPR65	NM_003608	no	no
A_23_P134477	53	64	0	NM_032350	-0.465869	10.1098	-3.16734	0.0167092	0.18427	-3.45023	C7orf50	NM_032350	no	no
A_24_P941268	175	68	0	NM_007220	0.556308	7.4281	3.16763	0.0167025	0.18427	-3.44981	CA5B	NM_007220	no	no
A_24_P132383	240	94	0	NM_175571	-0.513111	7.58068	-3.16694	0.0167182	0.18427	-3.45079	GIMAP8	NM_175571	no	no
A_23_P47704	55	108	0	NM_003355	-0.595427	10.7166	-3.16595	0.0167406	0.184441	-3.4522	UCP2	NM_003355	no	no
A_33_P3294133	162	109	0	NM_001417	0.425636	12.0905	3.16562	0.0167481	0.184448	-3.45267	EIF4B	NM_001417	no	no
A_23_P149494	101	110	0	NM_015600	-0.480622	7.90947	-3.16337	0.0167994	0.18456	-3.45587	ABHD12	NM_015600	no	no
A_23_P150350	370	109	0	NM_022761	0.508424	7.86627	3.16344	0.0167979	0.18456	-3.45578	C11orf1	NM_022761	no	no
A_23_P208961	141	126	0	NM_032853	0.526443	11.1785	3.16283	0.0168118	0.184621	-3.45665	MUM1	NM_032853	no	no
A_23_P258093	86	33	0	NM_006411	-0.444934	10.6906	-3.16249	0.0168195	0.18463	-3.45712	AGPAT1	NM_006411	no	no
A_23_P145874	76	58	0	NM_152703	-0.454211	10.2705	-3.1622	0.0168262	0.18463	-3.45755	SAMD9L	NM_152703	no	no
A_33_P3327200	141	41	0	NM_001001396	-0.505857	7.34843	-3.16186	0.0168338	0.184638	-3.45802	ATP2B4	NM_001001396	no	no
A_23_P94230	343	138	0	NM_015364	-0.456035	9.02597	-3.15985	0.01688	0.184768	-3.46089	LY96	NM_015364	no	no
A_32_P24585	207	6	0	NM_001017995	-0.550428	5.94906	-3.16002	0.0168759	0.184768	-3.46064	SH3PXD2B	NM_001017995	no	no
A_33_P3299590	333	58	0	NM_001128854	-0.405558	9.76013	-3.16012	0.0168738	0.184768	-3.46051	SRRT	NM_001128854	no	no
A_33_P3397473	69	155	0	A_33_P3397473	-0.495019	7.52484	-3.15947	0.0168887	0.184788	-3.46143			no	no
A_23_P120467	27	42	0	NM_199427	-0.643967	8.07633	-3.15564	0.0169767	0.185526	-3.46688	ZFP64	NM_199427	no	no
A_23_P125643	90	113	0	NM_001031739	0.57694	7.83592	3.15273	0.0170439	0.185583	-3.47102	ASB9	NM_001031739	no	no
A_23_P404162	379	22	0	NM_014707	-0.699196	5.47393	-3.1533	0.0170307	0.185583	-3.47021	HDAC9	NM_014707	no	no
A_33_P3364263	70	41	0	NM_030915	-0.748293	6.15916	-3.15406	0.0170131	0.185583	-3.46913	LBH	NM_030915	no	no
A_23_P24903	2	127	0	NM_176072	-0.596	10.5198	-3.15415	0.0170111	0.185583	-3.46901	P2RY2	NM_176072	no	no
A_23_P259393	268	134	0	NM_001005159	-0.507748	8.57296	-3.15286	0.0170408	0.185583	-3.47084	SFMBT1	NM_001005159	no	no
A_24_P81900	380	132	0	NM_006931	-0.555931	5.87196	-3.15463	0.0169999	0.185583	-3.46832	SLC2A3	NM_006931	no	no
A_23_P158277	85	136	0	NM_181719	0.556761	7.43312	3.15362	0.0170233	0.185583	-3.46976	TMCO4	NM_181719	no	no
A_33_P3404749	363	78	0	NM_001103184	0.592551	6.03516	3.15115	0.0170805	0.185682	-3.47327	FMN1	NM_001103184	no	no
A_23_P930	85	78	0	NM_001077628	-0.47768	7.54652	-3.15004	0.0171064	0.185817	-3.47486	APH1A	NM_001077628	no	no
A_33_P3358626	219	121	0	NM_005640	0.467635	8.04305	3.14927	0.0171244	0.185934	-3.47596	TAF4B	NM_005640	no	no
A_23_P352535	5	58	0	NM_015568	-0.424415	10.2471	-3.14858	0.0171404	0.186033	-3.47694	PPP1R16B	NM_015568	no	no
A_23_P48070	302	41	0	NM_016162	0.411385	9.58162	3.1477	0.0171608	0.186046	-3.47819	ING4	NM_016162	no	no
A_33_P3215640	214	52	0	NM_153370	-0.569759	5.80838	-3.14807	0.0171521	0.186046	-3.47766	PI16	NM_153370	no	no
A_23_P153372	186	40	0	NM_032855	0.423822	11.9521	3.14517	0.0172201	0.186522	-3.4818	HSH2D	NM_032855	no	no
A_33_P3255229	81	22	0	BC066361	-0.59917	6.31738	-3.14416	0.0172437	0.186628	-3.48324	SETD7	BC066361	no	no
A_23_P365719	302	119	0	NM_003190	-0.426783	12.7881	-3.14279	0.0172758	0.18675	-3.48519	TAPBP	NM_003190	no	no
A_24_P929754	57	45	0	NM_199054	-0.444691	7.98925	-3.1413	0.017311	0.186959	-3.48732	MKNK2	NM_199054	no	no
A_23_P127385	294	131	0	NM_000256	-0.619922	6.99999	-3.14109	0.0173159	0.186959	-3.48762	MYBPC3	NM_000256	no	no
A_24_P62237	287	13	0	NM_022766	-0.427742	9.87855	-3.13913	0.0173621	0.187157	-3.49041	CERK	NM_022766	no	no
A_33_P3404701	20	31	0	NM_005065	-0.465013	7.86264	-3.13989	0.0173443	0.187157	-3.48934	SEL1L	NM_005065	no	no
A_24_P68247	110	84	0	NM_033017	0.516827	7.90124	3.13884	0.017369	0.187157	-3.49083	TRIM4	NM_033017	no	no
A_23_P171077	87	33	0	NM_006579	-0.401241	13.5136	-3.13777	0.0173943	0.187281	-3.49236	EBP	NM_006579	no	no
A_33_P3374723	191	96	0	NM_001128128	0.636504	11.4087	3.13797	0.0173894	0.187281	-3.49206	ZEB1	NM_001128128	no	no
A_23_P89812	108	155	0	NM_018235	-0.415307	10.63	-3.13644	0.0174258	0.187457	-3.49425	CNDP2	NM_018235	no	no
A_23_P397238	84	138	0	NM_054014	-0.501433	9.34235	-3.13633	0.0174283	0.187457	-3.4944	FKBP1A	NM_054014	no	no
A_32_P19294	67	71	0	NM_144669	0.542819	7.15349	3.1362	0.0174315	0.187457	-3.4946	GLT1D1	NM_144669	no	no
A_33_P3417695	107	74	0	NM_001014440	-0.720691	8.66593	-3.1359	0.0174387	0.187459	-3.49502	ODF3B	NM_001014440	no	no
A_32_P151823	171	142	0	ENST00000521369	0.472442	9.02036	3.13432	0.0174761	0.187561	-3.49727		ENST00000521369	no	no
A_23_P68087	193	106	0	NM_004044	0.387574	11.6074	3.13403	0.0174829	0.187561	-3.49768	ATIC	NM_004044	no	no
A_24_P392022	40	163	0	NM_201400	0.525189	7.22453	3.13426	0.0174776	0.187561	-3.49736	FAM86A	NM_201400	no	no
A_23_P333218	136	143	0	NM_001031711	0.4039	11.9352	3.1318	0.0175363	0.187685	-3.50087	ERGIC1	NM_001031711	no	no
A_23_P55936	286	133	0	NM_004107	0.488403	11.684	3.13262	0.0175167	0.187685	-3.4997	FCGRT	NM_004107	no	no
A_23_P79217	351	49	0	NM_002299	0.464303	8.16932	3.13298	0.017508	0.187685	-3.49918	LCT	NM_002299	no	no
A_33_P3265920	68	6	0	NM_002830	-0.460083	8.19952	-3.13193	0.017533	0.187685	-3.50068	PTPN4	NM_002830	no	no
A_23_P395954	333	26	0	ENST00000394848	-0.55459	6.39105	-3.13206	0.01753	0.187685	-3.5005	SSH2	ENST00000394848	no	no
A_33_P3325110	139	141	0	NM_005686	-0.56577	9.99912	-3.13013	0.0175761	0.187962	-3.50325	SOX13	NM_005686	no	no
A_33_P3236177	87	109	0	NM_001145	-0.546581	6.34373	-3.12845	0.0176164	0.188243	-3.50565	ANG	NM_001145	no	no
A_23_P385861	41	129	0	NM_152562	-0.479711	12.1165	-3.12856	0.0176138	0.188243	-3.50549	CDCA2	NM_152562	no	no
A_23_P52101	204	41	0	NM_016243	-0.430246	9.55288	-3.12814	0.0176239	0.188249	-3.5061	CYB5R1	NM_016243	no	no
A_24_P910733	196	144	0	NM_178335	-0.450333	8.88525	-3.12526	0.017693	0.188912	-3.51019	CCDC50	NM_178335	no	no
A_33_P3415097	193	44	0	NM_001830	-0.984726	6.20799	-3.12224	0.0177661	0.189511	-3.51451	CLCN4	NM_001830	no	no
A_33_P3421821	140	49	0	NM_001004426	0.628919	5.25533	3.12205	0.0177707	0.189511	-3.51478	PLA2G6	NM_001004426	no	no
A_24_P406814	119	130	0	NM_014661	-0.501105	10.6299	-3.12042	0.0178101	0.189712	-3.5171	FAM53B	NM_014661	no	no
A_23_P212706	205	29	0	NM_022488	-0.411727	11.1558	-3.11786	0.0178726	0.190227	-3.52077	ATG3	NM_022488	no	no
A_23_P100499	170	154	0	NM_024589	-0.536889	7.3452	-3.11813	0.017866	0.190227	-3.52039	ROGDI	NM_024589	no	no
A_23_P152782	100	95	0	NM_005533	-0.501596	9.45392	-3.11697	0.0178943	0.190383	-3.52204	IFI35	NM_005533	no	no
A_24_P84608	383	20	0	A_24_P84608	-0.715043	6.88112	-3.11561	0.0179273	0.190565	-3.52398			no	no
A_33_P3250730	42	143	0	NM_018674	-0.623596	9.67031	-3.1155	0.0179301	0.190565	-3.52414	ACCN4	NM_018674	no	no
A_33_P3221868	128	110	0	NM_001173990	0.504105	8.8358	3.11511	0.0179397	0.190565	-3.5247	TMEM216	NM_001173990	no	no
A_23_P501985	361	161	0	NM_172249	-0.694266	6.79038	-3.11207	0.0180142	0.191281	-3.52904	CSF2RA	NM_172249	no	no
A_23_P404108	286	10	0	NM_018999	-0.429972	8.712	-3.11035	0.0180564	0.191503	-3.53149	FAM190B	NM_018999	no	no
A_24_P16214	323	107	0	AK090827	0.55031	8.92223	3.11072	0.0180474	0.191503	-3.53097	LOC100506930	AK090827	no	no
A_23_P22660	235	109	0	NM_006639	0.416084	8.86051	3.10747	0.0181277	0.192033	-3.53562	CYSLTR1	NM_006639	no	no
A_23_P83351	143	44	0	NM_015404	0.56048	5.33755	3.10691	0.0181416	0.192104	-3.53642	DFNB31	NM_015404	no	no
A_33_P3306973	7	12	0	THC2494281	0.474469	8.12669	3.1065	0.0181516	0.192135	-3.537		THC2494281	no	no
A_23_P39910	105	70	0	NM_001008215	0.465454	9.39154	3.10585	0.0181678	0.19223	-3.53793	COA5	NM_001008215	no	no
A_33_P3398526	13	116	0	NM_207002	0.501128	8.39193	3.10535	0.0181801	0.192285	-3.53864	BCL2L11	NM_207002	no	no
A_24_P127312	235	85	0	THC2554858	0.670818	12.462	3.10355	0.018225	0.192328	-3.54122		THC2554858	no	no
A_33_P3255165	345	25	0	ENST00000540599	-0.569549	8.40472	-3.10347	0.0182269	0.192328	-3.54133		ENST00000540599	no	no
A_23_P18372	47	26	0	NM_032047	0.476576	7.05955	3.10364	0.0182227	0.192328	-3.54109	B3GNT5	NM_032047	no	no
A_33_P3270034	15	28	0	NM_001145260	0.402356	14.486	3.10438	0.0182044	0.192328	-3.54003	NCOA4	NM_001145260	no	no
A_24_P916614	203	156	0	NM_005156	-0.413859	11.994	-3.10392	0.0182157	0.192328	-3.54069	ROD1	NM_005156	no	no
A_24_P148811	21	72	0	NM_003707	0.432921	8.13076	3.10302	0.0182381	0.192371	-3.54197	RUVBL1	NM_003707	no	no
A_33_P3230073	310	81	0	A_33_P3230073	0.457244	12.7294	3.10258	0.0182491	0.192412	-3.54261			no	no
A_23_P500410	114	121	0	NM_130463	0.517131	6.76502	3.10133	0.0182803	0.192595	-3.54439	ATP6V1G2	NM_130463	no	no
A_23_P207850	300	8	0	NM_032865	-0.641487	5.45092	-3.10055	0.0182998	0.19272	-3.54551	TNS4	NM_032865	no	no
A_33_P3323722	99	48	0	NM_005737	-0.531608	13.6247	-3.09966	0.0183219	0.192802	-3.54677	ARL4C	NM_005737	no	no
A_33_P3239195	157	55	0	A_33_P3239195	0.51032	10.3449	3.09935	0.0183298	0.19281	-3.54722			no	no
A_33_P3311917	43	148	0	THC2537043	0.558735	5.75144	3.09824	0.0183577	0.192953	-3.54881		THC2537043	no	no
A_33_P3348288	68	151	0	NM_001242359	0.436824	8.82142	3.09846	0.018352	0.192953	-3.54849	RHOBTB1	NM_001242359	no	no
A_23_P15394	349	26	0	NM_001251	-0.673615	7.72315	-3.097	0.0183887	0.193127	-3.55058	CD68	NM_001251	no	no
A_23_P155057	364	14	0	NM_013385	-0.517837	10.2162	-3.09701	0.0183885	0.193127	-3.55057	CYTH4	NM_013385	no	no
A_23_P143551	47	19	0	NM_001696	-0.445295	9.71997	-3.09654	0.0184002	0.193173	-3.55123	ATP6V1E1	NM_001696	no	no
A_23_P115726	72	70	0	NM_194298	-0.661439	5.9421	-3.09415	0.0184605	0.193558	-3.55466	SLC16A9	NM_194298	no	no
A_23_P70201	178	114	0	NM_001270	0.439993	9.41958	3.09348	0.0184773	0.193606	-3.55561	CHD1	NM_001270	no	no
A_33_P3409294	60	105	0	A_33_P3409294	-0.614266	6.62194	-3.09239	0.0185049	0.193744	-3.55717			no	no
A_23_P348636	200	41	0	NM_001454	0.721387	5.466	3.09258	0.0185002	0.193744	-3.5569	FOXJ1	NM_001454	no	no
A_33_P3252236	239	29	0	NM_013240	0.499804	7.85716	3.09157	0.0185258	0.193812	-3.55835	N6AMT1	NM_013240	no	no
A_33_P3244117	134	108	0	AK122666	-0.652363	5.44007	-3.08876	0.0185971	0.194408	-3.56237		AK122666	no	no
A_33_P3215422	152	25	0	NM_005583	0.576086	8.05875	3.08789	0.018619	0.194411	-3.56361	LYL1	NM_005583	no	no
A_33_P3530314	84	14	0	NM_023073	0.448769	8.68487	3.08734	0.0186331	0.194425	-3.5644	C5orf42	NM_023073	no	no
A_23_P109442	28	5	0	NM_022081	0.399256	10.7711	3.08686	0.0186454	0.194425	-3.56509	HPS4	NM_022081	no	no
A_33_P3334828	363	63	0	NM_005543	-0.449574	7.82893	-3.08671	0.0186492	0.194425	-3.5653	INSL3	NM_005543	no	no
A_33_P3286699	34	76	0	A_33_P3286699	0.808654	5.93132	3.08576	0.0186736	0.19444	-3.56667			no	no
A_23_P206856	174	81	0	NM_030581	0.701311	9.27958	3.08603	0.0186665	0.19444	-3.56627	WDR59	NM_030581	no	no
A_23_P117082	98	43	0	NM_015987	-0.462047	11.0932	-3.08482	0.0186976	0.194478	-3.56801	HEBP1	NM_015987	no	no
A_32_P395879	70	9	0	NM_173550	0.619902	6.04924	3.08356	0.0187298	0.194588	-3.56981	C9orf93	NM_173550	no	no
A_24_P11315	105	92	0	NM_020190	-0.877477	5.11838	-3.08294	0.0187458	0.194679	-3.5707	OLFML3	NM_020190	no	no
A_23_P112482	304	55	0	NM_004925	-0.479668	7.68885	-3.08013	0.0188177	0.194981	-3.57471	AQP3	NM_004925	no	no
A_33_P3329433	176	118	0	ENST00000392423	-0.471537	8.47962	-3.08011	0.0188183	0.194981	-3.57475	TTN	ENST00000392423	no	no
A_23_P65442	279	136	0	NM_006084	-0.450252	8.84604	-3.07749	0.018886	0.195596	-3.5785	IRF9	NM_006084	no	no
A_23_P132760	246	14	0	NM_007117	0.709495	5.57046	3.07697	0.0188994	0.195596	-3.57924	TRH	NM_007117	no	no
A_33_P3414487	147	28	0	NM_017528	-0.43601	11.5989	-3.07443	0.0189652	0.196126	-3.58288	WBSCR22	NM_017528	no	no
A_23_P201319	358	54	0	NM_032890	0.463093	7.036	3.07371	0.0189841	0.196171	-3.58392	DISP1	NM_032890	no	no
A_23_P251785	144	89	0	NM_024561	0.413189	9.44221	3.07322	0.0189969	0.196228	-3.58462	NAA16	NM_024561	no	no
A_33_P3317431	130	68	0	A_33_P3317431	0.405449	14.7179	3.07256	0.019014	0.196255	-3.58556			no	no
A_23_P106405	37	71	0	NM_002487	0.424774	9.95737	3.07271	0.0190101	0.196255	-3.58535	NDN	NM_002487	no	no
A_23_P31844	8	161	0	NM_001693	-0.435486	9.7063	-3.07177	0.0190344	0.19633	-3.58669	ATP6V1B2	NM_001693	no	no
A_23_P201711	69	131	0	NM_014624	0.411639	12.0305	3.07044	0.0190693	0.19645	-3.5886	S100A6	NM_014624	no	no
A_24_P277934	86	71	0	NM_000089	0.653307	6.51142	3.07001	0.0190805	0.19649	-3.58922	COL1A2	NM_000089	no	no
A_23_P60499	73	13	0	NM_021224	0.54571	7.37946	3.06766	0.0191419	0.196875	-3.59258	ZNF462	NM_021224	no	no
A_33_P3211739	132	87	0	NM_194071	0.462363	11.0591	3.06519	0.019207	0.197265	-3.59613	CREB3L2	NM_194071	no	no
A_23_P74701	293	111	0	NM_152890	0.54196	7.27388	3.06449	0.0192254	0.197378	-3.59713	COL24A1	NM_152890	no	no
A_23_P146444	66	34	0	NM_003389	-0.542248	9.32154	-3.06381	0.0192433	0.197487	-3.5981	CORO2A	NM_003389	no	no
A_23_P309261	206	103	0	NM_005751	0.509886	11.0784	3.06166	0.0193001	0.19792	-3.60118	AKAP9	NM_005751	no	no
A_23_P156049	186	60	0	NM_000521	-0.593879	10.4035	-3.05877	0.0193766	0.198553	-3.60532	HEXB	NM_000521	no	no
A_33_P3417260	29	92	0	NM_017881	-0.469212	9.32734	-3.05793	0.019399	0.198632	-3.60653	C9orf95	NM_017881	no	no
A_33_P3369461	279	47	0	NM_020703	0.547237	5.468	3.05728	0.0194163	0.198658	-3.60746	AMIGO1	NM_020703	no	no
A_24_P272548	301	90	0	ENST00000496790	0.415864	13.6148	3.0559	0.0194531	0.198773	-3.60944	FAM185A	ENST00000496790	no	no
A_23_P45871	94	34	0	NM_006820	-0.710107	8.44758	-3.05581	0.0194554	0.198773	-3.60956	IFI44L	NM_006820	no	no
A_24_P108779	41	31	0	NM_024681	-0.496917	7.44064	-3.05605	0.0194492	0.198773	-3.60923	KCTD17	NM_024681	no	no
A_23_P31143	350	121	0	NM_001003395	0.562858	5.82768	3.05575	0.019457	0.198773	-3.60965	TPD52L1	NM_001003395	no	no
A_24_P329065	99	2	0	NM_007048	0.480481	8.16328	3.05443	0.0194923	0.198866	-3.61154	BTN3A1	NM_007048	no	no
A_24_P302038	97	48	0	NM_014824	-0.507905	7.04098	-3.05431	0.0194956	0.198866	-3.61172	FCHSD2	NM_014824	no	no
A_24_P73943	142	114	0	NM_004375	0.477811	7.45656	3.05366	0.019513	0.198892	-3.61265	COX11	NM_004375	no	no
A_33_P3353030	144	71	0	NM_003353	0.471881	8.76002	3.05366	0.019513	0.198892	-3.61265	UCN	NM_003353	no	no
A_23_P50349	292	92	0	NM_004240	-0.905091	6.11386	-3.05217	0.0195529	0.199084	-3.61479	TRIP10	NM_004240	no	no
A_32_P141923	201	93	0	NM_199290	0.587096	14.6662	3.05124	0.0195778	0.199251	-3.61611	NACA2	NM_199290	no	no
A_33_P3220376	5	12	0	THC2591311	0.534503	7.11288	3.04946	0.0196257	0.199519	-3.61867		THC2591311	no	no
A_23_P73747	259	148	0	NM_014782	0.517154	7.89649	3.04933	0.0196293	0.199519	-3.61886	ARMCX2	NM_014782	no	no
A_23_P104741	91	94	0	NM_032531	0.56961	5.12106	3.0488	0.0196436	0.199519	-3.61962	KIRREL3	NM_032531	no	no
A_23_P120845	24	87	0	NM_005080	-0.374384	13.5142	-3.04868	0.0196467	0.199519	-3.61979	XBP1	NM_005080	no	no
A_33_P3251776	79	19	0	NM_001142777	0.474319	6.73232	3.04777	0.0196714	0.199598	-3.6211	HSD3B7	NM_001142777	no	no
A_33_P3217704	245	20	0	NM_025182	-0.480144	7.28983	-3.04751	0.0196785	0.199598	-3.62148	KIAA1539	NM_025182	no	no
A_24_P310009	103	48	0	NM_153210	0.527972	5.7536	3.0454	0.0197356	0.199999	-3.6245	USP43	NM_153210	no	no
A_23_P319270	159	11	0	NM_014984	-0.47241	11.9593	-3.04303	0.0197998	0.200151	-3.6279	AZI1	NM_014984	no	no
A_24_P238499	208	101	0	NM_001012716	0.470188	8.8612	3.0431	0.0197978	0.200151	-3.62779	C18orf56	NM_001012716	no	no
A_24_P394420	123	69	0	NM_022754	0.595851	6.75038	3.04343	0.019789	0.200151	-3.62733	SFXN1	NM_022754	no	no
A_23_P381714	267	11	0	NM_198584	-0.473162	6.68829	-3.04079	0.0198609	0.200618	-3.63112	CA13	NM_198584	no	no
A_23_P164468	235	87	0	NM_014913	0.46263	7.60012	3.03832	0.0199284	0.201031	-3.63466	ADNP2	NM_014913	no	no
A_33_P3304170	32	67	0	NM_002649	-0.531937	9.89121	-3.0382	0.0199316	0.201031	-3.63483	PIK3CG	NM_002649	no	no
A_33_P3282740	149	33	0	ENST00000428309	0.507043	6.67734	3.03674	0.0199717	0.20136	-3.63693		ENST00000428309	no	no
A_23_P115785	111	110	0	NM_145235	0.600462	5.2239	3.03598	0.0199927	0.201449	-3.63803	FANK1	NM_145235	no	no
A_23_P107211	166	88	0	NM_201434	-0.46043	8.00626	-3.03587	0.0199955	0.201449	-3.63817	RAB5C	NM_201434	no	no
A_23_P145388	4	110	0	NM_014341	-0.415466	14.5874	-3.03555	0.0200045	0.201465	-3.63864	MTCH1	NM_014341	no	no
A_24_P212481	113	95	0	NM_024717	-0.552408	6.98395	-3.03497	0.0200203	0.201523	-3.63947	MCTP1	NM_024717	no	no
A_23_P202837	71	33	0	NM_053056	-0.747018	5.34848	-3.03329	0.0200667	0.20179	-3.64189	CCND1	NM_053056	no	no
A_24_P921933	229	106	0	NM_001078166	0.426026	8.82336	3.0329	0.0200774	0.201822	-3.64244	SRSF1	NM_001078166	no	no
A_23_P211561	259	12	0	NM_152513	0.489553	10.3121	3.03232	0.0200933	0.201832	-3.64327	2001-05-01	NM_152513	no	no
A_23_P350045	173	33	0	NM_005669	-0.467971	11.0978	-3.03151	0.0201157	0.201906	-3.64444	REEP5	NM_005669	no	no
A_33_P3342410	221	161	0	NM_013302	0.410558	10.3655	3.03063	0.0201401	0.202001	-3.6457	EEF2K	NM_013302	no	no
A_23_P142424	208	33	0	NM_024660	-0.522626	11.9028	-3.02969	0.0201662	0.202187	-3.64705	IGFLR1	NM_024660	no	no
A_23_P24774	240	125	0	NM_000352	0.726035	6.92996	3.02805	0.0202116	0.202567	-3.6494	ABCC8	NM_000352	no	no
A_23_P87500	275	7	0	NM_014182	-0.488243	12.1808	-3.02738	0.0202304	0.20268	-3.65037	ORMDL2	NM_014182	no	no
A_23_P503182	186	16	0	NM_021962	-0.449074	11.9054	-3.02447	0.0203116	0.203266	-3.65455	ABR	NM_021962	no	no
A_33_P3388135	95	136	0	NM_170784	-0.441745	11.391	-3.02399	0.0203249	0.203324	-3.65524	MKKS	NM_170784	no	no
A_24_P324674	18	62	0	NM_002348	-0.50191	6.59893	-3.02307	0.0203507	0.203507	-3.65656	LY9	NM_002348	no	no
A_32_P101844	280	28	0	A_32_P101844	-0.487628	6.75162	-3.01937	0.0204547	0.203637	-3.66188			no	no
A_32_P75094	119	129	0	NM_032797	0.522735	7.46719	3.02073	0.0204164	0.203637	-3.65993	AIFM2	NM_032797	no	no
A_23_P128967	85	150	0	NM_005589	0.416128	8.89241	3.01983	0.0204417	0.203637	-3.66122	ALDH6A1	NM_005589	no	no
A_23_P29257	48	103	0	NM_005318	-0.662436	7.66037	-3.01857	0.020477	0.203637	-3.66302	H1F0	NM_005318	no	no
A_23_P65918	357	30	0	NM_002220	-0.509847	6.33848	-3.01983	0.0204416	0.203637	-3.66121	ITPKA	NM_002220	no	no
A_23_P2114	370	10	0	NM_017907	-0.493851	9.69934	-3.02206	0.0203788	0.203637	-3.658	LAMTOR1	NM_017907	no	no
A_33_P3235004	39	108	0	NM_005964	0.547905	6.71749	3.01903	0.0204642	0.203637	-3.66237	MYH10	NM_005964	no	no
A_23_P115919	25	42	0	NM_001037537	0.427436	8.00691	3.019	0.0204649	0.203637	-3.66241	PHYH	NM_001037537	no	no
A_33_P3261610	226	80	0	NM_032305	0.763	10.4556	3.02093	0.0204107	0.203637	-3.65964	POLR3GL	NM_032305	no	no
A_33_P3212022	87	36	0	NM_001204418	-0.620445	5.17783	-3.02008	0.0204346	0.203637	-3.66086	RGS6	NM_001204418	no	no
A_23_P218463	272	140	0	NM_013376	-0.476996	10.2679	-3.02092	0.0204109	0.203637	-3.65965	SERTAD1	NM_013376	no	no
A_24_P169773	156	42	0	NM_198495	-0.417814	8.68689	-3.01727	0.0205137	0.203852	-3.66489	CTAGE4	NM_198495	no	no
A_33_P3216532	33	87	0	NM_004444	0.754215	5.94698	3.01623	0.0205432	0.20392	-3.66639	EPHB4	NM_004444	no	no
A_23_P326931	329	63	0	NM_145170	0.561157	5.21485	3.01054	0.0207049	0.205147	-3.67458	TTC18	NM_145170	no	no
A_33_P3269408	3	127	0	NM_207426	-0.383103	14.4515	-3.00962	0.0207311	0.205255	-3.67589	FOXI2	NM_207426	no	no
A_23_P399156	334	85	0	NM_153701	-0.501172	7.21234	-3.00904	0.0207477	0.205345	-3.67673	IL12RB1	NM_153701	no	no
A_23_P201845	313	100	0	NM_007167	-0.451011	8.34458	-3.00801	0.0207771	0.205484	-3.67821	ZMYM6	NM_007167	no	no
A_23_P42498	293	44	0	NM_003795	-0.403531	12.7212	-3.00719	0.0208005	0.205641	-3.67938	SNX3	NM_003795	no	no
A_33_P3404729	146	88	0	AK075182	0.601915	7.32552	3.00664	0.0208163	0.205721	-3.68017		AK075182	no	no
A_23_P311740	81	106	0	NM_015089	0.373777	11.4345	3.00524	0.0208566	0.205959	-3.6822	CUL9	NM_015089	no	no
A_24_P251661	177	109	0	NM_171828	0.589316	6.40334	3.00505	0.0208622	0.205959	-3.68247	KCNMB3	NM_171828	no	no
A_33_P3311403	12	116	0	NM_130385	1.33518	6.35165	3.00501	0.0208633	0.205959	-3.68253	MRVI1	NM_130385	no	no
A_23_P44155	50	78	0	NM_198196	0.465327	11.2429	3.00028	0.0209997	0.206927	-3.68933	CD96	NM_198196	no	no
A_23_P202156	40	66	0	NM_001077493	-0.609312	6.58581	-3.00057	0.0209913	0.206927	-3.68891	NFKB2	NM_001077493	no	no
A_33_P3286684	242	121	0	ENST00000484847	0.523532	8.5249	2.99916	0.0210321	0.206947	-3.69094	IKZF1	ENST00000484847	no	no
A_33_P3411632	150	26	0	NM_025268	0.595648	8.61537	2.99915	0.0210325	0.206947	-3.69095	TMEM121	NM_025268	no	no
A_33_P3272921	198	95	0	NM_005224	0.65771	9.48721	2.99834	0.0210559	0.206954	-3.69211	ARID3A	NM_005224	no	no
A_23_P102000	77	163	0	NM_001008540	0.370704	14.2255	2.99874	0.0210444	0.206954	-3.69155	CXCR4	NM_001008540	no	no
A_23_P259741	340	7	0	NM_002971	0.386822	10.9915	2.99811	0.0210627	0.206954	-3.69245	SATB1	NM_002971	no	no
A_24_P244410	261	150	0	NM_014042	-0.401805	10.1508	-2.99761	0.0210772	0.20701	-3.69317	C11orf51	NM_014042	no	no
A_23_P406448	28	9	0	NM_016370	0.511394	6.52674	2.99676	0.021102	0.207105	-3.6944	RAB9B	NM_016370	no	no
A_33_P3293009	6	126	0	NM_152864	0.50326	6.38444	2.99586	0.021128	0.207242	-3.69568	NKAIN4	NM_152864	no	no
A_24_P354715	122	94	0	NM_002526	0.973654	5.92245	2.99574	0.0211316	0.207242	-3.69586	NT5E	NM_002526	no	no
A_33_P3728698	46	68	0	AK127183	0.541387	6.60858	2.99543	0.0211406	0.207255	-3.6963	FLJ45248	AK127183	no	no
A_23_P329740	34	56	0	NM_021009	-0.377145	15.8603	-2.99395	0.0211838	0.207602	-3.69843	UBC	NM_021009	no	no
A_23_P503072	274	113	0	NM_148672	0.461716	7.79883	2.99332	0.0212023	0.207668	-3.69934	CCL28	NM_148672	no	no
A_23_P335239	60	21	0	NM_207123	0.858618	5.51736	2.99267	0.0212212	0.207668	-3.70027	GAB1	NM_207123	no	no
A_33_P3343210	301	52	0	NM_016612	0.438865	8.04639	2.99288	0.0212152	0.207668	-3.69998	SLC25A37	NM_016612	no	no
A_24_P122732	310	74	0	NM_173854	0.60071	7.39129	2.99293	0.0212137	0.207668	-3.6999	SLC41A1	NM_173854	no	no
A_24_P942694	336	49	0	NM_018017	-0.471182	6.68533	-2.99076	0.0212774	0.208015	-3.70303	C10orf118	NM_018017	no	no
A_23_P28590	267	81	0	NM_024622	0.380195	10.4568	2.99041	0.0212876	0.208015	-3.70353	FASTKD1	NM_024622	no	no
A_24_P415845	133	164	0	NM_002312	0.616645	5.99375	2.99066	0.0212803	0.208015	-3.70317	LIG4	NM_002312	no	no
A_33_P3677061	277	13	0	BC023651	0.570347	6.20231	2.98958	0.0213119	0.208102	-3.70472	LOC283887	BC023651	no	no
A_33_P3356731	135	114	0	NM_015332	0.531454	6.53931	2.98978	0.0213061	0.208102	-3.70444	NUDCD3	NM_015332	no	no
A_33_P3369034	129	146	0	NM_001170714	0.633045	5.33963	2.98724	0.0213809	0.208119	-3.70809	BCAR1	NM_001170714	no	no
A_23_P140725	168	2	0	NM_014714	0.557919	6.42295	2.98746	0.0213744	0.208119	-3.70778	IFT140	NM_014714	no	no
A_23_P407614	188	155	0	NM_152901	-0.44239	8.80736	-2.98787	0.0213625	0.208119	-3.70719	PYDC1	NM_152901	no	no
A_23_P69493	239	154	0	NM_001664	-0.387092	12.4762	-2.98738	0.0213768	0.208119	-3.70789	RHOA	NM_001664	no	no
A_33_P3259801	62	20	0	NM_199129	-0.426856	8.32111	-2.98821	0.0213523	0.208119	-3.7067	TMEM189	NM_199129	no	no
A_23_P112289	33	37	0	NM_003275	0.695142	5.21856	2.98802	0.021358	0.208119	-3.70697	TMOD1	NM_003275	no	no
A_33_P3420695	68	80	0	A_33_P3420695	-0.763036	6.83277	-2.98688	0.0213916	0.208126	-3.70861			no	no
A_33_P3352873	97	42	0	NM_000056	0.497129	7.85152	2.98595	0.0214191	0.20828	-3.70995	BCKDHB	NM_000056	no	no
A_23_P41664	143	95	0	NM_181506	0.460485	6.75081	2.9853	0.0214383	0.20828	-3.71089	LRRC70	NM_181506	no	no
A_32_P34116	13	38	0	NM_138459	-0.399582	9.20402	-2.98533	0.0214375	0.20828	-3.71085	NUS1	NM_138459	no	no
A_23_P84202	38	29	0	NM_024515	0.637607	5.52784	2.98542	0.0214348	0.20828	-3.71072	WDR25	NM_024515	no	no
A_33_P3663705	168	16	0	NM_014675	0.392444	9.22869	2.98464	0.021458	0.208396	-3.71185	CROCC	NM_014675	no	no
A_24_P318967	338	78	0	NM_003681	-0.464505	9.25579	-2.98339	0.021495	0.208605	-3.71364	PDXK	NM_003681	no	no
A_23_P106773	6	49	0	NM_177528	0.439788	10.3004	2.98249	0.0215217	0.20874	-3.71494	SULT1A2	NM_177528	no	no
A_23_P38959	131	23	0	NM_005428	-0.373517	11.8687	-2.9824	0.0215244	0.20874	-3.71507	VAV1	NM_005428	no	no
A_24_P253818	80	20	0	NM_004475	-0.57084	5.70593	-2.98197	0.0215373	0.20879	-3.71569	FLOT2	NM_004475	no	no
A_23_P64837	209	151	0	NM_001031628	-0.529214	6.38233	-2.97723	0.0216787	0.209783	-3.72251	SMAGP	NM_001031628	no	no
A_33_P3475737	216	55	0	NM_001040441	0.467195	9.26026	2.97653	0.0216996	0.209911	-3.72352	ZBTB8A	NM_001040441	no	no
A_23_P143190	349	21	0	NM_002466	-0.414748	9.78594	-2.97618	0.0217101	0.209937	-3.72402	MYBL2	NM_002466	no	no
A_32_P42964	287	62	0	NM_001145712	0.455066	8.16679	2.97538	0.0217341	0.210093	-3.72517	LOC389493	NM_001145712	no	no
A_23_P106463	47	132	0	NM_002537	-0.429968	11.2734	-2.97241	0.0218236	0.210443	-3.72946	OAZ2	NM_002537	no	no
A_23_P32029	34	147	0	NM_007001	1.38097	5.27762	2.97237	0.0218248	0.210443	-3.72952	SLC35D2	NM_007001	no	no
A_33_P3338693	183	80	0	NM_003081	0.611069	6.75016	2.97318	0.0218004	0.210443	-3.72835	SNAP25	NM_003081	no	no
A_23_P379071	345	110	0	NM_145032	0.564387	5.14476	2.97157	0.0218489	0.2106	-3.73067	FBXL13	NM_145032	no	no
A_23_P376060	187	151	0	NM_012481	0.523553	6.12812	2.96784	0.021962	0.211538	-3.73605	IKZF3	NM_012481	no	no
A_33_P3270311	380	82	0	NM_020760	-0.589606	6.17218	-2.96709	0.0219848	0.211682	-3.73713	HECW2	NM_020760	no	no
A_33_P3219641	353	89	0	NM_001098802	-0.410469	9.58248	-2.96628	0.0220092	0.211784	-3.73829	CEP78	NM_001098802	no	no
A_23_P147495	169	134	0	NM_021946	0.427536	8.8668	2.96441	0.0220665	0.212137	-3.74099	BCORL1	NM_021946	no	no
A_24_P265832	52	14	0	NM_033050	0.579143	5.86054	2.96421	0.0220726	0.212137	-3.74128	SUCNR1	NM_033050	no	no
A_23_P130906	200	20	0	NM_031451	0.671242	5.30411	2.96377	0.0220859	0.212137	-3.74191	TEX101	NM_031451	no	no
A_33_P3317460	140	61	0	A_33_P3317460	0.533856	6.40449	2.96226	0.0221321	0.212412	-3.74409			no	no
A_33_P3418597	36	47	0	NM_152237	-0.709679	5.83461	-2.96162	0.0221517	0.212412	-3.74501	GAS2L1	NM_152237	no	no
A_23_P26629	80	148	0	NM_013258	-0.444751	12.5736	-2.96134	0.0221602	0.212412	-3.74541	PYCARD	NM_013258	no	no
A_33_P3234317	311	1	0	NM_012250	-0.426131	11.0631	-2.96125	0.0221631	0.212412	-3.74554	RRAS2	NM_012250	no	no
A_33_P3260777	46	138	0	NM_001662	-0.413764	14.2303	-2.96041	0.0221887	0.212542	-3.74675	ARF5	NM_001662	no	no
A_32_P93391	110	154	0	NM_001105570	0.495964	7.70232	2.96018	0.0221959	0.212542	-3.74708	NUDT19	NM_001105570	no	no
A_23_P321913	292	18	0	NM_022047	-0.467047	10.4767	-2.95826	0.022255	0.212915	-3.74985	DEF6	NM_022047	no	no
A_23_P411723	36	85	0	NM_002655	0.436877	7.61898	2.95443	0.0223734	0.213809	-3.75538	PLAG1	NM_002655	no	no
A_23_P47517	135	18	0	NM_017966	-0.392468	9.48071	-2.95421	0.0223802	0.213809	-3.7557	VPS37C	NM_017966	no	no
A_23_P4041	317	14	0	NM_021213	0.479069	9.06158	2.95369	0.0223961	0.213885	-3.75644	PCTP	NM_021213	no	no
A_24_P1773	352	155	0	NM_031490	-0.454749	7.51004	-2.95264	0.0224288	0.214122	-3.75796	LONP2	NM_031490	no	no
A_33_P3337931	149	115	0	ENST00000529945	-0.518911	7.05446	-2.95187	0.0224527	0.21425	-3.75907		ENST00000529945	no	no
A_24_P241815	369	146	0	NM_002229	-0.48683	6.89936	-2.9517	0.0224581	0.21425	-3.75932	JUNB	NM_002229	no	no
A_24_P399500	201	125	0	NM_174895	0.501145	6.69148	2.95074	0.022488	0.214308	-3.7607	PCP2	NM_174895	no	no
A_32_P154830	123	2	0	NM_014028	-0.470359	6.72754	-2.95039	0.0224988	0.214335	-3.7612	OSTM1	NM_014028	no	no
A_24_P152983	109	105	0	A_24_P152983	0.421521	14.7905	2.94911	0.0225388	0.214488	-3.76305			no	no
A_23_P103720	49	76	0	NM_024758	0.513887	7.55924	2.94921	0.0225355	0.214488	-3.7629	AGMAT	NM_024758	no	no
A_33_P3422289	14	152	0	ENST00000442860	0.475339	9.62102	2.94828	0.0225648	0.214539	-3.76425		ENST00000442860	no	no
A_33_P3360555	209	106	0	NM_018337	0.445363	12.7813	2.94577	0.0226434	0.215104	-3.76787	ZNF444	NM_018337	no	no
A_23_P48088	146	73	0	NM_001242	-0.68221	8.14146	-2.94262	0.0227424	0.215741	-3.77242	CD27	NM_001242	no	no
A_23_P416751	377	68	0	NM_173530	0.546203	5.60206	2.94225	0.022754	0.215775	-3.77295	ZNF610	NM_173530	no	no
A_33_P3364488	312	48	0	NM_001170631	-0.706674	5.26503	-2.94183	0.0227674	0.215826	-3.77356	FCAMR	NM_001170631	no	no
A_33_P3387050	266	25	0	NM_001001795	0.371325	12.2105	2.94077	0.0228007	0.216065	-3.77508	C8orf82	NM_001001795	no	no
A_32_P89310	315	77	0	NM_001080475	-0.507789	8.8657	-2.93502	0.0229835	0.217492	-3.78339	PLEKHM3	NM_001080475	no	no
A_33_P3407636	219	97	0	AK296555	-0.567842	7.35879	-2.93473	0.0229927	0.217503	-3.78381	YWHAE	AK296555	no	no
A_33_P3240182	368	86	0	ENST00000390626	-0.499882	6.83582	-2.9344	0.0230032	0.217526	-3.78429		ENST00000390626	no	no
A_23_P385081	39	21	0	NM_005697	-0.493032	8.23214	-2.93395	0.0230175	0.217585	-3.78494	SCAMP2	NM_005697	no	no
A_23_P54636	240	34	0	NM_004691	-0.609547	11.1607	-2.9328	0.0230543	0.217678	-3.7866	ATP6V0D1	NM_004691	no	no
A_33_P3715909	265	77	0	AF264629	0.465528	6.64293	2.9316	0.0230927	0.217837	-3.78833		AF264629	no	no
A_24_P683861	211	46	0	ENST00000390594	-0.426269	8.96161	-2.93051	0.0231275	0.217861	-3.78989		ENST00000390594	no	no
A_32_P153725	307	131	0	NM_015275	-0.418457	10.8187	-2.9307	0.0231216	0.217861	-3.78963	KIAA1033	NM_015275	no	no
A_23_P207367	167	17	0	NM_003152	0.561394	8.71348	2.93063	0.0231236	0.217861	-3.78972	STAT5A	NM_003152	no	no
A_23_P434347	91	149	0	NM_147152	-0.500541	7.18422	-2.92767	0.0232188	0.218568	-3.794	ITSN2	NM_147152	no	no
A_23_P303810	350	71	0	ENST00000485253	-0.475123	8.09774	-2.92623	0.0232655	0.218702	-3.79609		ENST00000485253	no	no
A_23_P82296	83	145	0	NM_005273	-0.411212	10.5799	-2.92383	0.0233429	0.219225	-3.79954	GNB2	NM_005273	no	no
A_23_P93032	199	58	0	NM_032367	0.531575	12.2315	2.92357	0.0233514	0.219225	-3.79992	ZBED3	NM_032367	no	no
A_23_P117602	96	76	0	NM_004131	-0.635954	8.12051	-2.92117	0.0234295	0.219784	-3.80339	GZMB	NM_004131	no	no
A_23_P74547	354	111	0	NM_001040033	-0.392201	12.2225	-2.92001	0.0234671	0.219917	-3.80506	CD53	NM_001040033	no	no
A_23_P155857	197	104	0	NM_198041	0.438262	8.15333	2.91998	0.0234682	0.219917	-3.80511	NUDT6	NM_198041	no	no
A_23_P157333	177	137	0	NM_005232	-0.543274	6.00156	-2.91863	0.0235123	0.220254	-3.80706	EPHA1	NM_005232	no	no
A_32_P4792	314	158	0	ENST00000344538	-0.513044	6.23288	-2.91755	0.0235476	0.220432	-3.80862		ENST00000344538	no	no
A_33_P3243907	286	123	0	NM_001909	-0.455264	9.73042	-2.91777	0.0235405	0.220432	-3.80831	CTSD	NM_001909	no	no
A_23_P166677	211	8	0	NM_022736	-0.422501	11.2692	-2.91653	0.0235808	0.22065	-3.81009	MFSD1	NM_022736	no	no
A_33_P3278058	15	56	0	NM_138789	1.40148	6.10613	2.91634	0.0235873	0.22065	-3.81038	PIH1D2	NM_138789	no	no
A_23_P56228	127	162	0	NM_016573	-0.405116	10.5847	-2.915	0.0236311	0.220983	-3.81231	GMIP	NM_016573	no	no
A_23_P60591	91	71	0	NM_003315	-0.447603	10.0042	-2.91367	0.0236749	0.221316	-3.81423	DNAJC7	NM_003315	no	no
A_23_P148785	227	20	0	NM_199344	-0.520817	8.63602	-2.91164	0.0237418	0.221787	-3.81716	SFT2D2	NM_199344	no	no
A_23_P502224	253	7	0	NM_007326	-0.457165	15.0697	-2.90987	0.0238003	0.221959	-3.81972	CYB5R3	NM_007326	no	no
A_24_P331128	54	15	0	NM_002068	0.403872	11.321	2.91051	0.0237789	0.221959	-3.81879	GNA15	NM_002068	no	no
A_23_P165840	88	97	0	NM_002539	0.398351	13.3699	2.91009	0.023793	0.221959	-3.8194	ODC1	NM_002539	no	no
A_24_P231546	181	146	0	NM_016490	0.640663	6.92838	2.90956	0.0238106	0.221969	-3.82018	FAM178B	NM_016490	no	no
A_33_P3246505	46	103	0	ENST00000375322	-0.534171	9.45791	-2.90915	0.0238241	0.222018	-3.82077	MAP3K8	ENST00000375322	no	no
A_24_P327815	350	146	0	NM_006819	-0.411965	8.75294	-2.9087	0.0238388	0.222078	-3.82141	STIP1	NM_006819	no	no
A_24_P418816	272	39	0	NM_015696	0.412083	7.94157	2.90731	0.0238853	0.222357	-3.82343	GPX7	NM_015696	no	no
A_23_P217297	169	159	0	NM_021998	0.571025	6.90376	2.90526	0.0239535	0.222608	-3.82639	ZNF711	NM_021998	no	no
A_23_P35309	96	102	0	NM_014409	-0.442978	8.68418	-2.90418	0.0239893	0.222797	-3.82795	TAF5L	NM_014409	no	no
A_23_P27075	113	119	0	NM_007278	-0.511033	12.8231	-2.90179	0.0240691	0.22335	-3.8314	GABARAP	NM_007278	no	no
A_33_P3227716	194	65	0	NM_001037666	0.523852	10.4511	2.89978	0.0241367	0.223622	-3.83432	GATSL3	NM_001037666	no	no
A_23_P338519	218	92	0	NM_020345	-0.651662	5.40056	-2.89976	0.0241372	0.223622	-3.83434	NKIRAS1	NM_020345	no	no
A_33_P3361309	54	76	0	A_33_P3361309	-0.375146	14.3067	-2.89837	0.0241841	0.223757	-3.83636			no	no
A_23_P211039	318	144	0	NM_006988	-0.575588	8.31214	-2.89834	0.0241851	0.223757	-3.8364	ADAMTS1	NM_006988	no	no
A_33_P3312564	164	81	0	A_33_P3312564	0.69127	12.957	2.89756	0.0242113	0.223804	-3.83752			no	no
A_23_P357374	229	34	0	NM_178449	0.573611	6.64362	2.89761	0.0242095	0.223804	-3.83745	PTH2	NM_178449	no	no
A_33_P3269806	17	100	0	NM_178523	0.524348	8.16868	2.89745	0.024215	0.223804	-3.83768	ZNF616	NM_178523	no	no
A_23_P202448	27	43	0	NM_199168	1.81508	5.59931	2.89685	0.0242351	0.223913	-3.83855	CXCL12	NM_199168	no	no
A_23_P422851	101	98	0	NM_138375	0.624972	8.51036	2.89388	0.0243355	0.224463	-3.84284	CABLES1	NM_138375	no	no
A_24_P144377	170	106	0	NM_014015	0.377971	11.8687	2.89292	0.0243683	0.224463	-3.84424	DEXI	NM_014015	no	no
A_23_P107963	64	92	0	NM_000148	0.569052	5.34452	2.89392	0.0243343	0.224463	-3.84279	FUT1	NM_000148	no	no
A_33_P3258091	245	51	0	NM_020216	-0.381482	12.5724	-2.89308	0.0243628	0.224463	-3.84401	RNPEP	NM_020216	no	no
A_23_P415652	63	5	0	NM_024642	-0.502074	6.1163	-2.88842	0.0245213	0.22563	-3.85075	GALNT12	NM_024642	no	no
A_24_P282343	194	3	0	NM_003159	-0.408049	7.86749	-2.88802	0.0245349	0.225678	-3.85132	CDKL5	NM_003159	no	no
A_23_P30630	192	80	0	NM_017696	0.532044	6.07744	2.88652	0.0245863	0.225919	-3.85349	MCM9	NM_017696	no	no
A_33_P3235975	372	148	0	NM_032343	0.490046	7.29544	2.88371	0.0246828	0.226343	-3.85757	CHCHD6	NM_032343	no	no
A_32_P216426	224	89	0	NM_001011724	0.556296	13.1969	2.88324	0.0246988	0.226413	-3.85824	HNRNPA1L2	NM_001011724	no	no
A_32_P144220	384	146	0	ENST00000430664	-0.384804	12.6848	-2.88271	0.0247172	0.226504	-3.85901		ENST00000430664	no	no
A_23_P309207	232	77	0	NM_032679	0.564455	7.23289	2.88149	0.0247593	0.226736	-3.86078	ZNF577	NM_032679	no	no
A_23_P44674	17	121	0	NM_001311	-0.572954	12.7031	-2.87969	0.0248215	0.22694	-3.86338	CRIP1	NM_001311	no	no
A_24_P146892	29	162	0	NM_032790	-0.407462	10.0091	-2.87976	0.024819	0.22694	-3.86328	ORAI1	NM_032790	no	no
A_23_P6914	383	70	0	NM_022776	-0.389667	9.6273	-2.88007	0.0248085	0.22694	-3.86284	OSBPL11	NM_022776	no	no
A_23_P200222	186	151	0	NM_033300	-0.456464	9.90154	-2.87793	0.0248824	0.227146	-3.86593	LRP8	NM_033300	no	no
A_33_P3380867	110	14	0	NM_012448	0.371926	10.0313	2.87803	0.0248791	0.227146	-3.86579	STAT5B	NM_012448	no	no
A_24_P267997	368	55	0	NM_015602	-0.421991	8.03647	-2.87776	0.0248883	0.227146	-3.86618	TOR1AIP1	NM_015602	no	no
A_23_P205567	142	113	0	NM_006255	-0.411954	12.2852	-2.87719	0.024908	0.227249	-3.867	PRKCH	NM_006255	no	no
A_23_P1782	163	61	0	NM_002231	0.551084	12.5593	2.87534	0.0249725	0.227348	-3.86968	CD82	NM_002231	no	no
A_23_P313828	201	69	0	NM_181716	0.490371	6.62023	2.87584	0.024955	0.227348	-3.86895	CENPV	NM_181716	no	no
A_32_P58280	155	10	0	NM_019053	-0.535452	7.15317	-2.8751	0.0249808	0.227348	-3.87003	EXOC6	NM_019053	no	no
A_23_P53530	102	85	0	NM_001033050	-0.50133	7.37983	-2.87557	0.0249645	0.227348	-3.86935	MTERFD3	NM_001033050	no	no
A_23_P146284	384	92	0	NM_003129	-0.423956	11.2637	-2.87494	0.0249864	0.227348	-3.87026	SQLE	NM_003129	no	no
A_33_P3224710	154	5	0	NM_012252	-0.399949	8.36409	-2.87644	0.0249343	0.227348	-3.86809	TFEC	NM_012252	no	no
A_33_P3396370	250	23	0	NM_032489	0.530733	7.78111	2.87406	0.0250171	0.227398	-3.87154	ACRBP	NM_032489	no	no
A_32_P24140	92	101	0	NM_005256	0.753742	5.72973	2.8744	0.0250051	0.227398	-3.87104	GAS2	NM_005256	no	no
A_24_P49533	9	41	0	NM_024646	0.777238	7.67886	2.8741	0.0250158	0.227398	-3.87148	ZYG11B	NM_024646	no	no
A_23_P395464	2	16	0	NM_144690	0.661669	5.38457	2.87041	0.0251448	0.228174	-3.87682	ZNF582	NM_144690	no	no
A_33_P3422614	33	17	0	ENST00000464074	-0.816324	5.46694	-2.86953	0.0251758	0.228211	-3.8781	RSU1	ENST00000464074	no	no
A_33_P3409062	343	145	0	NM_003332	-0.392396	12.6079	-2.86875	0.0252031	0.228318	-3.87923	TYROBP	NM_003332	no	no
A_23_P205575	46	22	0	NM_022571	0.759063	7.6418	2.8679	0.0252328	0.228434	-3.88045	GPR135	NM_022571	no	no
A_23_P419602	66	89	0	NM_004599	-0.386995	9.9254	-2.8669	0.0252681	0.228589	-3.8819	SREBF2	NM_004599	no	no
A_24_P216654	183	149	0	NM_003101	-0.454262	7.76146	-2.86534	0.0253233	0.228946	-3.88417	SOAT1	NM_003101	no	no
A_24_P88850	72	27	0	NM_012219	-0.56068	5.4937	-2.86456	0.0253508	0.229049	-3.88529	MRAS	NM_012219	no	no
A_23_P47004	199	86	0	NM_018180	0.745904	7.07468	2.86402	0.02537	0.229138	-3.88608	DHX32	NM_018180	no	no
A_32_P150391	110	129	0	NM_001105520	0.627282	5.89797	2.86184	0.0254472	0.229681	-3.88923	C17orf100	NM_001105520	no	no
A_23_P345460	9	70	0	NM_015432	0.798792	9.53907	2.86062	0.0254905	0.229905	-3.89099	PLEKHG4	NM_015432	no	no
A_24_P385313	364	52	0	NM_002840	0.535045	5.89703	2.86042	0.0254976	0.229905	-3.89129	PTPRF	NM_002840	no	no
A_23_P152420	35	148	0	NM_014615	0.582575	8.35084	2.85954	0.025529	0.230111	-3.89256	KIAA0182	NM_014615	no	no
A_23_P37988	334	155	0	NM_152727	-0.462124	6.33692	-2.85869	0.0255594	0.230271	-3.8938	CPNE2	NM_152727	no	no
A_24_P345377	277	81	0	NM_018178	0.405698	10.2844	2.85857	0.0255638	0.230271	-3.89398	GOLPH3L	NM_018178	no	no
A_33_P3272563	171	107	0	NM_004808	0.526965	8.23171	2.8583	0.0255733	0.230279	-3.89436	NMT2	NM_004808	no	no
A_33_P3232644	160	20	0	A_33_P3232644	-0.443618	6.7577	-2.85592	0.0256584	0.230523	-3.89781			no	no
A_23_P125624	361	115	0	NM_001037171	-0.369172	10.9392	-2.85539	0.0256774	0.230523	-3.89858	ACOT9	NM_001037171	no	no
A_33_P3348884	376	62	0	NM_173648	-0.551812	6.46664	-2.85555	0.0256717	0.230523	-3.89835	CCDC141	NM_173648	no	no
A_23_P216080	350	19	0	NM_032410	-0.415025	10.0882	-2.85693	0.0256224	0.230523	-3.89635	HOOK3	NM_032410	no	no
A_33_P3299170	191	99	0	NM_201412	0.460523	12.9901	2.8565	0.0256376	0.230523	-3.89697	LUC7L	NM_201412	no	no
A_24_P234732	80	108	0	NM_006454	0.445975	7.65133	2.85561	0.0256697	0.230523	-3.89827	MXD4	NM_006454	no	no
A_33_P3304668	272	24	0	NM_000088	0.49861	7.33888	2.85501	0.0256909	0.230569	-3.89912	COL1A1	NM_000088	no	no
A_33_P3247403	249	150	0	NM_022371	-0.468149	8.56152	-2.85342	0.0257483	0.23093	-3.90144	TOR3A	NM_022371	no	no
A_33_P3398548	172	83	0	NM_003666	0.590472	6.51836	2.8526	0.0257778	0.231117	-3.90263	BLZF1	NM_003666	no	no
A_24_P86993	114	151	0	NM_032801	0.467643	7.33645	2.85203	0.0257984	0.231225	-3.90345	JAM3	NM_032801	no	no
A_24_P752208	121	63	0	A_24_P752208	0.668487	7.81886	2.85149	0.0258177	0.231245	-3.90423			no	no
A_23_P63972	25	5	0	ENST00000495263	0.640419	5.76077	2.85147	0.0258186	0.231245	-3.90427		ENST00000495263	no	no
A_33_P3316835	182	86	0	ENST00000264370	0.505151	7.69882	2.85101	0.025835	0.231245	-3.90492	C4orf21	ENST00000264370	no	no
A_23_P133648	185	109	0	NM_016255	0.552241	5.8516	2.85122	0.0258274	0.231245	-3.90462	FAM8A1	NM_016255	no	no
A_23_P62967	289	145	0	NM_018662	-0.478217	8.52445	-2.8502	0.0258643	0.231431	-3.9061	DISC1	NM_018662	no	no
A_33_P3354955	322	118	0	NM_016649	-0.498743	10.1653	-2.84863	0.0259211	0.231686	-3.90838	ESF1	NM_016649	no	no
A_23_P153461	110	18	0	NM_022737	0.573335	5.22481	2.84868	0.0259193	0.231686	-3.9083	LPPR2	NM_022737	no	no
A_33_P3415895	368	92	0	NM_030759	-0.400397	8.23832	-2.84846	0.0259271	0.231686	-3.90862	NRBF2	NM_030759	no	no
A_23_P212715	199	14	0	NM_170662	-0.445915	8.91042	-2.84626	0.0260073	0.232248	-3.91182	CBLB	NM_170662	no	no
A_23_P88099	63	42	0	NM_024979	0.477948	6.26456	2.84472	0.0260632	0.232593	-3.91405	MCF2L	NM_024979	no	no
A_23_P95823	109	153	0	NM_145080	0.37326	10.5178	2.84438	0.0260755	0.232626	-3.91454	NSMCE1	NM_145080	no	no
A_23_P36700	334	146	0	NM_018009	-0.39881	8.15737	-2.84412	0.026085	0.232634	-3.91491	TAPBPL	NM_018009	no	no
A_33_P3443165	256	59	0	NM_001015885	0.36708	13.0084	2.84341	0.026111	0.232765	-3.91595	RAE1	NM_001015885	no	no
A_24_P257348	89	103	0	NM_006407	-0.357236	11.2374	-2.84135	0.0261863	0.233075	-3.91893	ARL6IP5	NM_006407	no	no
A_23_P415611	71	20	0	NM_139173	0.618587	5.60391	2.84149	0.0261811	0.233075	-3.91873	NHEDC1	NM_139173	no	no
A_33_P3418394	27	44	0	NM_004707	1.07602	6.081	2.84091	0.0262025	0.233142	-3.91958	ATG12	NM_004707	no	no
A_33_P3213342	144	3	0	NM_170589	-0.475141	6.06334	-2.84011	0.0262318	0.233213	-3.92073	CASC5	NM_170589	no	no
A_33_P3255509	295	151	0	NM_001161357	-0.371563	11.6184	-2.83927	0.0262625	0.233213	-3.92194	FCHO1	NM_001161357	no	no
A_23_P48717	181	15	0	NM_006432	-0.387813	12.2948	-2.83948	0.0262547	0.233213	-3.92164	NPC2	NM_006432	no	no
A_32_P53524	83	112	0	NM_004822	-0.62007	5.65958	-2.8399	0.0262396	0.233213	-3.92104	NTN1	NM_004822	no	no
A_33_P3388948	27	24	0	NM_001012994	-0.514172	9.06663	-2.83932	0.0262608	0.233213	-3.92188	SNX30	NM_001012994	no	no
A_24_P345451	280	157	0	NM_024843	-0.456503	8.27544	-2.83787	0.0263141	0.233518	-3.92398	CYBRD1	NM_024843	no	no
A_23_P373598	349	131	0	NM_002360	0.379247	9.69268	2.83562	0.0263971	0.2341	-3.92725	MAFK	NM_002360	no	no
A_23_P3368	8	37	0	NM_002569	-0.435201	7.15942	-2.83453	0.0264373	0.234226	-3.92882	FURIN	NM_002569	no	no
A_23_P48109	233	136	0	NM_016533	-0.426609	7.64537	-2.83357	0.0264728	0.234386	-3.93022	NINJ2	NM_016533	no	no
A_23_P39465	204	23	0	NM_004335	-0.366279	11.1795	-2.83192	0.026534	0.234723	-3.93261	BST2	NM_004335	no	no
A_23_P141992	372	37	0	NM_198706	0.439602	6.75493	2.83184	0.0265369	0.234723	-3.93272	HSD11B1L	NM_198706	no	no
A_23_P10559	36	80	0	NM_001080395	-0.544158	6.67386	-2.83139	0.0265538	0.234731	-3.93338	AATK	NM_001080395	no	no
A_32_P149251	232	164	0	NM_152686	0.477271	7.19639	2.83135	0.0265552	0.234731	-3.93344	DNAJC18	NM_152686	no	no
A_33_P3210521	88	111	0	CR598141	0.467907	8.42937	2.82978	0.0266135	0.234847	-3.93571	C2orf43	CR598141	no	no
A_33_P3410806	244	88	0	NM_182848	0.571084	6.13529	2.82959	0.0266206	0.234847	-3.93599	CLDN10	NM_182848	no	no
A_23_P325040	258	11	0	NM_003276	-0.425019	7.90952	-2.8298	0.0266127	0.234847	-3.93568	TMPO	NM_003276	no	no
A_33_P3233404	118	34	0	ENST00000390400	-0.850164	6.28493	-2.82919	0.0266354	0.234856	-3.93656		ENST00000390400	no	no
A_24_P555510	54	115	0	NM_006197	0.582747	8.92649	2.82767	0.0266922	0.23517	-3.93877	PCM1	NM_006197	no	no
A_23_P26024	101	48	0	NM_032413	-0.856933	6.47592	-2.82653	0.026735	0.235372	-3.94043	C15orf48	NM_032413	no	no
A_23_P69188	86	9	0	NM_206831	-0.37943	10.1039	-2.82675	0.0267266	0.235372	-3.94011	DPH3	NM_206831	no	no
A_23_P392222	180	90	0	NM_001040011	0.662472	9.47817	2.82558	0.0267707	0.235554	-3.94181	C9orf119	NM_001040011	no	no
A_23_P78092	268	89	0	NM_001003927	-0.39726	9.74927	-2.82441	0.0268143	0.235707	-3.9435	EVI2A	NM_001003927	no	no
A_23_P50504	286	26	0	NM_000146	-0.365062	12.4195	-2.82484	0.0267983	0.235707	-3.94288	FTL	NM_000146	no	no
A_33_P3234197	281	13	0	NM_025188	0.455568	7.45749	2.82457	0.0268085	0.235707	-3.94328	TRIM45	NM_025188	no	no
A_24_P75456	147	99	0	ENST00000445031	0.388228	13.1751	2.82205	0.0269032	0.236086	-3.94693		ENST00000445031	no	no
A_23_P212497	156	101	0	NM_032169	0.439335	7.94231	2.82248	0.0268868	0.236086	-3.9463	ACAD11	NM_032169	no	no
A_23_P159839	151	43	0	NM_152692	-0.369738	10.019	-2.82286	0.0268727	0.236086	-3.94575	C1GALT1C1	NM_152692	no	no
A_23_P168965	103	63	0	NM_019607	0.413945	8.24144	2.82187	0.0269099	0.236086	-3.94719	C8orf44	NM_019607	no	no
A_33_P3318596	252	161	0	NM_003419	0.445255	8.27113	2.82191	0.0269085	0.236086	-3.94713	ZNF345	NM_003419	no	no
A_23_P364517	145	43	0	NM_021237	-0.386618	11.9532	-2.8208	0.0269503	0.236286	-3.94874	SELK	NM_021237	no	no
A_33_P3224705	327	122	0	ENST00000391611	0.416395	8.79026	2.82055	0.0269596	0.236291	-3.9491	C14orf135	ENST00000391611	no	no
A_23_P51202	114	128	0	NM_001077195	0.438438	7.58387	2.82029	0.0269695	0.236301	-3.94948	ZNF436	NM_001077195	no	no
A_33_P3330952	168	95	0	NM_006095	0.423031	10.1627	2.81915	0.0270127	0.236526	-3.95114	ATP8A1	NM_006095	no	no
A_24_P196851	112	144	0	NM_006289	-0.534977	9.71089	-2.81742	0.0270784	0.236947	-3.95365	TLN1	NM_006289	no	no
A_24_P518369	147	111	0	A_24_P518369	0.547038	6.85459	2.81539	0.0271553	0.237389	-3.95659			no	no
A_23_P404494	234	140	0	NM_002185	-0.434129	12.03	-2.81494	0.0271723	0.23746	-3.95724	IL7R	NM_002185	no	no
A_33_P3421490	297	43	0	NM_015206	0.458616	6.35046	2.81457	0.0271868	0.23751	-3.95779	KIAA1024	NM_015206	no	no
A_23_P339079	154	49	0	NM_152360	0.368933	10.045	2.81427	0.027198	0.237531	-3.95822	ZNF573	NM_152360	no	no
A_33_P3257027	277	151	0	NM_002009	0.588006	5.39749	2.81296	0.027248	0.237737	-3.96012	FGF7	NM_002009	no	no
A_23_P368996	384	157	0	NM_198075	0.420158	7.45575	2.81173	0.0272948	0.237837	-3.9619	LRRC56	NM_198075	no	no
A_32_P90483	173	95	0	NM_178509	0.502483	6.43664	2.81217	0.0272782	0.237837	-3.96127	STXBP4	NM_178509	no	no
A_23_P25674	311	139	0	NM_001823	0.616645	5.26374	2.80957	0.0273778	0.238431	-3.96504	CKB	NM_001823	no	no
A_24_P206047	144	65	0	NM_001151	0.435495	7.88964	2.80856	0.0274167	0.238553	-3.96651	SLC25A4	NM_001151	no	no
A_23_P52668	46	110	0	NM_005468	1.21302	5.50825	2.80688	0.0274814	0.239	-3.96896	NAALADL1	NM_005468	no	no
A_23_P254816	52	117	0	NM_004609	0.461193	8.12718	2.80642	0.0274988	0.239074	-3.96961	TCF15	NM_004609	no	no
A_23_P417383	49	131	0	NM_152792	0.523559	8.09758	2.80514	0.0275486	0.239236	-3.97148	ASPRV1	NM_152792	no	no
A_24_P366652	78	8	0	NM_005353	0.523655	5.12432	2.80459	0.0275695	0.239236	-3.97227	ITGAD	NM_005353	no	no
A_23_P212196	352	97	0	NM_016828	0.467318	9.31131	2.80461	0.027569	0.239236	-3.97225	OGG1	NM_016828	no	no
A_33_P3229402	236	51	0	NM_000442	-0.539922	8.59478	-2.80562	0.0275297	0.239236	-3.97077	PECAM1	NM_000442	no	no
A_33_P3784283	313	11	0	NM_002227	-0.396918	7.9312	-2.80364	0.0276064	0.239392	-3.97365	JAK1	NM_002227	no	no
A_33_P3319596	370	152	0	NM_152906	-0.448252	11.5199	-2.8012	0.0277011	0.239519	-3.9772	C22orf25	NM_152906	no	no
A_23_P27315	8	160	0	NM_032048	-0.373719	11.8157	-2.80177	0.0276789	0.239519	-3.97637	EMILIN2	NM_032048	no	no
A_33_P3387971	329	42	0	AK124342	-0.527329	5.00955	-2.80155	0.0276873	0.239519	-3.97668	FLJ42351	AK124342	no	no
A_23_P16116	326	78	0	NM_016154	-0.545898	8.88071	-2.80142	0.0276923	0.239519	-3.97687	RAB4B	NM_016154	no	no
A_33_P3327822	21	62	0	NM_007341	0.670623	5.9005	2.8015	0.0276895	0.239519	-3.97677	SH3BGR	NM_007341	no	no
A_33_P3298111	72	4	0	ENST00000466831	0.494034	6.13549	2.80157	0.0276865	0.239519	-3.97665	SPATA13	ENST00000466831	no	no
A_33_P3317376	23	132	0	NM_001665	-0.479822	10.5696	-2.80077	0.0277178	0.239587	-3.97782	RHOG	NM_001665	no	no
A_23_P92842	302	24	0	NM_001033503	-0.431919	9.27065	-2.79967	0.0277605	0.239879	-3.97941	SAR1B	NM_001033503	no	no
A_32_P220750	227	18	0	NM_001032392	0.41923	7.10755	2.79933	0.0277737	0.239916	-3.97991	PLGLB1	NM_001032392	no	no
A_33_P3397995	27	69	0	NM_001130699	-0.558105	7.37268	-2.7991	0.0277827	0.239918	-3.98024	IPCEF1	NM_001130699	no	no
A_23_P141315	347	73	0	NM_001014445	0.372658	10.3538	2.79878	0.0277952	0.239948	-3.98071	NLE1	NM_001014445	no	no
A_23_P61531	288	134	0	NM_000404	-0.364604	10.143	-2.79843	0.027809	0.239991	-3.98122	GLB1	NM_000404	no	no
A_23_P206293	173	37	0	NM_153837	-0.584073	7.03195	-2.79759	0.0278417	0.240196	-3.98244	GPR114	NM_153837	no	no
A_23_P57248	22	150	0	NM_001145350	-1.34935	5.44151	-2.7969	0.0278688	0.240353	-3.98345	C20orf173	NM_001145350	no	no
A_23_P314760	190	22	0	NM_016203	-0.41002	8.32184	-2.79593	0.0279068	0.240527	-3.98486	PRKAG2	NM_016203	no	no
A_23_P45786	369	47	0	NM_001852	-0.587305	7.15683	-2.79372	0.0279933	0.240964	-3.98806	COL9A2	NM_001852	no	no
A_23_P385206	274	142	0	NM_177424	-0.401675	9.6515	-2.79054	0.0281185	0.241579	-3.99268	STX12	NM_177424	no	no
A_33_P3373707	316	72	0	NM_003569	-0.524098	8.30787	-2.78746	0.0282406	0.242474	-3.99716	STX7	NM_003569	no	no
A_23_P101623	18	108	0	NM_022103	0.433498	6.98601	2.78757	0.0282363	0.242474	-3.997	ZNF667	NM_022103	no	no
A_33_P3268798	373	151	0	NM_182503	0.400059	7.63086	2.78592	0.0283016	0.242842	-3.99939	ADAT2	NM_182503	no	no
A_33_P3405459	126	97	0	NM_024059	0.573314	5.22539	2.78395	0.0283802	0.24291	-4.00226	C20orf195	NM_024059	no	no
A_23_P41987	109	102	0	NM_001496	0.504636	7.06966	2.78421	0.0283696	0.24291	-4.00187	GFRA3	NM_001496	no	no
A_33_P3326545	47	7	0	NM_182492	0.485491	7.18668	2.78435	0.0283641	0.24291	-4.00167	LRP5L	NM_182492	no	no
A_33_P3368159	364	29	0	NM_032214	-0.50263	8.16294	-2.78487	0.0283436	0.24291	-4.00092	SLA2	NM_032214	no	no
A_24_P48898	318	162	0	NM_145637	-0.527125	11.1993	-2.78361	0.0283934	0.242935	-4.00274	APOL2	NM_145637	no	no
A_24_P86240	371	15	0	NM_198892	-0.432999	7.51702	-2.78301	0.0284176	0.243064	-4.00362	BMP2K	NM_198892	no	no
A_23_P342131	118	130	0	NM_153611	-0.375355	9.69524	-2.78203	0.0284568	0.243215	-4.00505	CYBASC3	NM_153611	no	no
A_23_P89187	287	42	0	NM_006148	-0.349632	11.2415	-2.78209	0.0284542	0.243215	-4.00495	LASP1	NM_006148	no	no
A_23_P310560	105	132	0	NM_152395	-0.581662	7.26437	-2.78189	0.0284623	0.243215	-4.00525	NUDT16	NM_152395	no	no
A_23_P103877	26	85	0	NM_001010847	0.478466	6.21814	2.78103	0.0284966	0.243419	-4.00649	LRRC38	NM_001010847	no	no
A_23_P149775	353	115	0	NM_018287	-0.491448	8.73976	-2.77933	0.028565	0.243568	-4.00897	ARHGAP12	NM_018287	no	no
A_33_P3287223	295	106	0	NM_001935	-0.358909	11.985	-2.77892	0.0285813	0.243568	-4.00956	DPP4	NM_001935	no	no
A_33_P3244578	190	5	0	AK125061	0.494131	5.63855	2.78014	0.0285324	0.243568	-4.00779	LOC100129675	AK125061	no	no
A_33_P3352767	212	65	0	NM_002386	0.467507	7.24599	2.77936	0.0285638	0.243568	-4.00893	MC1R	NM_002386	no	no
A_23_P127175	346	117	0	NM_020150	-0.359298	11.9964	-2.77984	0.0285443	0.243568	-4.00822	SAR1A	NM_020150	no	no
A_32_P226205	296	127	0	NM_033400	0.448907	6.34332	2.7789	0.0285823	0.243568	-4.0096	ZFHX2	NM_033400	no	no
A_24_P288915	99	137	0	ENST00000445752	0.552214	7.34599	2.77821	0.0286101	0.243628	-4.0106		ENST00000445752	no	no
A_24_P37540	380	158	0	NM_001198793	-0.422299	7.6363	-2.77721	0.0286501	0.243892	-4.01205	ARPC4-TTLL3	NM_001198793	no	no
A_24_P161018	259	35	0	NM_017554	-0.397623	10.5794	-2.77509	0.0287358	0.244273	-4.01514	PARP14	NM_017554	no	no
A_23_P420334	71	137	0	NM_152595	-0.419029	7.75272	-2.77511	0.0287348	0.244273	-4.0151	PGBD4	NM_152595	no	no
A_23_P147826	314	12	0	NM_021183	-0.425842	7.19837	-2.77498	0.0287402	0.244273	-4.0153	RAP2C	NM_021183	no	no
A_33_P3356631	182	32	0	NM_006298	0.497457	5.90458	2.77465	0.0287532	0.244307	-4.01577	ZNF192	NM_006298	no	no
A_23_P47282	116	10	0	NM_021978	-0.624331	8.29847	-2.773	0.0288201	0.244721	-4.01817	ST14	NM_021978	no	no
A_23_P142776	130	87	0	NM_003754	0.382279	12.1112	2.77159	0.0288774	0.244782	-4.02022	EIF3F	NM_003754	no	no
A_33_P3372910	341	93	0	NM_014314	0.414483	8.13408	2.76993	0.0289449	0.245009	-4.02263	DDX58	NM_014314	no	no
A_23_P85952	298	128	0	NM_024901	0.362733	10.857	2.76856	0.0290008	0.245252	-4.02463	DENND2D	NM_024901	no	no
A_24_P48177	148	91	0	NM_006927	-0.577373	10.1795	-2.76866	0.0289967	0.245252	-4.02448	ST3GAL2	NM_006927	no	no
A_33_P3215953	263	16	0	NM_024569	-0.398339	8.81529	-2.7681	0.0290197	0.245334	-4.0253	MPZL1	NM_024569	no	no
A_23_P110941	15	68	0	NM_001512	0.547845	5.97617	2.76744	0.0290464	0.245483	-4.02625	GSTA4	NM_001512	no	no
A_24_P551028	251	112	0	NM_001001664	-0.393229	8.00072	-2.76581	0.029113	0.245969	-4.02862	SPOPL	NM_001001664	no	no
A_23_P201979	181	93	0	NM_183013	0.489964	8.5298	2.76549	0.0291264	0.246005	-4.02909	CREM	NM_183013	no	no
A_33_P3843358	20	66	0	BG944179	1.31367	7.24173	2.7642	0.029179	0.246295	-4.03096	SNORD8	BG944179	no	no
A_24_P273799	323	118	0	NM_152320	-0.423165	7.75605	-2.76347	0.0292091	0.246472	-4.03203	ZNF641	NM_152320	no	no
A_23_P422540	312	83	0	NM_015276	0.392144	10.8236	2.76292	0.0292319	0.246587	-4.03283	USP22	NM_015276	no	no
A_23_P201636	253	141	0	NM_005562	-0.445279	6.46372	-2.76235	0.0292552	0.246706	-4.03365	LAMC2	NM_005562	no	no
A_23_P406135	212	86	0	NM_015662	0.92942	10.6336	2.76078	0.0293197	0.247019	-4.03593	IFT172	NM_015662	no	no
A_33_P3464900	187	139	0	ENST00000515542	0.622609	5.93011	2.75971	0.029364	0.247166	-4.03749		ENST00000515542	no	no
A_33_P3398107	79	125	0	NM_001197129	-0.378745	9.01761	-2.7597	0.0293647	0.247166	-4.03751	SYS1	NM_001197129	no	no
A_23_P61633	214	144	0	NM_005781	-0.458675	11.5126	-2.76009	0.0293484	0.247166	-4.03694	TNK2	NM_005781	no	no
A_23_P144096	12	46	0	NM_145071	-0.399614	13.237	-2.75866	0.0294077	0.247451	-4.03903	CISH	NM_145071	no	no
A_24_P192994	195	126	0	NM_013402	-0.403491	12.1245	-2.75836	0.0294199	0.247476	-4.03946	FADS1	NM_013402	no	no
A_23_P31765	150	103	0	NM_006823	0.346495	10.6915	2.75794	0.0294375	0.247547	-4.04007	PKIA	NM_006823	no	no
A_23_P164042	234	106	0	NM_001433	0.640685	5.02185	2.75697	0.0294775	0.247806	-4.04148	ERN1	NM_001433	no	no
A_23_P65741	180	105	0	NM_133375	0.431285	10.5682	2.75651	0.0294969	0.247891	-4.04216	DIS3L	NM_133375	no	no
A_24_P268729	22	62	0	NM_016173	-0.452981	6.3846	-2.75571	0.0295301	0.248093	-4.04332	HEMK1	NM_016173	no	no
A_23_P44849	303	25	0	NM_178863	-0.548028	5.43309	-2.75528	0.029548	0.248166	-4.04394	KCTD13	NM_178863	no	no
A_33_P3248794	344	95	0	NM_005967	-0.382718	12.0362	-2.75409	0.0295972	0.248304	-4.04566	NAB2	NM_005967	no	no
A_23_P316150	100	48	0	NM_020800	0.402767	8.05951	2.75196	0.0296862	0.248636	-4.04877	IFT80	NM_020800	no	no
A_23_P101480	111	97	0	NM_014975	0.522065	6.27927	2.75195	0.0296869	0.248636	-4.04879	MAST1	NM_014975	no	no
A_24_P151121	260	89	0	AK056201	0.478876	6.02848	2.75001	0.0297681	0.249083	-4.05161	A1BG	AK056201	no	no
A_23_P48610	58	158	0	NM_144568	-0.428812	9.96282	-2.74961	0.0297845	0.249144	-4.05218	TMEM55B	NM_144568	no	no
A_24_P152094	186	105	0	NP1245239	0.35545	13.9109	2.74815	0.0298458	0.249424	-4.0543		NP1245239	no	no
A_23_P32064	102	82	0	NM_015537	-0.666764	7.21187	-2.74821	0.0298435	0.249424	-4.05422	NELF	NM_015537	no	no
A_33_P3225066	195	66	0	NM_201262	0.52519	6.27927	2.74722	0.029885	0.24952	-4.05566	DNAJC12	NM_201262	no	no
A_23_P165707	121	87	0	NM_174898	0.509402	7.48447	2.74599	0.029937	0.249799	-4.05745	LYG1	NM_174898	no	no
A_24_P321626	91	101	0	NM_018082	0.45525	8.94704	2.74576	0.0299465	0.249801	-4.05778	POLR3B	NM_018082	no	no
A_24_P287189	264	63	0	NM_019009	-0.479349	5.97004	-2.74473	0.0299901	0.250088	-4.05928	TOLLIP	NM_019009	no	no
A_24_P232365	53	152	0	NM_019043	-0.41908	10.8443	-2.74432	0.0300077	0.250148	-4.05989	APBB1IP	NM_019043	no	no
A_33_P3307447	273	110	0	ENST00000506593	0.371333	13.5835	2.74284	0.0300699	0.250444	-4.06203		ENST00000506593	no	no
A_33_P3352827	106	65	0	NM_003037	0.46861	6.29473	2.743	0.0300634	0.250444	-4.06181	SLAMF1	NM_003037	no	no
A_24_P256404	371	88	0	ENST00000356370	0.476367	5.69482	2.74202	0.030105	0.250658	-4.06323		ENST00000356370	no	no
A_23_P58443	332	89	0	NM_020690	0.369696	9.23159	2.74145	0.0301289	0.25078	-4.06405	ANKHD1-EIF4EBP3	NM_020690	no	no
A_24_P322229	52	9	0	NM_033315	1.19539	6.23572	2.74039	0.0301742	0.251002	-4.0656	RASL10B	NM_033315	no	no
A_33_P3273020	34	91	0	NM_004470	-0.365708	13.8298	-2.73929	0.0302211	0.251082	-4.0672	FKBP2	NM_004470	no	no
A_23_P15864	249	36	0	NM_003927	-0.342961	12.3566	-2.73966	0.030205	0.251082	-4.06666	MBD2	NM_003927	no	no
A_23_P144476	80	89	0	NM_199327	0.565514	7.94532	2.73948	0.0302131	0.251082	-4.06693	SPRY1	NM_199327	no	no
A_23_P84782	9	108	0	NM_015963	0.396513	10.825	2.73849	0.0302552	0.251287	-4.06837	THAP4	NM_015963	no	no
A_23_P120048	10	93	0	NM_013450	0.432899	7.85529	2.73768	0.0302898	0.251498	-4.06955	BAZ2B	NM_013450	no	no
[truncated: 13,779 more rows]

## Sheet: GATA3 repressed genes
ProbeName	Row	Col	ControlType	SystematicName	logFC	AveExpr	t	P.Value	adj.P.Val	B	GeneSymbol	PrimaryAccession	sig	dir
A_33_P3376821	226	51	0	NM_006144	-2.64906	10.4367	-18.4711	5.36257e-07	0.00101504	6.75783	GZMA	NM_006144	yes	down
A_33_P3383233	34	67	0	NM_201535	-2.45771	11.2938	-15.0935	2.01705e-06	0.001601	5.68376	NDRG2	NM_201535	yes	down
A_23_P252541	335	93	0	NM_177403	-2.45339	9.69319	-9.56971	3.77556e-05	0.0063223	2.9473	RAB7B	NM_177403	yes	down
A_23_P87709	255	42	0	NM_024829	-2.39598	9.65428	-10.7607	1.79546e-05	0.00436087	3.67911	PLBD1	NM_024829	yes	down
A_23_P81441	177	144	0	NM_130848	-2.34219	11.2737	-12.1056	8.44056e-06	0.00325148	4.39889	C5orf20	NM_130848	yes	down
A_23_P259611	273	53	0	NM_016616	-2.28384	7.32405	-11.9145	9.35048e-06	0.00334246	4.30279	TXNDC3	NM_016616	yes	down
A_33_P3241269	231	13	0	NM_001025195	-2.2803	7.74926	-12.8139	5.84761e-06	0.00298883	4.73908	CES1	NM_001025195	yes	down
A_23_P141345	215	42	0	NM_001932	-2.22349	7.05612	-12.3449	7.43999e-06	0.00323344	4.51661	MPP3	NM_001932	yes	down
A_33_P3380383	277	134	0	NM_001099221	-2.20961	10.8066	-14.0839	3.16753e-06	0.00194083	5.29128	TIFAB	NM_001099221	yes	down
A_23_P23639	292	152	0	NM_153259	-2.20485	7.41332	-12.131	8.32742e-06	0.00325148	4.41151	MCOLN2	NM_153259	yes	down
A_23_P91390	308	98	0	NM_000361	-2.19995	10.7451	-10.1495	2.60377e-05	0.00523863	3.31575	THBD	NM_000361	yes	down
A_23_P201939	35	70	0	NM_005167	-2.18623	8.63198	-9.46031	4.05876e-05	0.00651314	2.87502	PPM1J	NM_005167	yes	down
A_23_P434809	109	85	0	NM_002964	-2.17701	9.74883	-6.35371	0.000458878	0.0234306	0.370675	S100A8	NM_002964	yes	down
A_23_P64611	307	132	0	NM_176798	-2.13709	9.26012	-12.0285	8.79481e-06	0.00329317	4.36036	P2RY6	NM_176798	yes	down
A_23_P143526	148	67	0	NM_006272	-2.11484	11.4964	-9.91848	3.01235e-05	0.00580093	3.17182	S100B	NM_006272	yes	down
A_33_P3343120	214	164	0	NM_002163	-2.10621	12.267	-16.4587	1.14448e-06	0.00117782	6.15813	IRF8	NM_002163	yes	down
A_23_P156327	380	65	0	NM_000358	-2.09566	10.6717	-10.2895	2.38708e-05	0.00506737	3.40118	TGFBI	NM_000358	yes	down
A_23_P120902	43	58	0	NM_006498	-2.06969	11.5317	-9.07612	5.26369e-05	0.00727739	2.61382	LGALS2	NM_006498	yes	down
A_23_P12746	27	117	0	NM_002438	-2.06047	6.26673	-9.65304	3.5749e-05	0.00621889	3.00176	MRC1	NM_002438	yes	down
A_23_P200138	328	7	0	NM_020125	-2.05784	9.45184	-11.2872	1.32318e-05	0.0038775	3.97324	SLAMF8	NM_020125	yes	down
A_23_P257043	130	1	0	NM_005261	-2.05672	8.88967	-14.2908	2.88064e-06	0.00185279	5.37487	GEM	NM_005261	yes	down
A_32_P209960	328	161	0	NM_000246	-2.05627	10.6196	-14.7618	2.33181e-06	0.00169907	5.55902	CIITA	NM_000246	yes	down
A_23_P376488	89	17	0	NM_000594	-2.04804	11.1812	-14.0274	3.25133e-06	0.00194791	5.2682	TNF	NM_000594	yes	down
A_33_P3424217	309	71	0	ENST00000399670	-2.03615	10.7685	-10.3982	2.23297e-05	0.00491799	3.46659		ENST00000399670	yes	down
A_23_P421401	325	65	0	NM_002609	-2.0248	8.04605	-12.4099	7.19218e-06	0.00317871	4.54808	PDGFRB	NM_002609	yes	down
A_23_P213385	354	74	0	NM_006317	-2.01005	12.2267	-8.89358	5.97578e-05	0.00780812	2.48555	BASP1	NM_006317	yes	down
A_33_P3221293	129	26	0	NM_004403	-1.977	6.63189	-12.2115	7.97968e-06	0.00323344	4.45137	DFNA5	NM_004403	yes	down
A_23_P407096	303	123	0	NM_152625	-1.97494	8.57043	-9.90295	3.04233e-05	0.0058171	3.16201	ZNF366	NM_152625	yes	down
A_23_P138194	316	151	0	NM_000433	-1.96492	8.96159	-12.9344	5.5038e-06	0.00298883	4.79458	NCF2	NM_000433	yes	down
A_24_P353638	90	72	0	NM_021181	-1.9645	10.2484	-8.86848	6.082e-05	0.00780812	2.4677	SLAMF7	NM_021181	yes	down
A_23_P23048	220	15	0	NM_002965	-1.93372	7.6432	-7.45452	0.000177027	0.0140526	1.3698	S100A9	NM_002965	yes	down
A_23_P130113	150	89	0	NM_080912	-1.93337	10.4982	-6.81517	0.000303364	0.0186012	0.806668	ASGR2	NM_080912	yes	down
A_23_P145529	324	54	0	NM_181795	-1.90526	7.59525	-11.7872	1.00196e-05	0.00341935	4.23764	PKIB	NM_181795	yes	down
A_33_P3306068	68	98	0	NM_001033081	-1.9019	9.83864	-9.23165	4.73252e-05	0.0067152	2.72096	MYCL1	NM_001033081	yes	down
A_32_P82111	96	52	0	NM_020737	-1.88992	8.0901	-10.7655	1.7904e-05	0.00436087	3.68185	LRFN2	NM_020737	yes	down
A_23_P420863	249	9	0	NM_022162	-1.87515	7.77479	-12.5626	6.64601e-06	0.00314345	4.62123	NOD2	NM_022162	yes	down
A_33_P3383970	79	13	0	NM_030956	-1.86193	8.44517	-11.9185	9.33061e-06	0.00334246	4.30479	TLR10	NM_030956	yes	down
A_33_P3234202	31	63	0	NM_004944	-1.86058	11.1214	-7.88948	0.000125314	0.0118543	1.72791	DNASE1L3	NM_004944	yes	down
A_23_P41487	30	96	0	NM_015130	-1.85825	7.31798	-7.81649	0.000132647	0.0123316	1.66915	TBC1D9	NM_015130	yes	down
A_33_P3246833	306	89	0	NM_173843	-1.8451	9.68686	-6.01168	0.000632942	0.0285353	0.0302757	IL1RN	NM_173843	yes	down
A_23_P76488	242	70	0	NM_001423	-1.84214	9.16696	-8.15496	0.000102271	0.0105641	1.93723	EMP1	NM_001423	yes	down
A_24_P192914	311	50	0	NM_153206	-1.83503	14.0643	-9.24933	4.67612e-05	0.00667028	2.73302	AMICA1	NM_153206	yes	down
A_23_P136683	260	138	0	NM_001243961	-1.81244	9.41792	-12.5055	6.8446e-06	0.00315311	4.594	HLA-DQB1	NM_001243961	yes	down
A_24_P227415	266	57	0	NM_197954	-1.81089	6.55007	-9.38591	4.26521e-05	0.00651314	2.82534	CLEC7A	NM_197954	yes	down
A_23_P146456	148	18	0	NM_001333	-1.80571	6.64242	-8.7924	6.4174e-05	0.00808473	2.41326	CTSL2	NM_001333	yes	down
A_23_P202587	32	10	0	NM_018330	-1.79597	6.70446	-9.39773	4.23163e-05	0.00651314	2.83326	KIAA1598	NM_018330	yes	down
A_23_P40956	106	67	0	NM_016362	-1.79212	8.12271	-11.6636	1.07211e-05	0.00361303	4.17362	GHRL	NM_016362	yes	down
A_24_P370472	343	159	0	NM_021983	-1.78206	11.5872	-9.64129	3.60245e-05	0.00621889	2.99411	HLA-DRB4	NM_021983	yes	down
A_23_P8913	226	33	0	NM_000067	-1.76906	7.82555	-10.2938	2.38078e-05	0.00506737	3.40377	CA2	NM_000067	yes	down
A_33_P3228266	244	15	0	NM_000099	-1.76023	11.1171	-8.05101	0.000110667	0.010969	1.85608	CST3	NM_000099	yes	down
A_23_P19510	108	55	0	NM_001198858	-1.75526	9.14784	-7.72863	0.000142127	0.0125631	1.59772	HLA-DQB2	NM_001198858	yes	down
A_23_P8108	210	30	0	ENST00000547498	-1.75126	11.7746	-10.0722	2.73305e-05	0.00537833	3.26799		ENST00000547498	yes	down
A_33_P3338928	110	61	0	NM_001343	-1.74204	8.94484	-10.3297	2.32881e-05	0.00502277	3.42542	DAB2	NM_001343	yes	down
A_23_P28334	361	123	0	NM_003853	-1.73842	8.94847	-11.3263	1.29414e-05	0.00383407	3.99447	IL18RAP	NM_003853	yes	down
A_33_P3234277	370	98	0	NM_001242524	-1.7376	12.6488	-8.82735	6.26078e-05	0.00799956	2.43833	HLA-DPA1	NM_001242524	yes	down
A_23_P39647	369	108	0	NM_005070	-1.73692	7.66887	-8.65059	7.10028e-05	0.00862269	2.31048	SLC4A3	NM_005070	yes	down
A_32_P107617	210	163	0	NM_003019	-1.73414	6.76257	-10.8158	1.73793e-05	0.00436087	3.71068	SFTPD	NM_003019	yes	down
A_33_P3271651	26	106	0	NM_002121	-1.72748	11.9787	-8.92345	5.85207e-05	0.00773391	2.50673	HLA-DPB1	NM_002121	yes	down
A_32_P87697	106	151	0	NM_019111	-1.71271	12.7377	-10.5481	2.03876e-05	0.00469886	3.5555	HLA-DRA	NM_019111	yes	down
A_23_P45099	151	164	0	NM_002125	-1.70033	11.9758	-10.5814	1.9983e-05	0.0046847	3.57504	HLA-DRB5	NM_002125	yes	down
A_23_P209799	275	120	0	NM_001080527	-1.69758	8.69404	-10.4488	2.16523e-05	0.00484121	3.49673	MYO7B	NM_001080527	yes	down
A_32_P351968	248	29	0	NM_002118	-1.68391	12.1962	-10.0836	2.71352e-05	0.00537833	3.27506	HLA-DMB	NM_002118	yes	down
A_33_P3358923	314	128	0	NM_181780	-1.68268	7.72212	-11.2062	1.38563e-05	0.00393226	3.92907	BTLA	NM_181780	yes	down
A_33_P3292769	33	123	0	NM_145912	-1.68176	7.82874	-7.10655	0.000236201	0.0164974	1.06897	NFAM1	NM_145912	yes	down
A_33_P3236734	279	58	0	NM_001204118	-1.68131	6.98577	-7.79543	0.000134851	0.0124507	1.6521	CLEC17A	NM_001204118	yes	down
A_33_P3380693	52	42	0	NM_207197	-1.67621	10.5966	-8.88379	6.01696e-05	0.00780812	2.47859	ADAM15	NM_207197	yes	down
A_32_P147078	251	122	0	NM_021097	-1.67184	7.51302	-10.4756	2.13018e-05	0.00484121	3.51268	SLC8A1	NM_021097	yes	down
A_24_P12690	184	46	0	NM_194294	-1.66849	7.73037	-8.73652	6.67714e-05	0.00833406	2.37297	IDO2	NM_194294	yes	down
A_24_P941167	104	87	0	NM_030641	-1.66532	10.2778	-5.41546	0.00114589	0.0420317	-0.600744	APOL6	NM_030641	yes	down
A_33_P3423365	78	149	0	NM_001127663	-1.66127	9.92242	-11.4702	1.19358e-05	0.00377125	4.07166	GSN	NM_001127663	yes	down
A_24_P343233	3	55	0	NM_002124	-1.66073	13.7866	-7.99931	0.000115132	0.0112462	1.81533	HLA-DRB1	NM_002124	yes	down
A_23_P114299	47	20	0	NM_001504	-1.66008	9.61008	-8.17256	0.000100922	0.0105625	1.95087	CXCR3	NM_001504	yes	down
A_23_P14774	305	79	0	NM_004390	-1.65471	11.7328	-5.87636	0.00072149	0.0306804	-0.108655	CTSH	NM_004390	yes	down
A_24_P379820	135	92	0	NM_030926	-1.63555	10.0102	-5.65197	0.000900785	0.035978	-0.344525	ITM2C	NM_030926	yes	down
A_23_P77000	219	55	0	NM_014909	-1.63427	11.238	-6.648	0.000351533	0.0201645	0.651708	VASH1	NM_014909	yes	down
A_24_P931443	126	64	0	NM_003485	-1.63305	11.7638	-7.06929	0.000243771	0.0166951	1.03597	GPR68	NM_003485	yes	down
A_23_P70095	114	117	0	NM_001025158	-1.62483	10.3284	-7.20517	0.000217419	0.015686	1.15557	CD74	NM_001025158	yes	down
A_23_P153320	24	163	0	NM_000201	-1.61426	7.94865	-8.03512	0.000112017	0.0110219	1.84358	ICAM1	NM_000201	yes	down
A_33_P3288844	40	109	0	NM_000565	-1.61131	7.59031	-8.06304	0.000109656	0.0109493	1.86553	IL6R	NM_000565	yes	down
A_33_P3400389	233	101	0	NM_001100422	-1.61058	9.77978	-6.45869	0.000416826	0.0222527	0.472156	SPATS2L	NM_001100422	yes	down
A_23_P170453	347	67	0	NM_001900	-1.60884	9.37261	-7.80321	0.000134032	0.0124175	1.6584	CST5	NM_001900	yes	down
A_23_P139143	251	90	0	NM_004177	-1.60858	6.792	-8.79254	6.41676e-05	0.00808473	2.41336	STX3	NM_004177	yes	down
A_33_P3273884	367	139	0	NM_002122	-1.59713	8.87917	-10.4652	2.14372e-05	0.00484121	3.50649	HLA-DQA1	NM_002122	yes	down
A_33_P3215948	196	141	0	NM_005797	-1.59498	8.80023	-10.3904	2.24374e-05	0.00491799	3.46188	MPZL2	NM_005797	yes	down
A_23_P141505	319	4	0	NM_182906	-1.59489	7.29854	-7.55756	0.000162877	0.013553	1.45639	CLEC10A	NM_182906	yes	down
A_24_P691826	124	56	0	THC2682885	-1.5927	7.78304	-7.75509	0.000139193	0.0125507	1.61931		THC2682885	yes	down
A_23_P144458	22	78	0	NM_001221	-1.59058	7.24928	-7.14772	0.000228144	0.0161084	1.10526	CAMK2D	NM_001221	yes	down
A_23_P79518	88	26	0	NM_000576	-1.58283	8.74601	-6.39814	0.000440524	0.0227759	0.413789	IL1B	NM_000576	yes	down
A_23_P153745	225	112	0	NM_006332	-1.57587	11.7777	-8.60318	7.3468e-05	0.00883008	2.27572	IFI30	NM_006332	yes	down
A_23_P143143	105	22	0	NM_002166	-1.57513	12.4822	-9.78426	3.28307e-05	0.0060212	3.08647	ID2	NM_002166	yes	down
A_23_P206359	100	24	0	NM_004360	-1.57234	10.3945	-11.4592	1.20092e-05	0.00377125	4.06582	CDH1	NM_004360	yes	down
A_33_P3319022	296	53	0	NM_207345	-1.57073	6.86709	-6.46934	0.000412808	0.0221713	0.482376	CLEC9A	NM_207345	yes	down
A_33_P3352098	277	121	0	NM_021201	-1.56657	9.62143	-11.4403	1.21372e-05	0.00377125	4.05572	MS4A7	NM_021201	yes	down
A_24_P295590	83	143	0	NM_032023	-1.56609	8.15952	-8.88191	6.02488e-05	0.00780812	2.47726	RASSF4	NM_032023	yes	down
A_23_P47614	220	9	0	NM_003311	-1.56234	7.66141	-7.76559	0.000138048	0.0125148	1.62786	PHLDA2	NM_003311	yes	down
A_23_P111583	54	90	0	NM_001001547	-1.56009	8.34989	-6.00544	0.000636749	0.0286197	0.0239177	CD36	NM_001001547	yes	down
A_23_P156562	92	46	0	NM_206922	-1.55817	6.88752	-7.40548	0.000184248	0.0143151	1.32819	CRIP3	NM_206922	yes	down
A_23_P119835	10	123	0	NM_021209	-1.54731	7.66987	-10.0879	2.70623e-05	0.00537833	3.27772	NLRC4	NM_021209	yes	down
A_33_P3250398	202	126	0	BC025419	-1.54396	7.6678	-8.19793	9.90135e-05	0.0105095	1.97048	CTSZ	BC025419	yes	down
A_24_P46130	302	14	0	NM_001099	-1.53959	7.33068	-6.89704	0.000282531	0.0179647	0.881351	ACPP	NM_001099	yes	down
A_23_P253791	20	22	0	NM_004345	-1.5281	6.73532	-7.78092	0.000136396	0.0124944	1.64032	CAMP	NM_004345	yes	down
A_33_P3379922	110	120	0	NM_000312	-1.52557	7.60013	-7.9085	0.00012348	0.0117633	1.74313	PROC	NM_000312	yes	down
A_23_P303833	66	20	0	NM_174934	-1.52464	7.77377	-6.5839	0.00037225	0.0209517	0.591407	SCN4B	NM_174934	yes	down
A_33_P3248265	50	57	0	NM_002341	-1.52241	15.5684	-9.51779	3.90704e-05	0.00642279	2.91312	LTB	NM_002341	yes	down
A_23_P319598	48	49	0	NM_000716	-1.52029	5.87111	-5.32571	0.00125784	0.0446679	-0.700077	C4BPB	NM_000716	yes	down
A_23_P48029	12	67	0	NM_016184	-1.51946	11.933	-9.8358	3.17595e-05	0.00594609	3.1194	CLEC4A	NM_016184	yes	down
A_23_P412321	40	90	0	NM_000579	-1.51857	7.7085	-10.2105	2.50674e-05	0.00518925	3.35312	CCR5	NM_000579	yes	down
A_24_P365526	375	66	0	NM_002110	-1.51239	9.38255	-9.03828	5.40299e-05	0.00739414	2.58745	HCK	NM_002110	yes	down
A_23_P132910	77	136	0	NM_019027	-1.51024	7.82517	-9.60311	3.69363e-05	0.00622376	2.96919	RBM47	NM_019027	yes	down
A_33_P3273885	149	6	0	ENST00000477036	-1.50977	7.92072	-8.068	0.000109242	0.0109486	1.86941		ENST00000477036	yes	down
A_33_P3775848	99	26	0	NM_001289	-1.49657	6.73399	-6.58666	0.000371332	0.0209438	0.594007	CLIC2	NM_001289	yes	down
A_33_P3332018	363	51	0	NM_006682	-1.49553	9.41441	-8.54835	7.64406e-05	0.00903877	2.23529	FGL2	NM_006682	yes	down
A_24_P404033	70	130	0	NM_182616	-1.49392	6.47423	-9.06597	5.30065e-05	0.0072911	2.60675	C15orf38	NM_182616	yes	down
A_24_P153568	382	118	0	NM_001039396	-1.49012	11.2009	-7.93395	0.000121073	0.0116576	1.76344	MPEG1	NM_001039396	yes	down
A_24_P365975	5	55	0	NM_005202	-1.48284	7.00694	-5.20644	0.00142602	0.0482631	-0.833887	COL8A2	NM_005202	yes	down
A_24_P140788	383	65	0	NM_173558	-1.47289	7.61035	-8.25279	9.50252e-05	0.0102067	2.01268	FGD2	NM_173558	yes	down
A_24_P85775	266	61	0	NM_001039477	-1.46371	9.39763	-7.45827	0.000176489	0.0140526	1.37297	C1orf38	NM_001039477	yes	down
A_32_P356316	269	152	0	NM_002119	-1.46196	10.9316	-10.8371	1.71627e-05	0.00436087	3.72283	HLA-DOA	NM_002119	yes	down
A_23_P212354	183	42	0	NM_001123041	-1.45233	7.34828	-9.6235	3.6446e-05	0.00621889	2.98252	CCR2	NM_001123041	yes	down
A_23_P42306	340	119	0	NM_006120	-1.45137	11.0794	-7.15821	0.000226143	0.0160442	1.11447	HLA-DMA	NM_006120	yes	down
A_24_P852756	317	158	0	NM_020056	-1.45102	9.36421	-7.77793	0.000136716	0.0124944	1.6379	HLA-DQA2	NM_020056	yes	down
A_23_P101374	84	59	0	NM_030622	-1.44341	6.20295	-5.95274	0.000669912	0.0294384	-0.0299335	CYP2S1	NM_030622	yes	down
A_23_P152548	42	33	0	NM_021626	-1.44325	7.80384	-8.4059	8.48253e-05	0.00969021	2.12899	SCPEP1	NM_021626	yes	down
A_23_P21560	349	80	0	NM_030797	-1.44229	9.51409	-7.68306	0.000147345	0.0129817	1.56037	FAM49A	NM_030797	yes	down
A_33_P3295333	217	159	0	NM_016511	-1.43894	5.79139	-5.83615	0.00075043	0.0315625	-0.150416	CLEC1A	NM_016511	yes	down
A_33_P3385785	174	26	0	NM_005621	-1.43548	5.3818	-5.81945	0.000762825	0.0318662	-0.167817	S100A12	NM_005621	yes	down
A_24_P844984	330	28	0	NM_002644	-1.42227	6.40432	-6.9531	0.000269198	0.0174042	0.932047	PIGR	NM_002644	yes	down
A_23_P57856	312	121	0	NM_001130845	-1.4186	9.95382	-10.6614	1.90473e-05	0.00454439	3.62173	BCL6	NM_001130845	yes	down
A_33_P3322999	260	94	0	NM_001164375	-1.41804	6.64951	-5.5977	0.000951333	0.0374621	-0.402611	C10orf105	NM_001164375	yes	down
A_23_P99442	305	2	0	NM_004119	-1.41211	8.88764	-9.79947	3.25104e-05	0.00600328	3.09621	FLT3	NM_004119	yes	down
A_24_P64329	36	99	0	NM_173575	-1.4111	8.80821	-9.63177	3.62495e-05	0.00621889	2.98791	STK32C	NM_173575	yes	down
A_23_P36120	246	30	0	NM_022349	-1.3983	10.3016	-7.46435	0.00017562	0.0140526	1.3781	MS4A6A	NM_022349	yes	down
A_24_P346431	279	19	0	NM_022748	-1.38386	6.82282	-7.88212	0.000126033	0.0118805	1.722	TNS3	NM_022748	yes	down
A_23_P22444	104	105	0	NM_002621	-1.38352	11.1651	-8.17232	0.00010094	0.0105625	1.95069	CFP	NM_002621	yes	down
A_33_P3344618	270	53	0	NM_007162	-1.38184	10.3351	-6.92689	0.000275341	0.0176743	0.908388	TFEB	NM_007162	yes	down
A_23_P206310	27	90	0	NM_014732	-1.37834	8.89344	-8.68224	6.94102e-05	0.00849572	2.33356	KIAA0513	NM_014732	yes	down
A_32_P189204	199	28	0	NM_174942	-1.37619	7.62389	-7.52092	0.000167757	0.0137469	1.42573	GAS2L3	NM_174942	yes	down
A_33_P3266674	89	46	0	NM_025224	-1.37496	6.89069	-5.94641	0.000674026	0.0295476	-0.0364305	ZBTB46	NM_025224	yes	down
A_23_P2645	265	52	0	NM_006843	-1.37432	6.31487	-6.97959	0.000263146	0.0170539	0.955877	SDS	NM_006843	yes	down
A_24_P76649	374	125	0	NM_198281	-1.37214	5.94885	-7.43726	0.000179532	0.0141221	1.35518	GPRIN3	NM_198281	yes	down
A_23_P421423	309	122	0	NM_006291	-1.36819	12.3562	-10.3688	2.27354e-05	0.00494313	3.44896	TNFAIP2	NM_006291	yes	down
A_33_P3209651	348	36	0	NM_020945	-1.36657	11.191	-9.36318	4.33063e-05	0.00652256	2.81008	WDFY4	NM_020945	yes	down
A_33_P3410589	344	160	0	NM_153690	-1.36388	7.14719	-8.16309	0.000101645	0.0105641	1.94354	FAM43A	NM_153690	yes	down
A_33_P3286724	198	10	0	NM_002663	-1.36041	7.74192	-6.60102	0.000366586	0.0207629	0.607558	PLD2	NM_002663	yes	down
A_33_P3406281	30	21	0	NM_015474	-1.35596	8.79016	-5.24635	0.00136709	0.0471839	-0.788875	SAMHD1	NM_015474	yes	down
A_33_P3262495	251	145	0	NM_032772	-1.34872	6.87953	-7.05406	0.000246943	0.0166951	1.02244	ZNF503	NM_032772	yes	down
A_23_P96271	150	111	0	NM_003803	-1.34663	8.2202	-5.51115	0.00103868	0.03933	-0.496119	MYOM1	NM_003803	yes	down
A_24_P411561	91	161	0	NM_032782	-1.34623	6.85916	-8.40691	8.47619e-05	0.00969021	2.12975	HAVCR2	NM_032782	yes	down
A_33_P3346483	382	122	0	ENST00000394810	-1.34587	6.1256	-6.19874	0.000529995	0.0253795	0.218321	SYNPO2L	ENST00000394810	yes	down
A_33_P3414389	6	87	0	NM_020979	-1.33853	10.23	-6.27567	0.000493249	0.0244716	0.294333	SH2B2	NM_020979	yes	down
A_24_P23625	147	31	0	ENST00000360954	-1.338	6.42185	-8.09343	0.00010715	0.0108964	1.88932	HS3ST3B1	ENST00000360954	yes	down
A_23_P156826	260	15	0	NM_032744	-1.33694	5.95115	-6.77255	0.000314893	0.0190776	0.76748	C6orf105	NM_032744	yes	down
A_33_P3297978	271	4	0	NM_004998	-1.33684	8.66453	-7.03046	0.000251954	0.0168236	1.00141	MYO1E	NM_004998	yes	down
A_24_P103469	38	53	0	NM_007161	-1.33102	12.1414	-7.01678	0.000254909	0.0168279	0.989193	LST1	NM_007161	yes	down
A_33_P3316800	244	3	0	NM_001621	-1.32912	10.535	-8.92413	5.84927e-05	0.00773391	2.50721	AHR	NM_001621	yes	down
A_23_P154605	301	133	0	NM_018837	-1.32856	9.82753	-8.44941	8.21581e-05	0.00950637	2.16165	SULF2	NM_018837	yes	down
A_23_P50591	301	69	0	NM_004823	-1.32557	7.38335	-5.44561	0.00111084	0.0410435	-0.567641	KCNK6	NM_004823	yes	down
A_23_P19226	39	62	0	NM_013352	-1.31998	11.4932	-8.93513	5.80449e-05	0.00773391	2.51499	DSE	NM_013352	yes	down
A_23_P160720	37	149	0	NM_018664	-1.31957	10.8837	-7.36615	0.00019028	0.0145325	1.29464	BATF3	NM_018664	yes	down
A_23_P156683	350	68	0	NM_000595	-1.31877	6.95165	-6.45293	0.000419017	0.0223217	0.466624	LTA	NM_000595	yes	down
A_33_P3372004	231	21	0	NM_005849	-1.31648	6.97085	-7.58641	0.000159149	0.013374	1.48043	IGSF6	NM_005849	yes	down
A_23_P141429	204	139	0	NM_016428	-1.31574	10.6654	-9.62379	3.64392e-05	0.00621889	2.9827	ABI3	NM_016428	yes	down
A_23_P429977	312	31	0	NM_000218	-1.31424	6.56026	-7.27524	0.000205101	0.0152328	1.21645	KCNQ1	NM_000218	yes	down
A_33_P3405424	269	67	0	NM_172374	-1.31232	10.1772	-5.68408	0.000872296	0.0350043	-0.310344	IL4I1	NM_172374	yes	down
A_33_P3311285	378	158	0	NM_170707	-1.30975	10.5585	-7.85978	0.000128241	0.0120466	1.70406	LMNA	NM_170707	yes	down
A_33_P3212172	59	126	0	NM_024798	-1.30901	6.75923	-5.3605	0.00121306	0.0437219	-0.661437	SNX22	NM_024798	yes	down
A_23_P412562	325	119	0	NM_174896	-1.30142	10.1635	-9.29599	4.53086e-05	0.00656731	2.76472	C1orf162	NM_174896	yes	down
A_33_P3336760	260	23	0	NM_018849	-1.30046	6.01776	-6.80695	0.000305551	0.0186795	0.799123	ABCB4	NM_018849	yes	down
A_32_P40288	152	24	0	NM_052913	-1.30003	7.33143	-6.26858	0.000496512	0.0244716	0.287361	TMEM200A	NM_052913	yes	down
A_23_P436353	50	131	0	NM_001207008	-1.29971	5.99948	-7.3902	0.000186565	0.0143855	1.31518	MLLT4	NM_001207008	yes	down
A_33_P3267989	333	96	0	NM_052964	-1.29677	5.70227	-6.37496	0.000449993	0.023088	0.39133	CLNK	NM_052964	yes	down
A_33_P3395422	380	51	0	THC2611572	-1.29648	7.16407	-8.38368	8.62252e-05	0.00976736	2.11224		THC2611572	yes	down
A_23_P90130	158	28	0	NM_004851	-1.2899	8.69597	-6.11833	0.00057174	0.0266219	0.13805	NAPSA	NM_004851	yes	down
A_33_P3364646	171	124	0	NM_152545	-1.27822	7.03708	-8.46994	8.09329e-05	0.00948033	2.177	RASGEF1B	NM_152545	yes	down
A_24_P77082	273	141	0	NM_003679	-1.27086	6.43747	-7.05544	0.000246655	0.0166951	1.02366	KMO	NM_003679	yes	down
A_23_P318420	369	36	0	NM_018704	-1.26368	6.22952	-6.41506	0.000433753	0.0226986	0.430144	CTTNBP2NL	NM_018704	yes	down
A_33_P3280694	346	36	0	ENST00000334003	-1.25978	5.91834	-5.27054	0.0013327	0.0465041	-0.761708	PION	ENST00000334003	yes	down
A_23_P161769	67	7	0	NM_021603	-1.2577	10.7733	-6.15621	0.00055163	0.026183	0.175969	FXYD2	NM_021603	yes	down
A_33_P3238250	335	111	0	NM_016946	-1.2494	9.02772	-9.2504	4.67274e-05	0.00667028	2.73375	F11R	NM_016946	yes	down
A_23_P75310	341	53	0	NM_021226	-1.24475	9.40364	-8.36446	8.74572e-05	0.00982436	2.09772	ARHGAP22	NM_021226	yes	down
A_23_P500433	22	75	0	NM_052813	-1.24086	9.45946	-6.40682	0.000437034	0.0227022	0.422187	CARD9	NM_052813	yes	down
A_33_P3218980	358	76	0	NM_001776	-1.23574	8.06172	-6.75009	0.000321168	0.0192415	0.74674	ENTPD1	NM_001776	yes	down
A_23_P111947	105	127	0	NM_004063	-1.23232	5.89183	-7.18277	0.000221532	0.0158002	1.136	CDH17	NM_004063	yes	down
A_23_P30900	275	143	0	ENST00000552745	-1.23054	7.56033	-7.45318	0.000177221	0.0140526	1.36866		ENST00000552745	yes	down
A_33_P3275707	227	147	0	NM_001039569	-1.23046	7.55185	-6.49723	0.000402496	0.0218776	0.509062	AP1S3	NM_001039569	yes	down
A_33_P3240946	123	145	0	ENST00000366353	-1.22681	6.64782	-5.47861	0.00107382	0.0402088	-0.531549	DPF3	ENST00000366353	yes	down
A_24_P916496	101	37	0	NM_002737	-1.22419	9.06414	-9.17155	4.93019e-05	0.00688694	2.67979	PRKCA	NM_002737	yes	down
A_33_P3256952	199	143	0	NM_022073	-1.22186	6.54708	-5.69408	0.000863628	0.0348033	-0.299724	EGLN3	NM_022073	yes	down
A_23_P254888	32	14	0	NM_003461	-1.22098	10.3291	-6.41086	0.000435419	0.0226986	0.426095	ZYX	NM_003461	yes	down
A_24_P236799	97	85	0	NM_006868	-1.21921	9.87131	-6.12279	0.000569331	0.0266017	0.142522	RAB31	NM_006868	yes	down
A_33_P3243439	123	100	0	NM_019858	-1.21472	8.60339	-7.22677	0.000213535	0.0156005	1.17439	GPR162	NM_019858	yes	down
A_23_P137984	150	160	0	NM_002966	-1.21291	10.3775	-7.33361	0.000195441	0.0148008	1.26676	S100A10	NM_002966	yes	down
A_33_P3294608	164	31	0	NM_017458	-1.21259	12.1037	-5.74751	0.000818944	0.0335652	-0.243246	MVP	NM_017458	yes	down
A_33_P3489646	67	84	0	NM_001080547	-1.2123	11.1537	-6.75775	0.000319012	0.0191884	0.75382	SPI1	NM_001080547	yes	down
A_23_P117582	90	22	0	NM_130469	-1.21174	9.1621	-7.91939	0.000122444	0.011706	1.75183	JDP2	NM_130469	yes	down
A_23_P38784	200	27	0	NM_014385	-1.20982	6.74426	-6.69631	0.000336778	0.0197653	0.696833	SIGLEC7	NM_014385	yes	down
A_23_P108437	128	137	0	NM_003468	-1.20762	6.52051	-5.82209	0.00076085	0.0318662	-0.165063	FZD5	NM_003468	yes	down
A_23_P139600	288	127	0	NM_004658	-1.2076	8.42963	-8.04056	0.000111553	0.0110164	1.84786	RASAL1	NM_004658	yes	down
A_24_P148717	81	18	0	NM_001295	-1.19704	7.07495	-7.28585	0.000203305	0.0151412	1.22563	CCR1	NM_001295	yes	down
A_23_P202427	61	75	0	NM_025130	-1.19228	8.41292	-5.19539	0.00144283	0.0484417	-0.846385	HKDC1	NM_025130	yes	down
A_33_P3363637	245	47	0	NM_013314	-1.19	7.97072	-6.04525	0.000612919	0.0279262	0.0643559	BLNK	NM_013314	yes	down
A_23_P152002	45	157	0	NM_004049	-1.1856	7.36712	-7.4856	0.000172618	0.0139753	1.39603	BCL2A1	NM_004049	yes	down
A_33_P3287158	110	52	0	NM_020742	-1.18267	8.87838	-7.40602	0.000184166	0.0143151	1.32866	NLGN4X	NM_020742	yes	down
A_23_P217946	246	48	0	NM_022124	-1.18263	5.28619	-5.92788	0.00068623	0.0297935	-0.0554708	CDH23	NM_022124	yes	down
A_23_P26994	92	103	0	NM_031498	-1.17406	8.54634	-5.49467	0.00105633	0.0398669	-0.514051	GNGT2	NM_031498	yes	down
A_24_P416131	317	5	0	NM_021149	-1.17239	13.0082	-9.10642	5.1551e-05	0.00716399	2.63484	COTL1	NM_021149	yes	down
A_23_P310931	215	16	0	NM_001841	-1.17092	8.51055	-5.96725	0.000660592	0.0292439	-0.0150716	CNR2	NM_001841	yes	down
A_23_P128993	331	79	0	NM_033423	-1.16509	6.77907	-5.81847	0.000763561	0.0318662	-0.168841	GZMH	NM_033423	yes	down
A_23_P111621	85	75	0	NM_005685	-1.15968	6.87966	-6.67064	0.000344529	0.0200183	0.67289	GTF2IRD1	NM_005685	yes	down
A_24_P270033	338	90	0	ENST00000278949	-1.15724	9.41023	-7.01788	0.000254669	0.0168279	0.990179	MPZL3	ENST00000278949	yes	down
A_23_P422933	201	26	0	NM_020809	-1.15634	5.21269	-5.82056	0.000761999	0.0318662	-0.166667	ARHGAP20	NM_020809	yes	down
A_23_P384044	151	46	0	NM_152495	-1.15585	8.18334	-7.39605	0.000185674	0.0143844	1.32017	CNIH3	NM_152495	yes	down
A_23_P24104	136	148	0	NM_002658	-1.15433	10.8515	-8.87014	6.07489e-05	0.00780812	2.46889	PLAU	NM_002658	yes	down
A_24_P751492	228	144	0	NM_001012446	-1.14555	5.42045	-6.05538	0.000607018	0.0277377	0.07461	C9orf128	NM_001012446	yes	down
A_23_P103932	5	4	0	NM_001042747	-1.14449	12.1291	-6.27013	0.000495796	0.0244716	0.288886	FGR	NM_001042747	yes	down
A_33_P3295655	206	120	0	NM_001163	-1.14148	5.52625	-6.14218	0.000558984	0.0262547	0.161946	APBA1	NM_001163	yes	down
A_23_P500381	285	32	0	NM_019859	-1.12911	8.24278	-6.30115	0.000481716	0.0240057	0.319346	HTR7	NM_019859	yes	down
A_23_P211850	349	11	0	NM_020676	-1.12517	9.67839	-7.73701	0.00014119	0.0125631	1.60457	ABHD6	NM_020676	yes	down
A_24_P45476	168	130	0	NM_002995	-1.12489	9.02272	-7.08361	0.000240829	0.0166365	1.04867	XCL1	NM_002995	yes	down
A_23_P358709	351	75	0	NM_020731	-1.12231	8.15798	-5.972	0.00065757	0.0292247	-0.0102069	AHRR	NM_020731	yes	down
A_24_P188800	256	78	0	NM_017923	-1.11961	6.07532	-6.65128	0.000350508	0.0201575	0.654783	2001-03-01	NM_017923	yes	down
A_23_P373464	229	41	0	NM_002285	-1.11373	6.78685	-5.46284	0.00109133	0.0405825	-0.548773	AFF3	NM_002285	yes	down
A_23_P97064	173	161	0	NM_018438	-1.11265	7.0088	-7.2058	0.000217304	0.015686	1.15612	FBXO6	NM_018438	yes	down
A_24_P295010	306	38	0	NM_004155	-1.1109	9.44845	-8.44972	8.21396e-05	0.00950637	2.16188	SERPINB9	NM_004155	yes	down
A_23_P91764	221	51	0	NM_052945	-1.10973	7.33781	-5.55333	0.000995045	0.0382143	-0.450423	TNFRSF13C	NM_052945	yes	down
A_24_P921321	144	44	0	NM_002843	-1.10694	7.50695	-5.48572	0.00106604	0.0400757	-0.523796	PTPRJ	NM_002843	yes	down
A_23_P14165	142	43	0	NM_005292	-1.1067	7.8342	-6.0327	0.000620319	0.0281545	0.051635	GPR18	NM_005292	yes	down
A_23_P339240	355	162	0	NM_014996	-1.10464	6.11381	-5.32801	0.00125482	0.0446679	-0.697515	PLCH1	NM_014996	yes	down
A_23_P43369	58	4	0	NM_014450	-1.1021	7.84075	-7.60326	0.000157016	0.013327	1.49444	SIT1	NM_014450	yes	down
A_32_P100109	33	62	0	NM_004726	-1.09652	6.32432	-5.89363	0.000709446	0.0303381	-0.0907841	REPS2	NM_004726	yes	down
A_23_P111701	128	146	0	NM_004126	-1.09268	8.85418	-6.23508	0.000512266	0.0248841	0.254322	GNG11	NM_004126	yes	down
A_33_P3343485	367	58	0	ENST00000479835	-1.09003	9.28226	-7.38547	0.000187289	0.0143855	1.31115	HIP1	ENST00000479835	yes	down
A_33_P3262758	349	14	0	NM_030930	-1.08639	7.70076	-6.35099	0.00046003	0.023445	0.368027	UNC93B1	NM_030930	yes	down
A_33_P3240507	96	161	0	NM_138444	-1.08593	10.1029	-6.40365	0.000438305	0.0227244	0.419121	KCTD12	NM_138444	yes	down
A_23_P308603	41	92	0	NM_005417	-1.08549	7.66685	-6.73088	0.000326647	0.0194365	0.728955	SRC	NM_005417	yes	down
A_23_P41114	30	59	0	NM_005213	-1.08494	8.11026	-5.61791	0.00093215	0.0367947	-0.380936	CSTA	NM_005213	yes	down
A_23_P47034	329	126	0	NM_002729	-1.08284	7.60351	-6.68752	0.00033941	0.0198153	0.688642	HHEX	NM_002729	yes	down
A_33_P3784253	62	77	0	NM_001128620	-1.08213	11.6764	-6.94667	0.00027069	0.017453	0.926251	PAK1	NM_001128620	yes	down
A_23_P54770	325	158	0	NM_018690	-1.08116	10.8757	-6.62104	0.000360085	0.0205241	0.626403	APOBR	NM_018690	yes	down
A_23_P7791	377	142	0	NM_024576	-1.07781	9.0342	-8.06886	0.000109171	0.0109486	1.87009	OGFRL1	NM_024576	yes	down
A_33_P3226080	217	142	0	NM_207103	-1.07527	6.80539	-6.47786	0.000409626	0.0221313	0.49054	C17orf87	NM_207103	yes	down
A_23_P53557	248	22	0	NM_002342	-1.074	8.07871	-7.02685	0.000252728	0.0168236	0.998192	LTBR	NM_002342	yes	down
A_23_P32233	283	109	0	NM_004235	-1.07158	5.70107	-5.17706	0.00147122	0.0486674	-0.867168	KLF4	NM_004235	yes	down
A_23_P131990	121	80	0	NM_014588	-1.07085	6.03556	-6.42863	0.000428404	0.0225633	0.443241	VSX1	NM_014588	yes	down
A_23_P360804	363	8	0	NM_020939	-1.06835	6.21613	-6.13644	0.000562023	0.0263516	0.156204	CPNE5	NM_020939	yes	down
A_23_P53198	276	109	0	NM_032564	-1.06433	5.36673	-5.64149	0.0009103	0.0362506	-0.355701	DGAT2	NM_032564	yes	down
A_23_P94533	352	140	0	NM_001912	-1.0571	6.18411	-5.21632	0.00141116	0.04812	-0.822716	CTSL1	NM_001912	yes	down
A_23_P85240	48	118	0	NM_016562	-1.05534	8.33979	-7.20416	0.000217602	0.015686	1.15469	TLR7	NM_016562	yes	down
A_24_P62530	383	129	0	NM_021205	-1.0523	7.95032	-6.2384	0.000510678	0.0248518	0.257607	RHOU	NM_021205	yes	down
A_33_P3415092	108	32	0	NM_001127899	-1.0491	8.05892	-6.76638	0.000316605	0.0190955	0.761781	CLCN5	NM_001127899	yes	down
A_33_P3236798	290	111	0	NM_080823	-1.04786	7.56603	-6.1294	0.000565783	0.0264818	0.149144	SRMS	NM_080823	yes	down
A_23_P313389	7	5	0	NM_003358	-1.04318	9.13664	-6.53146	0.000390229	0.0215586	0.541696	UGCG	NM_003358	yes	down
A_33_P3268181	68	88	0	NM_001161404	-1.04234	7.79894	-6.83848	0.00029726	0.0184434	0.828013	LIMS2	NM_001161404	yes	down
A_24_P280113	304	103	0	NM_001560	-1.04168	8.48763	-7.22359	0.000214102	0.0156005	1.17163	IL13RA1	NM_001560	yes	down
A_24_P245298	171	16	0	NM_003809	-1.04139	9.9357	-8.0762	0.000108562	0.0109486	1.87584	TNFSF12	NM_003809	yes	down
A_23_P116512	33	41	0	NM_024841	-1.03648	7.2295	-5.75919	0.000809525	0.0333203	-0.23095	PRR5L	NM_024841	yes	down
A_32_P7015	187	26	0	NM_012339	-1.02905	5.63723	-5.63785	0.000913639	0.03633	-0.359597	TSPAN15	NM_012339	yes	down
A_24_P290751	126	71	0	NM_004416	-1.02882	10.6137	-5.64719	0.000905112	0.0360973	-0.349621	DTX1	NM_004416	yes	down
A_23_P423197	107	46	0	NM_002957	-1.02849	10.9472	-5.24529	0.00136861	0.0471839	-0.790065	RXRA	NM_002957	yes	down
A_23_P74290	180	113	0	NM_052942	-1.0272	8.3918	-6.55956	0.000380478	0.0212655	0.56837	GBP5	NM_052942	yes	down
A_33_P3309556	90	14	0	NM_006504	-1.02298	9.03798	-7.17475	0.000223025	0.0158648	1.12898	PTPRE	NM_006504	yes	down
A_23_P88069	154	25	0	NM_005780	-1.02168	6.29459	-5.49971	0.00105089	0.0397363	-0.508557	LHFP	NM_005780	yes	down
A_23_P357104	335	95	0	NM_001155	-1.02055	11.2086	-5.72248	0.000839543	0.0340875	-0.269652	ANXA6	NM_001155	yes	down
A_23_P500271	252	32	0	NM_001098627	-1.01874	11.4994	-5.78573	0.000788577	0.0326575	-0.20309	IRF5	NM_001098627	yes	down
A_23_P107735	68	81	0	NM_001783	-1.01565	13.0497	-6.14224	0.000558953	0.0262547	0.162005	CD79A	NM_001783	yes	down
A_23_P320739	217	149	0	NM_002397	-1.01411	8.52221	-6.5981	0.000367546	0.0207737	0.604803	MEF2C	NM_002397	yes	down
A_32_P56001	155	130	0	NM_012072	-1.01241	8.86974	-7.00289	0.000257952	0.0169206	0.976764	CD93	NM_012072	yes	down
A_24_P410952	75	59	0	NM_003768	-1.00756	7.88826	-7.05102	0.000247581	0.0166951	1.01973	PEA15	NM_003768	yes	down
A_23_P99942	84	99	0	NM_024652	-1.00224	6.55441	-5.36935	0.00120195	0.0434376	-0.651631	LRRK1	NM_024652	yes	down
A_23_P250212	85	164	0	NM_001080826	-0.99547	10.4837	-7.52914	0.000166648	0.0137395	1.43262	SGK223	NM_001080826	yes	down
A_23_P49816	141	18	0	NM_018404	-0.992406	7.80106	-6.20634	0.00052623	0.0253342	0.225867	ADAP2	NM_018404	yes	down
A_23_P255444	36	86	0	NM_014395	-0.991572	9.00796	-7.05045	0.000247702	0.0166951	1.01922	DAPP1	NM_014395	yes	down
A_33_P3590259	287	32	0	NM_004887	-0.988101	5.30733	-5.25661	0.00135238	0.0470454	-0.777341	CXCL14	NM_004887	yes	down
A_23_P24784	189	116	0	NM_003282	-0.987633	8.41417	-5.68383	0.000872512	0.0350043	-0.310607	TNNI2	NM_003282	yes	down
A_23_P61810	289	13	0	NM_017450	-0.987496	8.1939	-6.50251	0.000400575	0.0218553	0.514106	BAIAP2	NM_017450	yes	down
A_23_P53126	3	154	0	NM_005574	-0.983991	9.39154	-5.20405	0.00142964	0.0482996	-0.83659	LMO2	NM_005574	yes	down
A_33_P3378665	109	58	0	NM_152332	-0.983234	6.16496	-5.72273	0.000839336	0.0340875	-0.269389	TC2N	NM_152332	yes	down
A_32_P32739	267	163	0	NM_153006	-0.982389	7.33727	-5.55911	0.000989217	0.0381535	-0.444171	NAGS	NM_153006	yes	down
A_33_P3311371	130	163	0	NM_198042	-0.980895	8.13149	-6.15761	0.000550901	0.026183	0.177369	PDLIM2	NM_198042	yes	down
A_33_P3359027	159	66	0	NM_001144872	-0.97868	5.92011	-5.15744	0.00150229	0.0495133	-0.889469	CCDC42B	NM_001144872	yes	down
A_23_P141960	381	95	0	NM_203344	-0.977977	6.67697	-5.69413	0.000863588	0.0348033	-0.299675	SERTAD3	NM_203344	yes	down
A_23_P76529	377	2	0	NM_000889	-0.975702	12.9209	-5.87885	0.000719739	0.0306543	-0.106075	ITGB7	NM_000889	yes	down
A_23_P85453	324	60	0	NM_016382	-0.964993	9.76446	-5.84991	0.000740382	0.0313355	-0.136101	CD244	NM_016382	yes	down
A_23_P95060	353	47	0	NM_004443	-0.964383	6.37114	-5.56512	0.000983208	0.0380305	-0.437685	EPHB3	NM_004443	yes	down
A_23_P84448	58	50	0	NM_006000	-0.962718	10.0513	-6.66442	0.000346436	0.0200858	0.667081	TUBA4A	NM_006000	yes	down
A_23_P48997	334	36	0	NM_003978	-0.961956	10.027	-5.58993	0.000958828	0.0375212	-0.410962	PSTPIP1	NM_003978	yes	down
A_23_P13382	64	127	0	NM_001013254	-0.960141	13.2123	-6.51793	0.000395025	0.0216902	0.528817	LSP1	NM_001013254	yes	down
A_23_P252783	295	53	0	NM_014580	-0.957134	7.81603	-5.59481	0.000954117	0.0374621	-0.40572	SLC2A8	NM_014580	yes	down
A_24_P315862	199	144	0	ENST00000390629	-0.955449	9.22198	-6.30236	0.000481179	0.0240057	0.320527		ENST00000390629	yes	down
A_23_P35791	144	136	0	NM_003942	-0.953057	10.0067	-6.98211	0.00026258	0.0170539	0.958135	RPS6KA4	NM_003942	yes	down
A_23_P51231	6	102	0	NM_001031680	-0.950107	12.0121	-6.21511	0.000521925	0.0251719	0.234558	RUNX3	NM_001031680	yes	down
A_23_P126939	378	108	0	NM_003929	-0.948307	7.91842	-6.37178	0.000451312	0.023088	0.388239	RAB7L1	NM_003929	yes	down
A_24_P273245	329	19	0	THC2593778	-0.942677	8.36989	-6.65078	0.000350663	0.0201575	0.654316		THC2593778	yes	down
A_23_P6344	101	17	0	NM_022044	-0.941448	14.7878	-7.04505	0.000248843	0.0167302	1.01441	SDF2L1	NM_022044	yes	down
A_23_P155556	382	140	0	NM_001040199	-0.937965	12.184	-7.22601	0.00021367	0.0156005	1.17373	CLDND1	NM_001040199	yes	down
A_23_P218331	341	99	0	NM_001017916	-0.928579	8.76498	-6.00513	0.000636938	0.0286197	0.023603	CYB561	NM_001017916	yes	down
A_33_P3389153	27	52	0	NM_005990	-0.92437	11.6999	-7.43632	0.000179669	0.0141221	1.35439	STK10	NM_005990	yes	down
A_33_P3242623	294	50	0	NM_014331	-0.918009	7.75616	-5.56046	0.000987873	0.0381535	-0.442723	SLC7A11	NM_014331	yes	down
A_23_P352435	304	51	0	NM_002926	-0.914097	7.37068	-5.23127	0.00138904	0.047705	-0.805861	RGS12	NM_002926	yes	down
A_33_P3423570	9	102	0	NM_024042	-0.913175	11.6023	-6.15627	0.000551603	0.026183	0.176022	METRN	NM_024042	yes	down
A_23_P145957	161	3	0	NM_022445	-0.91009	8.58681	-5.95759	0.000666782	0.0294213	-0.0249655	TPK1	NM_022445	yes	down
A_33_P3228322	316	97	0	NM_173042	-0.906383	7.08523	-5.18414	0.00146018	0.0485407	-0.859137	IL18BP	NM_173042	yes	down
A_33_P3231542	369	48	0	NM_006885	-0.902563	7.20738	-5.94101	0.000677558	0.0295723	-0.0419755	ZFHX3	NM_006885	yes	down
A_33_P3371718	272	149	0	NM_002970	-0.902553	11.7013	-7.08141	0.000241279	0.0166365	1.04672	SAT1	NM_002970	yes	down
A_23_P94552	372	86	0	NM_013390	-0.897483	7.82238	-5.29724	0.00129587	0.0454903	-0.731828	TMEM2	NM_013390	yes	down
A_23_P206510	169	9	0	NM_012201	-0.895215	11.1258	-6.98548	0.000261823	0.0170539	0.961159	GLG1	NM_012201	yes	down
A_23_P122439	136	155	0	NM_181531	-0.89482	7.86276	-6.24379	0.000508116	0.0247718	0.262927	BTN2A2	NM_181531	yes	down
A_23_P166400	351	37	0	NM_001007279	-0.888877	6.51338	-5.35454	0.0012206	0.0439349	-0.66804	RASL10A	NM_001007279	yes	down
A_23_P144959	73	154	0	NM_004385	-0.882769	7.91927	-5.18018	0.00146633	0.0486253	-0.863622	VCAN	NM_004385	yes	down
A_23_P70688	94	43	0	NM_004271	-0.882647	11.5445	-5.25237	0.00135844	0.0471346	-0.78211	LY86	NM_004271	yes	down
A_23_P216920	326	138	0	NM_014397	-0.879768	8.23462	-5.48671	0.00106496	0.0400757	-0.522724	NEK6	NM_014397	yes	down
A_23_P106675	74	87	0	NM_002661	-0.877967	9.14295	-5.80813	0.000771367	0.0321423	-0.179646	PLCG2	NM_002661	yes	down
A_23_P62659	46	3	0	NM_000310	-0.875986	13.055	-6.42826	0.000428551	0.0225633	0.442881	PPT1	NM_000310	yes	down
A_23_P26771	37	28	0	NM_006678	-0.870988	8.34902	-5.85537	0.000736438	0.0312176	-0.130429	CD300C	NM_006678	yes	down
A_24_P403734	303	33	0	NM_015481	-0.870108	9.27192	-6.49462	0.000403447	0.0218852	0.506571	ZNF385A	NM_015481	yes	down
A_23_P99540	118	41	0	NM_004926	-0.867526	11.3248	-7.01577	0.00025513	0.0168279	0.988287	ZFP36L1	NM_004926	yes	down
A_23_P216340	8	127	0	NM_001045556	-0.86469	12.6775	-5.80406	0.000774456	0.0322212	-0.183892	SLA	NM_001045556	yes	down
A_23_P209394	375	13	0	NM_001127184	-0.862583	8.78936	-5.74565	0.000820455	0.0335652	-0.245205	CFLAR	NM_001127184	yes	down
A_23_P20196	382	46	0	NM_005720	-0.857483	12.3173	-6.46611	0.000414022	0.0221817	0.479277	ARPC1B	NM_005720	yes	down
A_23_P75769	123	25	0	NM_024021	-0.850482	8.37738	-5.35097	0.00122514	0.0440395	-0.671997	MS4A4A	NM_024021	yes	down
A_33_P3313929	155	65	0	NM_031409	-0.847643	9.36531	-5.73815	0.000826582	0.0337135	-0.253113	CCR6	NM_031409	yes	down
A_23_P319583	281	127	0	NM_014747	-0.845534	9.57625	-5.30703	0.00128264	0.0452025	-0.720888	RIMS3	NM_014747	yes	down
A_23_P68106	215	7	0	NM_021103	-0.845148	14.8597	-6.50058	0.000401276	0.0218553	0.512263	TMSB10	NM_021103	yes	down
A_23_P69810	10	71	0	NM_032717	-0.844375	10.8248	-6.43264	0.000426841	0.0225633	0.447101	AGPAT9	NM_032717	yes	down
A_23_P8281	186	6	0	NM_000416	-0.842421	10.6165	-6.55432	0.000382273	0.0212655	0.563409	IFNGR1	NM_000416	yes	down
A_33_P3281816	362	5	0	NM_006367	-0.840783	9.75274	-5.53452	0.00101425	0.038731	-0.470769	CAP1	NM_006367	yes	down
A_23_P77401	292	127	0	NM_018340	-0.836398	9.40256	-5.37963	0.00118919	0.0430922	-0.640261	CPPED1	NM_018340	yes	down
A_24_P275073	270	64	0	NM_139155	-0.836136	7.05039	-5.38278	0.00118531	0.0430094	-0.636778	ADAMTS14	NM_139155	yes	down
A_23_P416747	162	26	0	NM_000733	-0.833019	9.44814	-5.52217	0.00102709	0.0391105	-0.484161	CD3E	NM_000733	yes	down
A_23_P2705	51	157	0	NM_005767	-0.83301	10.8715	-6.27256	0.000494676	0.0244716	0.291279	LPAR6	NM_005767	yes	down
A_24_P541919	333	115	0	NM_144973	-0.82301	7.94307	-5.86	0.000733108	0.0311253	-0.125616	DENND5B	NM_144973	yes	down
A_23_P55256	245	163	0	NM_014897	-0.821594	9.18804	-5.96409	0.000662607	0.029285	-0.0183016	ZNF652	NM_014897	yes	down
A_23_P213620	47	86	0	NM_004576	-0.820413	6.86597	-5.21441	0.00141402	0.04812	-0.824874	PPP2R2B	NM_004576	yes	down
A_24_P159434	310	155	0	NM_007261	-0.809162	11.98	-5.95192	0.000670444	0.0294384	-0.0307768	CD300A	NM_007261	yes	down
A_23_P90626	379	86	0	NM_004288	-0.806493	10.0345	-5.74365	0.000822087	0.033581	-0.247316	CYTIP	NM_004288	yes	down
A_23_P128919	347	94	0	NM_002306	-0.804468	10.5799	-5.19133	0.00144907	0.0484702	-0.85099	LGALS3	NM_002306	yes	down
A_24_P70888	57	115	0	NM_012401	-0.801986	9.78577	-5.99324	0.000644256	0.0288524	0.0114874	PLXNB2	NM_012401	yes	down
A_23_P7827	18	138	0	NM_001010919	-0.801123	11.3389	-5.46785	0.00108575	0.0404305	-0.543307	FAM26F	NM_001010919	yes	down
A_23_P55706	148	16	0	NM_006509	-0.800672	10.9492	-6.25789	0.00050148	0.0245816	0.276832	RELB	NM_006509	yes	down
A_23_P251316	329	20	0	NM_001331	-0.799737	8.74817	-5.62268	0.000927683	0.036672	-0.375825	CTNND1	NM_001331	yes	down
A_23_P205697	137	109	0	NM_001933	-0.79693	10.4116	-6.06975	0.000598753	0.0275959	0.0891394	DLST	NM_001933	yes	down
A_24_P143189	143	40	0	NM_021109	-0.79431	16.482	-6.06967	0.000598799	0.0275959	0.0890593	TMSB4X	NM_021109	yes	down
A_23_P414913	161	35	0	NM_022343	-0.789961	12.2981	-5.78194	0.000791529	0.0326794	-0.207061	GLIPR2	NM_022343	yes	down
A_33_P3340424	115	136	0	A_33_P3340424	-0.786268	11.0932	-5.74608	0.000820104	0.0335652	-0.24475			yes	down
A_23_P140434	194	4	0	NM_018728	-0.782263	8.13557	-5.1614	0.00149595	0.0494251	-0.884956	MYO5C	NM_018728	yes	down
A_23_P85171	336	73	0	NM_000117	-0.760222	8.66033	-5.54566	0.00100283	0.0384037	-0.458715	EMD	NM_000117	yes	down
A_23_P151267	341	62	0	NM_016357	-0.755747	10.2697	-5.39786	0.00116694	0.0425721	-0.620137	LIMA1	NM_016357	yes	down
A_24_P100551	32	114	0	NM_020870	-0.752943	8.59878	-5.24752	0.00136541	0.0471839	-0.787564	SH3RF1	NM_020870	yes	down
A_23_P111000	160	32	0	NM_002800	-0.738625	12.8189	-5.32468	0.00125919	0.0446679	-0.701216	PSMB9	NM_002800	yes	down
A_24_P201739	316	27	0	NM_005475	-0.737044	9.37226	-5.66259	0.000891248	0.0356499	-0.333204	SH2B3	NM_005475	yes	down
A_23_P8763	194	158	0	NM_002835	-0.722395	9.82561	-5.53214	0.00101671	0.0387701	-0.473352	PTPN12	NM_002835	yes	down
A_24_P416177	120	150	0	NM_001114	-0.720528	10.175	-5.54774	0.0010007	0.0383768	-0.456457	ADCY7	NM_001114	yes	down
A_33_P3342285	354	42	0	NM_001010935	-0.708512	12.5575	-5.20594	0.00142677	0.0482631	-0.834448	RAP1A	NM_001010935	yes	down
A_23_P83175	277	162	0	NM_001010915	-0.702197	9.82896	-5.23654	0.00138131	0.0475003	-0.799916	PTPLAD2	NM_001010915	yes	down
A_23_P252764	265	119	0	NM_139045	-0.686712	9.12547	-5.18646	0.00145658	0.0485407	-0.856504	SMARCA2	NM_139045	yes	down
A_24_P360269	324	116	0	NM_003730	-0.683827	11.349	-5.19296	0.00144655	0.048446	-0.849135	RNASET2	NM_003730	yes	down
A_23_P20248	113	78	0	NM_002755	-0.680388	11.2765	-5.31944	0.0012661	0.0448541	-0.707051	MAP2K1	NM_002755	yes	down
A_32_P148710	185	158	0	NM_005507	-0.666871	12.9193	-5.24984	0.00136207	0.0471482	-0.784954	CFL1	NM_005507	yes	down
A_23_P98930	113	154	0	NM_018169	-0.657827	10.6097	-5.21979	0.001406	0.0480432	-0.818805	C12orf35	NM_018169	yes	down
A_23_P106973	37	90	0	NM_006640	-0.649954	15.9959	-5.22157	0.00140334	0.0480432	-0.81679	2009-09-01	NM_006640	yes	down

## Sheet: GATA3 upregulated genes
ProbeName	Row	Col	ControlType	SystematicName	logFC	AveExpr	t	P.Value	adj.P.Val	B	GeneSymbol	PrimaryAccession	sig	dir
A_23_P218002	25	67	0	NM_002728	6.3312	8.6152	32.8559	1.17643e-08	0.000158582	9.07669	PRG2	NM_002728	yes	up
A_33_P3276703	207	56	0	NM_003378	5.04151	8.50935	34.8183	7.99148e-09	0.000158582	9.24355	VGF	NM_003378	yes	up
A_23_P139198	2	53	0	NM_033101	4.98216	8.64446	26.9061	4.44642e-08	0.000399585	8.40867	LGALS12	NM_033101	yes	up
A_23_P113111	36	159	0	NM_000044	4.80433	8.0143	23.7896	1.00677e-07	0.00067856	7.92367	AR	NM_000044	yes	up
A_23_P251031	275	123	0	NM_002188	4.26946	7.46765	15.0243	2.07845e-06	0.001601	5.65807	IL13	NM_002188	yes	up
A_33_P3225195	28	43	0	A_33_P3225195	4.06285	6.09923	8.30868	9.11479e-05	0.01003	2.05539			yes	up
A_33_P3372752	160	50	0	XM_001726991	3.78544	6.82541	17.9812	6.40049e-07	0.00101504	6.62162	LOC400682	XM_001726991	yes	up
A_23_P213706	30	60	0	NM_000589	3.55186	6.605	14.6409	2.4603e-06	0.00170076	5.51255	IL4	NM_000589	yes	up
A_23_P117662	89	57	0	NM_002112	3.52323	7.81148	20.6829	2.54267e-07	0.000894255	7.30585	HDC	NM_002112	yes	up
A_32_P25050	234	84	0	NM_172037	3.31627	8.92516	19.4647	3.79641e-07	0.000894255	7.01689	RDH10	NM_172037	yes	up
A_23_P63390	169	81	0	NM_001017986	3.14587	8.15747	19.2352	4.1053e-07	0.000894255	6.95902	FCGR1B	NM_001017986	yes	up
A_23_P79978	138	21	0	NM_020689	3.10319	7.02346	17.2339	8.461e-07	0.00102408	6.40206	SLC24A3	NM_020689	yes	up
A_33_P3357416	17	107	0	ENST00000440800	3.09965	5.61704	6.64353	0.000352934	0.0202019	0.64752		ENST00000440800	yes	up
A_23_P151637	133	79	0	NM_002934	3.06367	10.0706	17.2859	8.29517e-07	0.00102408	6.41781	RNASE2	NM_002934	yes	up
A_23_P163025	282	68	0	NM_002935	3.04963	8.68465	16.918	9.55401e-07	0.0010303	6.30472	RNASE3	NM_002935	yes	up
A_23_P157593	172	145	0	NM_004198	2.95364	7.33637	17.15	8.73662e-07	0.00102408	6.37648	CHRNA6	NM_004198	yes	up
A_23_P18017	277	140	0	NM_001870	2.94645	8.11703	20.9379	2.34484e-07	0.000894255	7.36269	CPA3	NM_001870	yes	up
A_23_P69012	79	14	0	NM_005201	2.92967	7.66596	17.7826	6.88572e-07	0.00102408	6.56468	CCR8	NM_005201	yes	up
A_33_P3387991	224	49	0	NM_001805	2.9212	8.3362	14.6704	2.42825e-06	0.00170076	5.52393	CEBPE	NM_001805	yes	up
A_23_P428129	227	112	0	NM_000076	2.92063	9.14244	15.0467	2.05837e-06	0.001601	5.66639	CDKN1C	NM_000076	yes	up
A_33_P3379396	241	77	0	NM_006121	2.89471	6.33336	10.7609	1.79528e-05	0.00436087	3.67921	KRT1	NM_006121	yes	up
A_23_P116414	213	33	0	NM_007069	2.89241	8.57243	19.0924	4.31206e-07	0.000894255	6.92243	PLA2G16	NM_007069	yes	up
A_23_P159027	97	62	0	NM_015461	2.86149	5.86908	14.8314	2.26136e-06	0.00169351	5.58552	ZNF521	NM_015461	yes	up
A_33_P3265374	19	11	0	NM_001145722	2.76284	8.45957	19.4407	3.82739e-07	0.000894255	7.0109	HOMER3	NM_001145722	yes	up
A_23_P216845	191	1	0	NM_004188	2.72694	6.63261	16.3831	1.17957e-06	0.00117782	6.1334	GFI1B	NM_004188	yes	up
A_23_P8981	160	101	0	NM_000349	2.66268	6.85808	15.7253	1.54273e-06	0.00140077	5.91082	STAR	NM_000349	yes	up
A_24_P403561	9	105	0	NM_002334	2.44335	8.67243	17.0253	9.16564e-07	0.00102961	6.33809	LRP4	NM_002334	yes	up
A_33_P3243023	22	65	0	NM_000678	2.43269	5.37283	7.22979	0.000212997	0.0156005	1.17703	ADRA1D	NM_000678	yes	up
A_23_P13753	370	32	0	NM_006163	2.38959	10.0801	17.2017	8.56552e-07	0.00102408	6.39227	NFE2	NM_006163	yes	up
A_23_P57760	292	78	0	NM_152282	2.38878	9.87791	18.1148	6.09623e-07	0.00101504	6.65935	ACPL2	NM_152282	yes	up
A_23_P151851	134	149	0	NM_014080	2.35676	5.43629	5.94052	0.00067788	0.0295723	-0.04248	DUOX2	NM_014080	yes	up
A_23_P168403	138	119	0	NM_000238	2.32886	5.60946	9.84995	3.14724e-05	0.00593354	3.12841	KCNH2	NM_000238	yes	up
A_23_P211699	202	19	0	THC2477815	2.30433	6.13868	11.3858	1.25146e-05	0.00377125	4.02651		THC2477815	yes	up
A_23_P100642	80	65	0	NM_002686	2.24671	5.57955	7.3223	0.000197271	0.014856	1.25704	PNMT	NM_002686	yes	up
A_24_P333733	220	35	0	NM_005177	2.23211	8.4777	14.2864	2.88639e-06	0.00185279	5.37312	ATP6V0A1	NM_005177	yes	up
A_23_P257111	52	133	0	NM_000507	2.18976	6.64986	8.51695	7.82046e-05	0.00920697	2.21201	FBP1	NM_000507	yes	up
A_24_P208345	297	106	0	NM_033102	2.18939	8.98649	8.96801	5.67295e-05	0.00760909	2.53818	SLC45A3	NM_033102	yes	up
A_23_P51126	183	108	0	NM_016232	2.18933	5.16139	8.67757	6.96422e-05	0.00849572	2.33017	IL1RL1	NM_016232	yes	up
A_33_P3349912	74	60	0	AK125083	2.14841	7.31422	12.1983	8.03562e-06	0.00323344	4.44485	RAB44	AK125083	yes	up
A_23_P37702	240	145	0	NM_003294	2.13337	5.21598	11.0144	1.54729e-05	0.00421362	3.82296	TPSAB1	NM_003294	yes	up
A_33_P3252048	234	148	0	NM_001007533	2.11513	6.16556	12.8415	5.76663e-06	0.00298883	4.75187	DYSFIP1	NM_001007533	yes	up
A_33_P3363271	166	27	0	NM_000724	2.10238	5.29853	5.92369	0.000689024	0.0298461	-0.059782	CACNB2	NM_000724	yes	up
A_33_P3281741	161	80	0	NM_001145664	2.0916	7.5536	13.7274	3.74194e-06	0.0021931	5.14327	RFX8	NM_001145664	yes	up
A_23_P339818	196	137	0	NM_183376	2.04517	9.04577	14.3732	2.7747e-06	0.00185279	5.40772	ARRDC4	NM_183376	yes	up
A_33_P3252781	235	123	0	NM_001012973	2.02206	5.2643	10.8674	1.68595e-05	0.00436087	3.74008	PLAC9	NM_001012973	yes	up
A_33_P3350858	58	154	0	THC2702128	2.00854	5.64568	7.37917	0.000188259	0.014419	1.30577		THC2702128	yes	up
A_23_P17430	144	54	0	NM_017495	1.99566	8.02123	11.0652	1.5025e-05	0.0041334	3.85126	RBM38	NM_017495	yes	up
A_23_P31407	125	21	0	NM_006408	1.98686	5.22473	7.34147	0.00019418	0.0147467	1.27351	AGR2	NM_006408	yes	up
A_32_P217750	184	75	0	NM_002183	1.98532	8.83005	7.66566	0.000149395	0.0130508	1.54604	IL3RA	NM_002183	yes	up
A_24_P96961	42	55	0	NM_025106	1.97716	9.11391	8.40861	8.46564e-05	0.00969021	2.13103	SPSB1	NM_025106	yes	up
A_33_P3305780	33	36	0	NM_001039780	1.97395	6.19533	11.1063	1.4673e-05	0.00412067	3.87406	CCNI2	NM_001039780	yes	up
A_23_P157299	236	94	0	NM_001129	1.96157	11.1728	9.60921	3.67888e-05	0.00622376	2.97318	AEBP1	NM_001129	yes	up
A_32_P105549	79	159	0	NM_001630	1.96132	5.99043	7.61388	0.000155688	0.0133249	1.50325	ANXA8L2	NM_001630	yes	up
A_33_P3278313	296	22	0	NM_001193460	1.94512	6.58755	10.9169	1.63771e-05	0.00434568	3.76815	MSRB3	NM_001193460	yes	up
A_23_P10506	35	126	0	NM_014485	1.93299	9.0437	9.69157	3.48624e-05	0.00621889	3.02677	HPGDS	NM_014485	yes	up
A_23_P109184	43	129	0	NM_002196	1.92882	5.03203	9.73391	3.39171e-05	0.00613695	3.05412	INSM1	NM_002196	yes	up
A_33_P3720733	8	11	0	AK128193	1.9191	5.28482	6.98608	0.000261686	0.0170539	0.961705	FLJ46320	AK128193	yes	up
A_23_P108823	13	111	0	NM_032523	1.91773	5.53711	6.91223	0.000278844	0.0178489	0.895129	OSBPL6	NM_032523	yes	up
A_33_P3210203	175	33	0	NM_032451	1.90427	6.01994	7.26921	0.00020613	0.0152672	1.21123	SPIRE2	NM_032451	yes	up
A_23_P337262	29	134	0	NM_153000	1.90085	5.89092	5.56892	0.000979435	0.0379936	-0.433592	APCDD1	NM_153000	yes	up
A_33_P3289865	126	53	0	NM_006226	1.88432	5.55123	7.56431	0.000161996	0.0135214	1.46202	PLCL1	NM_006226	yes	up
A_33_P3392092	14	128	0	NM_001099733	1.88318	5.21611	9.8088	3.23156e-05	0.00600328	3.10217	ADCYAP1	NM_001099733	yes	up
A_23_P408787	335	34	0	NM_145278	1.87994	5.28181	7.34448	0.0001937	0.0147467	1.27608	C1orf150	NM_145278	yes	up
A_24_P374244	216	87	0	NM_002049	1.86276	5.20641	8.38813	8.5943e-05	0.00976736	2.1156	GATA1	NM_002049	yes	up
A_33_P3382324	157	77	0	NM_012217	1.86195	5.5375	5.55468	0.000993683	0.0382143	-0.448965	TPSD1	NM_012217	yes	up
A_23_P154875	145	37	0	NM_012105	1.84007	6.58328	8.72	6.75625e-05	0.00839393	2.361	BACE2	NM_012105	yes	up
A_33_P3286157	191	28	0	NM_003327	1.81237	8.80532	12.4898	6.90036e-06	0.00315311	4.58648	TNFRSF4	NM_003327	yes	up
A_33_P3395595	191	30	0	NM_031200	1.81165	9.00822	9.52071	3.89951e-05	0.00642279	2.91504	CCR9	NM_031200	yes	up
A_33_P3301940	212	113	0	NM_018945	1.80808	7.50126	10.1706	2.56969e-05	0.00523863	3.32872	PDE7B	NM_018945	yes	up
A_23_P122852	284	65	0	NM_003078	1.79837	7.56623	11.5421	1.14668e-05	0.00375661	4.10981	SMARCD3	NM_003078	yes	up
A_23_P329353	177	62	0	NM_015463	1.79404	5.78454	5.88898	0.000712667	0.0304011	-0.0955927	CNRIP1	NM_015463	yes	up
A_33_P3320062	28	71	0	NM_002662	1.78204	5.35698	8.75748	6.57833e-05	0.00824892	2.38811	PLD1	NM_002662	yes	up
A_32_P132317	164	17	0	NM_001033045	1.77725	7.83779	9.67506	3.52393e-05	0.00621889	3.01606	GPR155	NM_001033045	yes	up
A_33_P3276718	96	36	0	NM_001010934	1.77602	6.66301	9.44267	4.10666e-05	0.00651314	2.86328	HGF	NM_001010934	yes	up
A_23_P109913	42	71	0	NM_006564	1.75717	6.681	8.3116	9.09507e-05	0.01003	2.05761	CXCR6	NM_006564	yes	up
A_23_P46584	23	66	0	NM_139240	1.7374	5.14068	8.46493	8.12299e-05	0.00948033	2.17326	C1orf105	NM_139240	yes	up
A_23_P135239	366	157	0	NM_005077	1.73111	7.91904	11.8076	9.90859e-06	0.00341935	4.24815	TLE1	NM_005077	yes	up
A_24_P925799	207	74	0	ENST00000390369	1.72874	5.52478	8.15519	0.000102253	0.0105641	1.93742		ENST00000390369	yes	up
A_23_P391443	24	53	0	NM_020700	1.71608	5.5446	6.70006	0.000335662	0.0197586	0.700322	PPM1H	NM_020700	yes	up
A_33_P3316786	367	137	0	NM_080759	1.68845	7.67929	10.8221	1.73146e-05	0.00436087	3.7143	DACH1	NM_080759	yes	up
A_23_P409489	139	110	0	NM_004088	1.66293	9.90836	9.32769	4.43511e-05	0.0065529	2.78617	DNTT	NM_004088	yes	up
A_23_P33759	257	61	0	NM_004753	1.66186	8.02004	10.711	1.84921e-05	0.00445132	3.65048	DHRS3	NM_004753	yes	up
A_23_P108673	1	79	0	NM_032181	1.64306	5.39594	6.75577	0.000319569	0.0191884	0.751987	FAM176A	NM_032181	yes	up
A_23_P29124	370	135	0	NM_000407	1.62811	6.71867	8.35028	8.8379e-05	0.00988671	2.08699	GP1BB	NM_000407	yes	up
A_24_P92174	19	65	0	ENST00000390597	1.6173	5.28276	6.94428	0.000271246	0.017453	0.924098		ENST00000390597	yes	up
A_33_P3232294	292	95	0	NM_002223	1.61145	10.4327	10.8669	1.6864e-05	0.00436087	3.73983	ITPR2	NM_002223	yes	up
A_23_P44724	259	24	0	NM_001321	1.59757	10.9082	5.51467	0.00103497	0.0392996	-0.4923	CSRP2	NM_001321	yes	up
A_24_P133905	211	104	0	NM_005064	1.59313	5.09147	6.46927	0.000412834	0.0221713	0.48231	CCL23	NM_005064	yes	up
A_33_P3310780	298	54	0	NM_005231	1.58748	5.26941	5.44621	0.00111015	0.0410435	-0.566984	CTTN	NM_005231	yes	up
A_23_P25964	354	37	0	NM_000153	1.57714	11.2948	10.9102	1.64414e-05	0.00434568	3.76437	GALC	NM_000153	yes	up
A_23_P163209	250	97	0	NM_020396	1.56211	6.39747	5.70578	0.000853618	0.0345549	-0.287329	BCL2L10	NM_020396	yes	up
A_33_P3298062	206	27	0	NM_001023587	1.56052	9.99406	12.0591	8.6521e-06	0.00328536	4.3757	ABCC5	NM_001023587	yes	up
A_33_P3211018	317	141	0	A_33_P3211018	1.5485	5.22575	7.62254	0.000154615	0.0133177	1.51042			yes	up
A_23_P34066	168	111	0	NM_002186	1.54007	8.16915	9.39267	4.24597e-05	0.00651314	2.82987	IL9R	NM_002186	yes	up
A_24_P115932	29	10	0	NM_004778	1.52586	6.93917	8.17049	0.00010108	0.0105625	1.94927	PTGDR2	NM_004778	yes	up
A_23_P102391	40	64	0	NM_014585	1.5239	9.23209	11.2064	1.38541e-05	0.00393226	3.92921	SLC40A1	NM_014585	yes	up
A_23_P15146	278	77	0	NM_001012631	1.52302	11.5386	7.10913	0.000235687	0.0164974	1.07125	IL32	NM_001012631	yes	up
A_23_P343963	349	24	0	NM_138435	1.51144	5.61993	8.24051	9.59015e-05	0.0102599	2.00326	FAM83F	NM_138435	yes	up
A_33_P3384133	248	72	0	NM_001163075	1.51077	5.04487	7.19231	0.00021977	0.0157391	1.14434	C17orf99	NM_001163075	yes	up
A_24_P42557	328	77	0	NM_001018036	1.49278	6.61094	7.32483	0.00019686	0.014856	1.25922	TSHR	NM_001018036	yes	up
A_33_P3298775	202	24	0	NM_214710	1.48899	13.311	11.389	1.24922e-05	0.00377125	4.02822	PRSS57	NM_214710	yes	up
A_24_P261760	146	148	0	NM_005810	1.4863	5.13513	7.28991	0.000202623	0.0151322	1.22913	KLRG1	NM_005810	yes	up
A_23_P58506	120	60	0	NM_012081	1.47536	8.18034	10.2011	2.52148e-05	0.00518925	3.34736	ELL2	NM_012081	yes	up
A_23_P217468	163	12	0	NM_002025	1.43355	4.92309	7.46302	0.000175809	0.0140526	1.37698	AFF2	NM_002025	yes	up
A_23_P137470	42	46	0	NM_020808	1.4282	6.83334	8.25504	9.48657e-05	0.0102067	2.0144	SIPA1L2	NM_020808	yes	up
A_24_P260443	252	154	0	NM_003248	1.422	6.22822	6.70714	0.000333566	0.0196782	0.706913	THBS4	NM_003248	yes	up
A_33_P3315779	29	144	0	NM_001165136	1.40507	6.10369	6.10922	0.000576702	0.0268067	0.128897	HERC6	NM_001165136	yes	up
A_24_P94402	358	19	0	NM_005378	1.40485	6.23617	5.97134	0.000657988	0.0292247	-0.010882	MYCN	NM_005378	yes	up
A_33_P3280759	76	78	0	ENST00000380931	1.40143	5.13818	5.72965	0.000833589	0.033948	-0.262086		ENST00000380931	yes	up
A_23_P336198	141	137	0	NM_138426	1.39039	8.65268	10.2571	2.43532e-05	0.0050954	3.38153	GLCCI1	NM_138426	yes	up
A_23_P114057	23	86	0	NM_017789	1.37084	9.44525	7.49579	0.000171199	0.0139022	1.40461	SEMA4C	NM_017789	yes	up
A_23_P120812	190	116	0	NM_020070	1.36635	12.6109	9.68403	3.5034e-05	0.00621889	3.02188	IGLL1	NM_020070	yes	up
A_33_P3424328	42	141	0	ENST00000229824	1.35942	5.4895	6.14825	0.000555792	0.0261961	0.168011		ENST00000229824	yes	up
A_23_P165598	1	55	0	NM_001017920	1.35637	5.80355	7.51036	0.000169194	0.0137808	1.41686	DAPL1	NM_001017920	yes	up
A_23_P49759	196	73	0	NM_002981	1.35232	7.60605	7.7416	0.00014068	0.0125631	1.60831	CCL1	NM_002981	yes	up
A_23_P142255	54	85	0	NM_020209	1.35111	8.27677	6.65309	0.000349943	0.0201575	0.656481	SHD	NM_020209	yes	up
A_23_P77103	22	106	0	NM_003104	1.34696	10.4821	7.92703	0.000121722	0.0116784	1.75793	SORD	NM_003104	yes	up
A_23_P163567	324	123	0	NM_018667	1.33616	13.2801	8.29356	9.2179e-05	0.0100613	2.04386	SMPD3	NM_018667	yes	up
A_23_P215111	71	93	0	NM_020632	1.33293	6.1625	7.7365	0.000141247	0.0125631	1.60414	ATP6V0A4	NM_020632	yes	up
A_23_P163087	317	49	0	NM_007361	1.32179	6.17074	7.6641	0.000149581	0.0130508	1.54475	NID2	NM_007361	yes	up
A_24_P390060	186	33	0	NM_138451	1.31667	8.18884	9.3737	4.30022e-05	0.00651314	2.81714	IQCD	NM_138451	yes	up
A_23_P101683	77	84	0	NM_001828	1.29647	5.15663	6.0667	0.000600496	0.0276269	0.0860595	CLC	NM_001828	yes	up
A_23_P164057	95	55	0	NM_002404	1.29295	9.37684	9.39449	4.24079e-05	0.00651314	2.83109	MFAP4	NM_002404	yes	up
A_23_P116614	104	121	0	NM_001014811	1.28395	8.45399	7.6693	0.000148964	0.0130508	1.54904	ME3	NM_001014811	yes	up
A_23_P86653	168	115	0	NM_002727	1.28083	13.1666	8.25299	9.5011e-05	0.0102067	2.01283	SRGN	NM_002727	yes	up
A_23_P210176	295	147	0	NM_000210	1.27286	8.03431	7.0115	0.00025606	0.0168375	0.984477	ITGA6	NM_000210	yes	up
A_24_P154037	234	61	0	NM_003749	1.26836	7.81623	6.81776	0.000302678	0.0186012	0.809046	IRS2	NM_003749	yes	up
A_33_P3321205	232	94	0	NM_001159531	1.26677	6.95755	7.6343	0.000153171	0.0132904	1.52016	BEGAIN	NM_001159531	yes	up
A_23_P404667	289	12	0	NM_001197	1.25798	6.49664	6.81875	0.000302418	0.0186012	0.809946	BIK	NM_001197	yes	up
A_33_P3331491	307	113	0	NM_001162371	1.24777	8.60365	9.01885	5.47614e-05	0.0074564	2.57387	LOC728392	NM_001162371	yes	up
A_33_P3384432	210	126	0	NM_001178138	1.24547	12.3937	9.31257	4.48051e-05	0.0065529	2.77594	TFDP2	NM_001178138	yes	up
A_23_P159952	376	104	0	NM_018476	1.24514	6.77069	7.58571	0.000159238	0.013374	1.47985	BEX1	NM_018476	yes	up
A_33_P3298139	167	112	0	NM_001012288	1.23938	5.85619	6.6099	0.000363686	0.0206856	0.615922	CRLF2	NM_001012288	yes	up
A_23_P63232	190	92	0	NM_130898	1.23446	9.94749	6.20105	0.000528848	0.0253795	0.220615	CREB3L4	NM_130898	yes	up
A_33_P3389658	181	154	0	NM_001165899	1.23054	7.06855	6.7346	0.00032558	0.0194365	0.732395	PDE4D	NM_001165899	yes	up
A_24_P176714	227	92	0	NM_015681	1.23004	5.69561	6.47408	0.000411035	0.022163	0.486916	B9D1	NM_015681	yes	up
A_33_P3394868	274	156	0	NM_001163724	1.22543	6.10292	7.26562	0.000206743	0.0152707	1.20813	LOC388588	NM_001163724	yes	up
A_32_P114284	226	139	0	NM_001079526	1.22247	11.2948	9.28594	4.56172e-05	0.00657668	2.75791	IKZF2	NM_001079526	yes	up
A_23_P423331	332	38	0	NM_032536	1.21751	7.38619	6.72247	0.000329079	0.0194989	0.721155	NTNG2	NM_032536	yes	up
A_33_P3395675	1	149	0	ENST00000390323	1.1959	12.3775	7.60446	0.000156865	0.013327	1.49544		ENST00000390323	yes	up
A_33_P3213029	229	113	0	NM_017763	1.19225	5.93022	5.89274	0.000710065	0.0303381	-0.0917093	RNF43	NM_017763	yes	up
A_33_P3412975	71	148	0	NM_175875	1.18362	6.97581	6.8917	0.000283838	0.0180053	0.876508	SIX5	NM_175875	yes	up
A_23_P48936	148	129	0	NM_005902	1.18258	7.19357	7.09411	0.000238699	0.0165859	1.05797	SMAD3	NM_005902	yes	up
A_23_P121533	77	68	0	NM_012445	1.17972	10.9829	8.27229	9.36516e-05	0.0101808	2.02761	SPON2	NM_012445	yes	up
A_23_P51019	226	25	0	NM_021007	1.17071	6.70009	5.84431	0.000744448	0.0314582	-0.141917	SCN2A	NM_021007	yes	up
A_33_P3238944	17	99	0	A_33_P3238944	1.15475	7.14059	7.63054	0.000153631	0.0132904	1.51705			yes	up
A_33_P3296205	125	155	0	NM_183422	1.15266	11.2212	9.32021	4.45749e-05	0.0065529	2.78111	TSC22D1	NM_183422	yes	up
A_33_P3242863	197	115	0	NM_020201	1.1402	10.8544	8.59894	7.36932e-05	0.00883008	2.27261	NT5M	NM_020201	yes	up
A_33_P3315698	228	70	0	NM_001206673	1.13725	6.0319	5.40772	0.0011551	0.042197	-0.609265	ABHD12B	NM_001206673	yes	up
A_23_P398566	320	89	0	NM_173200	1.13517	6.61082	6.84532	0.000295495	0.0184411	0.834267	NR4A3	NM_173200	yes	up
A_23_P24433	150	137	0	NM_003793	1.13177	7.44162	7.30532	0.000200056	0.0150237	1.24243	CTSF	NM_003793	yes	up
A_23_P500614	216	31	0	NM_001243	1.12993	8.86344	6.87099	0.000288978	0.0182884	0.857675	TNFRSF8	NM_001243	yes	up
A_33_P3416822	303	55	0	NM_001080439	1.12203	6.51007	6.26197	0.000499574	0.0245776	0.280858	HSF5	NM_001080439	yes	up
A_32_P46840	188	90	0	CR596712	1.11921	7.09096	7.29174	0.000202315	0.0151322	1.23071	LOC729680	CR596712	yes	up
A_23_P259071	88	149	0	NM_001657	1.1192	7.18144	5.90424	0.000702163	0.0301919	-0.0798311	AREG	NM_001657	yes	up
A_33_P3686706	200	152	0	AL043142	1.11892	5.46366	5.92257	0.000689772	0.0298461	-0.0609334	C14orf99	AL043142	yes	up
A_23_P407565	182	104	0	NM_001337	1.11738	9.6169	6.73172	0.000326407	0.0194365	0.729729	CX3CR1	NM_001337	yes	up
A_33_P3265749	151	132	0	NM_198717	1.11649	5.8292	5.38799	0.00117892	0.0428353	-0.631021	PTGER3	NM_198717	yes	up
A_23_P131215	250	87	0	NM_006891	1.11479	6.3541	5.89321	0.000709738	0.0303381	-0.0912207	CRYGD	NM_006891	yes	up
A_23_P203743	181	103	0	NM_012296	1.11422	11.7002	6.2591	0.000500914	0.0245816	0.278025	GAB2	NM_012296	yes	up
A_23_P211207	102	134	0	NM_001112	1.10943	8.56605	8.12354	0.00010473	0.0107173	1.91281	ADARB1	NM_001112	yes	up
A_23_P166269	93	48	0	NM_058186	1.10599	6.11974	6.34607	0.000462119	0.0234628	0.36324	FAM3B	NM_058186	yes	up
A_23_P94319	63	69	0	NM_014867	1.1039	9.15188	8.17101	0.00010104	0.0105625	1.94967	KBTBD11	NM_014867	yes	up
A_23_P124108	42	16	0	NM_000632	1.10153	7.80792	6.79607	0.000308472	0.0188154	0.789129	ITGAM	NM_000632	yes	up
A_32_P130788	127	25	0	NM_001010971	1.09718	6.86286	5.9051	0.000701573	0.0301919	-0.0789384	SAMD13	NM_001010971	yes	up
A_23_P215419	253	128	0	NM_004968	1.08274	6.84174	6.7286	0.000327305	0.0194365	0.726839	ICA1	NM_004968	yes	up
A_23_P48056	353	130	0	NM_006825	1.06915	5.91542	5.82716	0.000757073	0.0317923	-0.159777	CKAP4	NM_006825	yes	up
A_24_P260101	95	135	0	NM_007289	1.06779	6.84548	5.57707	0.000971379	0.0377899	-0.424802	MME	NM_007289	yes	up
A_24_P940644	280	62	0	NM_003061	1.06701	6.0881	6.02063	0.000627535	0.0284189	0.0393722	SLIT1	NM_003061	yes	up
A_23_P8561	131	128	0	NM_001040457	1.06605	9.57181	6.50428	0.000399931	0.0218553	0.515803	RHBDD2	NM_001040457	yes	up
A_23_P118025	38	59	0	NM_022355	1.0619	6.73968	6.33153	0.000468365	0.0236463	0.349053	DPEP2	NM_022355	yes	up
A_33_P3287825	80	34	0	NM_022742	1.05398	9.91865	8.20794	9.82716e-05	0.0104719	1.97821	CCDC136	NM_022742	yes	up
A_23_P10647	8	129	0	NM_018659	1.05196	7.1262	6.86638	0.000290138	0.0183024	0.853472	CYTL1	NM_018659	yes	up
A_23_P53039	24	65	0	NM_002301	1.04702	6.48417	6.25061	0.000504895	0.0247041	0.269653	LDHC	NM_002301	yes	up
A_24_P156113	66	35	0	NM_014601	1.04453	6.33113	5.22678	0.00139563	0.0478705	-0.810912	EHD2	NM_014601	yes	up
A_32_P66881	139	62	0	NM_138554	1.04174	7.20148	5.2394	0.00137715	0.0474174	-0.796693	TLR4	NM_138554	yes	up
A_23_P140450	31	60	0	NM_003645	1.04169	7.63708	7.05272	0.000247224	0.0166951	1.02124	SLC27A2	NM_003645	yes	up
A_32_P88415	105	50	0	NM_133371	1.03666	7.89931	6.10043	0.000581534	0.0269384	0.120059	MYOZ3	NM_133371	yes	up
A_23_P66881	70	102	0	NM_003835	1.03638	7.56047	6.83876	0.000297189	0.0184434	0.828265	RGS9	NM_003835	yes	up
A_33_P3363260	372	143	0	NM_173582	1.03635	8.41401	5.96898	0.00065949	0.0292432	-0.0132998	PGM2L1	NM_173582	yes	up
A_23_P110851	101	84	0	NM_198253	1.03553	9.68374	7.7441	0.000140403	0.0125631	1.61035	TERT	NM_198253	yes	up
A_23_P2582	138	94	0	NM_015401	1.03507	9.36478	6.98147	0.000262723	0.0170539	0.957564	HDAC7	NM_015401	yes	up
A_23_P52986	81	129	0	NM_152718	1.03281	10.691	7.76299	0.000138331	0.0125148	1.62574	VWCE	NM_152718	yes	up
A_23_P142070	206	104	0	NM_012466	1.0295	5.14181	5.21203	0.0014176	0.0481342	-0.827572	TSPAN16	NM_012466	yes	up
A_23_P44964	351	30	0	NM_001010924	1.01713	6.9675	6.48573	0.000406713	0.022018	0.498068	FAM171A1	NM_001010924	yes	up
A_33_P3250671	228	40	0	NM_003202	1.01467	9.41972	6.39478	0.000441883	0.0227785	0.410536	TCF7	NM_003202	yes	up
A_23_P401547	114	75	0	NM_015480	1.01273	5.60021	5.475	0.00107781	0.0402463	-0.535496	PVRL3	NM_015480	yes	up
A_24_P401870	356	89	0	NM_207511	1.01059	6.1601	5.3323	0.00124921	0.0446076	-0.692739	C9orf139	NM_207511	yes	up
A_32_P103291	361	96	0	NM_022743	1.00815	11.2156	7.97904	0.000116938	0.0113212	1.79928	SMYD3	NM_022743	yes	up
A_33_P3465247	113	79	0	NM_007054	1.00688	10.0954	7.09496	0.000238527	0.0165859	1.05872	KIF3A	NM_007054	yes	up
A_32_P96036	112	53	0	NM_001093725	1.00584	8.93765	6.78388	0.000311782	0.0189316	0.777913	MEX3A	NM_001093725	yes	up
A_23_P73150	279	68	0	NM_031421	1.0016	6.54982	5.39651	0.00116856	0.0425736	-0.621616	TTC25	NM_031421	yes	up
A_33_P3384287	44	14	0	NM_002579	1.00058	8.80262	7.08456	0.000240636	0.0166365	1.04951	PALM	NM_002579	yes	up
A_23_P127288	101	28	0	NM_000417	1.00005	6.44958	6.00198	0.000638865	0.0286586	0.0203989	IL2RA	NM_000417	yes	up
A_24_P521994	275	118	0	NM_017644	0.992645	8.17381	6.5535	0.000382557	0.0212655	0.562626	KLHL24	NM_017644	yes	up
A_33_P3384932	167	109	0	NM_181843	0.99129	11.5778	7.51117	0.000169083	0.0137808	1.41754	NUDT8	NM_181843	yes	up
A_23_P130149	246	106	0	NM_001976	0.982958	9.05762	7.40714	0.000183998	0.0143151	1.32961	ENO3	NM_001976	yes	up
A_33_P3209741	271	155	0	NM_031303	0.978653	7.21328	6.06128	0.000603608	0.0276756	0.0805813	KATNAL2	NM_031303	yes	up
A_33_P3353816	35	33	0	NM_000885	0.971287	11.8985	7.56508	0.000161896	0.0135214	1.46266	ITGA4	NM_000885	yes	up
A_23_P134925	74	71	0	NM_004331	0.968744	9.89594	6.687	0.000339565	0.0198153	0.68816	BNIP3L	NM_004331	yes	up
A_23_P430902	27	143	0	NM_178832	0.9676	6.05211	5.19828	0.00143842	0.0483985	-0.84312	MORN4	NM_178832	yes	up
A_23_P138541	15	126	0	NM_003739	0.966901	10.5638	7.05609	0.000246517	0.0166951	1.02424	AKR1C3	NM_003739	yes	up
A_23_P307860	376	67	0	NM_174959	0.962249	8.12457	6.69476	0.000337241	0.0197653	0.695387	SVOPL	NM_174959	yes	up
A_23_P99386	109	143	0	NM_003701	0.953944	7.33479	5.89659	0.000707406	0.0303381	-0.0877265	TNFSF11	NM_003701	yes	up
A_24_P165864	361	107	0	NM_014879	0.949801	8.82033	6.43141	0.000427319	0.0225633	0.445919	P2RY14	NM_014879	yes	up
A_33_P3364348	179	56	0	NM_020647	0.948361	7.78835	6.41009	0.000435729	0.0226986	0.425345	JPH1	NM_020647	yes	up
A_33_P3348802	193	15	0	ENST00000420509	0.948201	8.47268	6.51967	0.000394405	0.0216902	0.530474		ENST00000420509	yes	up
A_23_P215956	110	8	0	NM_002467	0.945388	12.4499	6.90857	0.000279729	0.0178489	0.891807	MYC	NM_002467	yes	up
A_23_P78053	287	18	0	NM_030802	0.943624	10.6897	6.56145	0.00037983	0.0212655	0.570167	FAM117A	NM_030802	yes	up
A_33_P3217689	11	83	0	NM_152405	0.943236	7.43767	6.24414	0.000507949	0.0247718	0.263275	JMY	NM_152405	yes	up
A_23_P91814	180	97	0	NM_017875	0.94204	9.2985	6.56102	0.000379979	0.0212655	0.569754	SLC25A38	NM_017875	yes	up
A_33_P3682006	352	129	0	ENST00000425189	0.941221	7.46104	6.21707	0.00052097	0.0251709	0.236497		ENST00000425189	yes	up
A_23_P77048	40	96	0	NM_001039355	0.9393	12.7935	5.59606	0.000952912	0.0374621	-0.404376	SLC25A29	NM_001039355	yes	up
A_23_P22682	145	132	0	NM_016608	0.93775	8.99128	6.83459	0.000298269	0.0184434	0.824454	ARMCX1	NM_016608	yes	up
A_23_P94501	111	51	0	NM_000700	0.934086	13.2377	6.85067	0.000294125	0.0184076	0.839146	ANXA1	NM_000700	yes	up
A_23_P118203	62	134	0	NM_145252	0.933746	6.14409	5.27034	0.00133299	0.0465041	-0.76194	ZG16B	NM_145252	yes	up
A_23_P4551	149	3	0	NM_015559	0.927313	6.45726	5.55414	0.000994219	0.0382143	-0.449539	SETBP1	NM_015559	yes	up
A_23_P156284	24	104	0	NM_080881	0.926932	11.806	5.79736	0.000779588	0.0323847	-0.190909	DBN1	NM_080881	yes	up
A_23_P142560	349	7	0	NM_014795	0.925847	7.38392	5.33474	0.00124603	0.0445532	-0.690025	ZEB2	NM_014795	yes	up
A_23_P438	206	33	0	NM_017773	0.922746	7.96467	5.75149	0.000815722	0.0335242	-0.239055	LAX1	NM_017773	yes	up
A_33_P3302916	363	152	0	NM_021813	0.921855	6.99641	5.67469	0.000880518	0.035273	-0.320321	BACH2	NM_021813	yes	up
A_23_P394064	15	142	0	NM_012232	0.92009	8.03853	5.78296	0.000790732	0.0326794	-0.20599	PTRF	NM_012232	yes	up
A_23_P250347	353	9	0	NM_001744	0.919192	8.13989	5.92783	0.000686266	0.0297935	-0.0555265	CAMK4	NM_001744	yes	up
A_24_P71904	22	145	0	NM_000860	0.914485	6.33217	5.48345	0.00106852	0.0400757	-0.526279	HPGD	NM_000860	yes	up
A_23_P310274	59	57	0	NM_002770	0.90895	6.90621	5.181	0.00146507	0.0486253	-0.862701	PRSS2	NM_002770	yes	up
A_23_P34233	201	2	0	NM_014298	0.90532	10.5386	6.42411	0.000430176	0.0225633	0.438885	QPRT	NM_014298	yes	up
A_23_P94546	131	104	0	NM_025211	0.902343	8.61402	5.58985	0.000958907	0.0375212	-0.41105	GKAP1	NM_025211	yes	up
A_23_P210210	4	149	0	NM_001430	0.885431	8.35074	5.98501	0.000649383	0.0290338	0.00308112	EPAS1	NM_001430	yes	up
A_33_P3842886	16	78	0	NM_013284	0.877234	10.7718	6.62939	0.00035741	0.0204148	0.634254	POLM	NM_013284	yes	up
A_24_P8220	298	88	0	NM_004807	0.87663	12.265	5.57761	0.000970855	0.0377899	-0.424228	HS6ST1	NM_004807	yes	up
A_33_P3239287	363	136	0	NM_001005271	0.864554	11.8244	6.79309	0.000309277	0.0188219	0.78639	CHD3	NM_001005271	yes	up
A_23_P76102	191	149	0	NM_005811	0.863538	9.02173	6.31206	0.000476871	0.0239413	0.330031	GDF11	NM_005811	yes	up
A_23_P218086	48	152	0	NM_001143819	0.85645	11.0292	6.14832	0.000555754	0.0261961	0.168083	TPCN1	NM_001143819	yes	up
A_24_P203056	259	30	0	NM_020993	0.849609	10.0535	6.14964	0.000555059	0.0261961	0.169407	BCL7A	NM_020993	yes	up
A_24_P396753	47	101	0	NM_021643	0.847496	8.05633	5.98176	0.000651414	0.0290764	-0.000231309	TRIB2	NM_021643	yes	up
A_32_P170925	230	45	0	NM_052883	0.843434	7.54746	5.2532	0.00135725	0.0471346	-0.781174	TXNRD3	NM_052883	yes	up
A_33_P3262191	86	63	0	NM_014427	0.83959	10.7526	5.63604	0.000915304	0.0363426	-0.361534	CPNE7	NM_014427	yes	up
A_23_P61371	197	27	0	NM_198282	0.829158	11.506	6.4091	0.000436124	0.0226986	0.424388	TMEM173	NM_198282	yes	up
A_23_P350689	251	23	0	NM_173570	0.814301	8.5955	5.27689	0.00132384	0.046386	-0.754596	ZDHHC23	NM_173570	yes	up
A_33_P3327265	377	116	0	NM_001098815	0.811955	9.27531	5.51287	0.00103687	0.0393164	-0.494254	KIAA0748	NM_001098815	yes	up
A_23_P124642	195	119	0	NM_005739	0.808365	10.9381	5.59429	0.000954617	0.0374621	-0.406278	RASGRP1	NM_005739	yes	up
A_23_P1962	244	33	0	NM_004585	0.786965	12.5395	6.01214	0.000632665	0.0285353	0.0307409	RARRES3	NM_004585	yes	up
A_33_P3767927	161	129	0	NM_001018077	0.779234	11.9739	6.37308	0.000450773	0.023088	0.3895	NR3C1	NM_001018077	yes	up
A_23_P168868	267	43	0	NM_014754	0.779073	13.569	6.27407	0.000493985	0.0244716	0.292757	PTDSS1	NM_014754	yes	up
A_23_P67847	22	135	0	NM_024572	0.774078	8.39821	5.36448	0.00120805	0.0435997	-0.657027	GALNT14	NM_024572	yes	up
A_23_P31896	124	148	0	NM_003033	0.773777	8.78575	5.3254	0.00125824	0.0446679	-0.700417	ST3GAL1	NM_003033	yes	up
A_32_P28939	179	123	0	NM_001001655	0.768454	11.0538	5.79548	0.000781028	0.0323946	-0.19287	ALKBH2	NM_001001655	yes	up
A_24_P379750	150	101	0	NM_002357	0.760235	9.13454	5.5429	0.00100564	0.0384569	-0.4617	MXD1	NM_002357	yes	up
A_23_P397120	363	158	0	NM_001136503	0.75268	9.74848	5.33709	0.00124299	0.0445032	-0.687415	C19orf77	NM_001136503	yes	up
A_23_P134953	149	110	0	NM_001122	0.737425	9.04603	5.44081	0.00111633	0.0411714	-0.572898	PLIN2	NM_001122	yes	up
A_24_P64100	291	59	0	ENST00000399967	0.736596	9.18576	5.56542	0.000982912	0.0380305	-0.437364		ENST00000399967	yes	up
A_32_P100439	92	57	0	NM_152793	0.704208	9.40403	5.34363	0.00123454	0.0442595	-0.680146	C7orf41	NM_152793	yes	up
A_23_P81973	308	105	0	NM_014234	0.70281	10.0476	5.20153	0.00143346	0.0483681	-0.839437	HSD17B8	NM_014234	yes	up
A_23_P166280	26	37	0	ENST00000407780	0.691581	9.51569	5.27006	0.00133337	0.0465041	-0.762246	ICOSLG	ENST00000407780	yes	up
A_33_P3220919	167	113	0	NM_005160	0.644778	12.2145	5.18512	0.00145866	0.0485407	-0.858029	ADRBK2	NM_005160	yes	up
