# Supplementary material for: GATA3 induces human T-cell commitment by restraining Notch activity and repressing NK-cell fate
Source: Nat Commun. 2016 Apr 6;7:11171. doi: 10.1038/ncomms11171 (PMC4823830; doi:10.1038/ncomms11171)
Supplement: Supplementary Data 2 — Full micro-array data from GATA3 versus control shRNA transduced RPMI-8402 cells, 48 hours following transduction. Data shows average of 2 independent experiments. [file ncomms11171-s3.xlsx]

## Sheet: all
ProbeName	Row	Col	ControlType	SystematicName	logFC	AveExpr	t	P.Value	adj.P.Val	B	GeneSymbol	PrimaryAccession	sig	dir
A_23_P117602	96	76	0	NM_004131	3.34287	10.5884	33.2907	6.07823e-12	9.09638e-08	16.0518	GZMB	NM_004131	yes	up
A_33_P3294509	223	4	0	NM_000610	-2.83481	9.56456	-27.0389	5.21455e-11	5.20256e-07	14.7152	CD44	NM_000610	yes	down
A_33_P3220837	145	31	0	NM_005461	2.51818	13.5263	24.7741	1.28349e-10	9.60402e-07	14.0863	MAFB	NM_005461	yes	up
A_32_P8221	35	81	0	NM_000845	2.21511	8.86205	20.9864	7.03581e-10	2.10589e-06	12.7966	GRM8	NM_000845	yes	up
A_33_P3257678	62	144	0	NM_001005464	2.16122	14.2545	20.4135	9.33469e-10	2.3283e-06	12.5703	HIST2H3A	NM_001005464	yes	up
A_23_P315602	148	69	0	NM_016300	2.40094	7.14015	20.1305	1.07641e-09	2.47832e-06	12.455	ARPP21	NM_016300	yes	up
A_24_P120934	269	49	0	NM_006705	2.336	7.23882	19.725	1.32467e-09	2.83204e-06	12.2856	GADD45G	NM_006705	yes	up
A_33_P3743432	171	95	0	AY746433	2.41953	8.05605	19.1662	1.77521e-09	3.54225e-06	12.0439	DEFA8P	AY746433	yes	up
A_33_P3423420	188	128	0	NM_024702	2.21955	7.3659	18.8549	2.09705e-09	3.92292e-06	11.9048	ZNF750	NM_024702	yes	up
A_33_P3289121	177	82	0	NM_032411	2.11048	8.16378	18.3546	2.75609e-09	4.69244e-06	11.6746	C2orf40	NM_032411	yes	up
A_23_P41804	46	116	0	NM_033120	1.9279	11.1175	18.312	2.82195e-09	4.69244e-06	11.6545	NKD2	NM_033120	yes	up
A_33_P3278649	286	49	0	NM_203468	2.08142	7.49248	17.9133	3.52814e-09	5.28004e-06	11.4642	ENTPD2	NM_203468	yes	up
A_24_P181254	305	92	0	NM_006418	-1.75223	12.9804	-17.6742	4.04306e-09	5.76251e-06	11.3472	OLFM4	NM_006418	yes	down
A_23_P431268	306	81	0	NM_014935	-1.74946	9.87617	-17.0612	5.77965e-09	7.86322e-06	11.0374	PLEKHA6	NM_014935	yes	down
A_33_P3367396	41	51	0	NM_207468	1.87568	9.04766	16.3573	8.8443e-09	1.15095e-05	10.663	FAM177B	NM_207468	yes	up
A_23_P30813	118	140	0	NM_003541	1.57295	12.2962	16.1604	9.99216e-09	1.18495e-05	10.5546	HIST1H4K	NM_003541	yes	up
A_33_P3215422	152	25	0	NM_005583	-1.66157	9.1288	-16.1129	1.02932e-08	1.18495e-05	10.5281	LYL1	NM_005583	yes	down
A_23_P500614	216	31	0	NM_001243	-1.57027	9.87215	-15.8034	1.25123e-08	1.38706e-05	10.3535	TNFRSF8	NM_001243	yes	down
A_23_P47034	329	126	0	NM_002729	-1.60726	9.40959	-15.7273	1.31341e-08	1.40399e-05	10.3099	HHEX	NM_002729	yes	down
A_32_P221799	69	109	0	NM_003514	1.53975	12.6222	15.6359	1.39267e-08	1.43738e-05	10.2572	HIST1H2AM	NM_003514	yes	up
A_23_P94501	111	51	0	NM_000700	1.65348	8.51946	15.2278	1.81631e-08	1.74683e-05	10.017	ANXA1	NM_000700	yes	up
A_23_P399001	360	72	0	NM_016463	-1.654	8.37041	-15.139	1.92594e-08	1.74683e-05	9.96373	CXXC5	NM_016463	yes	down
A_23_P30805	335	74	0	NM_021968	1.52383	12.9102	15.2757	1.75999e-08	1.74683e-05	10.0456	HIST1H4J	NM_021968	yes	up
A_23_P205164	244	157	0	NM_006237	-1.47854	10.8602	-15.1774	1.87771e-08	1.74683e-05	9.9868	POU4F1	NM_006237	yes	down
A_23_P86283	165	94	0	NM_006762	-1.50378	11.0072	-14.8124	2.39615e-08	2.04912e-05	9.76429	LAPTM5	NM_006762	yes	down
A_33_P3404989	5	151	0	NM_003536	1.65811	8.54866	14.6023	2.7643e-08	2.23617e-05	9.63309	HIST1H3H	NM_003536	yes	up
A_23_P500741	6	59	0	NM_005187	-1.59534	8.29767	-14.4478	3.07424e-08	2.39056e-05	9.53518	CBFA2T3	NM_005187	yes	down
A_23_P116614	104	121	0	NM_001014811	-1.66322	7.51326	-14.3217	3.3552e-08	2.39056e-05	9.45439	ME3	NM_001014811	yes	down
A_23_P42004	78	156	0	NM_033125	1.42869	11.6348	14.2986	3.40974e-08	2.39056e-05	9.43947	SLC22A16	NM_033125	yes	up
A_23_P2283	233	3	0	NM_013251	-1.38999	11.0485	-14.3808	3.2201e-08	2.39056e-05	9.49238	TAC3	NM_013251	yes	down
A_33_P3337272	333	54	0	NM_001004354	1.53275	8.47665	14.199	3.65603e-08	2.48701e-05	9.37486	NRARP	NM_001004354	yes	up
A_23_P110837	126	81	0	NM_016358	1.41347	9.79613	14.0982	3.92515e-08	2.61075e-05	9.30894	IRX4	NM_016358	yes	up
A_23_P501007	38	83	0	NM_001039348	-1.37048	13.0573	-13.7875	4.89995e-08	3.12044e-05	9.10223	EFEMP1	NM_001039348	yes	down
A_33_P3309551	342	74	0	NM_002839	-1.33535	10.9947	-13.8162	4.79971e-08	3.12044e-05	9.12154	PTPRD	NM_002839	yes	down
A_23_P36985	268	37	0	NM_002590	-1.68278	7.65441	-13.7128	5.17166e-08	3.22485e-05	9.05175	PCDH8	NM_002590	yes	down
A_23_P406341	81	35	0	NM_001001936	1.65076	7.83586	13.6649	5.35467e-08	3.27083e-05	9.01919	AFAP1L2	NM_001001936	yes	up
A_23_P146444	66	34	0	NM_003389	-1.53628	7.97335	-13.5853	5.67458e-08	3.33031e-05	8.96479	CORO2A	NM_003389	yes	down
A_32_P208120	258	141	0	NM_153498	1.40473	8.96314	13.4763	6.14687e-08	3.47136e-05	8.8897	CAMK1D	NM_153498	yes	up
A_23_P375165	154	41	0	NM_207459	-1.28808	11.1839	-13.2438	7.30419e-08	3.97494e-05	8.72717	TEX19	NM_207459	yes	down
A_33_P3391175	322	78	0	AK126356	-1.98316	7.63648	-13.1104	8.07413e-08	4.16667e-05	8.63242	FLJ44385	AK126356	yes	down
A_23_P80040	356	34	0	NM_006404	-1.6762	6.64708	-13.1205	8.01289e-08	4.16667e-05	8.63963	PROCR	NM_006404	yes	down
A_23_P328259	66	30	0	NM_033393	-1.50511	7.70037	-13.0497	8.45376e-08	4.21716e-05	8.58891	FHDC1	NM_033393	yes	down
A_23_P88404	190	78	0	NM_003239	1.39466	8.76972	13.0101	8.71181e-08	4.27464e-05	8.56041	TGFB3	NM_003239	yes	up
A_33_P3662685	219	14	0	AY746434	1.57955	6.57624	12.8835	9.59545e-08	4.42093e-05	8.46869	DEFA9P	AY746434	yes	up
A_33_P3336273	365	71	0	NM_014903	-1.55685	6.88274	-12.9294	9.26369e-08	4.42093e-05	8.50212	NAV3	NM_014903	yes	down
A_33_P3281985	188	139	0	NM_001006658	1.30463	13.4498	12.8563	9.79781e-08	4.44331e-05	8.44885	CR2	NM_001006658	yes	up
A_33_P3287158	110	52	0	NM_020742	1.54687	7.72124	12.7758	1.0424e-07	4.65671e-05	8.3899	NLGN4X	NM_020742	yes	up
A_23_P17593	310	97	0	NM_001794	-1.40714	8.05429	-12.6168	1.17939e-07	4.7703e-05	8.27216	CDH4	NM_001794	yes	down
A_24_P914940	84	80	0	NM_001145784	-1.38865	9.29727	-12.6635	1.1372e-07	4.7703e-05	8.30693	MEF2BNB	NM_001145784	yes	down
A_23_P433785	309	59	0	NM_002561	-1.25946	11.0965	-12.6265	1.17055e-07	4.7703e-05	8.27933	P2RX5	NM_002561	yes	down
A_23_P359540	282	1	0	NM_003540	1.31677	11.3322	12.53	1.26234e-07	5.03776e-05	8.20719	HIST1H4F	NM_003540	yes	up
A_33_P3378880	226	15	0	ENST00000377803	1.2548	11.815	12.4665	1.32715e-07	5.0927e-05	8.15928		ENST00000377803	yes	up
A_23_P166633	301	107	0	NM_002213	1.47024	7.63574	12.48	1.3131e-07	5.0927e-05	8.16947	ITGB5	NM_002213	yes	up
A_32_P117354	19	119	0	NM_014988	-1.24822	11.4431	-12.4767	1.31649e-07	5.0927e-05	8.167	LIMCH1	NM_014988	yes	down
A_23_P215720	32	125	0	NM_000492	1.20601	10.5512	12.3914	1.40839e-07	5.336e-05	8.10236	CFTR	NM_000492	yes	up
A_33_P3229122	83	6	0	NM_003522	1.19329	11.7569	12.3555	1.44912e-07	5.42171e-05	8.07502	HIST1H2BF	NM_003522	yes	up
A_23_P48109	233	136	0	NM_016533	-1.34819	9.17407	-12.3335	1.47473e-07	5.4494e-05	8.05821	NINJ2	NM_016533	yes	down
A_32_P205944	247	108	0	NM_005054	1.23301	13.1091	12.2834	1.53486e-07	5.60242e-05	8.01984	RGPD5	NM_005054	yes	up
A_23_P79069	384	5	0	NM_022904	1.21449	10.8813	12.2371	1.59288e-07	5.74415e-05	7.98419	RASAL3	NM_022904	yes	up
A_33_P3351495	295	54	0	BI833485	-1.4808	7.13017	-12.1134	1.75984e-07	6.27069e-05	7.88827		BI833485	yes	down
A_23_P59045	152	20	0	NM_021052	1.18754	12.5139	12.0636	1.83242e-07	6.45248e-05	7.84932	HIST1H2AE	NM_021052	yes	up
A_23_P89155	339	75	0	NM_001258	-1.18151	10.2706	-11.9881	1.94854e-07	6.74369e-05	7.79004	CDK3	NM_001258	yes	down
A_33_P3317168	299	79	0	NM_139053	-1.31418	8.46116	-11.9721	1.97431e-07	6.74369e-05	7.77736	EPS8L3	NM_139053	yes	down
A_24_P385732	255	71	0	NM_152672	1.56431	6.81335	11.9458	2.01718e-07	6.74369e-05	7.75661	OSTalpha	NM_152672	yes	up
A_23_P252541	335	93	0	NM_177403	-1.53954	6.78796	-11.943	2.02181e-07	6.74369e-05	7.7544	RAB7B	NM_177403	yes	down
A_33_P3379076	57	146	0	ENST00000506335	1.31776	9.0449	11.8994	2.09554e-07	6.89249e-05	7.71978		ENST00000506335	yes	up
A_32_P153071	131	79	0	NM_003382	1.17513	9.90355	11.8497	2.18305e-07	7.10228e-05	7.68021	VIPR2	NM_003382	yes	up
A_33_P3381870	345	51	0	NM_001978	-1.31527	7.788	-11.558	2.78467e-07	8.68209e-05	7.44413	EPB49	NM_001978	yes	down
A_23_P95640	375	25	0	NM_001007544	-1.53662	6.98491	-11.3908	3.20901e-07	9.7019e-05	7.30606	C1orf186	NM_001007544	yes	down
A_23_P69586	366	114	0	NM_005245	1.15157	10.0122	11.3929	3.20334e-07	9.7019e-05	7.30778	FAT1	NM_005245	yes	up
A_23_P34066	168	111	0	NM_002186	-1.19082	9.08678	-11.371	3.26394e-07	9.73085e-05	7.28951	IL9R	NM_002186	yes	down
A_23_P210176	295	147	0	NM_000210	-1.19823	10.3885	-11.359	3.29751e-07	9.73085e-05	7.27953	ITGA6	NM_000210	yes	down
A_33_P3363799	114	5	0	NM_001242607	1.24951	8.45572	11.3524	3.31612e-07	9.73085e-05	7.27404	NCAM1	NM_001242607	yes	up
A_33_P3629678	135	117	0	NM_000093	-1.18145	9.2965	-11.3271	3.38891e-07	9.80947e-05	7.25286	COL5A1	NM_000093	yes	down
A_33_P3302632	108	45	0	NM_003523	1.12579	9.8797	11.3204	3.40846e-07	9.80947e-05	7.24725	HIST1H2BE	NM_003523	yes	up
A_23_P215111	71	93	0	NM_020632	1.29612	8.88584	11.2577	3.59753e-07	0.00010255	7.19454	ATP6V0A4	NM_020632	yes	up
A_24_P320526	377	76	0	NM_024294	-1.13482	9.51761	-11.2251	3.70027e-07	0.000104357	7.16702	C6orf106	NM_024294	yes	down
A_24_P159434	310	155	0	NM_007261	2.86414	7.88104	11.2065	3.76038e-07	0.000104357	7.15127	CD300A	NM_007261	yes	up
A_23_P68240	314	83	0	NM_207328	-1.562	9.05772	-11.2039	3.76884e-07	0.000104357	7.14907	GPAT2	NM_207328	yes	down
A_23_P431179	56	104	0	NM_003538	1.15872	9.85661	11.1622	3.90762e-07	0.000104357	7.11371	HIST1H4A	NM_003538	yes	up
A_23_P416112	197	24	0	NM_152617	-1.18217	8.89889	-11.1589	3.91898e-07	0.000104357	7.11087	RNF168	NM_152617	yes	down
A_24_P140608	320	83	0	NM_001945	1.07849	11.4507	11.069	4.23841e-07	0.000111281	7.03415	HBEGF	NM_001945	yes	up
A_33_P3242174	335	103	0	NM_206895	1.29823	14.0286	10.9313	4.78468e-07	0.000116431	6.91526	C2orf82	NM_206895	yes	up
A_33_P3480395	355	159	0	AK055463	-1.1882	8.58982	-10.9419	4.74009e-07	0.000116431	6.92445	FLJ30901	AK055463	yes	down
A_33_P3299140	315	83	0	ENST00000372089	-1.18514	8.79368	-10.9528	4.69448e-07	0.000116431	6.93394	GTF3C5	ENST00000372089	yes	down
A_33_P3307297	182	117	0	XM_001718042	1.2894	7.45929	10.982	4.57518e-07	0.000116431	6.9592	LOC100130503	XM_001718042	yes	up
A_23_P389897	43	104	0	NM_002507	1.37458	6.28535	10.9635	4.65051e-07	0.000116431	6.94317	NGFR	NM_002507	yes	up
A_33_P3325606	342	76	0	NM_001242575	-1.48816	6.34017	-10.9034	4.90442e-07	0.000118382	6.89098	LOC100130451	NM_001242575	yes	down
A_23_P119196	17	55	0	NM_016270	1.20334	8.21184	10.8341	5.21605e-07	0.000122065	6.83044	KLF2	NM_016270	yes	up
A_23_P363316	246	143	0	NM_002147	-1.37038	7.16996	-10.7905	5.42327e-07	0.000124865	6.79212	HOXB5	NM_002147	yes	down
A_23_P43412	11	52	0	NM_018437	-1.26244	7.8385	-10.757	5.58836e-07	0.000126716	6.76261	HEMGN	NM_018437	yes	down
A_23_P423457	152	148	0	NM_178276	-1.05636	10.2426	-10.7332	5.70903e-07	0.000128327	6.74158	SERINC5	NM_178276	yes	down
A_33_P3315704	256	87	0	A_33_P3315704	-1.2041	7.90012	-10.6659	6.06559e-07	0.000134481	6.68189			yes	down
A_23_P63655	201	85	0	NM_005174	-1.049	12.2567	-10.6273	6.28158e-07	0.000137236	6.64739	ATP5C1	NM_005174	yes	down
A_23_P19754	16	95	0	NM_016352	1.22117	7.82409	10.5729	6.59943e-07	0.000141316	6.59869	CPA4	NM_016352	yes	up
A_24_P85942	16	37	0	NM_181453	1.05558	13.18	10.5712	6.60996e-07	0.000141316	6.59712	GCC2	NM_181453	yes	up
A_33_P3305835	66	26	0	NM_007128	-1.08494	10.521	-10.5737	6.59445e-07	0.000141316	6.59943	VPREB1	NM_007128	yes	down
A_24_P631848	270	43	0	BC036435	1.19639	7.84385	10.5481	6.75048e-07	0.000143297	6.57635	LOC100132147	BC036435	yes	up
A_24_P12413	39	93	0	NM_012288	-1.05803	10.0007	-10.5399	6.80111e-07	0.000143355	6.56897	TRAM2	NM_012288	yes	down
A_23_P69310	308	85	0	NM_003965	-1.12197	9.03677	-10.4947	7.08804e-07	0.000148358	6.52815	CCRL2	NM_003965	yes	down
A_33_P3386671	173	76	0	NM_005060	-1.50295	9.6831	-10.3866	7.82883e-07	0.000160496	6.42984	RORC	NM_005060	yes	down
A_23_P35230	158	57	0	NM_172350	-1.04183	9.75057	-10.3073	8.42615e-07	0.00017098	6.35703	CD46	NM_172350	yes	down
A_23_P119353	248	83	0	NM_017805	-1.0495	9.40935	-10.2904	8.55971e-07	0.00017098	6.34145	RASIP1	NM_017805	yes	down
A_33_P3319760	49	70	0	NM_003564	-1.00561	11.4549	-10.2892	8.56872e-07	0.00017098	6.3404	TAGLN2	NM_003564	yes	down
A_23_P157117	208	9	0	NM_182898	1.33335	6.48457	10.238	8.98867e-07	0.000175843	6.29296	CREB5	NM_182898	yes	up
A_24_P567298	234	118	0	NM_004909	1.07057	13.3504	10.1913	9.39032e-07	0.000182508	6.24959	CSAG2	NM_004909	yes	up
A_24_P414999	258	4	0	NM_018407	-1.07289	11.2207	-10.1288	9.95944e-07	0.000187482	6.19117	LAPTM4B	NM_018407	yes	down
A_23_P371039	366	58	0	NM_002531	-1.14314	8.14362	-10.133	9.91958e-07	0.000187482	6.19515	NTSR1	NM_002531	yes	down
A_24_P931443	126	64	0	NM_003485	-1.41087	7.18514	-10.1017	1.02178e-06	0.000189957	6.16572	GPR68	NM_003485	yes	down
A_24_P11061	25	132	0	NM_153478	1.09917	14.442	10.0477	1.0754e-06	0.000197472	6.11488	CSAG1	NM_153478	yes	up
A_23_P428184	73	101	0	NM_021065	1.0472	13.8066	10.0503	1.07275e-06	0.000197472	6.11734	HIST1H2AD	NM_021065	yes	up
A_23_P207336	373	76	0	NM_002722	-1.1994	7.29541	-9.95087	1.17941e-06	0.000211383	6.02301	PPY	NM_002722	yes	down
A_24_P101651	296	48	0	ENST00000361201	1.0811	13.869	9.86208	1.28445e-06	0.000224824	5.93801		ENST00000361201	yes	up
A_23_P85800	280	85	0	NM_001803	-1.0604	11.9216	-9.84626	1.30422e-06	0.000226957	5.92278	CD52	NM_001803	yes	down
A_23_P143981	137	80	0	NM_001004019	-0.998249	9.43272	-9.83738	1.31546e-06	0.00022759	5.91422	FBLN2	NM_001004019	yes	down
A_33_P3233871	136	15	0	NM_000505	-1.14215	7.47602	-9.79763	1.36706e-06	0.000233815	5.87584	F12	NM_000505	yes	down
A_23_P59069	232	29	0	NM_003527	1.00468	13.6902	9.77345	1.39952e-06	0.000236661	5.85242	HIST1H2BO	NM_003527	yes	up
A_33_P3228600	139	130	0	NM_001127442	1.09159	8.09466	9.7426	1.44218e-06	0.00024115	5.82245	CPA5	NM_001127442	yes	up
A_23_P111054	307	63	0	NM_021062	0.957088	12.5531	9.74816	1.43438e-06	0.00024115	5.82786	HIST1H2BB	NM_021062	yes	up
A_23_P383009	205	22	0	NM_000599	1.25272	6.65187	9.70997	1.48881e-06	0.000246875	5.79066	IGFBP5	NM_000599	yes	up
A_23_P2705	51	157	0	NM_005767	1.28906	8.17919	9.70241	1.49986e-06	0.000246875	5.78328	LPAR6	NM_005767	yes	up
A_24_P406986	300	153	0	NM_199329	-1.02038	9.11147	-9.68133	1.5311e-06	0.000250423	5.76268	SLC43A3	NM_199329	yes	down
A_33_P3333054	7	48	0	NM_001099744	-1.18515	6.38936	-9.65674	1.56846e-06	0.00025376	5.73858	SYBU	NM_001099744	yes	down
A_23_P27315	8	160	0	NM_032048	-1.07331	8.40947	-9.63977	1.59481e-06	0.000255264	5.72192	EMILIN2	NM_032048	yes	down
A_33_P3312049	254	114	0	ENST00000515150	-1.51354	6.33862	-9.56577	1.7155e-06	0.000255268	5.64895		ENST00000515150	yes	down
A_33_P3263747	153	88	0	A_33_P3263747	-1.0038	9.88725	-9.60147	1.65608e-06	0.000255268	5.68422			yes	down
A_24_P807031	347	23	0	NM_001017971	1.01729	11.587	9.60215	1.65498e-06	0.000255268	5.68489	ATP6AP1L	NM_001017971	yes	up
A_32_P168349	87	78	0	NM_138277	-1.07063	8.06472	-9.59563	1.66564e-06	0.000255268	5.67846	C6orf25	NM_138277	yes	down
A_23_P140384	97	11	0	NM_001911	1.05819	14.1667	9.58505	1.68313e-06	0.000255268	5.66801	CTSG	NM_001911	yes	up
A_23_P32805	17	61	0	NM_017551	1.19574	6.70918	9.60357	1.65266e-06	0.000255268	5.68629	GRID1	NM_017551	yes	up
A_33_P3401243	129	62	0	NM_015441	1.30545	7.65005	9.56149	1.72277e-06	0.000255268	5.64472	OLFML2B	NM_015441	yes	up
A_23_P384044	151	46	0	NM_152495	1.10435	8.2551	9.54621	1.74904e-06	0.00025662	5.62957	CNIH3	NM_152495	yes	up
A_23_P14105	377	9	0	NM_001268	0.970117	9.41305	9.54792	1.74607e-06	0.00025662	5.63127	RCBTB2	NM_001268	yes	up
A_23_P434473	230	20	0	NM_178862	-0.957806	9.63621	-9.53776	1.76373e-06	0.000257513	5.62119	STT3B	NM_178862	yes	down
A_23_P70127	28	64	0	NM_017510	-1.25728	9.46098	-9.51931	1.79632e-06	0.000258489	5.60286	TMED9	NM_017510	yes	down
A_33_P3418194	116	107	0	NM_023946	0.968487	12.1021	9.46015	1.90525e-06	0.000268991	5.54388	LYNX1	NM_023946	yes	up
A_33_P3421867	97	161	0	ENST00000373401	-0.935419	10.049	-9.46268	1.90045e-06	0.000268991	5.54641	MDGA1	ENST00000373401	yes	down
A_33_P3224858	174	66	0	NM_001135652	-0.991301	8.85794	-9.44224	1.93964e-06	0.00027256	5.52595	EIF2AK2	NM_001135652	yes	down
A_33_P3296442	106	162	0	A_33_P3296442	-0.948732	10.4457	-9.43003	1.96345e-06	0.000274617	5.51372			yes	down
A_23_P38427	353	15	0	NM_032932	-0.985787	9.06543	-9.38569	2.05268e-06	0.000283128	5.46915	RAB11FIP4	NM_032932	yes	down
A_33_P3238215	25	64	0	NM_014900	-1.08309	7.87284	-9.37289	2.07924e-06	0.000285476	5.45625	COBLL1	NM_014900	yes	down
A_23_P309381	1	42	0	NM_001040874	1.0173	9.13282	9.3412	2.14665e-06	0.000293385	5.42424	HIST2H2AA4	NM_001040874	yes	up
A_23_P139418	127	148	0	NM_198516	0.953287	10.8094	9.31461	2.20503e-06	0.000297291	5.3973	GALNTL4	NM_198516	yes	up
A_33_P3282489	119	100	0	NM_001097634	-0.966779	9.48232	-9.31878	2.19576e-06	0.000297291	5.40153	GCNT1	NM_001097634	yes	down
A_23_P100963	11	12	0	NM_182538	-0.94398	11.206	-9.28987	2.26091e-06	0.000302104	5.37217	SPNS3	NM_182538	yes	down
A_23_P166459	167	97	0	NM_002305	-1.03241	8.57381	-9.25906	2.33265e-06	0.000310304	5.34079	LGALS1	NM_002305	yes	down
A_33_P3414017	35	137	0	A_33_P3414017	0.896981	11.3186	9.23573	2.3886e-06	0.000314948	5.31697			yes	up
A_33_P3404749	363	78	0	NM_001103184	-1.084	7.28436	-9.19922	2.47914e-06	0.000322622	5.27958	FMN1	NM_001103184	yes	down
A_23_P4400	359	107	0	NM_033059	-0.89024	10.8854	-9.1858	2.51334e-06	0.000325657	5.2658	KRTAP4-11	NM_033059	yes	down
A_23_P88678	127	99	0	NM_152335	-1.46828	7.0024	-9.18078	2.52626e-06	0.00032592	5.26065	C15orf27	NM_152335	yes	down
A_23_P155057	364	14	0	NM_013385	-1.10893	7.05656	-9.15707	2.5883e-06	0.000330206	5.23624	CYTH4	NM_013385	yes	down
A_23_P363174	94	130	0	NM_003511	0.912795	9.82598	9.15546	2.59258e-06	0.000330206	5.23458	HIST1H2AL	NM_003511	yes	up
A_24_P355967	250	130	0	NM_000621	1.22371	6.41795	9.14947	2.60853e-06	0.000330831	5.22841	HTR2A	NM_000621	yes	up
A_24_P57367	197	56	0	NM_000687	-0.911678	11.2145	-9.14187	2.62893e-06	0.00033201	5.22057	AHCY	NM_000687	yes	down
A_23_P143713	285	50	0	NM_021822	-0.996667	8.81888	-9.13574	2.64553e-06	0.000332704	5.21424	APOBEC3G	NM_021822	yes	down
A_33_P3392092	14	128	0	NM_001099733	-1.06802	7.28046	-9.05027	2.88898e-06	0.000357314	5.12562	ADCYAP1	NM_001099733	yes	down
A_23_P45999	231	26	0	NM_012168	1.02194	8.20174	9.04291	2.91103e-06	0.00035856	5.11796	FBXO2	NM_012168	yes	up
A_23_P138524	220	104	0	NM_198148	-1.01127	7.91391	-8.97237	3.13214e-06	0.000382645	5.04418	CPXM2	NM_198148	yes	down
A_32_P776626	299	127	0	NM_001024457	0.889196	10.0613	8.96674	3.15055e-06	0.000383329	5.03827	RGPD1	NM_001024457	yes	up
A_23_P170733	65	155	0	NM_058172	-1.02065	9.91791	-8.94442	3.22469e-06	0.000389187	5.01482	ANTXR2	NM_058172	yes	down
A_23_P4696	20	124	0	NM_001040664	-0.917025	9.23146	-8.93495	3.25675e-06	0.000391477	5.00484	PPAN-P2RY11	NM_001040664	yes	down
A_23_P126836	255	7	0	NM_003326	1.11764	6.7015	8.91718	3.31778e-06	0.000397218	4.98611	TNFSF4	NM_003326	yes	up
A_33_P3353502	106	129	0	NM_182797	-1.02661	7.60242	-8.90157	3.37244e-06	0.000400558	4.96963	PLCB4	NM_182797	yes	down
A_23_P8013	132	107	0	NM_003519	0.935671	14.2064	8.86459	3.50587e-06	0.000409899	4.93047	HIST1H2BL	NM_003519	yes	up
A_23_P102731	4	70	0	NM_175839	0.859258	10.7067	8.86083	3.51976e-06	0.000409922	4.92648	SMOX	NM_175839	yes	up
A_23_P117582	90	22	0	NM_130469	-1.05848	7.9826	-8.81605	3.68975e-06	0.000423134	4.87885	JDP2	NM_130469	yes	down
A_33_P3358037	295	85	0	A_33_P3358037	0.853206	11.0691	8.79467	3.77406e-06	0.000431151	4.85603			yes	up
A_32_P60065	170	73	0	NM_004101	-1.04099	7.7486	-8.78821	3.79992e-06	0.000432454	4.84913	F2RL2	NM_004101	yes	down
A_23_P122443	317	161	0	NM_005319	1.06798	14.1593	8.7724	3.86407e-06	0.000437459	4.83222	HIST1H1C	NM_005319	yes	up
A_23_P216340	8	127	0	NM_001045556	-0.978087	9.0314	-8.77019	3.87313e-06	0.000437459	4.82985	SLA	NM_001045556	yes	down
A_33_P3290394	311	134	0	NM_000206	0.941978	12.6337	8.76609	3.88998e-06	0.000437711	4.82546	IL2RG	NM_000206	yes	up
A_33_P3223678	271	40	0	NM_014564	1.00616	11.5082	8.76144	3.90922e-06	0.000438228	4.82048	LHX3	NM_014564	yes	up
A_33_P3219090	179	72	0	NM_005542	-0.870654	12.6452	-8.73541	4.01878e-06	0.00044716	4.79254	INSIG1	NM_005542	yes	down
A_24_P33895	251	28	0	NM_001040619	-0.994155	7.79328	-8.72141	4.07907e-06	0.000447219	4.77749	ATF3	NM_001040619	yes	down
A_32_P203528	90	119	0	NM_001105578	0.924759	8.80239	8.72706	4.05464e-06	0.000447219	4.78356	SYCE2	NM_001105578	yes	up
A_33_P3333317	285	113	0	NM_001008211	1.05397	7.30745	8.71645	4.10066e-06	0.000447944	4.77215	OPTN	NM_001008211	yes	up
A_24_P96961	42	55	0	NM_025106	0.871993	12.9537	8.67746	4.27483e-06	0.000465273	4.73008	SPSB1	NM_025106	yes	up
A_24_P355944	221	55	0	NM_004093	1.1856	7.67947	8.66628	4.3262e-06	0.000467464	4.718	EFNB2	NM_004093	yes	up
A_23_P128993	331	79	0	NM_033423	1.05318	7.09302	8.66934	4.31207e-06	0.000467464	4.72131	GZMH	NM_033423	yes	up
A_23_P202520	255	28	0	NM_001003408	0.877138	9.75766	8.6477	4.41314e-06	0.000474276	4.69787	ABLIM1	NM_001003408	yes	up
A_33_P3396562	321	84	0	XM_003119181	-1.16912	6.72309	-8.62075	4.54257e-06	0.000482141	4.66861	LOC642414	XM_003119181	yes	down
A_33_P3718269	288	39	0	ENST00000517927	-1.03945	6.9195	-8.58253	4.73326e-06	0.000500605	4.62699		ENST00000517927	yes	down
A_33_P3396951	128	126	0	NM_004331	-0.949305	9.8446	-8.56809	4.80753e-06	0.000501134	4.61122	BNIP3L	NM_004331	yes	down
A_23_P321452	198	143	0	NM_173791	-0.905713	10.0877	-8.54691	4.91878e-06	0.000508107	4.58805	PDZD8	NM_173791	yes	down
A_23_P404667	289	12	0	NM_001197	0.855916	9.674	8.52584	5.03225e-06	0.000515823	4.56494	BIK	NM_001197	yes	up
A_32_P194962	118	64	0	AA627135	0.866136	9.66518	8.5092	5.12382e-06	0.000519868	4.54667		AA627135	yes	up
A_32_P48825	131	135	0	NM_080747	-0.845371	10.3668	-8.5127	5.10441e-06	0.000519868	4.55051	KRT72	NM_080747	yes	down
A_23_P168610	119	80	0	NM_014399	-0.978129	7.66098	-8.50976	5.12076e-06	0.000519868	4.54727	TSPAN13	NM_014399	yes	down
A_33_P3369716	70	101	0	ENST00000360485	-1.00865	7.2029	-8.49586	5.19862e-06	0.000522147	4.53198		ENST00000360485	yes	down
A_23_P81859	297	80	0	NM_080596	1.03392	15.1692	8.4972	5.19101e-06	0.000522147	4.53347	HIST1H2AH	NM_080596	yes	up
A_32_P3476	239	118	0	NM_203400	-0.913605	8.58425	-8.47364	5.32568e-06	0.000531344	4.5075	RPRML	NM_203400	yes	down
A_33_P3260974	186	89	0	DA734158	-1.30269	9.96668	-8.46151	5.39652e-06	0.000536622	4.49411		DA734158	yes	down
A_33_P3639068	26	58	0	NM_005264	1.00255	7.17815	8.45189	5.4534e-06	0.000540483	4.48347	GFRA1	NM_005264	yes	up
A_23_P315589	217	88	0	NM_015264	-0.886239	8.86075	-8.43754	5.53948e-06	0.000547202	4.46759	KIAA0930	NM_015264	yes	down
A_23_P108075	21	110	0	NM_019849	-1.69143	5.91543	-8.40867	5.71714e-06	0.000559215	4.43557	SLC7A10	NM_019849	yes	down
A_32_P148745	383	46	0	NM_001135924	-1.05179	7.08819	-8.41124	5.70105e-06	0.000559215	4.43843	VWDE	NM_001135924	yes	down
A_23_P121976	189	48	0	NM_002700	-1.03567	7.33139	-8.40214	5.75817e-06	0.000561393	4.42832	POU4F3	NM_002700	yes	down
A_23_P124642	195	119	0	NM_005739	-0.835709	9.99512	-8.37692	5.91968e-06	0.000571051	4.40025	RASGRP1	NM_005739	yes	down
A_24_P217848	50	134	0	NM_003510	1.05531	15.2655	8.37183	5.95287e-06	0.000571075	4.39458	HIST1H2AK	NM_003510	yes	up
A_33_P3359308	303	81	0	NM_052920	-0.962494	9.37268	-8.35248	6.08084e-06	0.000579635	4.37299	KLHL29	NM_052920	yes	down
A_23_P107283	80	79	0	NM_002145	-1.02401	6.21329	-8.31045	6.36926e-06	0.000605201	4.32594	HOXB2	NM_002145	yes	down
A_33_P3335999	306	70	0	NM_001199873	-0.84021	9.4913	-8.3025	6.42546e-06	0.000608609	4.31702	B4GALT3	NM_001199873	yes	down
A_23_P122937	140	94	0	NM_014800	-0.847451	10.2144	-8.29023	6.51325e-06	0.000611123	4.30324	ELMO1	NM_014800	yes	down
A_24_P299318	287	129	0	NM_182705	-0.898421	10.4108	-8.29042	6.51189e-06	0.000611123	4.30345	FAM101B	NM_182705	yes	down
A_23_P29005	113	17	0	NM_022136	-0.989921	9.05065	-8.29541	6.47606e-06	0.000611123	4.30905	SAMSN1	NM_022136	yes	down
A_24_P203000	251	89	0	NM_000878	-0.980468	7.80364	-8.26695	6.68345e-06	0.000625132	4.27703	IL2RB	NM_000878	yes	down
A_23_P105705	16	45	0	NM_020996	-1.3166	6.06595	-8.25472	6.77481e-06	0.000631703	4.26324	FGF6	NM_020996	yes	down
A_32_P88349	12	65	0	ENST00000538264	1.12704	7.71949	8.24844	6.82223e-06	0.00063415	4.25615		ENST00000538264	yes	up
A_33_P3373459	316	68	0	NM_018641	0.83693	12.017	8.2453	6.84603e-06	0.000634392	4.25261	CHST12	NM_018641	yes	up
A_23_P372860	259	94	0	NM_003512	0.984114	8.37583	8.24165	6.87391e-06	0.00063501	4.24848	HIST1H2AC	NM_003512	yes	up
A_32_P187571	231	14	0	NM_004588	-1.2221	6.90271	-8.23047	6.9599e-06	0.000640974	4.23585	SCN2B	NM_004588	yes	down
A_33_P3361636	91	64	0	NM_001190839	1.04492	6.02384	8.22595	6.995e-06	0.000642232	4.23073	MGP	NM_001190839	yes	up
A_23_P134914	56	35	0	NM_002347	-0.819709	9.72433	-8.20228	7.18196e-06	0.00065738	4.20392	LY6H	NM_002347	yes	down
A_33_P3404950	354	80	0	NM_001204083	-1.09016	7.08175	-8.1676	7.46578e-06	0.000680847	4.16452	C1orf151	NM_001204083	yes	down
A_23_P350045	173	33	0	NM_005669	-1.01157	8.46759	-8.15913	7.53689e-06	0.000682386	4.15488	REEP5	NM_005669	yes	down
A_23_P112634	231	163	0	NM_174921	0.839173	9.96513	8.14419	7.66415e-06	0.000688876	4.13784	C4orf34	NM_174921	yes	up
A_23_P352435	304	51	0	NM_002926	-0.832342	9.27316	-8.13005	7.7868e-06	0.000697805	4.12169	RGS12	NM_002926	yes	down
A_23_P423331	332	38	0	NM_032536	-1.03833	8.21463	-8.11439	7.9251e-06	0.000708078	4.10378	NTNG2	NM_032536	yes	down
A_24_P810290	261	35	0	NM_001030059	-0.882205	8.38498	-8.10403	8.01804e-06	0.000712131	4.09192	PPAPDC1A	NM_001030059	yes	down
A_23_P162486	70	112	0	NM_002831	0.870119	8.80878	8.10661	7.99476e-06	0.000712131	4.09488	PTPN6	NM_002831	yes	up
A_33_P3258274	254	23	0	ENST00000481132	-0.904197	8.33791	-8.09388	8.11021e-06	0.000718186	4.08029	TFPI	ENST00000481132	yes	down
A_33_P3424222	326	75	0	NM_002123	-1.02025	7.64927	-8.07091	8.32307e-06	0.000734861	4.05392	HLA-DQB1	NM_002123	yes	down
A_23_P333129	359	133	0	NM_001177376	0.860118	14.3918	8.05371	8.48645e-06	0.000747083	4.03413	DUX4L4	NM_001177376	yes	up
A_33_P3419785	181	95	0	NM_004052	-2.0991	8.56838	-8.03201	8.69762e-06	0.000759898	4.0091	BNIP3	NM_004052	yes	down
A_33_P3344086	44	152	0	NM_021066	1.05789	15.4425	8.02882	8.72916e-06	0.000759898	4.00542	HIST1H2AJ	NM_021066	yes	up
A_33_P3278033	85	102	0	NM_001004125	0.827911	9.60365	8.01745	8.84241e-06	0.000762715	3.99229	TUSC1	NM_001004125	yes	up
A_23_P408094	268	59	0	NM_002357	-0.930697	7.48628	-8.00722	8.94574e-06	0.000767206	3.98046	MXD1	NM_002357	yes	down
A_23_P215060	279	85	0	NM_001018111	-0.838558	8.89591	-8.00808	8.937e-06	0.000767206	3.98145	PODXL	NM_001018111	yes	down
A_23_P259741	340	7	0	NM_002971	1.10892	8.94473	7.98993	9.12338e-06	0.000780205	3.96043	SATB1	NM_002971	yes	up
A_23_P26854	180	132	0	NM_014859	-0.85593	10.8582	-7.98421	9.18296e-06	0.000780962	3.9538	ARHGAP44	NM_014859	yes	down
A_23_P86653	168	115	0	NM_002727	0.84707	8.76809	7.98407	9.18442e-06	0.000780962	3.95364	SRGN	NM_002727	yes	up
A_33_P3342862	140	82	0	NM_001204299	-1.09943	7.25323	-7.97935	9.23386e-06	0.000782943	3.94817	ZNF664-FAM101A	NM_001204299	yes	down
A_24_P131236	150	55	0	NM_014849	-0.935291	7.4073	-7.96949	9.33821e-06	0.00078733	3.93672	SV2A	NM_014849	yes	down
A_24_P290751	126	71	0	NM_004416	0.771137	11.013	7.95818	9.45945e-06	0.000795311	3.92357	DTX1	NM_004416	yes	up
A_33_P3217393	314	77	0	NM_001024736	-0.965435	7.24118	-7.93791	9.68106e-06	0.000809396	3.89997	CD276	NM_001024736	yes	down
A_24_P37887	76	3	0	NM_199243	0.792775	13.2047	7.93272	9.73871e-06	0.000809693	3.89392	GPR150	NM_199243	yes	up
A_33_P3378659	324	12	0	NM_001003799	0.772653	10.6687	7.9348	9.71549e-06	0.000809693	3.89636	TARP	NM_001003799	yes	up
A_24_P416131	317	5	0	NM_021149	-1.05935	7.39921	-7.90369	1.00679e-05	0.000827867	3.86003	COTL1	NM_021149	yes	down
A_33_P3275310	64	5	0	NM_004993	-0.852893	8.84885	-7.89864	1.01265e-05	0.000830401	3.85412	ATXN3	NM_004993	yes	down
A_23_P27332	119	9	0	NM_003199	-0.78244	11.7541	-7.89091	1.02167e-05	0.000835509	3.84507	TCF4	NM_003199	yes	down
A_33_P3308446	354	151	0	NM_004040	0.831343	8.80966	7.8846	1.02911e-05	0.000839298	3.83768	RHOB	NM_004040	yes	up
A_23_P110851	101	84	0	NM_198253	-0.772166	10.5456	-7.87594	1.0394e-05	0.000843098	3.82753	TERT	NM_198253	yes	down
A_32_P107746	272	162	0	NM_207042	-0.87506	10.3019	-7.87153	1.04469e-05	0.000845099	3.82235	ENSA	NM_207042	yes	down
A_24_P237443	347	123	0	NM_018990	-0.900026	8.79321	-7.85469	1.06514e-05	0.000854712	3.80258	SASH3	NM_018990	yes	down
A_32_P64038	189	160	0	ENST00000447197	0.756152	11.1676	7.83748	1.08649e-05	0.000869516	3.78233		ENST00000447197	yes	up
A_23_P126908	92	80	0	NM_003820	0.925797	7.22512	7.82468	1.10268e-05	0.000880112	3.76725	TNFRSF14	NM_003820	yes	up
A_23_P379475	372	27	0	NM_014762	-1.22373	7.86287	-7.81619	1.11355e-05	0.000884072	3.75724	DHCR24	NM_014762	yes	down
A_23_P214091	137	92	0	NM_006330	-0.780945	10.664	-7.80264	1.13115e-05	0.000893307	3.74124	LYPLA1	NM_006330	yes	down
A_33_P3391496	169	85	0	ENST00000404867	-0.891151	7.84609	-7.804	1.12937e-05	0.000893307	3.74284	SLIT3	ENST00000404867	yes	down
A_23_P8754	343	149	0	NM_005763	0.831354	8.71907	7.79693	1.13865e-05	0.000895463	3.73449	AASS	NM_005763	yes	up
A_33_P3324810	359	70	0	AK127936	-0.963164	6.62271	-7.79602	1.13986e-05	0.000895463	3.73341	TRAV20	AK127936	yes	down
A_24_P923757	355	65	0	NM_018179	-0.79779	9.66703	-7.78038	1.16072e-05	0.00090709	3.7149	ATF7IP	NM_018179	yes	down
A_24_P252497	254	143	0	NM_025195	0.969688	6.96687	7.78215	1.15834e-05	0.00090709	3.717	TRIB1	NM_025195	yes	up
A_23_P405873	153	75	0	NM_145005	-0.831344	8.6152	-7.76977	1.1751e-05	0.000913558	3.70233	C9orf72	NM_145005	yes	down
A_24_P206047	144	65	0	NM_001151	-0.779225	9.78268	-7.76468	1.18208e-05	0.000916599	3.69629	SLC25A4	NM_001151	yes	down
A_23_P152262	288	23	0	NM_004413	-0.961018	7.71001	-7.74702	1.20661e-05	0.000930799	3.67532	DPEP1	NM_004413	yes	down
A_24_P379820	135	92	0	NM_030926	-0.858595	9.34491	-7.74857	1.20443e-05	0.000930799	3.67717	ITM2C	NM_030926	yes	down
A_33_P3246613	313	89	0	NM_001031737	0.755676	11.7604	7.72942	1.2316e-05	0.000935612	3.65439	CCDC78	NM_001031737	yes	up
A_33_P3279640	226	60	0	NM_001194	0.813434	14.12	7.73452	1.2243e-05	0.000935612	3.66046	HCN2	NM_001194	yes	up
A_33_P3229335	40	139	0	NM_175055	0.833831	8.48651	7.73024	1.23042e-05	0.000935612	3.65537	HIST3H2BB	NM_175055	yes	up
A_33_P3251430	310	9	0	NM_003489	0.835377	9.01306	7.73882	1.21818e-05	0.000935612	3.66558	NRIP1	NM_003489	yes	up
A_24_P64100	291	59	0	ENST00000399967	-0.81883	11.3282	-7.71836	1.24759e-05	0.000938234	3.64122		ENST00000399967	yes	down
A_33_P3304107	174	21	0	NM_017658	-0.783754	9.39261	-7.71865	1.24716e-05	0.000938234	3.64157	KLHL28	NM_017658	yes	down
A_33_P3288359	47	163	0	NM_002801	0.796015	13.9018	7.7234	1.24027e-05	0.000938234	3.64723	PSMB10	NM_002801	yes	up
A_23_P87150	381	103	0	NM_004811	0.775798	9.58465	7.70388	1.26887e-05	0.000947096	3.62394	LPXN	NM_004811	yes	up
A_23_P161218	47	140	0	NM_014391	0.941368	9.00851	7.68691	1.29431e-05	0.000953503	3.60367	ANKRD1	NM_014391	yes	up
A_23_P217958	333	80	0	NM_033500	-0.753891	10.4972	-7.68622	1.29535e-05	0.000953503	3.60285	HK1	NM_033500	yes	down
A_23_P1962	244	33	0	NM_004585	0.854617	12.2495	7.68895	1.29123e-05	0.000953503	3.60611	RARRES3	NM_004585	yes	up
A_24_P275873	36	145	0	NM_005993	0.888326	14.3058	7.68542	1.29657e-05	0.000953503	3.60189	TBCD	NM_005993	yes	up
A_32_P232214	193	31	0	NM_001194986	-0.925307	6.84197	-7.67276	1.31594e-05	0.000962974	3.58674	LOC388630	NM_001194986	yes	down
A_23_P106844	77	164	0	NM_005953	0.771271	13.3606	7.66504	1.3279e-05	0.000962974	3.57749	MT2A	NM_005953	yes	up
A_33_P3349827	196	94	0	NM_006743	-0.910791	10.4208	-7.6645	1.32875e-05	0.000962974	3.57684	RBM3	NM_006743	yes	down
A_32_P203099	112	79	0	NM_182539	-0.927552	7.45233	-7.66766	1.32384e-05	0.000962974	3.58062	TCTE1	NM_182539	yes	down
A_23_P121898	1	104	0	NM_024615	0.936125	6.64303	7.64963	1.35216e-05	0.000977001	3.559	PARP8	NM_024615	yes	up
A_33_P3244863	201	71	0	NM_014810	-0.805911	8.96369	-7.63877	1.36952e-05	0.000985361	3.54596	CEP350	NM_014810	yes	down
A_23_P436281	377	153	0	NM_001034077	0.780371	13.3636	7.63179	1.38081e-05	0.000991103	3.53757	HIST2H4B	NM_001034077	yes	up
A_23_P426021	318	131	0	NM_015187	-0.850827	8.38795	-7.61881	1.40209e-05	0.000999065	3.52194	SEL1L3	NM_015187	yes	down
A_24_P126651	117	44	0	NM_006756	-0.781779	9.51597	-7.61933	1.40122e-05	0.000999065	3.52258	TCEA1	NM_006756	yes	down
A_23_P87310	317	98	0	NM_002315	0.824165	14.7457	7.60794	1.42016e-05	0.00100489	3.50885	LMO1	NM_002315	yes	up
A_33_P3331220	335	109	0	ENST00000390617	0.795531	9.37932	7.59569	1.44085e-05	0.00100998	3.49407		ENST00000390617	yes	up
A_33_P3267607	66	90	0	BC039551	-0.830368	8.77062	-7.5964	1.43963e-05	0.00100998	3.49493	LOC729870	BC039551	yes	down
A_32_P3534	302	149	0	NM_001167902	0.847241	8.39718	7.59701	1.43859e-05	0.00100998	3.49567	PGPEP1L	NM_001167902	yes	up
A_24_P102293	262	58	0	NM_015567	-0.929773	7.76206	-7.60014	1.43329e-05	0.00100998	3.49945	SLITRK5	NM_015567	yes	down
A_33_P3230176	353	21	0	NM_033505	-0.926629	7.23421	-7.59081	1.44916e-05	0.00101343	3.48818	EPT1	NM_033505	yes	down
A_33_P3245178	202	86	0	NM_001168399	-0.860724	7.82808	-7.57176	1.48218e-05	0.00102826	3.46515	BEX2	NM_001168399	yes	down
A_23_P50535	127	150	0	NM_004409	0.818807	8.87374	7.56895	1.48713e-05	0.00102826	3.46175	DMPK	NM_004409	yes	up
A_33_P3379396	241	77	0	NM_006121	-0.73577	12.1541	-7.5752	1.47617e-05	0.00102826	3.46931	KRT1	NM_006121	yes	down
A_23_P339098	238	39	0	NM_017515	-0.784952	9.23975	-7.56871	1.48754e-05	0.00102826	3.46146	SLC35F2	NM_017515	yes	down
A_33_P3265872	266	108	0	ENST00000419668	0.834431	15.0316	7.55429	1.51317e-05	0.00104208	3.44399		ENST00000419668	yes	up
A_23_P251132	167	121	0	NM_018968	0.854416	8.11517	7.55251	1.51638e-05	0.00104208	3.44183	SNTG2	NM_018968	yes	up
A_23_P110811	17	105	0	NM_001867	0.901093	15.6462	7.54826	1.52403e-05	0.00104285	3.43668	COX7C	NM_001867	yes	up
A_24_P135406	324	105	0	NM_017634	0.742845	10.6239	7.54714	1.52607e-05	0.00104285	3.43531	KCTD9	NM_017634	yes	up
A_23_P120812	190	116	0	NM_020070	-0.867126	7.78345	-7.54031	1.53848e-05	0.00104893	3.42703	IGLL1	NM_020070	yes	down
A_23_P26468	274	36	0	NM_003961	0.758057	11.1771	7.53628	1.54585e-05	0.00105157	3.42214	RHBDL1	NM_003961	yes	up
A_23_P385771	88	79	0	NM_152911	-0.900942	7.16474	-7.52239	1.57159e-05	0.00106183	3.40525	PAOX	NM_152911	yes	down
A_33_P3829391	82	47	0	BC030809	0.863933	7.80374	7.51705	1.58159e-05	0.00106546	3.39876	LOC641510	BC030809	yes	up
A_32_P161166	75	102	0	AY927536	0.775683	10.266	7.50957	1.59575e-05	0.0010675	3.38964		AY927536	yes	up
A_24_P228717	171	86	0	NM_002872	-0.730015	10.9083	-7.50915	1.59654e-05	0.0010675	3.38913	RAC2	NM_002872	yes	down
A_23_P366216	374	7	0	NM_003524	0.808867	13.8692	7.49831	1.61729e-05	0.00107333	3.37593	HIST1H2BH	NM_003524	yes	up
A_23_P3014	250	126	0	NM_005615	0.934114	6.22817	7.49964	1.61473e-05	0.00107333	3.37755	RNASE6	NM_005615	yes	up
A_23_P379550	130	61	0	NM_003680	-0.735817	10.4944	-7.50098	1.61215e-05	0.00107333	3.37918	YARS	NM_003680	yes	down
A_23_P44112	336	130	0	NM_014387	0.776474	13.6216	7.48577	1.64165e-05	0.00107933	3.36063	LAT	NM_014387	yes	up
A_33_P3362046	161	84	0	ENST00000329968	-0.875088	8.75856	-7.48506	1.64305e-05	0.00107933	3.35976	SHMT1	ENST00000329968	yes	down
A_23_P321949	353	76	0	NM_000300	-0.959151	6.3559	-7.4731	1.66668e-05	0.0010892	3.34515	PLA2G2A	NM_000300	yes	down
A_33_P3422822	134	66	0	NM_020435	-0.835091	9.22908	-7.46809	1.67669e-05	0.00109032	3.33902	GJC2	NM_020435	yes	down
A_23_P206806	285	61	0	NM_002209	0.899887	7.38497	7.4671	1.67867e-05	0.00109032	3.33781	ITGAL	NM_002209	yes	up
A_33_P3380693	52	42	0	NM_207197	-0.94752	10.0262	-7.46136	1.69024e-05	0.00109256	3.33078	ADAM15	NM_207197	yes	down
A_33_P3250253	279	88	0	AK096194	-0.985106	7.62727	-7.45963	1.69372e-05	0.00109256	3.32867	LOC100131150	AK096194	yes	down
A_24_P189533	295	109	0	NM_015036	-0.807	8.88539	-7.44552	1.72259e-05	0.00110404	3.31138	ENDOD1	NM_015036	yes	down
A_23_P13885	333	62	0	NM_001007026	0.767725	9.88627	7.43782	1.73854e-05	0.00110716	3.30194	ATN1	NM_001007026	yes	up
A_24_P350589	333	31	0	NM_020724	-0.850524	7.90651	-7.43936	1.73534e-05	0.00110716	3.30383	RNF150	NM_020724	yes	down
A_33_P3405789	278	34	0	NM_003324	0.767547	9.1629	7.42116	1.77366e-05	0.00112712	3.28147	TULP3	NM_003324	yes	up
A_24_P55148	312	105	0	NM_021058	0.731458	11.6036	7.40861	1.80058e-05	0.00112747	3.26605	HIST1H2BJ	NM_021058	yes	up
A_32_P175739	296	147	0	NM_000189	-0.781653	9.58148	-7.41022	1.7971e-05	0.00112747	3.26803	HK2	NM_000189	yes	down
A_23_P418031	191	157	0	NM_001136265	-0.795481	8.75816	-7.41032	1.7969e-05	0.00112747	3.26814	IFFO2	NM_001136265	yes	down
A_24_P37441	77	37	0	NM_002610	-1.42461	7.6507	-7.41172	1.79387e-05	0.00112747	3.26987	PDK1	NM_002610	yes	down
A_33_P3325275	217	115	0	NM_024958	-0.721412	10.4323	-7.39638	1.82728e-05	0.00113234	3.25098	NRSN2	NM_024958	yes	down
A_33_P3217347	153	114	0	NM_145119	0.839848	8.30422	7.39777	1.82422e-05	0.00113234	3.25269	PJA1	NM_145119	yes	up
A_23_P128201	364	27	0	NM_005337	-1.16746	7.21338	-7.38087	1.86172e-05	0.00114993	3.23185	NCKAP1L	NM_005337	yes	down
A_32_P190951	339	125	0	ENST00000390622	0.84167	8.04167	7.37403	1.87713e-05	0.00115606	3.22341		ENST00000390622	yes	up
A_23_P201808	4	161	0	NM_003713	0.968265	6.40019	7.36574	1.89601e-05	0.0011629	3.21317	PPAP2B	NM_003713	yes	up
A_24_P193295	193	77	0	NM_198686	0.715916	12.2404	7.36383	1.90038e-05	0.0011632	3.21081	RAB15	NM_198686	yes	up
A_23_P370574	274	83	0	NM_153443	-0.867291	7.32355	-7.34854	1.93581e-05	0.00117766	3.19189	KIR3DL3	NM_153443	yes	down
A_33_P3365963	245	157	0	A_33_P3365963	0.713267	11.8191	7.3443	1.94577e-05	0.00118131	3.18663			yes	up
A_23_P63798	362	50	0	NM_001300	0.735362	9.696	7.3407	1.95425e-05	0.00118406	3.18217	KLF6	NM_001300	yes	up
A_23_P147255	240	28	0	NM_020528	0.783557	8.62904	7.33285	1.97292e-05	0.00119296	3.17244	PCBP3	NM_020528	yes	up
A_23_P110764	7	19	0	NM_006790	-0.939008	5.96566	-7.3283	1.98383e-05	0.00119714	3.16679	MYOT	NM_006790	yes	down
A_23_P21473	67	3	0	NM_024491	-0.764549	9.14283	-7.32416	1.9938e-05	0.00119832	3.16165	CEP70	NM_024491	yes	down
A_33_P3662553	141	59	0	NM_006826	-0.71287	11.5261	-7.32495	1.99189e-05	0.00119832	3.16263	YWHAQ	NM_006826	yes	down
A_23_P120953	301	105	0	NM_014509	0.863195	7.56283	7.32168	1.9998e-05	0.00119952	3.15857	SERHL2	NM_014509	yes	up
A_33_P3388855	114	156	0	NM_133259	-0.831483	8.23666	-7.31802	2.0087e-05	0.00120245	3.15402	LRPPRC	NM_133259	yes	down
A_23_P132316	24	101	0	NM_152426	-0.848247	7.6783	-7.31399	2.01853e-05	0.00120352	3.14902	APOBEC3D	NM_152426	yes	down
A_33_P3229067	113	150	0	NM_003520	0.729281	10.6143	7.3146	2.01704e-05	0.00120352	3.14978	HIST1H2BN	NM_003520	yes	up
A_33_P3410599	356	27	0	NM_017633	-0.901645	7.81263	-7.31073	2.02653e-05	0.00120589	3.14497	FAM46A	NM_017633	yes	down
A_33_P3321682	168	20	0	A_33_P3321682	0.733649	13.3332	7.30341	2.04462e-05	0.00120955	3.13586			yes	up
A_23_P37068	332	35	0	NM_145725	-0.922133	5.82521	-7.30334	2.04481e-05	0.00120955	3.13577	TRAF3	NM_145725	yes	down
A_23_P53176	249	85	0	NM_016725	-0.90303	7.83186	-7.29783	2.05851e-05	0.00121139	3.12892	FOLR1	NM_016725	yes	down
A_23_P164284	366	77	0	NM_001307	-0.867318	7.27204	-7.29472	2.06631e-05	0.00121268	3.12505	CLDN7	NM_001307	yes	down
A_23_P308839	307	46	0	NM_133448	-0.901191	6.91599	-7.28449	2.09218e-05	0.00122307	3.1123	TMEM132D	NM_133448	yes	down
A_23_P25974	78	17	0	NM_001010854	-0.712812	10.4859	-7.2822	2.09801e-05	0.00122397	3.10945	TTC7B	NM_001010854	yes	down
A_33_P3294608	164	31	0	NM_017458	0.710745	10.3305	7.26536	2.14147e-05	0.00124218	3.08843	MVP	NM_017458	yes	up
A_23_P406385	34	73	0	NM_153350	-0.766892	9.96112	-7.26091	2.15314e-05	0.00124412	3.08286	FBXL16	NM_153350	yes	down
A_23_P50786	227	49	0	NM_015526	0.698563	11.4761	7.24436	2.19704e-05	0.00126218	3.06217	CLIP3	NM_015526	yes	up
A_33_P3319491	58	62	0	NM_015878	-0.708714	12.3123	-7.23046	2.23468e-05	0.00128135	3.04476	AZIN1	NM_015878	yes	down
A_33_P3308626	227	78	0	NM_014940	0.85407	11.8315	7.22457	2.25086e-05	0.00128442	3.03737	MON1B	NM_014940	yes	up
A_33_P3266614	42	136	0	A_33_P3266614	0.726633	9.67995	7.22109	2.26045e-05	0.00128626	3.03301			yes	up
A_23_P30254	89	160	0	NM_006622	0.805505	8.23852	7.21048	2.29001e-05	0.00130061	3.01969	PLK2	NM_006622	yes	up
A_24_P823684	60	97	0	NM_007355	-0.734376	11.8279	-7.20759	2.29813e-05	0.00130275	3.01605	HSP90AB1	NM_007355	yes	down
A_23_P115375	210	118	0	NM_001123375	0.817175	15.3776	7.19729	2.32736e-05	0.00131434	3.00309	HIST2H3D	NM_001123375	yes	up
A_23_P131846	332	72	0	NM_005985	-0.811502	8.04212	-7.19824	2.32463e-05	0.00131434	3.0043	SNAI1	NM_005985	yes	down
A_23_P136413	354	62	0	NM_016155	0.73346	9.96782	7.19349	2.33822e-05	0.00131799	2.99832	MMP17	NM_016155	yes	up
A_23_P205900	187	72	0	NM_001012338	-0.947434	6.86399	-7.18356	2.3669e-05	0.00133165	2.98582	NTRK3	NM_001012338	yes	down
A_24_P235266	36	69	0	NM_001001555	-0.813295	9.77542	-7.18175	2.37217e-05	0.00133211	2.98354	GRB10	NM_001001555	yes	down
A_32_P56143	71	12	0	THC2582065	0.877775	6.72057	7.1767	2.38693e-05	0.00133789	2.97717		THC2582065	yes	up
A_33_P3336257	363	70	0	NM_024337	-0.801086	13.1598	-7.17049	2.40522e-05	0.00134092	2.96934	IRX1	NM_024337	yes	down
A_33_P3266564	58	74	0	NM_001012416	-0.866914	6.77481	-7.17031	2.40578e-05	0.00134092	2.96911	KRTAP5-6	NM_001012416	yes	down
A_24_P880043	363	151	0	NM_032373	0.700447	10.8014	7.15271	2.45846e-05	0.00136774	2.94689	PCGF5	NM_032373	yes	up
A_23_P216080	350	19	0	NM_032410	-0.783037	9.50629	-7.14347	2.48661e-05	0.00137572	2.93521	HOOK3	NM_032410	yes	down
A_23_P55477	281	53	0	NM_000676	-0.87528	8.84527	-7.12501	2.54393e-05	0.00139469	2.91183	ADORA2B	NM_000676	yes	down
A_23_P215956	110	8	0	NM_002467	-0.717946	11.9213	-7.12914	2.53097e-05	0.00139469	2.91707	MYC	NM_002467	yes	down
A_23_P366366	163	54	0	NM_014766	-0.900681	6.17257	-7.12581	2.5414e-05	0.00139469	2.91285	SCRN1	NM_014766	yes	down
A_23_P409489	139	110	0	NM_004088	0.720485	13.3532	7.10869	2.59579e-05	0.00141191	2.89112	DNTT	NM_004088	yes	up
A_23_P129064	282	55	0	NM_001482	-0.75577	8.70376	-7.10935	2.59364e-05	0.00141191	2.89197	GATM	NM_001482	yes	down
A_23_P111041	335	135	0	NM_003525	0.708346	12.7104	7.10763	2.59919e-05	0.00141191	2.88978	HIST1H2BI	NM_003525	yes	up
A_24_P251841	338	9	0	NM_030648	-0.830821	7.42704	-7.10992	2.59183e-05	0.00141191	2.89269	SETD7	NM_030648	yes	down
A_33_P3233150	318	89	0	NM_023072	0.802176	8.2357	7.09965	2.62498e-05	0.00142334	2.87965	ZSWIM4	NM_023072	yes	up
A_24_P916718	345	73	0	NM_207336	-0.862724	6.7604	-7.09595	2.63703e-05	0.00142729	2.87495	ZNF467	NM_207336	yes	down
A_24_P73577	340	84	0	NM_170697	-0.788655	8.09774	-7.09379	2.64412e-05	0.00142787	2.87219	ALDH1A2	NM_170697	yes	down
A_23_P97700	14	26	0	NM_006472	-0.850761	9.54415	-7.09271	2.64765e-05	0.00142787	2.87082	TXNIP	NM_006472	yes	down
A_24_P412512	38	95	0	NM_016350	-0.751671	8.72509	-7.08283	2.68029e-05	0.00144287	2.85825	NIN	NM_016350	yes	down
A_24_P134789	228	83	0	NM_181688	-0.730728	9.45635	-7.07809	2.69609e-05	0.00144877	2.85222	KRTAP10-10	NM_181688	yes	down
A_23_P99163	284	160	0	NM_018370	0.841402	7.92031	7.06607	2.73663e-05	0.00146268	2.8369	DRAM1	NM_018370	yes	up
A_33_P3273459	324	36	0	ENST00000466212	0.874166	6.77859	7.06678	2.73421e-05	0.00146268	2.83781	SPATA21	ENST00000466212	yes	up
A_23_P156970	363	46	0	NM_002402	0.840032	11.9077	7.06041	2.75594e-05	0.00147037	2.82968	MEST	NM_002402	yes	up
A_33_P3306526	154	100	0	A_33_P3306526	0.742779	14.3126	7.05547	2.77291e-05	0.0014768	2.82338			yes	up
A_23_P7684	108	43	0	NM_024565	-0.748818	8.68083	-7.04358	2.81424e-05	0.00148852	2.80819	CCNJL	NM_024565	yes	down
A_23_P206724	325	28	0	NM_175617	0.695175	10.3858	7.04499	2.80932e-05	0.00148852	2.80999	MT1E	NM_175617	yes	up
A_33_P3219429	168	86	0	NM_005871	-0.774928	9.82701	-7.04342	2.81482e-05	0.00148852	2.80798	SMNDC1	NM_005871	yes	down
A_24_P11965	106	81	0	NM_033296	-0.719305	10.8799	-7.02238	2.88961e-05	0.00151204	2.78106	MRFAP1	NM_033296	yes	down
A_23_P390384	130	83	0	NM_001037735	-0.862734	6.86862	-7.02314	2.88688e-05	0.00151204	2.78203	ZNF630	NM_001037735	yes	down
A_23_P212089	339	39	0	NM_031419	-0.870294	5.9742	-7.01847	2.90376e-05	0.0015168	2.77605	NFKBIZ	NM_031419	yes	down
A_23_P51565	278	85	0	NM_003281	-0.910032	6.86141	-7.00459	2.95451e-05	0.00153527	2.75825	TNNI1	NM_003281	yes	down
A_23_P85903	314	100	0	NM_003268	-0.820786	7.66361	-6.9973	2.98159e-05	0.00154398	2.74889	TLR5	NM_003268	yes	down
A_24_P941167	104	87	0	NM_030641	-0.963234	8.85902	-6.99191	3.00174e-05	0.00155085	2.74197	APOL6	NM_030641	yes	down
A_33_P3312676	112	135	0	ENST00000360149	-0.679185	10.8497	-6.99099	3.00522e-05	0.00155085	2.74078	MYT1	ENST00000360149	yes	down
A_33_P3412438	221	27	0	A_33_P3412438	0.805514	9.97392	6.97303	3.07359e-05	0.00158068	2.71768			yes	up
A_33_P3218188	101	115	0	NM_032641	0.693098	9.83859	6.97154	3.07933e-05	0.00158092	2.71576	SPSB2	NM_032641	yes	up
A_23_P145376	140	85	0	NM_002754	-0.8143	7.40335	-6.96608	3.10049e-05	0.00158634	2.70873	MAPK13	NM_002754	yes	down
A_23_P109143	15	106	0	NM_000311	-0.686306	10.8154	-6.96148	3.11843e-05	0.00159008	2.7028	PRNP	NM_000311	yes	down
A_32_P790361	350	4	0	NM_007138	-0.828315	7.46384	-6.96172	3.11751e-05	0.00159008	2.70311	ZNF90	NM_007138	yes	down
A_23_P408095	158	37	0	NM_001011546	-0.699477	13.4071	-6.93999	3.20379e-05	0.0016253	2.67506	DSTN	NM_001011546	yes	down
A_23_P116280	42	91	0	NM_024426	-0.865496	7.34291	-6.93286	3.23267e-05	0.00163441	2.66585	WT1	NM_024426	yes	down
A_33_P3354464	266	146	0	NM_005576	-0.879204	7.07928	-6.92944	3.24661e-05	0.00163869	2.66143	LOXL1	NM_005576	yes	down
A_33_P3876591	104	82	0	CD050382	-0.858932	6.08801	-6.89558	3.38822e-05	0.00169587	2.61756	SNORA76	CD050382	yes	down
A_33_P3211739	132	87	0	NM_194071	-0.692946	11.0761	-6.87961	3.45733e-05	0.00172757	2.59681	CREB3L2	NM_194071	yes	down
A_33_P3346826	113	35	0	NM_001012633	-0.699557	10.3036	-6.86728	3.51173e-05	0.00175183	2.58077	IL32	NM_001012633	yes	down
A_24_P384397	6	135	0	NM_133452	0.68568	11.9609	6.86435	3.52478e-05	0.00175332	2.57695	RAVER1	NM_133452	yes	up
A_33_P3212109	238	45	0	NM_016356	0.899486	5.84143	6.86163	3.53696e-05	0.00175563	2.57341	DCDC2	NM_016356	yes	up
A_33_P3285769	365	129	0	A_33_P3285769	0.674701	12.3157	6.84544	3.61032e-05	0.00178251	2.55231			yes	up
A_33_P3218797	105	126	0	ENST00000370177	0.708049	12.5193	6.84559	3.60964e-05	0.00178251	2.5525	PPDPF	ENST00000370177	yes	up
A_32_P210642	327	68	0	NM_201446	-0.758797	8.1439	-6.84259	3.62344e-05	0.0017837	2.54858	EGFL7	NM_201446	yes	down
A_24_P307065	65	59	0	A_24_P307065	-0.660971	11.8225	-6.83961	3.63717e-05	0.00178466	2.54469			yes	down
A_33_P3287661	178	21	0	AK126997	0.878827	12.5043	6.8338	3.66413e-05	0.00179495	2.5371	LOC100130430	AK126997	yes	up
A_33_P3342235	35	157	0	NM_145057	0.74902	14.7546	6.82357	3.71209e-05	0.00181251	2.52373	CDC42EP5	NM_145057	yes	up
A_23_P431853	45	121	0	ENST00000361453	0.728674	14.3805	6.813	3.76235e-05	0.00183107	2.50991	ND2	ENST00000361453	yes	up
A_33_P3360728	76	114	0	NM_000713	0.685185	10.1839	6.79722	3.8388e-05	0.00186525	2.48923	BLVRB	NM_000713	yes	up
A_23_P386241	186	119	0	NM_001042353	0.655703	11.328	6.7916	3.86642e-05	0.00186956	2.48186	FAM110A	NM_001042353	yes	up
A_33_P3253501	110	35	0	NM_001161334	0.671794	12.4227	6.79195	3.86467e-05	0.00186956	2.48232	HIST2H2BF	NM_001161334	yes	up
A_33_P3224809	304	164	0	NM_014339	0.72351	8.74007	6.78183	3.91495e-05	0.00188949	2.46903	IL17RA	NM_014339	yes	up
A_33_P3411075	215	41	0	NM_003088	0.777567	15.073	6.77549	3.94678e-05	0.00189922	2.4607	FSCN1	NM_003088	yes	up
A_23_P351844	4	122	0	NM_001764	0.854088	6.24808	6.76606	3.99466e-05	0.00191609	2.44831	CD1B	NM_001764	yes	up
A_33_P3235806	175	85	0	ENST00000520426	-0.830971	6.30111	-6.76312	4.00973e-05	0.00192024	2.44443		ENST00000520426	yes	down
A_33_P3258723	295	164	0	NM_022762	0.738037	8.83248	6.74943	4.08065e-05	0.0019387	2.4264	RMND5B	NM_022762	yes	up
A_33_P3384133	248	72	0	NM_001163075	-0.800183	7.18724	-6.74722	4.09221e-05	0.00194111	2.42349	C17orf99	NM_001163075	yes	down
A_32_P152437	239	18	0	NM_005100	-0.749638	8.1309	-6.7452	4.1028e-05	0.00194305	2.42084	AKAP12	NM_005100	yes	down
A_33_P3347040	72	30	0	NM_001242901	0.651177	11.2058	6.72022	4.2365e-05	0.00199689	2.38785	LOC100131094	NM_001242901	yes	up
A_33_P3210180	363	77	0	AY129016	-0.902846	5.9996	-6.72103	4.2321e-05	0.00199689	2.38892	TLE1	AY129016	yes	down
A_23_P258381	47	70	0	NM_080862	0.650435	12.0152	6.71584	4.26042e-05	0.00200501	2.38206	SPSB4	NM_080862	yes	up
A_23_P60657	139	144	0	NM_015203	0.685446	9.59572	6.70763	4.3056e-05	0.00201477	2.37121	RPRD2	NM_015203	yes	up
A_33_P3327663	134	78	0	ENST00000366877	0.663955	9.94686	6.70664	4.31112e-05	0.00201477	2.36989	SUSD4	ENST00000366877	yes	up
A_33_P3297562	354	77	0	NM_033267	-0.84191	5.67428	-6.70472	4.32179e-05	0.00201488	2.36735	IRX2	NM_033267	yes	down
A_23_P354074	239	19	0	NM_000081	0.81005	6.89702	6.69495	4.3765e-05	0.00203722	2.35441	LYST	NM_000081	yes	up
A_23_P51646	34	132	0	NM_004073	0.654237	10.74	6.69165	4.39513e-05	0.00204119	2.35004	PLK3	NM_004073	yes	up
A_23_P20832	380	152	0	NM_003127	0.703769	13.1914	6.69103	4.39867e-05	0.00204119	2.34921	SPTAN1	NM_003127	yes	up
A_33_P3309054	371	2	0	AB209400	-0.712663	10.1447	-6.68901	4.41012e-05	0.00204333	2.34654		AB209400	yes	down
A_24_P142743	66	37	0	NM_004368	0.76689	7.81844	6.67315	4.50127e-05	0.00208234	2.32549	CNN2	NM_004368	yes	up
A_23_P310931	215	16	0	NM_001841	-0.778332	7.60055	-6.66733	4.53521e-05	0.00209481	2.31776	CNR2	NM_001841	yes	down
A_23_P44581	96	121	0	NM_014287	-0.668192	9.7009	-6.66556	4.5456e-05	0.00209637	2.31541	NOMO1	NM_014287	yes	down
A_33_P3228837	291	83	0	NM_001145873	-0.874543	7.89228	-6.65941	4.58187e-05	0.00210984	2.30723	CD8A	NM_001145873	yes	down
A_33_P3410700	211	86	0	ENST00000361851	0.848838	14.3299	6.65586	4.60297e-05	0.00211631	2.3025	ATP8	ENST00000361851	yes	up
A_23_P114185	75	127	0	NM_004615	-0.64484	11.5153	-6.65294	4.6204e-05	0.00211781	2.29861	TSPAN7	NM_004615	yes	down
A_23_P122563	7	149	0	NM_014260	-0.727348	10.3581	-6.64214	4.68539e-05	0.00214104	2.28424	PFDN6	NM_014260	yes	down
A_33_P3382944	180	111	0	NM_198537	0.695987	11.4043	6.63656	4.71941e-05	0.00215003	2.27679	YJEFN3	NM_198537	yes	up
A_33_P3795649	251	156	0	ENST00000447535	0.739464	8.39156	6.62921	4.76456e-05	0.00215382	2.267		ENST00000447535	yes	up
A_32_P101860	109	28	0	A_32_P101860	0.692314	9.02239	6.63059	4.75608e-05	0.00215382	2.26883			yes	up
A_33_P3302613	340	82	0	ENST00000402420	-0.813177	7.34748	-6.62786	4.7729e-05	0.00215382	2.2652	CENPM	ENST00000402420	yes	down
A_24_P360722	59	8	0	NM_014974	1.01361	7.61734	6.62387	4.79768e-05	0.00215382	2.25987	DIP2C	NM_014974	yes	up
A_23_P60296	77	132	0	NM_012383	0.788709	10.2396	6.62762	4.77441e-05	0.00215382	2.26487	OSTF1	NM_012383	yes	up
A_23_P70571	162	120	0	NM_006979	-0.910243	8.561	-6.62554	4.78734e-05	0.00215382	2.26209	SLC39A7	NM_006979	yes	down
A_24_P66528	138	24	0	NM_003133	-0.673295	12.2391	-6.62508	4.79016e-05	0.00215382	2.26148	SRP9	NM_003133	yes	down
A_23_P70480	325	16	0	NM_003546	0.832389	16.6264	6.62095	4.8159e-05	0.00215463	2.25597	HIST1H4L	NM_003546	yes	up
A_33_P3222769	26	93	0	NM_001013638	0.69921	12.1909	6.62106	4.81521e-05	0.00215463	2.25611	PRR25	NM_001013638	yes	up
A_33_P3371144	132	112	0	A_33_P3371144	0.66979	11.6181	6.60827	4.89583e-05	0.00218061	2.23902			yes	up
A_32_P186226	199	135	0	NM_006391	-0.665035	9.58202	-6.6083	4.89563e-05	0.00218061	2.23907	IPO7	NM_006391	yes	down
A_24_P337334	285	54	0	NM_001012732	-0.658863	9.77015	-6.60682	4.90507e-05	0.00218148	2.23709	DCTD	NM_001012732	yes	down
A_23_P63751	362	38	0	NM_006793	-0.638046	11.4778	-6.6022	4.93462e-05	0.00219137	2.2309	PRDX3	NM_006793	yes	down
A_33_P3393135	86	105	0	ENST00000358739	0.8163	9.60844	6.59628	4.97276e-05	0.00220503	2.22298		ENST00000358739	yes	up
A_23_P170839	30	159	0	NM_001008491	0.645242	12.3579	6.59419	4.9863e-05	0.00220776	2.22018	2002-09-01	NM_001008491	yes	up
A_23_P371215	11	79	0	NM_012092	0.752042	8.09748	6.59151	5.00369e-05	0.00221219	2.21659	ICOS	NM_012092	yes	up
A_23_P167997	299	80	0	NM_003518	0.634309	11.6848	6.5681	5.1587e-05	0.00227066	2.18519	HIST1H2BG	NM_003518	yes	up
A_24_P304154	315	48	0	NM_001025390	-0.881298	7.44715	-6.55978	5.21503e-05	0.00228537	2.17401	AMPD3	NM_001025390	yes	down
A_33_P3253394	176	77	0	NM_002287	-0.639717	11.8582	-6.55676	5.23559e-05	0.00228729	2.16996	LAIR1	NM_002287	yes	down
A_24_P50818	347	6	0	NM_001206774	-0.758924	7.83019	-6.54472	5.31858e-05	0.00230805	2.15377	GTF3C3	NM_001206774	yes	down
A_24_P367432	158	92	0	ENST00000390633	0.705996	8.77846	6.5424	5.33477e-05	0.00231078	2.15064		ENST00000390633	yes	up
A_23_P119337	52	18	0	NM_012068	0.653904	9.76788	6.53915	5.35746e-05	0.00231479	2.14627	ATF5	NM_012068	yes	up
A_24_P85200	378	24	0	NM_194278	-0.738651	9.77109	-6.53887	5.35948e-05	0.00231479	2.14588	C14orf43	NM_194278	yes	down
A_23_P215980	205	50	0	NM_183009	-0.810297	7.44336	-6.53645	5.37647e-05	0.00231878	2.14262	KIAA1429	NM_183009	yes	down
A_24_P15640	120	92	0	BC137009	0.631788	11.1951	6.53454	5.38993e-05	0.00232124	2.14005		BC137009	yes	up
A_24_P384569	288	135	0	NM_001163287	-0.766365	9.17229	-6.51568	5.52474e-05	0.00236757	2.11461	EWSR1	NM_001163287	yes	down
A_23_P211064	22	47	0	NM_013329	-0.763562	9.49345	-6.51507	5.52916e-05	0.00236757	2.11379	GCFC1	NM_013329	yes	down
A_32_P96036	112	53	0	NM_001093725	-0.669069	11.9392	-6.50672	5.59004e-05	0.00238681	2.10251	MEX3A	NM_001093725	yes	down
A_23_P122852	284	65	0	NM_003078	-0.730445	9.80495	-6.50204	5.62451e-05	0.00239149	2.09618	SMARCD3	NM_003078	yes	down
A_33_P3888629	271	9	0	NM_001164000	-0.639833	10.2788	-6.49634	5.66674e-05	0.00239962	2.08848	MECOM	NM_001164000	yes	down
A_33_P3375541	26	73	0	NM_000732	0.788117	15.6906	6.487	5.73675e-05	0.00240899	2.07583	CD3D	NM_000732	yes	up
A_23_P203299	357	6	0	NM_002901	-0.639679	12.0366	-6.48676	5.73856e-05	0.00240899	2.07551	RCN1	NM_002901	yes	down
A_33_P3333232	175	81	0	ENST00000440451	-0.726519	8.44766	-6.47982	5.79115e-05	0.00241126	2.06612		ENST00000440451	yes	down
A_23_P82065	160	117	0	NM_022726	-0.750705	7.79429	-6.47967	5.79231e-05	0.00241126	2.06591	ELOVL4	NM_022726	yes	down
A_23_P343826	157	85	0	NM_033449	-0.830452	7.41807	-6.47971	5.792e-05	0.00241126	2.06596	FCHSD1	NM_033449	yes	down
A_33_P3526458	347	76	0	BC043208	-0.856613	6.33123	-6.48379	5.76099e-05	0.00241126	2.07149	LOC338579	BC043208	yes	down
A_23_P301942	98	109	0	NM_024409	0.806882	6.34721	6.48323	5.76523e-05	0.00241126	2.07074	NPPC	NM_024409	yes	up
A_23_P17663	85	115	0	NM_002462	0.63671	10.6795	6.47751	5.80878e-05	0.00241476	2.06299	MX1	NM_002462	yes	up
A_33_P3388870	93	60	0	NM_001487	0.689234	9.92116	6.47146	5.85522e-05	0.00243069	2.05478	BLOC1S1	NM_001487	yes	up
A_24_P831309	272	25	0	NM_207401	0.652252	10.6451	6.45854	5.95576e-05	0.00245724	2.03725	C1orf229	NM_207401	yes	up
A_24_P120115	123	137	0	NM_003879	-0.717684	8.19554	-6.45926	5.95012e-05	0.00245724	2.03822	CFLAR	NM_003879	yes	down
A_24_P138713	172	141	0	NM_182922	-0.720283	8.13413	-6.4591	5.95141e-05	0.00245724	2.038	HEATR3	NM_182922	yes	down
A_23_P200199	8	47	0	NM_015913	-0.675065	9.86371	-6.45797	5.96023e-05	0.00245724	2.03648	TXNDC12	NM_015913	yes	down
A_23_P68106	215	7	0	NM_021103	0.666681	13.9443	6.45626	5.9737e-05	0.00245941	2.03415	TMSB10	NM_021103	yes	up
A_24_P390060	186	33	0	NM_138451	0.781792	8.00712	6.45115	6.01412e-05	0.00247088	2.02721	IQCD	NM_138451	yes	up
A_23_P103932	5	4	0	NM_001042747	-0.697645	8.44811	-6.44588	6.05611e-05	0.00247969	2.02004	FGR	NM_001042747	yes	down
A_23_P104413	277	133	0	NM_033178	0.69798	14.8136	6.43574	6.13772e-05	0.00250625	2.00625	DUX4	NM_033178	yes	up
A_33_P3318444	10	101	0	NM_001146684	0.642272	10.4145	6.42568	6.21991e-05	0.00252603	1.99255	RNF222	NM_001146684	yes	up
A_33_P3333455	174	127	0	NM_007046	0.62167	10.9211	6.42249	6.24622e-05	0.00252985	1.9882	EMILIN1	NM_007046	yes	up
A_24_P376391	314	146	0	NM_015103	0.624582	12.0477	6.42259	6.24546e-05	0.00252985	1.98833	PLXND1	NM_015103	yes	up
A_33_P3349552	52	100	0	NM_020764	0.648049	13.4521	6.41974	6.26902e-05	0.00253479	1.98445	CASKIN1	NM_020764	yes	up
A_23_P73170	268	125	0	NM_004784	0.740301	7.7611	6.41898	6.27537e-05	0.00253479	1.9834	NDST3	NM_004784	yes	up
A_23_P76034	225	114	0	NM_203286	-0.814114	7.08031	-6.41667	6.29452e-05	0.0025391	1.98027	PVRL1	NM_203286	yes	down
A_33_P3316786	367	137	0	NM_080759	0.749384	7.50481	6.39548	6.47385e-05	0.00259396	1.95133	DACH1	NM_080759	yes	up
A_23_P306941	149	38	0	NM_153615	-0.619874	11.6755	-6.39549	6.47378e-05	0.00259396	1.95134	RGL4	NM_153615	yes	down
A_23_P32036	300	22	0	NM_017881	0.649149	10.0106	6.3845	6.56888e-05	0.00261802	1.93631	C9orf95	NM_017881	yes	up
A_23_P138105	182	119	0	NM_017638	-0.782879	7.74892	-6.38333	6.57913e-05	0.00261862	1.9347	MED18	NM_017638	yes	down
A_23_P146885	240	49	0	NM_018949	0.664723	13.5369	6.37284	6.67145e-05	0.0026497	1.92035	UTS2R	NM_018949	yes	up
A_33_P3270147	153	83	0	A_33_P3270147	-0.827816	6.97441	-6.36857	6.70949e-05	0.00265637	1.91449			yes	down
A_23_P211680	197	59	0	NM_015166	-0.72919	8.96225	-6.36568	6.7353e-05	0.00265955	1.91053	MLC1	NM_015166	yes	down
A_23_P219060	215	25	0	NM_022107	0.69322	10.1815	6.34711	6.90401e-05	0.00271543	1.88504	GPSM3	NM_022107	yes	up
A_33_P3214432	142	163	0	NM_080660	0.667007	10.8033	6.34408	6.93192e-05	0.00271951	1.88088	ZC3HAV1L	NM_080660	yes	up
A_33_P3232038	153	50	0	NM_001204513	0.652656	9.57402	6.34143	6.95645e-05	0.00272531	1.87724	RBAK-LOC389458	NM_001204513	yes	up
A_23_P162127	307	149	0	NM_021825	0.616378	11.3054	6.32335	7.12645e-05	0.00278826	1.85236	CCDC90B	NM_021825	yes	up
A_23_P14184	129	70	0	NM_018676	-0.656329	11.5164	-6.32152	7.14388e-05	0.00279143	1.84985	THSD1	NM_018676	yes	down
A_33_P3313055	227	158	0	NM_000435	0.643772	13.194	6.30336	7.31956e-05	0.00285635	1.82481	NOTCH3	NM_000435	yes	up
A_33_P3375496	174	157	0	A_33_P3375496	0.833306	7.99848	6.30121	7.34061e-05	0.00286083	1.82185			yes	up
A_23_P85598	223	93	0	NM_020247	-0.686006	9.58197	-6.29802	7.37209e-05	0.00286653	1.81744	ADCK3	NM_020247	yes	down
A_23_P2431	205	118	0	NM_004054	0.636711	9.5047	6.29779	7.37439e-05	0.00286653	1.81712	C3AR1	NM_004054	yes	up
A_23_P312920	49	119	0	NM_006235	-0.700794	8.18371	-6.29506	7.40135e-05	0.00287328	1.81335	POU2AF1	NM_006235	yes	down
A_33_P3423820	268	146	0	NM_015117	0.606858	11.319	6.2903	7.44877e-05	0.00288421	1.80677	ZC3H3	NM_015117	yes	up
A_23_P411851	48	160	0	NM_152592	-0.754773	6.98386	-6.2873	7.47873e-05	0.00289103	1.80263	C14orf49	NM_152592	yes	down
A_24_P849801	64	98	0	NM_000983	-0.609178	10.7576	-6.28661	7.48572e-05	0.00289103	1.80167	RPL22	NM_000983	yes	down
A_24_P35891	167	70	0	NM_016423	0.610945	10.6196	6.27499	7.6033e-05	0.00291016	1.78561	ZNF219	NM_016423	yes	up
A_33_P3452287	80	126	0	ENST00000416722	0.86417	5.92648	6.26237	7.73332e-05	0.00291886	1.76813		ENST00000416722	yes	up
A_33_P3263523	47	141	0	NM_024319	0.617267	11.9187	6.26554	7.7005e-05	0.00291886	1.77251	C1orf35	NM_024319	yes	up
A_32_P228414	140	99	0	NM_015635	-0.753993	8.16948	-6.2645	7.71122e-05	0.00291886	1.77108	GAPVD1	NM_015635	yes	down
A_24_P3783	50	149	0	NM_003521	0.620516	12.6765	6.26404	7.71603e-05	0.00291886	1.77044	HIST1H2BM	NM_003521	yes	up
A_33_P3415820	380	74	0	NM_003246	-0.943935	7.0681	-6.26989	7.65559e-05	0.00291886	1.77854	THBS1	NM_003246	yes	down
A_23_P144264	344	10	0	NM_014820	-0.889678	8.05152	-6.26305	7.72623e-05	0.00291886	1.76908	TOMM70A	NM_014820	yes	down
A_33_P3424861	178	39	0	NM_001104595	0.689646	11.3503	6.26116	7.74588e-05	0.00291992	1.76646	FAM118A	NM_001104595	yes	up
A_23_P135486	300	145	0	NM_016633	-0.748197	7.00786	-6.25484	7.81203e-05	0.00292672	1.75769	AHSP	NM_016633	yes	down
A_23_P109133	123	82	0	NM_000490	-0.919341	9.1337	-6.25477	7.81281e-05	0.00292672	1.75759	AVP	NM_000490	yes	down
A_33_P3269803	78	129	0	NM_014718	-0.821857	10.1979	-6.2555	7.80515e-05	0.00292672	1.7586	CLSTN3	NM_014718	yes	down
A_33_P3495962	9	117	0	BM918074	0.731529	9.95961	6.25591	7.8008e-05	0.00292672	1.75917	SNORA71A	BM918074	yes	up
A_24_P86993	114	151	0	NM_032801	-0.747799	7.11538	-6.25346	7.82653e-05	0.0029282	1.75578	JAM3	NM_032801	yes	down
A_23_P154806	29	60	0	NM_012156	-0.665056	9.51651	-6.24928	7.87068e-05	0.00294104	1.74998	EPB41L1	NM_012156	yes	down
A_23_P61508	189	28	0	NM_017581	-0.753254	7.09755	-6.24808	7.88342e-05	0.00294213	1.74831	CHRNA9	NM_017581	yes	down
A_23_P116850	91	141	0	NM_000423	-0.694621	8.74019	-6.24527	7.91334e-05	0.00294595	1.74441	KRT2	NM_000423	yes	down
A_32_P45009	366	69	0	NM_005896	-0.610883	10.4175	-6.24291	7.93853e-05	0.00294799	1.74113	IDH1	NM_005896	yes	down
A_33_P3299279	384	13	0	NM_001014279	0.614278	10.2801	6.2402	7.96758e-05	0.00295346	1.73737	C5orf39	NM_001014279	yes	up
A_32_P61684	283	56	0	NM_018440	-0.822106	6.32853	-6.23969	7.973e-05	0.00295346	1.73667	PAG1	NM_018440	yes	down
A_33_P3416414	229	137	0	A_33_P3416414	-0.701317	8.40846	-6.23426	8.03158e-05	0.00296782	1.72912			yes	down
A_33_P3221718	276	82	0	AK127907	-0.763204	6.44363	-6.23462	8.02765e-05	0.00296782	1.72962	LOC100129373	AK127907	yes	down
A_33_P3361681	358	113	0	NM_001017980	-0.698917	12.9507	-6.22826	8.09689e-05	0.00298826	1.72077	VMA21	NM_001017980	yes	down
A_23_P39386	280	113	0	NM_014266	0.692948	8.78461	6.22178	8.16797e-05	0.00300708	1.71176	HCST	NM_014266	yes	up
A_23_P151232	376	46	0	NM_001136103	-0.702882	8.05758	-6.20805	8.3208e-05	0.00305958	1.69265	TMEM132C	NM_001136103	yes	down
A_23_P140527	105	10	0	NM_012182	0.625066	9.87456	6.20304	8.37741e-05	0.00307547	1.68566	FOXB1	NM_012182	yes	up
A_23_P76774	162	89	0	NM_173849	-0.720638	7.94603	-6.19008	8.5256e-05	0.00311494	1.66758	GSC	NM_173849	yes	down
A_33_P3287959	156	107	0	NM_006989	-0.789953	9.66377	-6.18937	8.53379e-05	0.00311494	1.66659	RASA4	NM_006989	yes	down
A_23_P149206	345	74	0	NM_003780	-0.752926	7.59371	-6.18391	8.59714e-05	0.00313043	1.65896	B4GALT2	NM_003780	yes	down
A_23_P99967	202	63	0	NM_033028	0.685109	8.53699	6.18092	8.63198e-05	0.00313929	1.65479	BBS4	NM_033028	yes	up
A_33_P3254811	255	84	0	NM_001025266	-0.803296	5.97144	-6.17523	8.69882e-05	0.00315593	1.64684	C3orf70	NM_001025266	yes	down
A_33_P3349252	259	105	0	AL512723	0.625585	10.0781	6.16734	8.79245e-05	0.00318219	1.6358	DKFZP547L112	AL512723	yes	up
A_33_P3331178	77	34	0	ENST00000390604	0.643721	9.02989	6.1381	9.14891e-05	0.00329348	1.59482		ENST00000390604	yes	up
A_24_P14731	321	46	0	NM_013271	0.658388	12.2996	6.13761	9.15498e-05	0.00329348	1.59413	PCSK1N	NM_013271	yes	up
A_23_P397238	84	138	0	NM_054014	0.653574	9.07424	6.13607	9.1742e-05	0.00329643	1.59197	FKBP1A	NM_054014	yes	up
A_33_P3305625	157	89	0	AK124509	-0.731454	7.1892	-6.1294	9.25784e-05	0.00331852	1.58261	LOC100131015	AK124509	yes	down
A_32_P50417	382	83	0	AK092531	0.784488	7.28755	6.12803	9.27523e-05	0.00332078	1.58068		AK092531	yes	up
A_33_P3351097	83	20	0	A_33_P3351097	-0.658829	8.51828	-6.12171	9.35539e-05	0.00332912	1.5718			yes	down
A_32_P94	363	75	0	NM_198560	-0.7366	6.93822	-6.12303	9.33856e-05	0.00332912	1.57366	LHFPL4	NM_198560	yes	down
A_23_P37983	72	7	0	NM_005947	0.600308	11.3896	6.1214	9.35941e-05	0.00332912	1.57136	MT1B	NM_005947	yes	up
A_24_P8220	298	88	0	NM_004807	-0.613791	12.5546	-6.11653	9.42165e-05	0.00334123	1.56452	HS6ST1	NM_004807	yes	down
A_23_P160720	37	149	0	NM_018664	-0.591748	10.9978	-6.11333	9.46288e-05	0.00335188	1.56002	BATF3	NM_018664	yes	down
A_24_P146211	198	126	0	NM_021063	0.617927	12.2193	6.11162	9.48503e-05	0.00335188	1.55761	HIST1H2BD	NM_021063	yes	up
A_24_P117942	55	48	0	NM_207377	-0.612002	10.0071	-6.1116	9.48528e-05	0.00335188	1.55758	TOMM20L	NM_207377	yes	down
A_24_P161973	22	58	0	NM_015205	-0.786828	7.91903	-6.10804	9.53153e-05	0.00336029	1.55256	ATP11A	NM_015205	yes	down
A_23_P121716	80	50	0	NM_005139	-0.642393	9.10547	-6.10445	9.57828e-05	0.00336883	1.54752	ANXA3	NM_005139	yes	down
A_33_P3229918	312	1	0	NM_138296	0.596633	12.4379	6.10521	9.56838e-05	0.00336883	1.54858	PTCRA	NM_138296	yes	up
A_23_P23048	220	15	0	NM_002965	0.746211	7.04399	6.10272	9.60098e-05	0.00337206	1.54508	S100A9	NM_002965	yes	up
A_23_P94591	229	38	0	NM_032928	0.624148	11.2849	6.09264	9.73407e-05	0.00340363	1.53088	TMEM141	NM_032928	yes	up
A_32_P183598	377	53	0	THC2524341	-0.679913	8.35511	-6.08841	9.79054e-05	0.00341938	1.52491		THC2524341	yes	down
A_33_P3257232	74	79	0	NM_006284	0.615343	12.702	6.08674	9.81302e-05	0.00342264	1.52255	TAF10	NM_006284	yes	up
A_23_P39840	68	154	0	NM_006634	0.636046	11.2672	6.08601	9.82274e-05	0.00342264	1.52152	VAMP5	NM_006634	yes	up
A_23_P27584	363	79	0	NM_001020818	-0.782671	5.71442	-6.08482	9.83881e-05	0.00342278	1.51984	MYADM	NM_001020818	yes	down
A_24_P188325	90	109	0	NM_015984	-0.609725	9.81946	-6.08428	9.84602e-05	0.00342278	1.51908	UCHL5	NM_015984	yes	down
A_24_P787897	158	39	0	NM_022166	-0.754035	7.08945	-6.07983	9.90613e-05	0.00343172	1.5128	XYLT1	NM_022166	yes	down
A_24_P99090	336	19	0	NM_018204	-0.6821	8.16825	-6.07703	9.94424e-05	0.00343696	1.50884	CKAP2	NM_018204	yes	down
A_24_P122921	335	132	0	NM_138621	0.693724	9.03937	6.073	9.99927e-05	0.00344953	1.50315	BCL2L11	NM_138621	yes	up
A_23_P98995	82	75	0	NM_020898	0.739053	7.8794	6.07268	0.000100037	0.00344953	1.5027	CALCOCO1	NM_020898	yes	up
A_33_P3353073	194	88	0	NM_022047	-0.662253	8.6834	-6.07102	0.000100264	0.00345338	1.50036	DEF6	NM_022047	yes	down
A_23_P419239	271	87	0	NM_018638	-0.660029	9.68483	-6.05822	0.000102039	0.00350502	1.48225	ETNK1	NM_018638	yes	down
A_33_P3346688	127	48	0	ENST00000527983	-0.726297	7.65092	-6.05769	0.000102114	0.00350502	1.4815	HSPA8	ENST00000527983	yes	down
A_23_P45913	188	14	0	NM_004814	-0.680345	8.33148	-6.05771	0.000102111	0.00350502	1.48153	SNRNP40	NM_004814	yes	down
A_33_P3218531	271	83	0	A_33_P3218531	-0.745562	6.33269	-6.04588	0.000103783	0.00350601	1.46478			yes	down
A_33_P3405680	352	156	0	ENST00000477246	-0.68572	8.03218	-6.04849	0.00010341	0.00350601	1.46849		ENST00000477246	yes	down
A_33_P3346801	280	96	0	NM_001003940	0.725128	6.99077	6.04776	0.000103515	0.00350601	1.46745	BMF	NM_001003940	yes	up
A_23_P137391	15	27	0	NM_001428	-0.62779	14.0323	-6.0528	0.000102801	0.00350601	1.47458	ENO1	NM_001428	yes	down
A_33_P3243544	4	127	0	NM_004451	-0.655109	9.11643	-6.04959	0.000103255	0.00350601	1.47004	ESRRA	NM_004451	yes	down
A_23_P212749	245	52	0	NM_002111	-0.58935	10.7477	-6.05196	0.000102919	0.00350601	1.47339	HTT	NM_002111	yes	down
A_23_P24457	169	35	0	NM_020929	0.623389	9.14114	6.04606	0.000103756	0.00350601	1.46504	LRRC4C	NM_020929	yes	up
A_23_P14193	360	32	0	NM_002915	-0.603593	9.87981	-6.04936	0.000103287	0.00350601	1.46971	RFC3	NM_002915	yes	down
A_33_P3210379	93	13	0	NM_052863	0.595677	12.7746	6.04698	0.000103626	0.00350601	1.46634	SCGB3A1	NM_052863	yes	up
A_23_P160618	212	152	0	NM_003975	0.599833	10.0302	6.05442	0.000102573	0.00350601	1.47687	SH2D2A	NM_003975	yes	up
A_24_P290263	335	12	0	A_24_P290263	-0.702683	8.95731	-6.03716	0.000105034	0.00353629	1.45242			yes	down
A_23_P121082	37	74	0	NM_000158	-0.822842	9.81582	-6.03383	0.000105515	0.00354851	1.4477	GBE1	NM_000158	yes	down
A_33_P3247803	190	64	0	NM_203390	-0.647727	8.9934	-6.0323	0.000105737	0.00355198	1.44554	RBM12B	NM_203390	yes	down
A_33_P3299599	129	118	0	NM_001166175	0.671391	15.004	6.01731	0.000107941	0.00361384	1.42426	NKX2-5	NM_001166175	yes	up
A_24_P221485	184	114	0	A_24_P221485	-0.703027	7.46331	-6.01229	0.000108691	0.00362679	1.41711			yes	down
A_33_P3354851	306	35	0	X58768	0.630896	9.38568	6.01328	0.000108542	0.00362679	1.41852		X58768	yes	up
A_23_P72961	222	2	0	NM_002764	-0.652924	8.88952	-6.01261	0.000108642	0.00362679	1.41758	PRPS1	NM_002764	yes	down
A_24_P383523	265	82	0	NM_015589	-0.75861	6.77855	-6.0096	0.000109094	0.00363619	1.41329	SAMD4A	NM_015589	yes	down
A_24_P237270	101	156	0	NM_000675	-0.670094	8.13564	-6.00255	0.000110159	0.00365541	1.40326	ADORA2A	NM_000675	yes	down
A_33_P3257903	183	47	0	NM_001512	-0.759487	7.3581	-6.00088	0.000110414	0.00365981	1.40088	GSTA4	NM_001512	yes	down
A_23_P111701	128	146	0	NM_004126	-0.741447	6.06647	-5.99841	0.000110791	0.00366418	1.39737	GNG11	NM_004126	yes	down
A_33_P3360912	314	78	0	ENST00000320610	-0.763463	6.70111	-5.99586	0.000111181	0.00367301	1.39375	ZNF236	ENST00000320610	yes	down
A_23_P253602	83	4	0	NM_001721	-0.74248	6.02876	-5.99389	0.000111484	0.00367491	1.39094	BMX	NM_001721	yes	down
A_24_P942694	336	49	0	NM_018017	0.734311	6.84882	5.99284	0.000111645	0.00367619	1.38944	C10orf118	NM_018017	yes	up
A_33_P3253214	353	14	0	ENST00000369161	0.596343	11.4841	5.98624	0.000112668	0.00370578	1.38004		ENST00000369161	yes	up
A_23_P28582	68	112	0	ENST00000442128	-0.722284	7.81589	-5.98454	0.000112933	0.00371041	1.37761		ENST00000442128	yes	down
A_23_P503233	73	77	0	NM_080738	-0.61719	13.5606	-5.98213	0.00011331	0.00371874	1.37417	EDARADD	NM_080738	yes	down
A_24_P386771	13	58	0	NM_002710	-0.584007	11.1144	-5.97395	0.000114598	0.00375689	1.36251	PPP1CC	NM_002710	yes	down
A_33_P3238052	186	145	0	NM_013300	-0.659535	11.8169	-5.97271	0.000114795	0.00375924	1.36074	C12orf24	NM_013300	yes	down
A_33_P3880302	182	27	0	NM_004442	-0.743335	7.13891	-5.9682	0.000115514	0.00377862	1.3543	EPHB2	NM_004442	yes	down
A_33_P3212575	306	27	0	NM_005386	0.619312	10.8097	5.96418	0.000116159	0.00379558	1.34855	NNAT	NM_005386	yes	up
A_23_P302550	355	120	0	NM_130782	-0.773508	7.46288	-5.96221	0.000116475	0.00380176	1.34575	RGS18	NM_130782	yes	down
A_23_P14774	305	79	0	NM_004390	-0.575072	11.0327	-5.95522	0.000117609	0.00382762	1.33576	CTSH	NM_004390	yes	down
A_33_P3235432	47	73	0	ENST00000460133	0.630557	8.74113	5.95543	0.000117575	0.00382762	1.33605	ESYT3	ENST00000460133	yes	up
A_23_P119593	124	83	0	NM_024794	-0.636266	11.4405	-5.95034	0.000118408	0.00384806	1.32877	EPHX3	NM_024794	yes	down
A_33_P3347522	302	56	0	A_33_P3347522	0.652652	15.0179	5.94037	0.000120056	0.00389195	1.31451			yes	up
A_23_P93180	82	29	0	NM_003526	0.573104	11.3033	5.93826	0.000120408	0.00389195	1.31148	HIST1H2BC	NM_003526	yes	up
A_33_P3419970	229	23	0	NM_148896	0.764505	9.93253	5.9346	0.000121021	0.00390754	1.30624	NPB	NM_148896	yes	up
A_33_P3385351	283	80	0	A_33_P3385351	-0.740954	6.82206	-5.92917	0.000121939	0.00392852	1.29845			yes	down
A_23_P110167	10	125	0	NM_002413	-0.74182	6.13661	-5.92931	0.000121913	0.00392852	1.29866	MGST2	NM_002413	yes	down
A_33_P3334342	205	97	0	A_33_P3334342	0.85953	7.96686	5.91769	0.0001239	0.00395676	1.28198			yes	up
A_33_P3361348	131	81	0	NM_001140	-0.713467	6.83962	-5.91756	0.000123922	0.00395676	1.28181	ALOX15	NM_001140	yes	down
A_33_P3411414	296	150	0	NM_001099684	-0.629138	8.69888	-5.91634	0.000124132	0.00395676	1.28006	FAM156B	NM_001099684	yes	down
A_33_P3220670	183	86	0	BX108667	-0.756334	6.66738	-5.91672	0.000124066	0.00395676	1.2806	LOC644649	BX108667	yes	down
A_23_P209799	275	120	0	NM_001080527	0.648572	12.6273	5.91961	0.000123569	0.00395676	1.28474	MYO7B	NM_001080527	yes	up
A_23_P360209	294	7	0	ENST00000361227	0.659884	15.0842	5.91555	0.000124268	0.00395688	1.27892	ND3	ENST00000361227	yes	up
A_33_P3279620	118	80	0	AK094832	-0.709968	9.15833	-5.91147	0.000124976	0.00397097	1.27307		AK094832	yes	down
A_33_P3231613	94	91	0	NM_001129828	0.604215	10.9983	5.91198	0.000124887	0.00397097	1.2738	CSAG3	NM_001129828	yes	up
A_24_P158385	171	54	0	NM_138462	-0.617731	9.18816	-5.90998	0.000125235	0.00397498	1.27093	ZMYND19	NM_138462	yes	down
A_33_P3375269	183	89	0	A_33_P3375269	-0.723928	6.43176	-5.90269	0.000126514	0.00398633	1.26045			yes	down
A_23_P205830	278	57	0	NM_025238	-0.571798	11.1059	-5.90112	0.000126791	0.00398633	1.25819	BTBD1	NM_025238	yes	down
A_23_P256663	15	128	0	NM_003614	0.62437	14.1908	5.90439	0.000126215	0.00398633	1.26289	GALR3	NM_003614	yes	up
A_24_P135753	93	75	0	ENST00000383657	-0.613613	9.00043	-5.90245	0.000126557	0.00398633	1.2601	PTPLB	ENST00000383657	yes	down
A_23_P106389	148	73	0	NM_003612	-0.68084	7.76731	-5.9017	0.000126688	0.00398633	1.25902	SEMA7A	NM_003612	yes	down
A_24_P8371	295	127	0	NM_001124758	-0.641027	8.40929	-5.90237	0.00012657	0.00398633	1.25998	SPNS2	NM_001124758	yes	down
A_23_P6398	20	136	0	NM_001127	-0.665991	7.90202	-5.89997	0.000126995	0.00398854	1.25653	AP1B1	NM_001127	yes	down
A_33_P3368560	360	118	0	BC050395	0.681836	8.17896	5.89646	0.000127617	0.00399503	1.25149	AHSA2	BC050395	yes	up
A_23_P7412	193	126	0	NM_001040462	0.707141	7.00114	5.89724	0.000127478	0.00399503	1.25261	BTNL8	NM_001040462	yes	up
A_33_P3209346	257	17	0	NM_013417	-0.655276	8.66071	-5.89579	0.000127735	0.00399503	1.25053	IARS	NM_013417	yes	down
A_23_P8452	146	21	0	NM_001040167	-0.82397	7.43157	-5.88194	0.000130228	0.00406025	1.23059	LFNG	NM_001040167	yes	down
A_33_P3214516	347	160	0	M21784	0.715003	6.75048	5.86815	0.00013276	0.00412243	1.21071		M21784	yes	up
A_23_P132856	370	42	0	NM_198565	0.601575	9.35006	5.8684	0.000132714	0.00412243	1.21107	LRRC33	NM_198565	yes	up
A_23_P19182	246	54	0	NM_016606	-0.642158	8.99013	-5.86761	0.000132861	0.00412243	1.20993	REEP2	NM_016606	yes	down
A_24_P339869	140	95	0	NM_020727	-0.610605	10.2543	-5.86734	0.00013291	0.00412243	1.20954	ZNF295	NM_020727	yes	down
A_24_P376422	139	47	0	ENST00000542270	-0.652322	8.05607	-5.84976	0.000136219	0.00421632	1.18417	LOC100287164	ENST00000542270	yes	down
A_33_P3235400	304	44	0	NM_004494	0.567963	10.7663	5.84262	0.000137589	0.00424555	1.17384	HDGF	NM_004494	yes	up
A_32_P98927	75	71	0	NM_022906	-0.758661	7.2795	-5.83286	0.000139484	0.0042996	1.15972	STAG3L4	NM_022906	yes	down
A_33_P3354569	304	84	0	NM_001083112	-0.759716	6.35363	-5.83035	0.000139976	0.00430589	1.15609	GPD2	NM_001083112	yes	down
A_32_P23624	201	59	0	NM_012089	-0.72505	8.00534	-5.8286	0.000140322	0.00431209	1.15355	ABCB10	NM_012089	yes	down
A_23_P125505	286	29	0	NM_006240	0.720975	6.00182	5.82392	0.000141245	0.004336	1.14678	PPEF1	NM_006240	yes	up
A_24_P385313	364	52	0	NM_002840	-0.834674	8.09377	-5.82036	0.000141954	0.00435329	1.14161	PTPRF	NM_002840	yes	down
A_24_P166407	94	103	0	NM_003544	0.723164	16.3219	5.81819	0.000142387	0.00436211	1.13847	HIST1H4B	NM_003544	yes	up
A_33_P3373358	243	74	0	NM_005497	-0.604155	9.02496	-5.81184	0.000143664	0.00439673	1.12926	GJC1	NM_005497	yes	down
A_33_P3335386	357	99	0	ENST00000388995	-0.629367	8.50735	-5.80766	0.00014451	0.00440013	1.12319	FAM83G	ENST00000388995	yes	down
A_23_P143935	335	75	0	NM_025163	-0.638063	8.86896	-5.80814	0.000144412	0.00440013	1.12389	PIGZ	NM_025163	yes	down
A_23_P79259	166	72	0	NM_014521	-0.717135	6.46145	-5.80798	0.000144444	0.00440013	1.12366	SH3BP4	NM_014521	yes	down
A_23_P301995	117	76	0	NM_173083	-0.608246	8.91696	-5.80553	0.000144944	0.00440885	1.1201	LIN9	NM_173083	yes	down
A_33_P3306307	314	80	0	NM_181539	-0.710259	6.47706	-5.80387	0.000145282	0.0044141	1.1177	KRT26	NM_181539	yes	down
A_33_P3315314	341	95	0	NM_005951	0.559498	11.3415	5.80081	0.000145909	0.0044162	1.11325	MT1H	NM_005951	yes	up
A_23_P215534	48	23	0	NM_053043	-0.731526	7.1572	-5.80074	0.000145923	0.0044162	1.11315	RBM33	NM_053043	yes	down
A_23_P75255	350	6	0	NM_004896	-0.568879	10.6373	-5.79539	0.000147026	0.00443611	1.10538	VPS26A	NM_004896	yes	down
A_23_P35444	191	89	0	NM_032727	-0.667778	7.89874	-5.79358	0.000147401	0.0044385	1.10275	INA	NM_032727	yes	down
A_23_P325625	160	88	0	NM_173690	-0.657961	8.46152	-5.79359	0.000147399	0.0044385	1.10276	SCAI	NM_173690	yes	down
A_33_P3316671	10	114	0	A_33_P3316671	0.871528	8.21896	5.7905	0.000148041	0.0044423	1.09828			yes	up
A_33_P3323453	252	90	0	NM_030789	-0.573963	10.0932	-5.79145	0.000147844	0.0044423	1.09965	HM13	NM_030789	yes	down
A_33_P3214948	32	39	0	NM_014767	-0.691653	7.04477	-5.79012	0.000148121	0.0044423	1.09772	SPOCK2	NM_014767	yes	down
A_33_P3403132	227	66	0	NM_005234	-0.574906	11.2249	-5.78727	0.000148718	0.00445572	1.09357	NR2F6	NM_005234	yes	down
A_33_P3842551	300	82	0	NM_001079526	-0.732257	6.91705	-5.78305	0.000149604	0.00447333	1.08744	IKZF2	NM_001079526	yes	down
A_33_P3371514	186	84	0	NM_022755	-0.676465	7.74916	-5.77924	0.00015041	0.0044851	1.0819	IPPK	NM_022755	yes	down
A_24_P12136	208	78	0	NM_130772	-0.656837	8.00547	-5.77906	0.000150447	0.0044851	1.08164	S100Z	NM_130772	yes	down
A_23_P256542	114	29	0	NM_014367	-0.559238	11.9833	-5.7762	0.000151055	0.00449425	1.07748	FAM162A	NM_014367	yes	down
A_24_P254177	97	18	0	NM_024104	-0.573824	10.2028	-5.77223	0.000151903	0.00451501	1.0717	C19orf42	NM_024104	yes	down
A_23_P366230	157	75	0	NM_004690	-0.727203	6.80891	-5.77092	0.000152185	0.0045189	1.06978	LATS1	NM_004690	yes	down
A_24_P261259	334	121	0	NM_004566	-1.06426	7.55899	-5.76684	0.000153065	0.00453602	1.06383	PFKFB3	NM_004566	yes	down
A_33_P3636590	136	68	0	NM_003848	-0.697366	8.32608	-5.76482	0.000153501	0.00454046	1.0609	SUCLG2	NM_003848	yes	down
A_33_P3331451	328	8	0	NM_004612	-0.724479	6.18351	-5.76474	0.000153518	0.00454046	1.06078	TGFBR1	NM_004612	yes	down
A_33_P3249364	156	86	0	ENST00000381224	-0.740978	6.76029	-5.7562	0.000155383	0.00458655	1.04832	TMTC1	ENST00000381224	yes	down
A_33_P3287105	185	101	0	A_33_P3287105	0.59142	9.94185	5.75443	0.00015577	0.00459345	1.04575			yes	up
A_33_P3273173	176	53	0	NM_004651	-0.65822	7.83268	-5.7514	0.000156439	0.00460412	1.04133	USP11	NM_004651	yes	down
A_24_P70993	71	45	0	NM_002414	0.580661	13.0306	5.74901	0.00015697	0.0046152	1.03783	CD99	NM_002414	yes	up
A_23_P500861	145	114	0	NM_182961	-0.574481	10.9107	-5.74789	0.000157217	0.00461793	1.03621	SYNE1	NM_182961	yes	down
A_24_P305784	70	157	0	NM_145664	-0.620243	8.55291	-5.74486	0.000157892	0.00463321	1.03178	SPANXB2	NM_145664	yes	down
A_24_P235429	38	68	0	NM_005502	0.567956	10.9006	5.7437	0.000158153	0.00463633	1.03008	ABCA1	NM_005502	yes	up
A_33_P3256880	141	87	0	AK131413	-0.71093	6.8637	-5.74211	0.000158508	0.00464219	1.02777	LOC642980	AK131413	yes	down
A_23_P116890	282	37	0	NM_006249	0.662613	9.123	5.73424	0.000160285	0.00468047	1.01626	PRB3	NM_006249	yes	up
A_33_P3335940	362	41	0	NM_144570	-0.615993	8.6013	-5.72865	0.00016156	0.00469349	1.00808	HN1L	NM_144570	yes	down
A_33_P3364348	179	56	0	NM_020647	-0.670577	7.42708	-5.72889	0.000161504	0.00469349	1.00844	JPH1	NM_020647	yes	down
A_23_P16096	112	132	0	NM_020230	-0.566585	10.0172	-5.72816	0.000161671	0.00469349	1.00737	PPAN	NM_020230	yes	down
A_23_P372144	323	58	0	NM_021231	0.618015	11.1774	5.72209	0.00016307	0.00472949	0.998483	C19orf29	NM_021231	yes	up
A_24_P139901	307	30	0	NM_002101	0.565303	10.3184	5.71786	0.000164049	0.00475329	0.992303	GYPC	NM_002101	yes	up
A_33_P3250148	120	55	0	NM_198956	0.601292	9.0319	5.70808	0.000166343	0.0048006	0.977969	SP8	NM_198956	yes	up
A_33_P3281785	347	62	0	NM_006167	-0.701846	7.48832	-5.70382	0.000167352	0.00480962	0.971728	NKX3-1	NM_006167	yes	down
A_33_P3285540	302	64	0	NM_001130861	0.687161	13.2929	5.69971	0.000168333	0.00482714	0.96569	CLDN5	NM_001130861	yes	up
A_33_P3229083	299	14	0	NM_080593	0.581483	12.5063	5.69916	0.000168463	0.00482714	0.964895	HIST1H2BK	NM_080593	yes	up
A_33_P3260614	265	71	0	NM_004573	-0.578274	9.70129	-5.69887	0.000168533	0.00482714	0.964467	PLCB2	NM_004573	yes	down
A_33_P3242863	197	115	0	NM_020201	-0.572471	11.8902	-5.69807	0.000168724	0.004828	0.963296	NT5M	NM_020201	yes	down
A_33_P3333038	323	46	0	NM_002824	0.619837	14.8619	5.69343	0.000169842	0.00484992	0.95648	PTMS	NM_002824	yes	up
A_24_P208345	297	106	0	NM_033102	-0.601136	10.417	-5.69287	0.000169977	0.00484992	0.955664	SLC45A3	NM_033102	yes	down
A_33_P3241204	167	54	0	NM_001129742	-0.864038	6.49039	-5.68854	0.000171027	0.0048706	0.949307	CALHM3	NM_001129742	yes	down
A_33_P3318763	209	61	0	ENST00000452050	0.609821	14.6333	5.68673	0.000171467	0.00487514	0.946649		ENST00000452050	yes	up
A_33_P3387561	128	7	0	NM_206818	0.550984	10.8526	5.68655	0.000171512	0.00487514	0.946381	OSCAR	NM_206818	yes	up
A_23_P145463	166	87	0	NM_015948	-0.757349	7.14837	-5.68454	0.000172002	0.00487981	0.943434	SLC35B3	NM_015948	yes	down
A_33_P3320523	183	77	0	ENST00000398669	0.647101	7.89498	5.6789	0.000173391	0.00490526	0.935134		ENST00000398669	yes	up
A_33_P3322460	124	81	0	XM_001717044	-0.683686	6.95806	-5.6728	0.000174904	0.00494339	0.926166	LOC100128256	XM_001717044	yes	down
A_32_P44568	247	11	0	NM_005566	-0.585703	12.7811	-5.67202	0.000175098	0.0049442	0.925024	LDHA	NM_005566	yes	down
A_33_P3253975	184	82	0	NM_000019	-0.597576	9.33224	-5.66897	0.000175859	0.00495169	0.920542	ACAT1	NM_000019	yes	down
A_23_P129556	325	93	0	NM_000418	-0.630535	8.09855	-5.67009	0.000175581	0.00495169	0.92218	IL4R	NM_000418	yes	down
A_24_P389415	359	112	0	NM_007257	-0.663768	9.21637	-5.66918	0.000175808	0.00495169	0.920847	PNMA2	NM_007257	yes	down
A_24_P416997	287	120	0	NM_145641	-0.686649	7.7061	-5.66827	0.000176036	0.004952	0.919509	APOL3	NM_145641	yes	down
A_23_P201086	190	24	0	NM_001024227	-0.595611	10.869	-5.66637	0.000176515	0.00495615	0.916704	ARF1	NM_001024227	yes	down
A_33_P3210848	344	138	0	NM_001128636	0.622657	12.8712	5.66697	0.000176362	0.00495615	0.9176	ELFN1	NM_001128636	yes	up
A_23_P148584	74	52	0	NM_144658	0.670353	7.65513	5.66015	0.000178086	0.00499091	0.907556	DOCK11	NM_144658	yes	up
A_33_P3273309	298	108	0	NM_001040185	-0.672863	7.49996	-5.65834	0.000178546	0.00499445	0.904892	ZNF765	NM_001040185	yes	down
A_24_P283320	182	21	0	NM_005389	-0.562834	9.79885	-5.6481	0.000181177	0.00505858	0.889795	PCMT1	NM_005389	yes	down
A_23_P147025	172	64	0	NM_004794	-0.558209	11.0291	-5.64721	0.000181405	0.00506025	0.888492	RAB33A	NM_004794	yes	down
A_33_P3311646	113	67	0	A_33_P3311646	0.563403	12.267	5.64567	0.000181805	0.00506196	0.88622			yes	up
A_33_P3364821	64	44	0	NM_002838	-0.816486	9.85338	-5.64628	0.000181647	0.00506196	0.887118	PTPRC	NM_002838	yes	down
A_23_P117599	199	137	0	NM_012111	-0.546525	11.8489	-5.63872	0.000183622	0.00509833	0.875954	AHSA1	NM_012111	yes	down
A_23_P47704	55	108	0	NM_003355	0.622747	10.6131	5.63736	0.000183978	0.00509875	0.873956	UCP2	NM_003355	yes	up
A_24_P68079	89	62	0	NM_014831	0.692145	7.2983	5.63586	0.000184373	0.00510497	0.871741	TRANK1	NM_014831	yes	up
A_24_P84608	383	20	0	A_24_P84608	-0.642704	8.15913	-5.62595	0.000187007	0.0051561	0.857101			yes	down
A_24_P349560	117	102	0	NM_001968	-0.567634	9.54927	-5.6276	0.000186566	0.0051561	0.859536	EIF4E	NM_001968	yes	down
A_33_P3362153	239	45	0	NM_001190764	0.56967	12.8341	5.62567	0.000187081	0.0051561	0.85669	LOC388564	NM_001190764	yes	up
A_23_P125408	121	69	0	NM_031304	-1.20973	9.40886	-5.61942	0.000188762	0.00519285	0.847459	DOHH	NM_031304	yes	down
A_24_P945059	53	8	0	NM_025107	-0.777393	6.17531	-5.61786	0.000189186	0.00519975	0.84514	MYCT1	NM_025107	yes	down
A_23_P35916	1	109	0	NM_000051	-0.668048	7.41357	-5.61694	0.000189434	0.00520029	0.843788	ATM	NM_000051	yes	down
A_24_P147540	151	127	0	NM_001190467	0.615622	14.7372	5.61561	0.000189795	0.00520215	0.841824	FLJ22184	NM_001190467	yes	up
A_23_P96041	243	54	0	NM_032227	-0.547352	11.6572	-5.61388	0.000190268	0.00521034	0.839256	TMEM164	NM_032227	yes	down
A_23_P44546	342	94	0	NM_004402	-0.640508	7.98786	-5.60093	0.000193835	0.00529833	0.820082	DFFB	NM_004402	yes	down
A_33_P3303394	80	117	0	A_33_P3303394	0.581397	13.3188	5.59825	0.000194579	0.00530263	0.816124			yes	up
A_23_P108028	77	145	0	NM_007145	-0.562113	9.6537	-5.59838	0.000194545	0.00530263	0.816306	ZNF146	NM_007145	yes	down
A_33_P3337742	207	50	0	A_33_P3337742	0.589114	9.20828	5.59699	0.000194931	0.00530408	0.814259			yes	up
A_33_P3363938	240	15	0	ENST00000534372	-0.633903	7.83908	-5.59259	0.000196167	0.00532802	0.807736	NAP1L4	ENST00000534372	yes	down
A_33_P3685216	275	68	0	NM_130786	0.58216	11.3736	5.59175	0.000196404	0.00532961	0.806491	A1BG	NM_130786	yes	up
A_23_P355439	203	70	0	NM_170745	0.964703	7.40863	5.58818	0.000197416	0.00535222	0.801186	HIST1H2AA	NM_170745	yes	up
A_32_P43465	322	124	0	NM_006962	-0.904282	9.73763	-5.58549	0.00019818	0.00536808	0.797196	ZNF182	NM_006962	yes	down
A_24_P144346	352	106	0	ENST00000426099	0.542298	10.7331	5.5794	0.000199922	0.0054027	0.788165		ENST00000426099	yes	up
A_33_P3400973	62	30	0	NM_001001331	-0.687208	6.41126	-5.57867	0.000200133	0.0054027	0.787073	ATP2B2	NM_001001331	yes	down
A_23_P431933	124	114	0	NM_032294	-0.662784	7.55127	-5.57839	0.000200213	0.0054027	0.786663	CAMKK1	NM_032294	yes	down
A_23_P205575	46	22	0	NM_022571	-0.604659	8.61084	-5.57787	0.000200361	0.0054027	0.7859	GPR135	NM_022571	yes	down
A_33_P3314212	207	21	0	NM_003631	-0.617031	8.19941	-5.57809	0.000200298	0.0054027	0.786223	PARG	NM_003631	yes	down
A_23_P79931	211	20	0	NM_139322	-0.659992	8.05321	-5.57703	0.000200604	0.0054044	0.784645	ATRN	NM_139322	yes	down
A_33_P3383900	369	75	0	A_33_P3383900	-0.719643	6.68176	-5.57233	0.000201966	0.00543132	0.77766			yes	down
A_23_P22352	247	71	0	ENST00000342409	0.564401	11.4384	5.56805	0.000203214	0.00544562	0.771304	FRMD4A	ENST00000342409	yes	up
A_33_P3321507	302	150	0	NM_001080495	0.551411	12.9477	5.56801	0.000203226	0.00544562	0.771242	TNRC18	NM_001080495	yes	up
A_33_P3212112	176	20	0	NM_001042496	0.600398	9.62951	5.56444	0.000204273	0.00546389	0.765938	SLC12A6	NM_001042496	yes	up
A_24_P378019	295	135	0	NM_004031	0.594155	10.0738	5.55547	0.00020693	0.00551069	0.752595	IRF7	NM_004031	yes	up
A_24_P382489	9	147	0	NM_198580	-0.55769	9.72028	-5.55542	0.000206943	0.00551069	0.752531	SLC27A1	NM_198580	yes	down
A_33_P3300022	100	19	0	A_33_P3300022	0.663975	7.13127	5.54994	0.000208586	0.00552219	0.744366			yes	up
A_23_P2066	209	23	0	NM_015957	-0.561229	10.1076	-5.54941	0.000208746	0.00552219	0.743576	APIP	NM_015957	yes	down
A_23_P202071	374	53	0	NM_001025077	-0.542668	11.059	-5.54941	0.000208746	0.00552219	0.743578	CELF2	NM_001025077	yes	down
A_23_P340848	114	71	0	NM_000960	-0.686976	6.03684	-5.552	0.000207967	0.00552219	0.747436	PTGIR	NM_000960	yes	down
A_23_P72059	126	126	0	NM_019086	-0.697273	6.00665	-5.5512	0.000208206	0.00552219	0.74625	VSIG10	NM_019086	yes	down
A_33_P3209960	98	75	0	NM_153819	-0.591986	12.2189	-5.54745	0.000209336	0.00553013	0.740664	RASGRP2	NM_153819	yes	down
A_33_P3314276	143	47	0	NM_181718	-0.598201	9.69395	-5.54534	0.000209974	0.00554209	0.737523	ASPHD1	NM_181718	yes	down
A_33_P3272291	282	29	0	NM_001818	-0.613134	8.15742	-5.54234	0.000210885	0.00555633	0.733054	AKR1C4	NM_001818	yes	down
A_33_P3261246	62	159	0	NM_000997	-0.597037	8.53719	-5.54248	0.000210842	0.00555633	0.733262	RPL37	NM_000997	yes	down
A_24_P15877	352	79	0	AF333762	-0.72801	6.2447	-5.53674	0.000212596	0.00558666	0.724712		AF333762	yes	down
A_33_P3404775	87	41	0	NM_001135653	-0.540881	12.4004	-5.53606	0.000212806	0.00558729	0.72369	PABPC4	NM_001135653	yes	down
A_24_P935986	317	99	0	NM_005504	-0.567085	10.4228	-5.53183	0.000214111	0.00561662	0.71738	BCAT1	NM_005504	yes	down
A_23_P321201	138	16	0	NM_015213	0.71713	6.253	5.52734	0.000215505	0.00564823	0.710682	DENND5A	NM_015213	yes	up
A_24_P314179	239	70	0	NM_005239	-0.58318	10.5371	-5.52187	0.000217215	0.00568311	0.702522	ETS2	NM_005239	yes	down
A_33_P3313258	166	86	0	NM_031921	-0.565845	9.42999	-5.51169	0.000220438	0.00575737	0.687317	ATAD3B	NM_031921	yes	down
A_33_P3410284	166	42	0	ENST00000472874	-0.698934	6.98759	-5.50941	0.000221167	0.00576633	0.68391	DOCK9	ENST00000472874	yes	down
A_23_P66608	198	141	0	NM_021078	-0.55394	11.6337	-5.50624	0.000222183	0.00578778	0.679179	KAT2A	NM_021078	yes	down
A_24_P287756	125	88	0	NM_007006	-0.682453	10.6524	-5.50467	0.000222689	0.00578913	0.676832	NUDT21	NM_007006	yes	down
A_23_P63158	227	52	0	NM_003126	-0.690955	7.57526	-5.5045	0.000222745	0.00578913	0.676573	SPTA1	NM_003126	yes	down
A_23_P76159	350	49	0	NM_003566	-0.619065	8.76628	-5.49916	0.000224476	0.00581713	0.668582	EEA1	NM_003566	yes	down
A_24_P261383	264	148	0	NM_024116	-0.589487	11.6503	-5.49836	0.000224736	0.00581883	0.667387	TAF1D	NM_024116	yes	down
A_23_P27538	361	71	0	NM_145046	-0.698505	5.90656	-5.4944	0.00022603	0.00582482	0.661457	CALR3	NM_145046	yes	down
A_23_P46690	268	151	0	NM_203376	-0.734402	7.16118	-5.49514	0.000225786	0.00582482	0.662575	TMEM81	NM_203376	yes	down
A_23_P98167	146	84	0	NM_030930	-0.651416	7.49731	-5.49438	0.000226035	0.00582482	0.661435	UNC93B1	NM_030930	yes	down
A_23_P137103	325	99	0	NM_001416	-0.683622	14.0062	-5.4915	0.000226983	0.00584164	0.657116	EIF4A1	NM_001416	yes	down
A_33_P3310774	42	58	0	ENST00000510551	-0.697736	8.15759	-5.48814	0.00022809	0.00584946	0.652092		ENST00000510551	yes	down
A_24_P108779	41	31	0	NM_024681	-0.633841	7.61329	-5.48819	0.000228074	0.00584946	0.652166	KCTD17	NM_024681	yes	down
A_23_P502832	33	102	0	NM_006047	-0.573726	10.0993	-5.48703	0.000228459	0.00584946	0.650423	RBM12	NM_006047	yes	down
A_23_P25638	141	135	0	NM_024546	-0.534316	11.3361	-5.48759	0.000228272	0.00584946	0.65127	RNF219	NM_024546	yes	down
A_23_P120557	3	30	0	NM_017714	0.561496	10.0669	5.4884	0.000228005	0.00584946	0.652477	TASP1	NM_017714	yes	up
A_33_P3350056	99	20	0	NM_005952	0.556402	11.2272	5.48494	0.000229151	0.00586184	0.647302	MT1X	NM_005952	yes	up
A_23_P208788	194	146	0	NM_033520	0.638093	7.4884	5.48249	0.00022997	0.00587005	0.643619	C19orf33	NM_033520	yes	up
A_33_P3402918	113	42	0	NM_007254	0.610535	9.77284	5.48167	0.000230244	0.00587005	0.64239	PNKP	NM_007254	yes	up
A_24_P73669	210	10	0	NM_002094	-0.601564	8.86858	-5.47977	0.000230878	0.0058762	0.639551	GSPT1	NM_002094	yes	down
A_23_P67847	22	135	0	NM_024572	-0.649304	7.73966	-5.47759	0.00023161	0.00587983	0.636283	GALNT14	NM_024572	yes	down
A_33_P3210423	25	53	0	NM_004774	-0.612396	8.29346	-5.47847	0.000231315	0.00587983	0.637601	MED1	NM_004774	yes	down
A_23_P154962	114	99	0	NM_015672	0.651553	8.03329	5.47378	0.000232895	0.00589247	0.630572	RIMBP3	NM_015672	yes	up
A_33_P3271065	361	12	0	NM_001199527	-0.635264	7.5578	-5.47464	0.000232605	0.00589247	0.631859	UMODL1	NM_001199527	yes	down
A_23_P169494	287	96	0	NM_000607	-0.848211	8.04163	-5.47304	0.000233147	0.00589385	0.629457	ORM1	NM_000607	yes	down
A_33_P3231187	141	69	0	NM_001167	-0.640906	8.86402	-5.47107	0.000233814	0.00590075	0.626508	XIAP	NM_001167	yes	down
A_23_P92320	195	52	0	NM_017426	-0.537691	11.5636	-5.47005	0.00023416	0.00590115	0.624979	NUP54	NM_017426	yes	down
A_33_P3407529	255	67	0	NM_001174164	-0.530132	10.7499	-5.46742	0.000235059	0.00591223	0.621024	PRRT4	NM_001174164	yes	down
A_23_P341223	140	77	0	NM_014851	-0.54111	10.2085	-5.46463	0.000236015	0.0059313	0.616834	KLHL21	NM_014851	yes	down
A_23_P206733	173	158	0	NM_001266	0.592805	8.46469	5.46275	0.000236661	0.00594254	0.614013	CES1	NM_001266	yes	up
A_24_P408801	70	98	0	U71363	-0.898151	6.95141	-5.46182	0.000236982	0.0059456	0.612616	LOC100293516	U71363	yes	down
A_23_P329870	17	150	0	NM_024599	-0.609252	8.18021	-5.46073	0.000237358	0.00595006	0.610977	RHBDF2	NM_024599	yes	down
A_33_P3222069	162	118	0	NM_182965	0.582255	11.1477	5.45936	0.000237829	0.00595513	0.608934	SPHK1	NM_182965	yes	up
A_23_P22382	352	148	0	NM_015527	0.546136	12.9415	5.45856	0.000238107	0.00595513	0.607726	TBC1D10B	NM_015527	yes	up
A_23_P411806	223	161	0	NM_080546	0.664521	7.53271	5.45522	0.000239267	0.00597289	0.60271	SLC44A1	NM_080546	yes	up
A_24_P213924	167	106	0	NM_020947	-0.654226	7.03141	-5.4533	0.000239936	0.00598461	0.599825	KIAA1609	NM_020947	yes	down
A_23_P46396	115	32	0	NM_021190	-0.650811	10.3884	-5.4467	0.000242255	0.00603238	0.5899	PTBP2	NM_021190	yes	down
A_33_P3278159	241	94	0	A_33_P3278159	0.559354	10.4168	5.4397	0.000244738	0.0060663	0.57937			yes	up
A_33_P3305915	76	64	0	NM_001172688	-0.622265	8.24813	-5.4383	0.000245238	0.0060663	0.577265	GGA1	NM_001172688	yes	down
A_33_P3306068	68	98	0	NM_001033081	-0.718793	7.00181	-5.44056	0.00024443	0.0060663	0.580672	MYCL1	NM_001033081	yes	down
A_23_P146572	333	86	0	NM_015392	0.621533	7.72999	5.43929	0.000244885	0.0060663	0.57875	NPDC1	NM_015392	yes	up
A_23_P420281	213	91	0	NM_002738	-0.579449	9.67291	-5.43843	0.00024519	0.0060663	0.577466	PRKCB	NM_002738	yes	down
A_23_P161076	99	98	0	NM_001767	-0.527209	11.843	-5.43486	0.000246472	0.00609179	0.572083	CD2	NM_001767	yes	down
A_32_P153773	384	64	0	NM_000718	-0.674229	6.31615	-5.43401	0.000246775	0.00609425	0.570814	CACNA1B	NM_000718	yes	down
A_24_P245108	348	45	0	NM_003470	-0.565423	9.01458	-5.43095	0.000247881	0.00611651	0.566199	USP7	NM_003470	yes	down
A_33_P3594214	319	23	0	AL137719	0.6313	7.74261	5.42731	0.000249199	0.00614397	0.560724	OR7E104P	AL137719	yes	up
A_33_P3337931	149	115	0	ENST00000529945	-0.645111	7.16502	-5.42577	0.000249763	0.0061528	0.558393		ENST00000529945	yes	down
A_33_P3230976	100	47	0	NM_002726	-0.670281	7.1782	-5.42248	0.000250963	0.00617728	0.553444	PREP	NM_002726	yes	down
A_33_P3373985	3	114	0	XM_001718914	0.586595	9.86675	5.41803	0.000252602	0.00621251	0.546724	LOC100130009	XM_001718914	yes	up
A_33_P3278118	217	67	0	NM_004346	-0.595188	8.47223	-5.41161	0.000254982	0.00625405	0.537042	CASP3	NM_004346	yes	down
A_33_P3284472	322	92	0	NM_175066	-0.587228	8.41426	-5.41206	0.000254814	0.00625405	0.537724	DDX51	NM_175066	yes	down
A_23_P29257	48	103	0	NM_005318	0.538192	10.0771	5.40979	0.00025566	0.006262	0.534303	H1F0	NM_005318	yes	up
A_33_P3366584	251	85	0	NM_001005179	-0.697356	6.57278	-5.40685	0.000256762	0.00628384	0.529864	OR56A4	NM_001005179	yes	down
A_33_P3422439	94	155	0	A_33_P3422439	0.662721	6.43895	5.40621	0.000257002	0.00628458	0.5289			yes	up
A_33_P3253799	358	80	0	NM_025158	-0.530734	10.7796	-5.40555	0.000257251	0.00628553	0.527901	RUFY1	NM_025158	yes	down
A_23_P335039	231	50	0	NM_133474	-0.549523	11.0753	-5.40105	0.000258951	0.00632191	0.5211	ZNF721	NM_133474	yes	down
A_33_P3314231	82	55	0	NM_005209	0.619846	7.8864	5.39314	0.000261966	0.00637471	0.509153	CRYBA2	NM_005209	yes	up
A_33_P3325708	212	89	0	XM_003120368	-0.68619	7.00291	-5.39175	0.000262501	0.00638255	0.507045	LOC100510184	XM_003120368	yes	down
A_33_P3256660	128	20	0	THC2591158	0.608802	8.55102	5.38916	0.000263499	0.00640161	0.503129		THC2591158	yes	up
A_33_P3373775	377	75	0	NM_001010922	-0.651743	7.10939	-5.38567	0.000264849	0.00641491	0.497852	BCL2L15	NM_001010922	yes	down
A_23_P20443	85	141	0	NM_021020	0.526688	11.3356	5.38497	0.000265118	0.00641491	0.496806	LZTS1	NM_021020	yes	up
A_23_P41246	319	81	0	NM_001120	-0.583703	8.44214	-5.38658	0.000264493	0.00641491	0.49924	MFSD10	NM_001120	yes	down
A_24_P37409	154	70	0	NM_004418	-0.584969	8.39571	-5.38363	0.000265642	0.00641728	0.494766	DUSP2	NM_004418	yes	down
A_33_P3380807	170	146	0	NM_017442	-0.623734	7.76545	-5.38362	0.000265645	0.00641728	0.494757	TLR9	NM_017442	yes	down
A_33_P3227716	194	65	0	NM_001037666	-0.526925	10.4955	-5.38142	0.000266502	0.00642761	0.491433	GATSL3	NM_001037666	yes	down
A_33_P3285715	138	67	0	ENST00000523812	0.571138	14.4153	5.37812	0.000267796	0.00644417	0.486432	GLI4	ENST00000523812	yes	up
A_23_P16415	213	36	0	NM_002333	0.567479	11.8427	5.37672	0.000268345	0.00644417	0.484317	LRP3	NM_002333	yes	up
A_23_P50897	115	67	0	NM_032390	-0.530358	10.6932	-5.37713	0.000268184	0.00644417	0.484936	MKI67IP	NM_032390	yes	down
A_33_P3412468	110	24	0	NM_004277	-0.620804	7.98952	-5.37694	0.000268257	0.00644417	0.484655	SLC25A27	NM_004277	yes	down
A_23_P213014	83	99	0	NM_001001290	-0.647181	6.87235	-5.37557	0.0002688	0.00644667	0.48257	SLC2A9	NM_001001290	yes	down
A_33_P3340580	375	108	0	NM_001242704	-0.62599	7.47536	-5.37275	0.000269914	0.00646821	0.478299	ZNF385C	NM_001242704	yes	down
A_24_P348925	53	77	0	NM_001099402	-0.567077	9.77349	-5.36738	0.000272048	0.00650894	0.470169	CCNK	NM_001099402	yes	down
A_32_P65589	70	54	0	AJ252276	0.6352	7.24666	5.36221	0.00027412	0.00651491	0.462339		AJ252276	yes	up
A_24_P134266	229	134	0	NM_001728	0.519196	11.1577	5.36346	0.000273617	0.00651491	0.464234	BSG	NM_001728	yes	up
A_33_P3417222	253	51	0	ENST00000378430	0.546728	13.4535	5.36187	0.000274257	0.00651491	0.461823	CD72	ENST00000378430	yes	up
A_23_P13753	370	32	0	NM_006163	-0.528576	12.5215	-5.36299	0.000273809	0.00651491	0.463512	NFE2	NM_006163	yes	down
A_24_P403303	56	26	0	NM_198513	-0.681015	7.13875	-5.36571	0.000272718	0.00651491	0.467632	PHF20L1	NM_198513	yes	down
A_23_P160460	360	3	0	NM_003115	-0.614965	9.31861	-5.36471	0.000273119	0.00651491	0.466115	UAP1	NM_003115	yes	down
A_33_P3262022	342	79	0	A_33_P3262022	-0.654896	6.56051	-5.35925	0.000275314	0.00652966	0.457851			yes	down
A_23_P32404	114	94	0	NM_002201	-0.532214	12.0496	-5.35953	0.000275203	0.00652966	0.458269	ISG20	NM_002201	yes	down
A_24_P409346	92	49	0	NM_006310	-0.569656	8.68876	-5.35857	0.000275593	0.00653109	0.456808	NPEPPS	NM_006310	yes	down
A_23_P138717	251	92	0	NM_001005339	0.591252	15.0859	5.35686	0.000276285	0.00654231	0.454219	RGS10	NM_001005339	yes	up
A_24_P131589	137	99	0	NM_006889	-0.618174	7.99392	-5.35419	0.000277372	0.00655768	0.450165	CD86	NM_006889	yes	down
A_23_P164797	59	103	0	NM_016202	0.532497	11.3406	5.35423	0.000277354	0.00655768	0.450232	ZNF580	NM_016202	yes	up
A_23_P354734	222	66	0	NM_032088	0.626558	7.58592	5.3536	0.00027761	0.00655812	0.449281	PCDHGA8	NM_032088	yes	up
A_33_P3409934	120	21	0	NM_001013437	-0.597757	8.28781	-5.35171	0.000278382	0.00657118	0.446413	SEH1L	NM_001013437	yes	down
A_23_P5903	294	137	0	NM_016354	-0.558873	10.2234	-5.35114	0.000278617	0.00657155	0.445541	SLCO4A1	NM_016354	yes	down
A_23_P146084	118	101	0	NM_000637	0.535972	9.65856	5.34812	0.000279858	0.00658524	0.440956	GSR	NM_000637	yes	up
A_23_P53081	19	41	0	NM_020896	-0.571428	9.04507	-5.3483	0.000279785	0.00658524	0.441224	OSBPL5	NM_020896	yes	down
A_23_P24129	88	2	0	NM_012242	0.673472	6.90646	5.34714	0.000280263	0.00658958	0.439465	DKK1	NM_012242	yes	up
A_23_P121676	24	120	0	NM_025212	0.605952	7.88786	5.34639	0.00028057	0.00659164	0.438331	CXXC4	NM_025212	yes	up
A_33_P3421984	38	89	0	NM_012269	0.533988	11.7783	5.34417	0.00028149	0.00660806	0.434954	HYAL4	NM_012269	yes	up
A_33_P3339256	348	5	0	AK126938	-0.877004	6.23072	-5.34357	0.000281736	0.00660865	0.434053		AK126938	yes	down
A_23_P146209	368	153	0	NM_030954	-0.605114	7.95248	-5.34247	0.000282195	0.00661423	0.432373	RNF170	NM_030954	yes	down
A_23_P203420	237	106	0	NM_004739	0.584891	10.9992	5.34075	0.000282909	0.00662061	0.429763	MTA2	NM_004739	yes	up
A_32_P213091	206	7	0	NM_001145205	-0.572127	8.58132	-5.34097	0.000282817	0.00662061	0.430098	SHISA9	NM_001145205	yes	down
A_23_P322756	213	135	0	NM_030625	-0.63206	7.5419	-5.33764	0.000284207	0.0066406	0.425037	TET1	NM_030625	yes	down
A_24_P453544	321	91	0	ENST00000541658	0.602275	8.2489	5.33643	0.000284714	0.00664724	0.4232		ENST00000541658	yes	up
A_24_P289383	312	52	0	NM_017780	-0.639617	7.80346	-5.33275	0.000286259	0.00667812	0.417612	CHD7	NM_017780	yes	down
A_33_P3419735	83	51	0	A_33_P3419735	-0.560439	8.84193	-5.32769	0.000288401	0.00671239	0.409918			yes	down
A_33_P3275835	149	141	0	NM_001134430	0.551783	12.4464	5.32266	0.000290551	0.00674145	0.402255	TOR2A	NM_001134430	yes	up
A_23_P119907	103	64	0	NM_018089	-0.593074	8.11915	-5.3192	0.000292034	0.00677063	0.396997	ANKZF1	NM_018089	yes	down
A_23_P163113	73	61	0	NM_017922	-0.562302	9.09737	-5.31475	0.000293958	0.00679943	0.39022	PRPF39	NM_017922	yes	down
A_32_P140139	373	68	0	NM_000129	-0.673301	6.21182	-5.31077	0.000295689	0.00683418	0.38416	F13A1	NM_000129	yes	down
A_23_P157299	236	94	0	NM_001129	-0.593649	9.53771	-5.30673	0.000297457	0.00686907	0.378007	AEBP1	NM_001129	yes	down
A_33_P3313810	43	111	0	NM_001971	0.670824	6.50907	5.30507	0.000298188	0.006876	0.375476	CELA1	NM_001971	yes	up
A_23_P27894	110	6	0	NM_014649	0.535612	9.91633	5.3033	0.00029897	0.00688345	0.37277	SAFB2	NM_014649	yes	up
A_33_P3336223	177	30	0	ENST00000398067	0.572863	9.621	5.30177	0.000299647	0.00689373	0.370436		ENST00000398067	yes	up
A_33_P3320953	165	146	0	NM_206833	0.516138	10.5407	5.30057	0.000300179	0.00689536	0.368605	CTXN1	NM_206833	yes	up
A_23_P256172	176	14	0	NM_199069	0.562594	13.7407	5.30086	0.000300048	0.00689536	0.369058	NDUFAF3	NM_199069	yes	up
A_23_P203255	107	3	0	NM_006595	-0.65442	8.53555	-5.29924	0.000300767	0.00690358	0.366585	API5	NM_006595	yes	down
A_23_P79661	227	70	0	NM_019044	-0.60045	9.8885	-5.29749	0.000301546	0.00691614	0.363916	CCDC93	NM_019044	yes	down
A_23_P56736	284	97	0	NM_080386	0.539848	9.41067	5.2965	0.000301986	0.00692095	0.36241	TUBA3D	NM_080386	yes	up
A_33_P3390102	90	129	0	NM_005716	0.531999	12.7408	5.29549	0.000302441	0.00692607	0.360856	GIPC1	NM_005716	yes	up
A_23_P38649	113	84	0	NM_000529	-0.70677	6.10907	-5.28935	0.000305199	0.00697734	0.351487	MC2R	NM_000529	yes	down
A_23_P415021	196	115	0	NM_014033	-0.531157	9.65062	-5.28895	0.000305379	0.00697734	0.350878	METTL7A	NM_014033	yes	down
A_23_P75149	360	42	0	NM_213649	-0.511454	10.921	-5.28902	0.000305345	0.00697734	0.350994	SFXN4	NM_213649	yes	down
A_23_P8582	155	38	0	NM_032581	-0.652948	6.27913	-5.28657	0.000306457	0.00699663	0.347241	FAM126A	NM_032581	yes	down
A_32_P98683	230	121	0	NM_005937	0.512051	10.8058	5.28521	0.000307071	0.00700529	0.345177	MLLT6	NM_005937	yes	up
A_32_P231493	204	118	0	AF339771	-0.640137	8.56203	-5.28448	0.000307403	0.00700753	0.34406		AF339771	yes	down
A_33_P3395595	191	30	0	NM_031200	0.509332	11.59	5.27884	0.000309981	0.00702349	0.335443	CCR9	NM_031200	yes	up
A_33_P3542801	62	132	0	BC048978	0.69098	6.14888	5.28173	0.00030866	0.00702349	0.339849	LOC729291	BC048978	yes	up
A_23_P59602	184	86	0	NM_019005	-0.520512	10.1124	-5.27958	0.000309642	0.00702349	0.33657	MIOS	NM_019005	yes	down
A_24_P302695	143	76	0	NM_145212	-0.576412	11.0873	-5.27998	0.000309458	0.00702349	0.337184	MRPL30	NM_145212	yes	down
A_33_P3241753	375	98	0	NM_018838	0.566192	12.1281	5.28098	0.000309004	0.00702349	0.338701	NDUFA12	NM_018838	yes	up
A_23_P55998	102	52	0	NM_005628	-0.54817	9.03636	-5.28031	0.000309308	0.00702349	0.337685	SLC1A5	NM_005628	yes	down
A_23_P93881	65	163	0	NM_182715	-0.513928	11.2514	-5.28042	0.000309256	0.00702349	0.337859	SYPL1	NM_182715	yes	down
A_33_P3392823	88	22	0	NM_018467	0.515757	11.3828	5.27893	0.000309943	0.00702349	0.33557	USE1	NM_018467	yes	up
A_33_P3231297	362	71	0	NM_003851	-0.517977	11.9854	-5.27692	0.000310866	0.0070329	0.332499	CREG1	NM_003851	yes	down
A_23_P250385	24	114	0	NM_005322	0.633724	13.2041	5.27742	0.000310635	0.0070329	0.333266	HIST1H1B	NM_005322	yes	up
A_23_P316612	101	79	0	NM_147193	-0.702118	7.01128	-5.27393	0.000312244	0.00705874	0.327935	GLIS1	NM_147193	yes	down
A_33_P3382271	296	126	0	BC033643	0.5898	8.73392	5.27029	0.000313932	0.00706365	0.322371		BC033643	yes	up
A_33_P3261084	104	70	0	NM_174855	-0.521723	10.3119	-5.2694	0.000314349	0.00706365	0.321	IDH3B	NM_174855	yes	down
A_23_P218131	51	164	0	NM_032714	-0.58682	8.25587	-5.27083	0.000313679	0.00706365	0.323202	INF2	NM_032714	yes	down
A_23_P31725	315	17	0	NM_001715	0.566072	11.2877	5.26669	0.000315614	0.00708145	0.316854	BLK	NM_001715	yes	up
A_24_P301846	340	58	0	NM_175085	-0.562684	9.97664	-5.26715	0.000315398	0.00708145	0.317561	GART	NM_175085	yes	down
A_33_P3398437	76	17	0	AF176922	0.551526	9.36057	5.26406	0.000316845	0.00708759	0.312837		AF176922	yes	up
A_23_P155103	370	7	0	NM_000026	-0.590653	10.9972	-5.26495	0.000316429	0.00708759	0.314194	ADSL	NM_000026	yes	down
A_23_P58606	161	57	0	NM_004060	-0.605133	9.62213	-5.26494	0.000316431	0.00708759	0.314187	CCNG1	NM_004060	yes	down
A_23_P254648	163	76	0	NM_012164	-0.679454	8.96448	-5.26224	0.000317701	0.00708759	0.310054	FBXW2	NM_012164	yes	down
A_23_P216845	191	1	0	NM_004188	-0.788978	7.31023	-5.26411	0.000316819	0.00708759	0.312921	GFI1B	NM_004188	yes	down
A_24_P101642	74	158	0	XM_001718104	0.553931	8.97289	5.26207	0.000317782	0.00708759	0.30979	LOC401847	XM_001718104	yes	up
A_23_P54605	24	152	0	NM_015659	-0.561963	11.1393	-5.26282	0.000317429	0.00708759	0.310939	RSL1D1	NM_015659	yes	down
A_33_P3738458	43	123	0	NM_022648	-0.652626	6.52869	-5.26244	0.000317606	0.00708759	0.310362	TNS1	NM_022648	yes	down
A_33_P3452003	13	83	0	AL049428	0.545508	9.08209	5.26143	0.000318083	0.00708901	0.308813	LOC143286	AL049428	yes	up
A_23_P370989	100	130	0	NM_005914	-0.523965	11.1884	-5.26036	0.000318587	0.00709386	0.307179	MCM4	NM_005914	yes	down
A_23_P102258	237	19	0	NM_053050	0.535593	12.5812	5.25997	0.000318775	0.00709386	0.306571	MRPL53	NM_053050	yes	up
A_23_P99604	269	63	0	NM_017769	-0.537879	9.36055	-5.25707	0.000320148	0.00711385	0.302135	G2E3	NM_017769	yes	down
A_33_P3258546	298	112	0	NM_031501	-0.558635	8.6854	-5.2526	0.000322279	0.00714	0.295287	PCDHA5	NM_031501	yes	down
A_23_P121795	194	58	0	NM_021069	-0.563583	8.78842	-5.25294	0.000322115	0.00714	0.295814	SORBS2	NM_021069	yes	down
A_23_P99540	118	41	0	NM_004926	-0.522937	10.2097	-5.25109	0.000322999	0.00715065	0.292986	ZFP36L1	NM_004926	yes	down
A_23_P44724	259	24	0	NM_001321	0.642969	8.54686	5.25025	0.000323403	0.0071543	0.291696	CSRP2	NM_001321	yes	up
A_24_P40551	167	25	0	NM_001127688	-0.517161	10.1031	-5.24768	0.00032464	0.00717107	0.287754	BEX4	NM_001127688	yes	down
A_33_P3608172	278	13	0	NM_004489	0.512041	12.3371	5.24581	0.000325542	0.0071804	0.284891	GPS2	NM_004489	yes	up
A_33_P3272412	344	9	0	AK127393	-0.67198	7.55317	-5.24452	0.000326166	0.00718886	0.282915	FLJ45482	AK127393	yes	down
A_23_P78053	287	18	0	NM_030802	-0.671375	11.2686	-5.23825	0.00032922	0.00724019	0.273296	FAM117A	NM_030802	yes	down
A_33_P3390032	209	162	0	NM_001145297	0.633974	9.81165	5.23534	0.000330646	0.00726087	0.268837	EXOC7	NM_001145297	yes	up
A_33_P3323298	45	47	0	NM_002228	-0.593196	7.83803	-5.23317	0.000331716	0.00726837	0.265502	JUN	NM_002228	yes	down
A_23_P120931	12	117	0	NM_014508	-0.634991	6.65045	-5.22734	0.000334605	0.0073156	0.256553	APOBEC3C	NM_014508	yes	down
A_33_P3275495	382	74	0	ENST00000412427	-0.64216	6.86492	-5.22587	0.000335339	0.00732629	0.254294		ENST00000412427	yes	down
A_24_P71244	8	155	0	NM_005026	-0.568067	8.74288	-5.22472	0.000335913	0.00733348	0.252529	PIK3CD	NM_005026	yes	down
A_33_P3227731	108	18	0	A_33_P3227731	-0.536027	10.6235	-5.22235	0.000337102	0.00735407	0.248882			yes	down
A_32_P207124	189	19	0	NM_173571	0.518566	9.87437	5.22131	0.000337622	0.00736006	0.247291	CT47A11	NM_173571	yes	up
A_24_P209455	258	153	0	NM_018326	-0.521952	10.7081	-5.21778	0.000339403	0.00738812	0.241861	GIMAP4	NM_018326	yes	down
A_33_P3359518	47	50	0	NM_001085487	-0.612483	7.4368	-5.2148	0.00034091	0.00741015	0.237289	MYSM1	NM_001085487	yes	down
A_33_P3408420	301	79	0	NM_001113498	-0.65598	5.81887	-5.20911	0.000343814	0.00746243	0.228536	MDGA2	NM_001113498	yes	down
A_33_P3374903	350	162	0	A_33_P3374903	0.686689	7.90984	5.20718	0.000344805	0.0074677	0.225565			yes	up
A_23_P390722	83	113	0	NM_022347	-0.620191	7.9656	-5.20605	0.000345388	0.00747492	0.223822	TOR1AIP2	NM_022347	yes	down
A_23_P138725	78	72	0	NM_031484	-0.809233	12.675	-5.20327	0.00034682	0.00750049	0.219552	MARVELD1	NM_031484	yes	down
A_33_P3348151	184	83	0	A_33_P3348151	-0.620668	7.7104	-5.19946	0.000348796	0.00751473	0.213688			yes	down
A_32_P184279	35	125	0	NM_005436	-0.512921	11.782	-5.2	0.000348517	0.00751473	0.214516	CCDC6	NM_005436	yes	down
A_33_P3295870	28	19	0	NM_001001710	0.769525	7.9104	5.20022	0.000348401	0.00751473	0.21486	FAM166A	NM_001001710	yes	up
A_23_P217475	376	65	0	NM_006123	-0.533984	9.37838	-5.20042	0.000348297	0.00751473	0.215167	IDS	NM_006123	yes	down
A_23_P135184	245	138	0	NM_001042368	-1.57902	9.65001	-5.19862	0.000349236	0.00751473	0.212389	RALGDS	NM_001042368	yes	down
A_23_P372331	349	125	0	NM_182916	-0.534902	9.16356	-5.19869	0.000349198	0.00751473	0.212501	TRNT1	NM_182916	yes	down
A_33_P3333982	207	46	0	NM_022359	0.641512	6.76708	5.19776	0.000349684	0.00751897	0.211065	PDE4DIP	NM_022359	yes	up
A_23_P82478	140	58	0	NM_019042	-0.545336	10.1977	-5.19232	0.000352536	0.00756399	0.202683	PUS7	NM_019042	yes	down
A_23_P88069	154	25	0	NM_005780	-0.594353	7.70525	-5.19176	0.000352832	0.0075649	0.201818	LHFP	NM_005780	yes	down
A_24_P255654	71	142	0	A_24_P255654	-0.646553	12.5263	-5.1886	0.000354497	0.00758973	0.19696			yes	down
A_33_P3327818	325	117	0	ENST00000366116	0.557076	10.8277	5.18632	0.000355706	0.00760428	0.193447		ENST00000366116	yes	up
A_24_P945113	376	3	0	NM_000020	-0.647374	5.76214	-5.1862	0.000355772	0.00760428	0.193256	ACVRL1	NM_000020	yes	down
A_33_P3311403	12	116	0	NM_130385	-0.625658	6.83383	-5.18541	0.000356193	0.00760428	0.192035	MRVI1	NM_130385	yes	down
A_33_P3235390	157	90	0	NM_024818	-0.51052	10.236	-5.18567	0.000356054	0.00760428	0.192437	UBA5	NM_024818	yes	down
A_33_P3244843	333	97	0	NM_017431	0.535917	10.5866	5.18235	0.000357824	0.00762663	0.18732	PRKAG3	NM_017431	yes	up
A_33_P3392580	190	11	0	NM_013411	-0.526824	9.36827	-5.17997	0.0003591	0.00764163	0.183648	AK2	NM_013411	yes	down
A_33_P3249414	311	71	0	NM_015431	-0.505682	10.7755	-5.17975	0.000359219	0.00764163	0.183307	TRIM58	NM_015431	yes	down
A_33_P3239569	145	82	0	ENST00000370562	-0.663326	8.47802	-5.17798	0.000360171	0.00764558	0.180575		ENST00000370562	yes	down
A_33_P3379251	304	78	0	NM_001105581	-0.63947	6.50003	-5.17892	0.000359662	0.00764558	0.182035	LRRC30	NM_001105581	yes	down
A_23_P44363	321	114	0	NM_020753	0.61969	7.88734	5.17624	0.000361108	0.00764847	0.177894	CASKIN2	NM_020753	yes	up
A_23_P10980	42	139	0	NM_015236	0.601291	7.64667	5.1764	0.000361022	0.00764847	0.178138	LPHN3	NM_015236	yes	up
A_33_P3286002	37	154	0	AK125618	-0.693926	7.22944	-5.17583	0.000361329	0.00764847	0.177262	VKORC1	AK125618	yes	down
A_33_P3404729	146	88	0	AK075182	-0.615071	7.85287	-5.17346	0.000362611	0.00766122	0.173607		AK075182	yes	down
A_33_P3546363	9	88	0	BQ950045	0.532771	13.8448	5.17192	0.000363449	0.00766122	0.171227	LOC400128	BQ950045	yes	up
A_23_P400310	255	103	0	NM_032044	-0.574859	8.96409	-5.17196	0.000363425	0.00766122	0.171293	REG4	NM_032044	yes	down
A_33_P3353030	144	71	0	NM_003353	-0.499227	11.213	-5.17288	0.000362924	0.00766122	0.172716	UCN	NM_003353	yes	down
A_23_P144476	80	89	0	NM_199327	-0.55306	8.63052	-5.17009	0.000364445	0.00767103	0.168401	SPRY1	NM_199327	yes	down
A_33_P3223964	105	111	0	ENST00000390610	0.627341	7.2656	5.16449	0.000367511	0.00771387	0.159758		ENST00000390610	yes	up
A_33_P3361991	355	5	0	NM_001001658	-0.707588	5.96782	-5.1635	0.000368057	0.00771387	0.158225	OR9A2	NM_001001658	yes	down
A_23_P158725	350	12	0	NM_001042422	-1.03424	6.1023	-5.16309	0.000368284	0.00771387	0.157589	SLC16A3	NM_001042422	yes	down
A_32_P456537	59	56	0	NM_030752	-0.498633	11.0408	-5.16374	0.000367925	0.00771387	0.158595	TCP1	NM_030752	yes	down
A_23_P85726	343	14	0	NM_033418	-0.540036	8.92182	-5.15847	0.000370841	0.00775869	0.150451	METTL18	NM_033418	yes	down
A_33_P3387771	21	154	0	NM_001039590	-0.588152	8.39794	-5.15816	0.00037101	0.00775869	0.149981	USP9X	NM_001039590	yes	down
A_23_P253421	191	73	0	NM_181575	-0.509388	11.7317	-5.15609	0.000372164	0.00777336	0.146776	AUP1	NM_181575	yes	down
A_23_P74547	354	111	0	NM_001040033	0.601192	7.43552	5.15441	0.0003731	0.00778748	0.144184	CD53	NM_001040033	yes	up
A_23_P345710	92	88	0	NM_152531	-0.510525	10.0261	-5.15157	0.000374694	0.00780443	0.139785	C3orf21	NM_152531	yes	down
A_24_P184555	7	131	0	NM_002859	0.508137	11.2107	5.14786	0.000376781	0.00783154	0.134055	PXN	NM_002859	yes	up
A_23_P88865	192	22	0	NM_144601	0.520774	13.4419	5.14739	0.000377048	0.00783167	0.133322	CMTM3	NM_144601	yes	up
A_33_P3277890	4	96	0	ENST00000399966	-0.594545	8.29834	-5.14114	0.0003806	0.00789448	0.123649		ENST00000399966	yes	down
A_33_P3244283	51	29	0	NM_033259	0.526206	9.26672	5.13896	0.000381845	0.00790935	0.120278	CAMK2N2	NM_033259	yes	up
A_24_P393565	359	125	0	ENST00000399057	-0.617787	7.10453	-5.1373	0.000382798	0.00792359	0.117708	ZNF396	ENST00000399057	yes	down
A_24_P336759	212	60	0	NM_021960	-0.947837	9.22848	-5.13368	0.000384881	0.00795022	0.112108	MCL1	NM_021960	yes	down
A_33_P3241756	35	143	0	ENST00000517917	-0.614671	7.31116	-5.13243	0.000385604	0.00795799	0.110171	IKBKB	ENST00000517917	yes	down
A_33_P3379091	335	53	0	NM_145731	-0.536731	9.34894	-5.13185	0.000385943	0.00795799	0.109265	SYNGR1	NM_145731	yes	down
A_33_P3327470	272	89	0	THC2606816	-0.822417	6.87607	-5.12878	0.000387725	0.00798692	0.104512		THC2606816	yes	down
A_23_P210015	245	102	0	NM_014369	-0.558791	8.81418	-5.127	0.000388763	0.0080028	0.101753	PTPN18	NM_014369	yes	down
A_23_P77562	64	59	0	NM_194280	0.522513	9.43893	5.12247	0.000391419	0.00805193	0.0947292	TMEM219	NM_194280	yes	up
A_24_P89509	351	61	0	NM_001031712	-0.682317	7.94479	-5.12093	0.000392325	0.00806503	0.0923436	TRMT11	NM_001031712	yes	down
A_23_P132536	357	70	0	NM_001042646	-0.60567	8.89513	-5.12047	0.000392599	0.00806511	0.0916243	TRAK1	NM_001042646	yes	down
A_33_P3215883	177	58	0	NM_002019	-0.635513	6.98304	-5.11838	0.000393834	0.00807387	0.088382	FLT1	NM_002019	yes	down
A_33_P3341509	51	97	0	A_33_P3341509	-0.574579	10.3974	-5.11664	0.000394867	0.00808199	0.0856798			yes	down
A_23_P212423	346	68	0	NM_005108	-0.623943	6.82982	-5.1167	0.000394831	0.00808199	0.0857753	XYLB	NM_005108	yes	down
A_33_P3214293	192	151	0	NM_000945	-0.571403	8.04168	-5.11352	0.000396724	0.00809983	0.0808391	PPP3R1	NM_000945	yes	down
A_23_P310	32	34	0	NM_023009	0.589994	11.5187	5.11212	0.000397557	0.0081113	0.078676	MARCKSL1	NM_023009	yes	up
A_23_P5611	93	92	0	NM_018151	-0.543411	9.13421	-5.11138	0.000398001	0.00811483	0.0775241	RIF1	NM_018151	yes	down
A_24_P16610	128	148	0	NM_032268	-0.495427	11.1448	-5.10933	0.000399234	0.00812888	0.0743339	ZNRF1	NM_032268	yes	down
A_33_P3238533	348	76	0	NM_001105528	-0.6325	5.99249	-5.10792	0.000400079	0.00813478	0.0721506	C18orf34	NM_001105528	yes	down
A_24_P388570	354	83	0	NM_032778	-0.649328	7.30533	-5.10813	0.000399953	0.00813478	0.0724768	MINA	NM_032778	yes	down
A_33_P3318646	78	137	0	NM_015722	0.559831	14.9105	5.1063	0.000401057	0.00814386	0.0696318	CALY	NM_015722	yes	up
A_24_P163920	197	120	0	NM_032228	-0.555257	8.44882	-5.10534	0.000401635	0.00814454	0.0681464	FAR1	NM_032228	yes	down
A_33_P3359373	225	64	0	ENST00000403810	-0.668675	6.41982	-5.09685	0.000406802	0.00822701	0.0549598	TSC1	ENST00000403810	yes	down
A_23_P25224	44	19	0	NM_003651	-0.541352	8.71147	-5.0916	0.000410036	0.00828124	0.0467893	CSDA	NM_003651	yes	down
A_33_P3370404	332	107	0	NM_015368	0.511943	9.59122	5.09	0.000411022	0.00829556	0.0443116	PANX1	NM_015368	yes	up
A_33_P3311046	54	137	0	NM_001004691	-0.520101	9.59208	-5.08666	0.000413099	0.00832063	0.0391133	OR2M7	NM_001004691	yes	down
A_33_P3297452	267	82	0	A_33_P3297452	-0.58604	7.60135	-5.08214	0.000415924	0.00835504	0.0320826			yes	down
A_23_P395172	272	86	0	NM_007011	-0.661785	7.78519	-5.08247	0.000415722	0.00835504	0.0325823	ABHD2	NM_007011	yes	down
A_33_P3410589	344	160	0	NM_153690	-0.680584	6.56134	-5.08231	0.000415823	0.00835504	0.0323324	FAM43A	NM_153690	yes	down
A_24_P409661	99	92	0	A_24_P409661	-0.507092	9.7495	-5.07543	0.000420161	0.00842255	0.0216267			yes	down
A_33_P3343210	301	52	0	NM_016612	-0.494365	10.5782	-5.07504	0.00042041	0.00842255	0.0210154	SLC25A37	NM_016612	yes	down
A_33_P3370424	217	1	0	NM_017617	0.512662	9.51839	5.07365	0.000421293	0.00843379	0.0188493	NOTCH1	NM_017617	yes	up
A_33_P3421351	337	61	0	ENST00000476050	-0.502194	10.4368	-5.07327	0.000421534	0.00843379	0.0182597	TRAF3IP3	ENST00000476050	yes	down
A_33_P3407937	327	112	0	NM_018390	-0.567923	9.18803	-5.07251	0.000422013	0.00843773	0.0170881	PLCXD1	NM_018390	yes	down
A_23_P166135	179	64	0	NM_012255	-0.515531	9.78054	-5.07192	0.000422394	0.0084397	0.0161582	XRN2	NM_012255	yes	down
A_23_P20852	165	142	0	NM_001698	0.528871	9.03435	5.07124	0.000422829	0.00844276	0.0150955	AUH	NM_001698	yes	up
A_33_P3331150	335	60	0	ENST00000390606	0.512249	9.72195	5.07021	0.000423485	0.00844458	0.0134982		ENST00000390606	yes	up
A_33_P3238390	366	95	0	XM_001717714	0.548767	9.18627	5.07047	0.000423318	0.00844458	0.0139031	LOC389217	XM_001717714	yes	up
A_23_P81717	60	74	0	NM_024919	-0.635454	7.17957	-5.06968	0.000423825	0.00844575	0.0126684	FRMD1	NM_024919	yes	down
A_32_P196021	127	81	0	NM_002009	-0.635848	6.02727	-5.06889	0.00042433	0.00845019	0.0114403	FGF7	NM_002009	yes	down
A_33_P3290403	357	124	0	NM_014214	-0.609642	7.29732	-5.06615	0.000426092	0.00847962	0.0071667	IMPA2	NM_014214	yes	down
A_24_P385134	64	4	0	NM_001037582	-0.564435	9.0651	-5.06352	0.000427788	0.00849644	0.00306797	SCD5	NM_001037582	yes	down
A_33_P3294917	49	83	0	NM_015225	-0.641233	8.02073	-5.0614	0.000429162	0.00851807	-0.000239856	PRUNE2	NM_015225	yes	down
A_23_P11390	106	106	0	NM_004679	0.583612	7.68609	5.06004	0.000430046	0.00852431	-0.00236165	VCY	NM_004679	yes	up
A_33_P3293265	251	88	0	A_33_P3293265	-0.628909	7.74396	-5.05908	0.000430669	0.00853039	-0.0038556			yes	down
A_32_P115558	233	54	0	T53825	0.573782	8.77247	5.05869	0.000430923	0.00853039	-0.00446309		T53825	yes	up
A_23_P250413	66	141	0	NM_022141	0.517955	9.33423	5.05814	0.000431282	0.00853186	-0.00532219	PARVG	NM_022141	yes	up
A_33_P3259725	298	23	0	ENST00000309237	-0.606997	7.05585	-5.05499	0.000433342	0.00856129	-0.010238	MED12L	ENST00000309237	yes	down
A_33_P3239143	130	92	0	NM_198458	0.597139	11.1144	5.05268	0.00043486	0.00858561	-0.0138445	ZNF497	NM_198458	yes	up
A_33_P3272990	187	36	0	NM_012181	0.521262	9.89515	5.04579	0.000439415	0.00865271	-0.0245921	FKBP8	NM_012181	yes	up
A_23_P49924	175	83	0	NM_052935	-0.513314	9.78857	-5.04606	0.000439233	0.00865271	-0.024165	NT5C3L	NM_052935	yes	down
A_33_P3386132	345	105	0	ENST00000437250	0.491638	11.0719	5.04447	0.000440295	0.00866435	-0.0266575	C2orf49	ENST00000437250	yes	up
A_32_P347617	298	45	0	NM_181773	-0.654165	7.4544	-5.04176	0.000442107	0.00868857	-0.0308923	APOBEC3H	NM_181773	yes	down
A_23_P166491	135	125	0	NM_015705	-0.516542	9.56929	-5.04216	0.000441839	0.00868857	-0.0302683	SGSM3	NM_015705	yes	down
A_23_P10858	125	39	0	NM_015114	-0.518762	9.29859	-5.03839	0.000444367	0.00872089	-0.0361515	ANKLE2	NM_015114	yes	down
A_23_P34852	197	91	0	NM_007272	-0.614021	6.62371	-5.03801	0.000444625	0.00872089	-0.0367512	CTRC	NM_007272	yes	down
A_33_P3226600	5	48	0	NM_003801	0.499428	12.8857	5.03751	0.000444957	0.00872167	-0.0375202	GPAA1	NM_003801	yes	up
A_23_P428219	88	143	0	NM_001991	0.533263	9.71141	5.03343	0.000447723	0.00875869	-0.0439123	EZH1	NM_001991	yes	up
A_23_P71146	110	161	0	NM_006230	-0.508712	10.8034	-5.03124	0.00044921	0.00877631	-0.0473335	POLD2	NM_006230	yes	down
A_23_P23611	231	56	0	NM_001008219	-0.555077	8.33509	-5.02992	0.000450111	0.00878817	-0.0493989	AMY1C	NM_001008219	yes	down
A_33_P3245620	50	164	0	A_33_P3245620	0.527153	10.3735	5.0279	0.000451488	0.00880931	-0.0525495			yes	up
A_33_P3311618	157	45	0	NM_004582	-0.525709	9.6746	-5.02596	0.000452817	0.0088295	-0.055583	RABGGTB	NM_004582	yes	down
A_33_P3229958	311	131	0	A_33_P3229958	0.881766	7.79626	5.025	0.00045348	0.00883153	-0.0570918			yes	up
A_33_P3256425	151	63	0	NM_001714	-0.597663	7.11686	-5.02479	0.000453624	0.00883153	-0.0574183	BICD1	NM_001714	yes	down
A_23_P134384	90	12	0	NM_014660	-0.547819	8.52584	-5.02367	0.000454397	0.00883153	-0.0591741	PHF14	NM_014660	yes	down
A_24_P390070	10	41	0	NM_003769	-0.53177	11.7375	-5.02416	0.000454059	0.00883153	-0.0584067	SRSF9	NM_003769	yes	down
A_23_P107336	283	123	0	NM_014716	-0.566101	9.14217	-5.02311	0.000454778	0.00883321	-0.0600396	ACAP1	NM_014716	yes	down
A_33_P3346663	258	149	0	NM_004069	0.575276	15.6342	5.02157	0.000455844	0.00884815	-0.0624526	AP2S1	NM_004069	yes	up
A_23_P51019	226	25	0	NM_021007	0.59722	7.13311	5.01661	0.000459291	0.00889777	-0.0702243	SCN2A	NM_021007	yes	up
A_24_P352445	229	14	0	NM_172177	-0.503833	10.4417	-5.01361	0.000461385	0.00892676	-0.074914	MRPL42	NM_172177	yes	down
A_24_P141332	53	137	0	NM_172171	-0.500249	10.8536	-5.01217	0.000462397	0.00894058	-0.0771755	CAMK2G	NM_172171	yes	down
A_23_P35576	300	102	0	NM_014803	-0.524158	9.7423	-5.0036	0.000468453	0.00904014	-0.0905942	ZNF518A	NM_014803	yes	down
A_23_P205007	202	67	0	NM_002271	-0.512847	10.7176	-4.99965	0.000471276	0.00908877	-0.0967913	IPO5	NM_002271	yes	down
A_23_P501547	150	144	0	NM_015270	-0.567505	7.88461	-4.99787	0.000472556	0.00909586	-0.0995876	ADCY6	NM_015270	yes	down
A_24_P61753	38	110	0	NM_015229	-0.5019	9.9002	-4.99529	0.000474414	0.00911845	-0.103634	KIAA0664	NM_015229	yes	down
A_24_P383609	349	97	0	NM_199461	0.6285	8.0281	4.99509	0.000474559	0.00911845	-0.103951	NANOS1	NM_199461	yes	up
A_33_P3415617	119	158	0	A_33_P3415617	0.585647	8.33801	4.99317	0.000475943	0.00913169	-0.106953			yes	up
A_23_P630	271	141	0	NM_018116	-0.602177	7.97195	-4.99328	0.000475864	0.00913169	-0.106783	MSTO1	NM_018116	yes	down
A_23_P367420	317	81	0	NM_003813	-0.615324	6.66274	-4.98971	0.000478458	0.00915062	-0.112389	ADAM21	NM_003813	yes	down
A_33_P3351536	296	31	0	NM_173174	0.531727	9.78049	4.99029	0.000478038	0.00915062	-0.111483	PTK2B	NM_173174	yes	up
A_23_P168882	331	164	0	NM_033285	0.698614	8.49884	4.99073	0.000477714	0.00915062	-0.110783	TP53INP1	NM_033285	yes	up
A_23_P217135	128	30	0	NM_001080485	0.529146	9.27573	4.99006	0.000478206	0.00915062	-0.111845	ZNF275	NM_001080485	yes	up
A_33_P3257817	216	111	0	AK091697	0.54062	13.8447	4.98909	0.00047891	0.00915342	-0.113362		AK091697	yes	up
A_23_P359430	381	3	0	NM_015383	-0.502093	9.89989	-4.98804	0.000479678	0.00916224	-0.115014	NBPF14	NM_015383	yes	down
A_33_P3412294	163	20	0	NM_181877	0.513338	9.1552	4.985	0.000481902	0.00919299	-0.119785	ZSCAN2	NM_181877	yes	up
A_23_P64913	196	67	0	NM_006205	0.634603	6.29872	4.97828	0.000486855	0.00927566	-0.130331	PDE6H	NM_006205	yes	up
A_24_P402080	221	54	0	NM_001025100	-0.535458	8.74614	-4.97579	0.000488708	0.00930504	-0.134248	MBP	NM_001025100	yes	down
A_23_P61202	381	160	0	NM_058190	0.498613	10.2103	4.97461	0.000489587	0.00931584	-0.1361	C21orf70	NM_058190	yes	up
A_23_P385034	71	110	0	NM_001949	-0.488683	11.5303	-4.97331	0.000490559	0.00932841	-0.138146	E2F3	NM_001949	yes	down
A_33_P3281358	163	73	0	ENST00000472621	-0.572185	7.81904	-4.97211	0.000491455	0.00933952	-0.140029	ARF3	ENST00000472621	yes	down
A_23_P24384	304	98	0	NM_032251	-0.48791	10.5079	-4.97028	0.000492827	0.00934843	-0.142903	CCDC88B	NM_032251	yes	down
A_24_P924202	240	60	0	NM_032223	0.5514	8.21023	4.97024	0.000492861	0.00934843	-0.142974	PCNXL3	NM_032223	yes	up
A_32_P86180	29	135	0	ENST00000369123	0.528017	9.59466	4.96931	0.000493561	0.00935234	-0.144438		ENST00000369123	yes	up
A_32_P58280	155	10	0	NM_019053	-0.671976	7.89303	-4.96787	0.000494643	0.00936443	-0.146696	EXOC6	NM_019053	yes	down
A_23_P31866	94	38	0	NM_080651	-0.52419	10.2596	-4.96471	0.000497035	0.0093919	-0.151671	MED30	NM_080651	yes	down
A_33_P3424112	18	51	0	NM_024612	-0.562245	7.85964	-4.96287	0.00049843	0.00940637	-0.15456	DHX40	NM_024612	yes	down
A_32_P113584	47	98	0	NM_015021	-0.56978	8.47258	-4.95928	0.000501167	0.00944017	-0.160207	ZNF292	NM_015021	yes	down
A_23_P147641	198	84	0	NM_003195	-0.511047	10.1138	-4.95764	0.000502428	0.00945797	-0.162799	TCEA2	NM_003195	yes	down
A_33_P3333542	237	90	0	AF289601	0.584672	7.26096	4.95606	0.000503642	0.0094732	-0.165286		AF289601	yes	up
A_23_P61960	216	150	0	NM_145230	-0.548095	8.27347	-4.95576	0.00050387	0.0094732	-0.165753	ATP6V0E2	NM_145230	yes	down
A_23_P66180	219	86	0	NM_006539	-0.610041	6.92123	-4.952	0.000506774	0.00950624	-0.17168	CACNG3	NM_006539	yes	down
A_23_P88691	70	117	0	NM_000745	-0.489362	10.0091	-4.95285	0.000506113	0.00950624	-0.170333	CHRNA5	NM_000745	yes	down
A_23_P97906	183	103	0	NM_012229	-0.486161	11.2013	-4.95143	0.000507215	0.00950624	-0.172577	NT5C2	NM_012229	yes	down
A_33_P3323914	312	79	0	A_33_P3323914	-0.61274	6.30848	-4.94866	0.000509361	0.00952646	-0.176929			yes	down
A_33_P3264416	151	100	0	HM236769	-0.60876	7.84296	-4.94856	0.000509444	0.00952646	-0.177098		HM236769	yes	down
A_24_P393740	375	149	0	NM_001465	-0.641714	6.62875	-4.94799	0.000509886	0.00952646	-0.177991	FYB	NM_001465	yes	down
A_33_P3235876	7	130	0	ENST00000390632	0.529618	9.38742	4.94124	0.000515173	0.00960725	-0.188628		ENST00000390632	yes	up
A_23_P213840	177	72	0	NM_003945	-0.479001	11.8842	-4.94077	0.000515543	0.00960818	-0.18937	ATP6V0E1	NM_003945	yes	down
A_23_P92093	170	29	0	NM_001407	-0.574201	7.48357	-4.93859	0.000517263	0.00962225	-0.192803	CELSR3	NM_001407	yes	down
A_23_P301247	16	161	0	NM_003517	0.562319	13.3887	4.93776	0.000517921	0.0096285	-0.194113	HIST2H2AC	NM_003517	yes	up
A_32_P148122	329	77	0	ENST00000390265	-0.546697	8.1477	-4.93663	0.000518817	0.00963918	-0.195896		ENST00000390265	yes	down
A_23_P330616	235	153	0	NM_001077269	0.567729	7.66024	4.936	0.000519316	0.00964246	-0.196886	WIPF1	NM_001077269	yes	up
A_23_P214727	320	76	0	NM_030784	-0.611692	6.56827	-4.93456	0.000520459	0.0096517	-0.199153	GPR63	NM_030784	yes	down
A_33_P3304369	223	100	0	A_33_P3304369	0.584944	7.66806	4.93196	0.000522536	0.00966341	-0.203259			yes	up
A_23_P85682	330	136	0	NM_005595	-0.551143	8.55922	-4.93111	0.000523218	0.00966341	-0.204605	NFIA	NM_005595	yes	down
A_24_P417162	17	74	0	NM_005647	0.518557	9.37684	4.93094	0.00052335	0.00966341	-0.204865	TBL1X	NM_005647	yes	up
A_23_P80122	173	92	0	NM_004627	-0.536354	10.2644	-4.93129	0.000523075	0.00966341	-0.204324	WRB	NM_004627	yes	down
A_33_P3361671	329	82	0	ENST00000488690	-0.656944	6.00279	-4.92672	0.000526747	0.00971115	-0.211536	AHI1	ENST00000488690	yes	down
A_24_P943472	62	10	0	NM_005126	-0.623323	7.48505	-4.92652	0.000526909	0.00971115	-0.211852	NR1D2	NM_005126	yes	down
A_33_P3317664	60	45	0	NM_001114618	-0.488817	10.0945	-4.92099	0.000531388	0.00977075	-0.220579	MGAT1	NM_001114618	yes	down
A_23_P401700	257	79	0	NM_019043	0.478582	10.6769	4.91512	0.000536191	0.00982776	-0.229857	APBB1IP	NM_019043	yes	up
A_24_P68631	212	81	0	NM_175065	0.557116	14.7134	4.91222	0.000538576	0.00984844	-0.234432	HIST2H2AB	NM_175065	yes	up
A_23_P120316	54	25	0	NM_006636	-0.478408	12.0125	-4.91215	0.000538635	0.00984844	-0.234546	MTHFD2	NM_006636	yes	down
A_33_P3364864	113	20	0	NM_005746	-0.644551	7.87628	-4.91234	0.00053848	0.00984844	-0.234248	NAMPT	NM_005746	yes	down
A_23_P77415	365	77	0	NM_013370	-0.672235	6.61659	-4.91219	0.000538598	0.00984844	-0.234474	OSGIN1	NM_013370	yes	down
A_23_P104025	99	55	0	NM_052965	-0.513015	9.49283	-4.91151	0.000539161	0.00985203	-0.235551	TSEN15	NM_052965	yes	down
A_23_P1170	8	99	0	NM_174890	-0.590468	7.01687	-4.90688	0.000543008	0.00991022	-0.24288	ZFAND4	NM_174890	yes	down
A_33_P3560878	201	86	0	BC029479	-0.592194	7.06642	-4.90284	0.000546381	0.00995964	-0.249265	LOC283587	BC029479	yes	down
A_23_P76102	191	149	0	NM_005811	0.545483	9.44701	4.90114	0.000547803	0.00997342	-0.251945	GDF11	NM_005811	yes	up
A_23_P209538	204	124	0	NM_017991	-0.564876	8.62659	-4.90036	0.000548461	0.00997932	-0.253182	KIAA1310	NM_017991	yes	down
A_23_P146058	366	112	0	NM_001695	0.481919	10.4941	4.89965	0.000549064	0.00998423	-0.254315	ATP6V1C1	NM_001695	yes	up
A_33_P3234809	189	88	0	NM_003466	-0.638282	6.85774	-4.89849	0.000550036	0.00999583	-0.256138	PAX8	NM_003466	yes	down
A_23_P167040	166	54	0	NM_006810	-0.495018	9.78885	-4.89608	0.000552074	0.0100207	-0.259951	PDIA5	NM_006810	yes	down
A_23_P137035	35	54	0	NM_003662	-0.49646	10.0459	-4.89565	0.000552447	0.0100214	-0.260646	PIR	NM_003662	yes	down
A_33_P3239101	363	11	0	NM_001164465	-1.04227	8.53898	-4.89425	0.000553631	0.0100368	-0.262854	GOLGA6L10	NM_001164465	yes	down
A_33_P3412975	71	148	0	NM_175875	0.472472	11.0625	4.89375	0.000554053	0.0100384	-0.263639	SIX5	NM_175875	yes	up
A_23_P30069	246	1	0	NM_001012967	0.589337	7.61501	4.89311	0.000554598	0.0100422	-0.264653	DDX60L	NM_001012967	yes	up
A_33_P3412560	200	40	0	THC2630254	0.509415	10.9146	4.89226	0.000555323	0.0100445	-0.266		THC2630254	yes	up
A_33_P3385471	9	48	0	NM_001005512	-1.13461	5.97809	-4.89217	0.000555399	0.0100445	-0.26614	OR4A47	NM_001005512	yes	down
A_33_P3235053	263	84	0	NM_033452	-0.474011	11.4554	-4.89026	0.000557035	0.0100559	-0.269173	TRIM47	NM_033452	yes	down
A_33_P3280779	152	69	0	NM_025125	-0.59883	6.47085	-4.88891	0.000558193	0.0100678	-0.271313	C10orf57	NM_025125	yes	down
A_23_P70020	139	100	0	NM_002622	0.488516	13.173	4.8887	0.000558371	0.0100678	-0.271642	PFDN1	NM_002622	yes	up
A_24_P167473	366	142	0	NM_005719	0.532417	13.8896	4.8851	0.000561468	0.0101176	-0.277343	ARPC3	NM_005719	yes	up
A_23_P77590	6	118	0	NM_018052	0.502461	9.27283	4.8817	0.000564406	0.0101644	-0.282723	VAC14	NM_018052	yes	up
A_24_P51683	37	158	0	NM_003936	-0.527433	9.40079	-4.88022	0.000565693	0.010169	-0.285071	CDK5R2	NM_003936	yes	down
A_33_P3421733	285	85	0	NM_001199142	-0.48526	9.91497	-4.88072	0.000565258	0.010169	-0.284278	EIF3C	NM_001199142	yes	down
A_23_P403898	23	14	0	NM_002829	0.638051	5.833	4.87952	0.000566305	0.010169	-0.286186	PTPN3	NM_002829	yes	up
A_33_P3303136	244	75	0	NM_001195291	-0.509066	12.2809	-4.88047	0.000565477	0.010169	-0.284677	SERPINB6	NM_001195291	yes	down
A_33_P3220045	287	82	0	ENST00000394574	-0.730106	6.01943	-4.87579	0.000569561	0.0102048	-0.292095	AKNA	ENST00000394574	yes	down
A_23_P6201	381	123	0	NM_198996	0.586855	6.87535	4.87562	0.000569716	0.0102048	-0.292375	LIPI	NM_198996	yes	up
A_23_P503200	94	65	0	NM_018288	-0.582173	10.722	-4.87649	0.000568953	0.0102048	-0.290994	PHF10	NM_018288	yes	down
A_33_P3317460	140	61	0	A_33_P3317460	0.60113	6.22533	4.87243	0.000572514	0.0102301	-0.297425			yes	up
A_32_P339640	345	10	0	NM_173644	-0.607928	5.89568	-4.87146	0.00057337	0.0102301	-0.298966	C20orf197	NM_173644	yes	down
A_23_P148410	259	80	0	NM_031894	-0.509199	14.1658	-4.87203	0.00057287	0.0102301	-0.298066	FTHL17	NM_031894	yes	down
A_33_P3293474	375	71	0	NM_014322	-0.569899	7.46923	-4.87129	0.000573524	0.0102301	-0.299242	OPN3	NM_014322	yes	down
A_23_P396062	348	17	0	NM_021168	-0.540768	8.11827	-4.87349	0.000571582	0.0102301	-0.295746	RAB40C	NM_021168	yes	down
A_33_P3376116	263	161	0	NM_182513	0.55979	7.87434	4.8726	0.000572364	0.0102301	-0.297156	SPC24	NM_182513	yes	up
A_23_P53198	276	109	0	NM_032564	-0.696238	7.00061	-4.87054	0.00057418	0.0102357	-0.300421	DGAT2	NM_032564	yes	down
A_24_P295330	170	69	0	NM_139246	-0.596448	6.87584	-4.87001	0.000574646	0.0102379	-0.301257	TSTD2	NM_139246	yes	down
A_23_P203406	107	25	0	NM_198335	-0.975983	12.1641	-4.86913	0.000575429	0.0102397	-0.30266	GANAB	NM_198335	yes	down
A_23_P121196	129	140	0	NM_024334	-0.521819	9.00512	-4.86925	0.000575318	0.0102397	-0.302463	TMEM43	NM_024334	yes	down
A_23_P48717	181	15	0	NM_006432	0.50165	13.7191	4.86737	0.000576988	0.0102613	-0.305449	NPC2	NM_006432	yes	up
A_33_P3225046	95	83	0	NM_001025109	-0.501578	10.161	-4.86554	0.000578621	0.0102721	-0.308363	CD34	NM_001025109	yes	down
A_33_P3416366	198	61	0	NM_005483	-0.493181	9.48293	-4.8629	0.000580977	0.0102895	-0.312551	CHAF1A	NM_005483	yes	down
A_23_P371787	339	17	0	NM_014734	-0.484342	10.8329	-4.86301	0.000580873	0.0102895	-0.312367	KIAA0247	NM_014734	yes	down
A_33_P3372237	245	103	0	NM_015420	-0.528487	9.5466	-4.85958	0.000583954	0.01033	-0.317818	DCAF13	NM_015420	yes	down
A_23_P168229	236	10	0	NM_030810	-0.564978	9.80435	-4.85882	0.000584634	0.0103359	-0.319017	TXNDC5	NM_030810	yes	down
A_23_P328621	45	86	0	NM_145053	0.573159	7.29856	4.85659	0.000586645	0.0103653	-0.322558	UBQLNL	NM_145053	yes	up
A_24_P122732	310	74	0	NM_173854	-0.489231	10.984	-4.85554	0.000587602	0.0103761	-0.324238	SLC41A1	NM_173854	yes	down
A_33_P3243343	82	116	0	A_33_P3243343	-0.638939	12.5315	-4.85504	0.000588055	0.010378	-0.325032			yes	down
A_23_P323783	241	68	0	NM_144703	-0.511413	9.86503	-4.85311	0.000589803	0.0104027	-0.32809	LSM14B	NM_144703	yes	down
A_23_P148609	155	44	0	NM_021796	-0.575885	7.79935	-4.84842	0.000594082	0.0104597	-0.335541	PLAC1	NM_021796	yes	down
A_23_P74359	152	55	0	NM_004078	-0.478041	10.1813	-4.84783	0.00059463	0.0104632	-0.336491	CSRP1	NM_004078	yes	down
A_23_P16743	43	31	0	NM_002410	-0.64362	6.15244	-4.84666	0.000595701	0.0104759	-0.338347	MGAT5	NM_002410	yes	down
A_33_P3259017	91	84	0	NM_001319	0.481715	12.7698	4.84624	0.000596086	0.0104765	-0.339012	CSNK1G2	NM_001319	yes	up
A_23_P430658	332	83	0	NM_014571	-0.552391	7.77989	-4.84368	0.000598448	0.0104998	-0.343087	HEYL	NM_014571	yes	down
A_23_P157607	167	93	0	NM_018142	-0.47456	12.5815	-4.84422	0.000597943	0.0104998	-0.342218	INTS10	NM_018142	yes	down
A_24_P19810	203	30	0	NM_024664	0.493633	9.62076	4.84365	0.000598468	0.0104998	-0.343122	PPCS	NM_024664	yes	up
A_23_P23924	139	24	0	NM_001748	-0.601303	6.71657	-4.84307	0.000599009	0.0105032	-0.344054	CAPN2	NM_001748	yes	down
A_33_P3296807	365	2	0	NM_001166419	-0.708274	6.49385	-4.84138	0.000600567	0.0105243	-0.34673	HDAC8	NM_001166419	yes	down
A_24_P400507	380	59	0	NM_173654	0.693175	7.07764	4.83595	0.000605622	0.0106067	-0.355368	C3orf64	NM_173654	yes	up
A_33_P3370244	84	79	0	NM_001145011	-0.662366	6.29631	-4.83477	0.000606732	0.0106199	-0.357255	LOC342346	NM_001145011	yes	down
A_23_P164258	93	82	0	NM_016518	-0.549652	8.3535	-4.83054	0.000610709	0.0106708	-0.363988	PIPOX	NM_016518	yes	down
A_33_P3295423	330	27	0	NM_001040653	-0.496167	9.22358	-4.83057	0.000610676	0.0106708	-0.363933	ZXDC	NM_001040653	yes	down
A_23_P164035	149	37	0	NM_002805	-0.466542	11.5375	-4.82978	0.000611426	0.0106771	-0.365199	PSMC5	NM_002805	yes	down
A_23_P55948	348	50	0	NM_020719	0.516031	10.0472	4.82831	0.000612816	0.0106952	-0.367538	PRR12	NM_020719	yes	up
A_23_P94365	16	120	0	NM_174922	0.522345	8.94116	4.82512	0.000615839	0.0107416	-0.372609	ADCK5	NM_174922	yes	up
A_33_P3366987	57	84	0	NM_145290	-0.630191	8.28627	-4.82433	0.000616593	0.0107485	-0.373871	GPR125	NM_145290	yes	down
A_24_P161764	282	10	0	ENST00000390595	0.593392	7.59896	4.82326	0.000617617	0.0107539	-0.37558		ENST00000390595	yes	up
A_23_P55504	197	38	0	NM_002551	-0.648852	6.88899	-4.82327	0.000617609	0.0107539	-0.375567	OR3A2	NM_002551	yes	down
A_33_P3219398	65	47	0	NM_015461	-0.586873	7.50681	-4.81904	0.000621656	0.0107991	-0.382298	ZNF521	NM_015461	yes	down
A_33_P3406030	40	65	0	NM_032270	-0.656198	6.33709	-4.81431	0.000626221	0.0108469	-0.389836	LRRC8C	NM_032270	yes	down
A_23_P124024	81	132	0	NM_032286	-0.499029	9.14268	-4.81329	0.000627209	0.0108577	-0.391461	MED10	NM_032286	yes	down
A_23_P17204	239	50	0	NM_022662	-0.521239	11.5	-4.81086	0.000629572	0.0108923	-0.395335	ANAPC1	NM_022662	yes	down
A_33_P3816688	328	2	0	NM_133263	-0.601215	7.79032	-4.80982	0.000630584	0.0108972	-0.396991	PPARGC1B	NM_133263	yes	down
A_33_P3405022	206	99	0	NM_012318	0.508486	9.14211	4.80897	0.000631414	0.0109005	-0.398346	LETM1	NM_012318	yes	up
A_23_P380181	345	54	0	NM_006769	0.632495	10.3628	4.80888	0.000631502	0.0109005	-0.39849	LMO4	NM_006769	yes	up
A_23_P424316	52	58	0	NM_005650	-0.881192	9.27669	-4.80831	0.000632065	0.0109039	-0.399408	TCF20	NM_005650	yes	down
A_33_P3263666	317	152	0	NM_152326	0.618598	7.93659	4.80216	0.00063811	0.0109828	-0.409216	ANKRD9	NM_152326	yes	up
A_24_P139094	270	131	0	NM_003025	0.467358	10.7557	4.80179	0.000638472	0.0109828	-0.4098	SH3GL1	NM_003025	yes	up
A_33_P3312466	139	36	0	NM_152547	-0.602818	7.69677	-4.79981	0.000640436	0.0110006	-0.412965	BTNL9	NM_152547	yes	down
A_33_P3387045	364	53	0	NM_144607	-0.480845	10.4713	-4.80001	0.000640238	0.0110006	-0.412647	CYB5D1	NM_144607	yes	down
A_23_P77328	284	21	0	NM_005258	0.573501	7.30915	4.7992	0.000641038	0.0110006	-0.413933	GCHFR	NM_005258	yes	up
A_24_P283288	339	135	0	NM_139013	-0.511682	8.69187	-4.79852	0.000641712	0.0110006	-0.415016	MAPK14	NM_139013	yes	down
A_33_P3310981	342	29	0	NM_013250	-0.629237	7.82144	-4.79945	0.000640796	0.0110006	-0.413543	ZNF215	NM_013250	yes	down
A_33_P3433873	163	50	0	NM_017975	-0.479838	9.99471	-4.79884	0.000641397	0.0110006	-0.41451	ZWILCH	NM_017975	yes	down
A_32_P106194	209	50	0	NM_153229	-0.566235	7.33247	-4.79732	0.000642911	0.0110149	-0.416939	TMEM92	NM_153229	yes	down
A_33_P3258593	146	132	0	NM_005039	0.518158	9.31364	4.79666	0.000643566	0.0110198	-0.417988	PRB1	NM_005039	yes	up
A_32_P11894	120	116	0	NM_152269	0.496116	11.6106	4.79261	0.000647623	0.0110773	-0.424464	C12orf65	NM_152269	yes	up
A_24_P267997	368	55	0	NM_015602	-0.53029	8.15794	-4.79256	0.000647668	0.0110773	-0.424534	TOR1AIP1	NM_015602	yes	down
A_24_P118260	275	148	0	A_24_P118260	-0.695966	6.9482	-4.79143	0.000648807	0.0110842	-0.426345			yes	down
A_24_P26177	321	55	0	NM_014703	-0.523872	8.31586	-4.7906	0.000649642	0.0110921	-0.42767	VPRBP	NM_014703	yes	down
A_23_P101972	354	11	0	NM_144575	-0.593428	5.99007	-4.7889	0.00065136	0.0111035	-0.430392	CAPN13	NM_144575	yes	down
A_24_P921933	229	106	0	NM_001078166	-0.484875	9.53718	-4.78883	0.000651425	0.0111035	-0.430495	SRSF1	NM_001078166	yes	down
A_33_P3302448	53	78	0	NM_001101391	-0.817052	6.08052	-4.78799	0.000652271	0.0111116	-0.431832	LINGO3	NM_001101391	yes	down
A_24_P88554	154	127	0	NM_003846	0.483343	9.81081	4.78656	0.000653727	0.0111238	-0.434129	PEX11B	NM_003846	yes	up
A_23_P55342	77	134	0	NM_004422	0.705666	10.6379	4.78595	0.000654341	0.0111279	-0.435095	DVL2	NM_004422	yes	up
A_23_P129118	217	150	0	NM_005707	-0.517431	10.3091	-4.78519	0.000655117	0.0111284	-0.436317	PDCD7	NM_005707	yes	down
A_24_P932416	106	3	0	NM_001123228	0.673844	6.5554	4.78405	0.000656269	0.0111417	-0.438127	TMEM14E	NM_001123228	yes	up
A_23_P49539	104	159	0	NM_001080519	0.518813	8.49681	4.78264	0.000657714	0.0111599	-0.440393	BAHCC1	NM_001080519	yes	up
A_23_P359655	40	72	0	NM_152437	-0.496737	11.7929	-4.77756	0.000662915	0.011229	-0.448508	ZNF664	NM_152437	yes	down
A_33_P3238196	179	111	0	NM_006954	-0.504103	8.79928	-4.77548	0.000665055	0.0112589	-0.451829	ZNF33A	NM_006954	yes	down
A_24_P115967	190	143	0	NM_006133	-0.559584	7.44028	-4.77255	0.000668091	0.0112733	-0.45652	DAGLA	NM_006133	yes	down
A_23_P121265	151	31	0	NM_007284	-0.47444	10.7351	-4.77283	0.0006678	0.0112733	-0.456072	TWF2	NM_007284	yes	down
A_33_P3395743	361	51	0	NM_022834	0.535646	8.08187	4.77248	0.000668165	0.0112733	-0.456634	VWA1	NM_022834	yes	up
A_32_P86118	96	90	0	NM_001010853	-0.478337	9.68323	-4.77157	0.000669107	0.0112828	-0.458087	PM20D2	NM_001010853	yes	down
A_24_P380567	329	116	0	NM_031468	-0.594044	6.01614	-4.76899	0.000671797	0.0113206	-0.46222	CALN1	NM_031468	yes	down
A_33_P3284108	113	156	0	NM_006178	-0.551014	8.19023	-4.7687	0.000672101	0.0113206	-0.462685	NSF	NM_006178	yes	down
A_23_P62901	24	20	0	NM_006763	0.490507	11.9736	4.76714	0.000673732	0.0113417	-0.465183	BTG2	NM_006763	yes	up
A_33_P3809606	209	54	0	AK127576	0.535666	12.4127	4.76495	0.000676021	0.0113738	-0.468677	FLJ45671	AK127576	yes	up
A_23_P128554	56	109	0	NM_032565	-0.478432	13.2839	-4.76325	0.000677817	0.0113976	-0.47141	EBPL	NM_032565	yes	down
A_24_P25530	275	87	0	NM_000835	-0.676221	6.47563	-4.76123	0.00067995	0.0114142	-0.474646	GRIN2C	NM_000835	yes	down
A_23_P129389	186	135	0	NM_017740	-0.522739	9.38158	-4.76144	0.000679728	0.0114142	-0.47431	ZDHHC7	NM_017740	yes	down
A_24_P376556	149	89	0	NM_018947	-0.464381	12.2682	-4.75991	0.000681344	0.0114248	-0.476756	CYCS	NM_018947	yes	down
A_23_P92441	154	42	0	NM_002358	-0.465609	11.9291	-4.75799	0.000683384	0.0114526	-0.479836	MAD2L1	NM_002358	yes	down
A_24_P333733	220	35	0	NM_005177	0.510456	9.67196	4.75348	0.000688186	0.0115251	-0.487049	ATP6V0A1	NM_005177	yes	up
A_23_P66715	227	139	0	NM_033198	-0.541336	7.82641	-4.75321	0.00068848	0.0115251	-0.48749	PIGS	NM_033198	yes	down
A_23_P6596	337	117	0	NM_005524	-0.513982	8.45217	-4.75265	0.000689082	0.0115287	-0.488389	HES1	NM_005524	yes	down
A_24_P108451	16	65	0	NM_000175	-0.485579	13.1321	-4.75129	0.000690541	0.0115393	-0.490569	GPI	NM_000175	yes	down
A_24_P130962	346	1	0	NM_022371	-0.528729	8.08004	-4.75098	0.000690868	0.0115393	-0.491056	TOR3A	NM_022371	yes	down
A_33_P3280030	95	40	0	NM_145246	-0.488621	9.80906	-4.74768	0.000694426	0.0115922	-0.496348	FRA10AC1	NM_145246	yes	down
A_23_P205336	150	71	0	NM_016472	-0.460216	10.7062	-4.74591	0.000696349	0.0116053	-0.499195	C14orf129	NM_016472	yes	down
A_23_P98015	149	119	0	NM_015960	-0.517404	8.78411	-4.74605	0.000696189	0.0116053	-0.49896	CUTC	NM_015960	yes	down
A_24_P232696	225	48	0	NM_139071	0.509903	11.5448	4.7455	0.000696788	0.0116058	-0.499845	SMARCD1	NM_139071	yes	up
A_23_P61050	323	37	0	NM_152649	-0.476388	10.1581	-4.74353	0.000698928	0.0116349	-0.503003	MLKL	NM_152649	yes	down
A_24_P202319	197	123	0	NM_174958	-0.593226	7.99981	-4.73926	0.000703595	0.0116866	-0.509859	ATP2A3	NM_174958	yes	down
A_33_P3229390	198	140	0	A_33_P3229390	0.534567	10.7504	4.73189	0.000711713	0.0118149	-0.521674			yes	up
A_24_P310009	103	48	0	NM_153210	0.679312	6.35287	4.7314	0.000712263	0.0118175	-0.52247	USP43	NM_153210	yes	up
A_33_P3378284	44	80	0	NM_144613	0.572954	13.0806	4.72843	0.000715567	0.0118592	-0.527237	COX6B2	NM_144613	yes	up
A_23_P432610	255	47	0	NM_153029	0.496934	9.16887	4.7287	0.000715269	0.0118592	-0.526808	N4BP1	NM_153029	yes	up
A_24_P237586	164	1	0	NM_181726	-0.535412	8.96204	-4.72585	0.000718455	0.0119004	-0.531385	ANKRD37	NM_181726	yes	down
A_23_P338233	81	1	0	NM_181708	0.487137	9.25979	4.7236	0.000720974	0.0119356	-0.53499	BCDIN3D	NM_181708	yes	up
A_24_P409595	208	87	0	NM_005456	-0.609314	7.16139	-4.72208	0.000722691	0.0119442	-0.53744	MAPK8IP1	NM_005456	yes	down
A_23_P164047	23	85	0	NM_012329	-0.482728	11.3201	-4.72071	0.000724236	0.0119565	-0.539639	MMD	NM_012329	yes	down
A_23_P154771	170	35	0	NM_080611	0.461181	10.9539	4.71494	0.000730784	0.0120314	-0.548908	DUSP15	NM_080611	yes	up
A_33_P3326349	293	10	0	NM_015327	-0.660762	8.33266	-4.71344	0.000732492	0.0120481	-0.551313	SMG5	NM_015327	yes	down
A_32_P75094	119	129	0	NM_032797	-0.544073	7.61787	-4.71228	0.000733823	0.0120615	-0.553182	AIFM2	NM_032797	yes	down
A_23_P122532	132	32	0	NM_021184	0.527775	8.47835	4.71086	0.000735449	0.0120816	-0.555461	C6orf47	NM_021184	yes	up
A_24_P9321	285	71	0	NM_003533	0.456862	12.0913	4.71003	0.000736411	0.0120908	-0.556808	HIST1H3I	NM_003533	yes	up
A_33_P3364498	315	28	0	A_33_P3364498	0.884653	11.1002	4.70892	0.000737691	0.0120919	-0.558596			yes	up
A_23_P394064	15	142	0	NM_012232	-0.520228	8.41258	-4.70894	0.000737663	0.0120919	-0.558558	PTRF	NM_012232	yes	down
A_23_P67618	180	41	0	NM_175872	-0.520653	8.16544	-4.70938	0.000737156	0.0120919	-0.55785	ZNF792	NM_175872	yes	down
A_24_P387609	20	157	0	NM_030940	-0.649001	7.02433	-4.70854	0.000738125	0.0120924	-0.559202	ISCA1	NM_030940	yes	down
A_24_P161293	80	124	0	ENST00000356801	0.463148	12.5261	4.70744	0.000739388	0.0121065	-0.560962		ENST00000356801	yes	up
A_23_P256682	337	162	0	NM_014481	0.456443	10.6211	4.69858	0.000749697	0.0122552	-0.575222	APEX2	NM_014481	yes	up
A_24_P384755	39	17	0	NM_024894	-0.558633	7.12625	-4.69643	0.000752231	0.0122832	-0.578696	NOL10	NM_024894	yes	down
A_33_P3322046	181	106	0	THC2596076	0.486079	9.52041	4.69501	0.000753898	0.0122985	-0.580976		THC2596076	yes	up
A_24_P398781	40	39	0	NM_052873	0.490262	9.84378	4.69493	0.000753989	0.0122985	-0.581101	IFT43	NM_052873	yes	up
A_24_P191664	151	80	0	NM_014498	-0.570669	7.04831	-4.69202	0.000757427	0.0123426	-0.585784	GOLIM4	NM_014498	yes	down
A_33_P3288844	40	109	0	NM_000565	-0.581351	5.95812	-4.69195	0.000757518	0.0123426	-0.585909	IL6R	NM_000565	yes	down
A_33_P3318861	151	52	0	NM_001093730	-0.453784	11.7661	-4.69108	0.00075855	0.0123526	-0.58731	DYTN	NM_001093730	yes	down
A_33_P3300092	201	29	0	NM_001543	-0.517557	9.85738	-4.69048	0.000759254	0.0123574	-0.588265	NDST1	NM_001543	yes	down
A_24_P94402	358	19	0	NM_005378	-0.494402	9.88863	-4.69013	0.000759678	0.0123576	-0.58884	MYCN	NM_005378	yes	down
A_23_P114349	16	144	0	NM_130776	-0.569359	6.72943	-4.68824	0.000761923	0.0123806	-0.591879	XAGE3	NM_130776	yes	down
A_23_P3994	139	11	0	NM_152766	0.452639	11.8197	4.68284	0.00076839	0.0124541	-0.600581	C17orf61	NM_152766	yes	up
A_24_P185029	233	56	0	NM_015503	-0.49678	8.91501	-4.6819	0.000769519	0.0124541	-0.602094	SH2B1	NM_015503	yes	down
A_33_P3254320	356	3	0	NM_005490	-0.566805	7.8389	-4.68229	0.000769055	0.0124541	-0.601472	SH2D3A	NM_005490	yes	down
A_33_P3342175	215	110	0	AK126607	-0.846473	6.81619	-4.67776	0.000774528	0.0125243	-0.608773	LOC100130580	AK126607	yes	down
A_24_P333326	269	51	0	NM_203355	-0.537922	7.63986	-4.67711	0.000775319	0.0125283	-0.609825	CTAGE5	NM_203355	yes	down
A_33_P3307836	55	49	0	ENST00000370958	0.618821	5.98035	4.67686	0.000775616	0.0125283	-0.610219	LRRC7	ENST00000370958	yes	up
A_23_P104318	12	85	0	NM_019058	-1.15829	10.5443	-4.67442	0.00077859	0.0125628	-0.614158	DDIT4	NM_019058	yes	down
A_23_P208706	27	73	0	NM_138764	-1.1429	11.6727	-4.67177	0.000781833	0.0126083	-0.618439	BAX	NM_138764	yes	down
A_24_P35537	212	26	0	NM_024557	0.534077	8.63843	4.66646	0.000788363	0.0126863	-0.627002	RIC3	NM_024557	yes	up
A_23_P435501	91	50	0	NM_198941	-0.491405	10.1623	-4.66571	0.000789287	0.0126943	-0.628208	SERINC3	NM_198941	yes	down
A_23_P77401	292	127	0	NM_018340	-0.499786	9.88431	-4.66402	0.000791392	0.0127077	-0.63095	CPPED1	NM_018340	yes	down
A_23_P30050	355	7	0	NM_006345	-0.626837	7.83057	-4.66405	0.00079135	0.0127077	-0.630895	SLC30A9	NM_006345	yes	down
A_23_P374844	180	83	0	NM_015973	-0.659315	6.54437	-4.66343	0.000792121	0.0127126	-0.631898	GAL	NM_015973	yes	down
A_23_P53345	163	37	0	NM_020183	-0.686541	6.70397	-4.65767	0.000799309	0.0127868	-0.641197	ARNTL2	NM_020183	yes	down
A_23_P214487	331	91	0	NM_003542	0.662698	18.1697	4.65772	0.000799241	0.0127868	-0.64111	HIST1H4C	NM_003542	yes	up
A_23_P75811	300	54	0	NM_001012662	-0.542821	11.2192	-4.65891	0.000797754	0.0127868	-0.639192	SLC3A2	NM_001012662	yes	down
A_23_P54376	343	114	0	NM_004809	0.456113	10.2957	4.65826	0.000798568	0.0127868	-0.640243	STOML1	NM_004809	yes	up
A_23_P69573	161	156	0	NM_000856	0.481694	10.9691	4.65526	0.000802337	0.0128147	-0.64509	GUCY1A3	NM_000856	yes	up
A_33_P3217819	13	13	0	NM_057749	-0.545334	7.3905	-4.64987	0.000809155	0.0129098	-0.653801	CCNE2	NM_057749	yes	down
A_24_P282210	343	142	0	NM_005632	0.455806	11.0533	4.64952	0.000809599	0.01291	-0.654365	SOLH	NM_005632	yes	up
A_23_P13137	242	1	0	XM_003118980	0.580888	6.45737	4.64901	0.000810246	0.0129135	-0.655189		XM_003118980	yes	up
A_24_P38347	374	26	0	NM_001386	-0.51721	9.83184	-4.64859	0.000810777	0.012915	-0.655863	DPYSL2	NM_001386	yes	down
A_24_P292964	198	35	0	NM_176096	-0.516046	11.5033	-4.64718	0.000812582	0.01293	-0.658151	CDK5RAP3	NM_176096	yes	down
A_23_P18598	334	67	0	NM_018323	-0.47226	9.71872	-4.64729	0.000812432	0.01293	-0.657962	PI4K2B	NM_018323	yes	down
A_33_P3232294	292	95	0	NM_002223	-0.54593	10.0707	-4.64669	0.000813203	0.0129323	-0.658938	ITPR2	NM_002223	yes	down
A_24_P413669	318	5	0	NM_001018053	0.680274	6.80007	4.64639	0.000813586	0.0129323	-0.659423	PFKFB2	NM_001018053	yes	up
A_33_P3370600	230	41	0	NM_001162997	-0.604868	6.48194	-4.64582	0.000814318	0.012937	-0.660349	C17orf110	NM_001162997	yes	down
A_33_P3337831	160	70	0	ENST00000366579	-0.540735	7.47598	-4.64315	0.000817736	0.0129787	-0.664661	HEATR1	ENST00000366579	yes	down
A_24_P225719	173	73	0	NM_015387	-0.46112	9.88506	-4.64287	0.000818098	0.0129787	-0.665116	MOBKL3	NM_015387	yes	down
A_23_P107744	86	156	0	NM_030760	-0.581603	6.49034	-4.64064	0.000820967	0.0130012	-0.668719	S1PR5	NM_030760	yes	down
A_33_P3422802	299	4	0	NM_025218	-0.574935	6.44759	-4.64028	0.000821439	0.0130018	-0.669311	ULBP1	NM_025218	yes	down
A_33_P3209254	360	93	0	AK097937	0.523022	7.94697	4.63884	0.000823299	0.0130244	-0.67164	RPS16P5	AK097937	yes	up
A_23_P140423	58	55	0	NM_004545	0.610316	13.9433	4.63705	0.000825615	0.0130541	-0.67453	NDUFB1	NM_004545	yes	up
A_23_P350895	169	89	0	ENST00000317419	-0.624497	7.11717	-4.63647	0.000826368	0.0130568	-0.675469	RABGAP1	ENST00000317419	yes	down
A_24_P319715	384	88	0	NM_005742	-0.454196	10.2636	-4.6356	0.000827496	0.0130632	-0.676874	PDIA6	NM_005742	yes	down
A_23_P22499	54	47	0	NM_019067	-0.581087	9.46969	-4.63473	0.000828634	0.0130668	-0.678288	GNL3L	NM_019067	yes	down
A_23_P361584	95	77	0	NM_152680	-0.593455	6.3969	-4.63442	0.000829036	0.0130668	-0.678787	TMEM154	NM_152680	yes	down
A_23_P321349	353	6	0	NM_138421	-0.56099	9.98893	-4.63353	0.000830199	0.0130782	-0.680229	SAAL1	NM_138421	yes	down
A_24_P284353	231	40	0	NM_032354	0.494446	10.7295	4.63242	0.000831649	0.0130942	-0.682026	TMEM107	NM_032354	yes	up
A_24_P512054	251	119	0	NM_024045	-0.568467	6.43114	-4.63187	0.000832368	0.0130986	-0.682916	DDX50	NM_024045	yes	down
A_33_P3374623	119	164	0	NM_019112	0.486145	10.0763	4.62998	0.000834851	0.013117	-0.685982	ABCA7	NM_019112	yes	up
A_23_P26173	161	103	0	NM_007364	-0.451012	11.2424	-4.6294	0.000835606	0.013122	-0.686911	TMED3	NM_007364	yes	down
A_33_P3384452	241	106	0	NM_007111	-0.472678	11.3196	-4.62829	0.000837069	0.0131312	-0.688712	TFDP1	NM_007111	yes	down
A_33_P3332066	70	47	0	NM_212554	-0.510706	9.00529	-4.62681	0.000839018	0.013148	-0.691106	METTL10	NM_212554	yes	down
A_23_P571	311	112	0	NM_006516	-0.521342	9.55548	-4.62357	0.000843307	0.0131891	-0.696355	SLC2A1	NM_006516	yes	down
A_32_P217510	291	11	0	NM_032168	-0.463343	9.90339	-4.6235	0.000843404	0.0131891	-0.696473	WDR75	NM_032168	yes	down
A_33_P3217103	22	38	0	NM_001031695	-0.658522	7.24233	-4.61922	0.000849102	0.0132643	-0.703403	RBFOX2	NM_001031695	yes	down
A_23_P163059	311	59	0	NM_022495	-0.499022	10.5891	-4.6174	0.000851541	0.0132955	-0.706354	C14orf135	NM_022495	yes	down
A_23_P502575	87	120	0	NM_177559	-0.546625	11.435	-4.6153	0.000854362	0.0133163	-0.709759	CSNK2A1	NM_177559	yes	down
A_23_P411102	32	24	0	NM_001365	0.715805	8.21794	4.61475	0.000855095	0.0133163	-0.71064	DLG4	NM_001365	yes	up
A_23_P133582	257	74	0	NM_004730	-0.531411	10.9788	-4.61202	0.000858785	0.0133287	-0.715072	ETF1	NM_004730	yes	down
A_33_P3234457	227	45	0	ENST00000542061	0.548979	8.72988	4.61188	0.000858975	0.0133287	-0.7153	FBRSL1	ENST00000542061	yes	up
A_24_P274831	226	92	0	NM_153236	0.527775	13.6276	4.61185	0.000859012	0.0133287	-0.715344	GIMAP7	NM_153236	yes	up
A_33_P3387796	140	42	0	NM_015157	-0.614051	7.22121	-4.61283	0.000857687	0.0133287	-0.713756	PHLDB1	NM_015157	yes	down
A_33_P3250671	228	40	0	NM_003202	0.503361	11.4408	4.61284	0.000857675	0.0133287	-0.713742	TCF7	NM_003202	yes	up
A_24_P256380	170	92	0	NM_024911	-0.948364	6.30972	-4.60969	0.000861944	0.0133465	-0.718851	WLS	NM_024911	yes	down
A_33_P3674851	157	73	0	NM_016075	-0.471903	11.3773	-4.60908	0.000862767	0.0133524	-0.719834	VPS36	NM_016075	yes	down
A_24_P154142	304	86	0	NM_181885	-0.591697	6.2149	-4.60761	0.000864774	0.0133621	-0.722225	RXFP4	NM_181885	yes	down
A_33_P3394769	149	20	0	NM_001080483	0.470797	13.6503	4.60796	0.000864294	0.0133621	-0.721653	TMEM8C	NM_001080483	yes	up
A_23_P49842	276	57	0	NM_005148	-0.479419	9.12692	-4.6066	0.000866152	0.0133663	-0.723864	UNC119	NM_005148	yes	down
A_33_P3221748	372	26	0	NM_001031680	-0.47877	9.8694	-4.60559	0.000867527	0.0133776	-0.725496	RUNX3	NM_001031680	yes	down
A_23_P14493	298	72	0	NM_018139	-0.47747	9.22817	-4.60395	0.000869782	0.0134055	-0.728167	DNAAF2	NM_018139	yes	down
A_24_P276628	5	76	0	NM_000310	-0.518591	8.30137	-4.60352	0.000870361	0.0134075	-0.728851	PPT1	NM_000310	yes	down
A_23_P6836	20	28	0	NM_016291	-0.561756	7.99608	-4.60206	0.000872374	0.0134316	-0.731229	IP6K2	NM_016291	yes	down
A_24_P205589	33	82	0	NM_007274	-0.505084	11.2033	-4.60075	0.000874182	0.0134487	-0.73336	ACOT7	NM_007274	yes	down
A_23_P75008	141	61	0	NM_000818	0.563528	6.40305	4.6006	0.000874383	0.0134487	-0.733596	GAD2	NM_000818	yes	up
A_23_P105066	25	101	0	NM_001014795	0.521501	9.45162	4.59815	0.000877773	0.013487	-0.737578	ILK	NM_001014795	yes	up
A_33_P3344618	270	53	0	NM_007162	0.541762	7.7607	4.59677	0.000879682	0.0135094	-0.739813	TFEB	NM_007162	yes	up
A_33_P3335022	252	148	0	XM_003121063	-0.509171	8.84603	-4.59611	0.000880603	0.0135166	-0.74089	LOC100510023	XM_003121063	yes	down
A_23_P24104	136	148	0	NM_002658	-0.517032	7.93933	-4.59553	0.000881411	0.013522	-0.741834	PLAU	NM_002658	yes	down
A_33_P3825869	238	9	0	NM_199460	0.598827	6.65071	4.59294	0.000885013	0.0135521	-0.746031	CACNA1C	NM_199460	yes	up
A_23_P102694	18	141	0	NM_080831	-0.593378	6.46861	-4.58985	0.000889335	0.0136087	-0.751044	DEFB129	NM_080831	yes	down
A_24_P141786	120	64	0	NM_001681	-0.514585	7.9927	-4.58897	0.000890584	0.0136139	-0.752487	ATP2A2	NM_001681	yes	down
A_33_P3356320	84	75	0	NM_001013672	0.529531	7.62613	4.58914	0.000890343	0.0136139	-0.752209	C17orf97	NM_001013672	yes	up
A_33_P3310567	341	83	0	THC2670340	-0.600489	6.19392	-4.58758	0.000892536	0.0136368	-0.754741		THC2670340	yes	down
A_23_P1519	195	64	0	NM_004910	-0.502613	8.86123	-4.58646	0.000894108	0.0136539	-0.756551	PITPNM1	NM_004910	yes	down
A_33_P3336696	229	102	0	ENST00000361335	0.567283	15.7223	4.58602	0.000894733	0.0136564	-0.757271	ND4L	ENST00000361335	yes	up
A_23_P128698	361	42	0	NM_005842	-0.666845	7.34811	-4.58459	0.00089676	0.0136734	-0.759599	SPRY2	NM_005842	yes	down
A_33_P3352562	94	60	0	NM_001042680	-0.533989	8.31766	-4.57994	0.000903364	0.0137531	-0.767148	C19orf28	NM_001042680	yes	down
A_24_P203953	138	139	0	BC037281	0.475989	13.5807	4.58014	0.00090308	0.0137531	-0.766825	LOC439951	BC037281	yes	up
A_32_P216548	83	19	0	NM_015627	-0.556445	6.66272	-4.57836	0.000905626	0.0137735	-0.769722	LDLRAP1	NM_015627	yes	down
A_33_P3385988	18	86	0	ENST00000266182	0.44314	10.7721	4.57218	0.000914509	0.0138945	-0.779764		ENST00000266182	yes	up
A_24_P305764	342	32	0	NM_004595	-0.464694	11.7063	-4.57159	0.000915367	0.0139005	-0.780728	SMS	NM_004595	yes	down
A_33_P3392213	203	78	0	A_33_P3392213	0.470613	11.5072	4.57016	0.000917438	0.0139074	-0.783053			yes	up
A_33_P3359344	330	157	0	NM_182533	0.465992	9.67961	4.56999	0.000917684	0.0139074	-0.783329	C1orf86	NM_182533	yes	up
A_23_P43369	58	4	0	NM_014450	-0.508412	8.56347	-4.57002	0.000917648	0.0139074	-0.78329	SIT1	NM_014450	yes	down
A_23_P396666	78	112	0	NM_015079	0.47516	11.846	4.57079	0.000916525	0.0139074	-0.78203	TBC1D2B	NM_015079	yes	up
A_33_P3220612	318	123	0	NM_001098784	0.464426	11.5441	4.569	0.000919132	0.0139223	-0.784952	FAM89B	NM_001098784	yes	up
A_33_P3492750	341	8	0	ENST00000436742	-0.555082	6.80947	-4.56738	0.00092148	0.0139323	-0.787577		ENST00000436742	yes	down
A_23_P423926	160	69	0	NM_198935	-0.55792	8.73536	-4.56815	0.000920365	0.0139323	-0.786331	SS18L1	NM_198935	yes	down
A_33_P3384392	249	82	0	NM_001619	0.465145	13.6472	4.56607	0.000923391	0.0139462	-0.789708	ADRBK1	NM_001619	yes	up
A_24_P311771	4	12	0	NM_016107	-0.524047	9.13717	-4.566	0.000923503	0.0139462	-0.789832	ZFR	NM_016107	yes	down
A_24_P178148	96	58	0	ENST00000313266	-0.693108	7.09449	-4.5642	0.000926137	0.0139719	-0.792762		ENST00000313266	yes	down
A_33_P3671506	370	111	0	AK021734	0.497341	8.35352	4.5642	0.000926133	0.0139719	-0.792758	LOC153811	AK021734	yes	up
A_33_P3366224	184	95	0	A_33_P3366224	-0.440779	11.5561	-4.56296	0.000927948	0.0139781	-0.794772			yes	down
A_23_P137532	367	61	0	NM_000302	-0.516309	7.90136	-4.56319	0.000927614	0.0139781	-0.794403	PLOD1	NM_000302	yes	down
A_23_P259189	140	137	0	NM_013943	-0.632538	9.77624	-4.56161	0.000929929	0.0140009	-0.796967	CLIC4	NM_013943	yes	down
A_23_P60591	91	71	0	NM_003315	-0.452103	10.004	-4.56038	0.000931743	0.0140202	-0.798971	DNAJC7	NM_003315	yes	down
A_23_P416581	26	156	0	NM_002073	-0.524075	7.72458	-4.56011	0.000932148	0.0140202	-0.799418	GNAZ	NM_002073	yes	down
A_33_P3231156	49	163	0	ENST00000379816	0.522653	7.7642	4.55927	0.000933389	0.0140253	-0.800786		ENST00000379816	yes	up
A_24_P123245	60	139	0	NM_031370	-0.448603	11.2979	-4.55924	0.000933428	0.0140253	-0.80083	HNRNPD	NM_031370	yes	down
A_32_P102252	251	95	0	CR591764	-0.439908	11.3386	-4.55843	0.000934628	0.0140363	-0.802151	VDAC1	CR591764	yes	down
A_23_P14389	55	103	0	NM_014977	0.449409	10.0566	4.55509	0.000939585	0.0140603	-0.807593	ACIN1	NM_014977	yes	up
A_23_P122906	105	151	0	NM_015570	-0.520391	9.72455	-4.55404	0.000941146	0.0140603	-0.809301	AUTS2	NM_015570	yes	down
A_23_P209232	284	50	0	NM_024692	-0.512113	9.27787	-4.55387	0.000941396	0.0140603	-0.809574	CLIP4	NM_024692	yes	down
A_23_P171270	293	80	0	NM_001017991	-0.587924	6.77383	-4.55554	0.000938914	0.0140603	-0.806858	H2AFB2	NM_001017991	yes	down
A_33_P3298960	277	147	0	NM_153705	-0.523093	7.6712	-4.55691	0.000936883	0.0140603	-0.804631	KDELC2	NM_153705	yes	down
A_33_P3220723	225	138	0	NM_015196	0.522526	12.1461	4.55501	0.000939706	0.0140603	-0.807726	KIAA0922	NM_015196	yes	up
A_24_P258846	152	83	0	NM_172390	-0.591027	7.39948	-4.55637	0.000937679	0.0140603	-0.805504	NFATC1	NM_172390	yes	down
A_24_P398810	353	50	0	NM_001969	-0.497804	10.4373	-4.55337	0.000942143	0.0140645	-0.81039	EIF5	NM_001969	yes	down
A_24_P270460	346	151	0	NM_005532	0.536702	8.007	4.5519	0.000944334	0.0140761	-0.812779	IFI27	NM_005532	yes	up
A_23_P28707	231	94	0	NM_007346	0.492293	14.1159	4.55199	0.000944209	0.0140761	-0.812643	OGFR	NM_007346	yes	up
A_33_P3613358	326	109	0	AK097143	0.536484	9.52575	4.55085	0.000945906	0.0140868	-0.81449		AK097143	yes	up
A_33_P3332616	363	5	0	A_33_P3332616	-0.519865	8.00028	-4.5501	0.000947039	0.0140868	-0.815721			yes	down
A_33_P3342628	71	140	0	NM_021170	0.614032	17.0699	4.55074	0.000946072	0.0140868	-0.81467	HES4	NM_021170	yes	up
A_23_P210358	64	135	0	NM_004987	0.47843	10.814	4.54963	0.000947748	0.0140868	-0.816491	LIMS1	NM_004987	yes	up
A_23_P87500	275	7	0	NM_014182	0.473329	11.6239	4.54954	0.000947876	0.0140868	-0.816631	ORMDL2	NM_014182	yes	up
A_23_P31873	137	49	0	NM_001002814	-0.591636	8.20585	-4.55046	0.000946503	0.0140868	-0.815139	RAB11FIP1	NM_001002814	yes	down
A_33_P3343305	378	69	0	A_33_P3343305	-0.538996	7.39987	-4.54831	0.00094973	0.0141074	-0.81864			yes	down
A_23_P331928	128	90	0	NM_133493	-0.47257	11.0298	-4.54525	0.000954346	0.0141689	-0.823627	CD109	NM_133493	yes	down
A_23_P349127	57	119	0	NM_138477	0.691921	8.6617	4.5429	0.000957907	0.0142147	-0.827458	CDAN1	NM_138477	yes	up
A_23_P144684	110	51	0	NM_032290	-0.503624	9.49713	-4.53992	0.000962432	0.0142466	-0.832306	ANKRD32	NM_032290	yes	down
A_33_P3212221	336	90	0	NM_001007188	-0.551315	6.95414	-4.54007	0.00096221	0.0142466	-0.832068	DEPDC5	NM_001007188	yes	down
A_32_P42964	287	62	0	NM_001145712	0.530039	8.53515	4.53997	0.00096236	0.0142466	-0.83223	LOC389493	NM_001145712	yes	up
A_33_P3230990	114	22	0	NM_173050	-0.538703	8.03436	-4.53943	0.000963187	0.0142507	-0.833112	SCUBE1	NM_173050	yes	down
A_32_P92783	124	131	0	NM_006819	-0.472463	10.2316	-4.5389	0.000963991	0.0142555	-0.833971	STIP1	NM_006819	yes	down
A_33_P3360540	311	27	0	NM_006412	-0.483528	8.69956	-4.53708	0.000966777	0.0142897	-0.836939	AGPAT2	NM_006412	yes	down
A_24_P818529	333	22	0	ENST00000548185	0.527189	7.70657	4.5343	0.000971047	0.0143386	-0.841473		ENST00000548185	yes	up
A_33_P3252605	29	131	0	NM_183075	-0.493685	8.39154	-4.53356	0.00097219	0.0143484	-0.842682	CYP2U1	NM_183075	yes	down
A_23_P119266	285	91	0	NM_001375	-0.507738	8.70099	-4.53225	0.000974212	0.0143712	-0.844819	DNASE2	NM_001375	yes	down
A_23_P77048	40	96	0	NM_001039355	-0.502634	12.316	-4.53148	0.000975403	0.0143746	-0.846075	SLC25A29	NM_001039355	yes	down
A_23_P68327	179	69	0	NM_080667	-0.441557	10.6909	-4.53115	0.000975925	0.0143752	-0.846625	CCDC104	NM_080667	yes	down
A_33_P3276520	376	75	0	AK123704	-0.554163	6.44341	-4.52916	0.000979013	0.0143821	-0.849875		AK123704	yes	down
A_23_P54891	284	24	0	NM_022744	0.463224	9.5276	4.5304	0.000977078	0.0143821	-0.84784	C16orf58	NM_022744	yes	up
A_33_P3318696	155	95	0	NM_001008661	-0.569405	8.05614	-4.52964	0.000978254	0.0143821	-0.849078	CCBL2	NM_001008661	yes	down
A_33_P3300975	101	93	0	NM_014620	-0.618062	6.94583	-4.52921	0.000978927	0.0143821	-0.849784	HOXC4	NM_014620	yes	down
A_33_P3311795	97	111	0	ENST00000528345	-0.485156	8.79437	-4.52868	0.000979745	0.0143821	-0.850644	MYB	ENST00000528345	yes	down
A_23_P58132	28	121	0	NM_004310	-0.442362	11.3305	-4.52981	0.000978004	0.0143821	-0.848815	RHOH	NM_004310	yes	down
A_23_P129704	77	144	0	NM_018975	0.472679	12.0133	4.52868	0.000979758	0.0143821	-0.850657	TERF2IP	NM_018975	yes	up
A_23_P59005	208	110	0	NM_000593	0.439524	11.7947	4.52798	0.000980835	0.0143909	-0.851787	TAP1	NM_000593	yes	up
A_33_P3767927	161	129	0	NM_001018077	-0.46109	9.65602	-4.52452	0.000986236	0.014463	-0.857435	NR3C1	NM_001018077	yes	down
A_33_P3420204	94	72	0	NM_001098482	-0.440185	10.5703	-4.52415	0.000986815	0.0144644	-0.858038	CRTC1	NM_001098482	yes	down
A_33_P3323520	184	39	0	NM_032424	-0.506632	8.02255	-4.52322	0.000988279	0.0144788	-0.859563	KIAA1826	NM_032424	yes	down
A_24_P87763	366	14	0	NM_001961	-0.494259	13.6491	-4.52219	0.000989895	0.0144944	-0.861244	EEF2	NM_001961	yes	down
A_24_P140788	383	65	0	NM_173558	-0.641765	6.66784	-4.52192	0.000990316	0.0144944	-0.86168	FGD2	NM_173558	yes	down
A_24_P181055	168	70	0	NM_006278	-0.46083	9.53488	-4.51957	0.000994032	0.0145382	-0.865533	ST3GAL4	NM_006278	yes	down
A_24_P43391	339	34	0	NM_018475	-0.499419	8.96925	-4.51941	0.000994274	0.0145382	-0.865783	TMEM165	NM_018475	yes	down
A_32_P170925	230	45	0	NM_052883	-0.49667	8.26191	-4.51811	0.000996329	0.0145611	-0.867906	TXNRD3	NM_052883	yes	down
A_23_P143414	324	138	0	NM_080748	0.545905	13.5916	4.51631	0.00099918	0.0145956	-0.870845	ROMO1	NM_080748	yes	up
A_24_P237878	218	163	0	NM_207368	0.486251	13.7934	4.51387	0.00100308	0.0146454	-0.874846	FAM195B	NM_207368	yes	up
A_33_P3901921	272	131	0	NM_017915	-0.496863	8.28932	-4.51318	0.00100418	0.0146543	-0.875973	C12orf48	NM_017915	yes	down
A_33_P3316293	370	3	0	NM_001130849	-0.564158	6.81571	-4.51159	0.00100671	0.0146704	-0.87857	CAB39	NM_001130849	yes	down
A_23_P321377	359	53	0	NM_152374	-0.686162	7.61908	-4.51063	0.00100825	0.0146722	-0.880141	C1orf216	NM_152374	yes	down
A_23_P142322	383	27	0	NM_001280	-0.452348	12.0817	-4.51057	0.00100834	0.0146722	-0.880229	CIRBP	NM_001280	yes	down
A_23_P79331	148	21	0	NM_022152	-0.834841	6.83991	-4.51086	0.00100787	0.0146722	-0.879753	TMBIM1	NM_022152	yes	down
A_23_P152353	252	123	0	NM_001083614	-0.608363	7.88112	-4.50934	0.00101032	0.0146867	-0.882244	EARS2	NM_001083614	yes	down
A_23_P165333	308	77	0	NM_139346	-0.540558	7.08687	-4.50843	0.00101178	0.0147008	-0.883735	BIN1	NM_139346	yes	down
A_23_P74349	47	96	0	NM_145697	-0.475917	11.0892	-4.50371	0.00101939	0.0147899	-0.891441	NUF2	NM_145697	yes	down
A_23_P35205	241	152	0	ENST00000374395	-0.557543	6.02284	-4.50291	0.0010207	0.0148017	-0.892761	RCAN3	ENST00000374395	yes	down
A_33_P3312897	235	15	0	ENST00000433072	0.558646	6.75165	4.50057	0.00102451	0.0148226	-0.896589		ENST00000433072	yes	up
A_23_P36464	225	143	0	NM_018164	-0.458175	10.0413	-4.50107	0.00102369	0.0148226	-0.895762	C12orf11	NM_018164	yes	down
A_23_P102950	9	74	0	NM_080860	-0.590696	6.34231	-4.49912	0.00102687	0.0148408	-0.898957	RSPH1	NM_080860	yes	down
A_33_P3783235	204	48	0	AK095104	-0.526699	7.39108	-4.49743	0.00102963	0.0148735	-0.901716	LOC286052	AK095104	yes	down
A_23_P46429	219	23	0	NM_001554	-0.525268	7.77986	-4.49585	0.00103222	0.0149038	-0.904302	CYR61	NM_001554	yes	down
A_33_P3218564	347	65	0	A_33_P3218564	0.480325	13.9947	4.49249	0.00103777	0.0149622	-0.909812			yes	up
A_24_P349002	312	131	0	NM_172020	0.439625	10.7222	4.49041	0.0010412	0.0150044	-0.913203	POM121	NM_172020	yes	up
A_23_P40192	82	102	0	NM_021248	0.489882	12.3155	4.48687	0.0010471	0.0150822	-0.919014	CDH22	NM_021248	yes	up
A_23_P15299	130	19	0	NM_012478	-0.446819	10.0869	-4.48484	0.00105048	0.0151163	-0.922328	WBP2	NM_012478	yes	down
A_33_P3228271	218	160	0	ENST00000398411	-0.482676	8.56133	-4.48287	0.00105379	0.0151421	-0.925558	CST3	ENST00000398411	yes	down
A_24_P178093	90	161	0	NM_006114	-0.464481	9.42429	-4.48317	0.00105329	0.0151421	-0.92507	TOMM40	NM_006114	yes	down
A_23_P103486	9	39	0	NM_000775	-0.536182	7.26135	-4.48108	0.0010568	0.0151708	-0.928494	CYP2J2	NM_000775	yes	down
A_23_P163087	317	49	0	NM_007361	-0.541008	7.10078	-4.48108	0.00105679	0.0151708	-0.928486	NID2	NM_007361	yes	down
A_23_P4551	149	3	0	NM_015559	0.556177	6.79686	4.48011	0.00105843	0.0151869	-0.930079	SETBP1	NM_015559	yes	up
A_24_P277295	185	80	0	NM_198490	0.461657	10.7472	4.4762	0.00106505	0.0152673	-0.936489	RAB43	NM_198490	yes	up
A_24_P394698	181	39	0	NM_181747	-0.517119	8.13621	-4.47539	0.00106643	0.0152693	-0.937819	ORC5	NM_181747	yes	down
A_32_P91902	153	98	0	NM_030927	-0.462484	9.61692	-4.4756	0.00106607	0.0152693	-0.937474	TSPAN14	NM_030927	yes	down
A_23_P122007	28	25	0	NM_033211	-0.458534	9.25401	-4.47388	0.001069	0.01528	-0.940291	C5orf30	NM_033211	yes	down
A_33_P3403583	153	24	0	ENST00000378368	0.514387	7.84619	4.47314	0.00107026	0.0152834	-0.941503		ENST00000378368	yes	up
A_33_P3360216	171	78	0	NM_003509	0.474853	12.8636	4.46728	0.0010803	0.0154048	-0.951107	HIST1H2AI	NM_003509	yes	up
A_33_P3335233	148	34	0	NM_025130	-0.540998	6.7578	-4.46747	0.00107998	0.0154048	-0.950802	HKDC1	NM_025130	yes	down
A_33_P3226177	220	21	0	NM_001037332	-0.484162	9.48248	-4.46581	0.00108285	0.0154337	-0.953522	CYFIP2	NM_001037332	yes	down
A_33_P3215768	370	62	0	NM_007210	-0.47475	13.6378	-4.46551	0.00108337	0.0154338	-0.954022	GALNT6	NM_007210	yes	down
A_33_P3719214	32	5	0	BC128161	0.532775	7.7334	4.46353	0.0010868	0.0154752	-0.957266	LOC144766	BC128161	yes	up
A_33_P3329419	312	66	0	NM_004408	0.51091	15.6257	4.46261	0.0010884	0.0154907	-0.958779	DNM1	NM_004408	yes	up
A_33_P3224185	37	67	0	AK125574	-0.74819	7.00677	-4.45959	0.00109366	0.0155559	-0.963735		AK125574	yes	down
A_23_P134295	94	136	0	NM_198949	0.463611	13.9491	4.45886	0.00109493	0.0155571	-0.964929	NUDT1	NM_198949	yes	up
A_33_P3418917	50	29	0	NM_001039517	0.586465	8.84657	4.45874	0.00109515	0.0155571	-0.965131	RUSC1-AS1	NM_001039517	yes	up
A_33_P3252134	252	53	0	A_33_P3252134	0.4441	10.2439	4.4547	0.00110223	0.0156415	-0.971762			yes	up
A_33_P3236340	359	164	0	AF289593	0.572086	8.72038	4.45446	0.00110266	0.0156415	-0.972157	LOC100133131	AF289593	yes	up
A_33_P3258223	313	96	0	NM_005916	-0.442871	10.256	-4.45296	0.0011053	0.0156715	-0.974613	MCM7	NM_005916	yes	down
A_33_P3367795	254	122	0	ENST00000380381	-0.530312	8.2272	-4.44641	0.00111692	0.0158288	-0.985365	RPS6	ENST00000380381	yes	down
A_23_P50919	24	95	0	NM_006216	-0.635471	7.1653	-4.44258	0.00112379	0.0159187	-0.991668	SERPINE2	NM_006216	yes	down
A_33_P3380772	284	59	0	NM_080625	0.505837	15.3338	4.44187	0.00112506	0.015922	-0.99283	C20orf160	NM_080625	yes	up
A_33_P3370001	34	61	0	NM_001001963	-0.552911	6.95469	-4.44084	0.00112692	0.0159404	-0.994527	OR2L8	NM_001001963	yes	down
A_24_P39454	72	16	0	NM_017553	-0.53825	7.31932	-4.43954	0.00112926	0.0159659	-0.996658	INO80	NM_017553	yes	down
A_33_P3378697	346	140	0	A_33_P3378697	0.473749	8.63353	4.4392	0.00112987	0.015967	-0.997212			yes	up
A_23_P80136	140	117	0	NM_003683	-0.460536	9.13659	-4.438	0.00113204	0.0159827	-0.999182	RRP1	NM_003683	yes	down
A_23_P5731	19	63	0	NM_016044	0.477659	9.50994	4.43676	0.00113429	0.0160068	-1.00122	FAHD2A	NM_016044	yes	up
A_33_P3307495	155	59	0	NM_001199042	0.437845	12.8318	4.4362	0.0011353	0.0160074	-1.00214	STRA6	NM_001199042	yes	up
A_23_P65208	332	18	0	NM_001039650	-0.515494	7.94471	-4.43615	0.0011354	0.0160074	-1.00223	ZMYM5	NM_001039650	yes	down
A_23_P19084	377	108	0	NM_004499	-0.522871	11.0699	-4.43526	0.00113702	0.0160151	-1.00369	HNRNPAB	NM_004499	yes	down
A_33_P3384642	74	70	0	ENST00000375958	-0.693299	6.67111	-4.43287	0.00114137	0.0160689	-1.00762		ENST00000375958	yes	down
A_33_P3215239	178	75	0	NM_016195	-0.445703	10.2464	-4.42902	0.00114843	0.0161607	-1.01396	KIF20B	NM_016195	yes	down
A_23_P206759	141	88	0	NM_014761	-0.475538	8.55009	-4.42634	0.00115336	0.0162148	-1.01836	KIAA0174	NM_014761	yes	down
A_23_P3849	17	59	0	NM_016292	-0.547157	9.71667	-4.42648	0.0011531	0.0162148	-1.01813	TRAP1	NM_016292	yes	down
A_33_P3258846	239	49	0	A_33_P3258846	0.436669	10.8768	4.42283	0.00115986	0.0162985	-1.02413			yes	up
A_32_P133090	123	84	0	BG216262	-0.549059	6.56756	-4.41929	0.00116646	0.0163764	-1.02996		BG216262	yes	down
A_23_P342668	358	2	0	NM_005088	-0.430883	12.373	-4.41768	0.00116948	0.0163988	-1.03262	AKAP17A	NM_005088	yes	down
A_33_P3225567	341	71	0	NM_024917	-0.454607	9.50663	-4.41754	0.00116974	0.0163988	-1.03285	TRMT2B	NM_024917	yes	down
A_24_P69095	297	11	0	NM_003633	-0.579976	6.37292	-4.41544	0.00117368	0.0164191	-1.03631	ENC1	NM_003633	yes	down
A_23_P121926	42	12	0	NM_005410	0.540611	8.24702	4.41265	0.00117894	0.0164815	-1.0409	SEPP1	NM_005410	yes	up
A_23_P159335	68	77	0	NM_004931	-0.675628	6.11204	-4.41233	0.00117954	0.0164821	-1.04142	CD8B	NM_004931	yes	down
A_33_P3357591	285	136	0	NM_025092	-0.603683	7.82617	-4.41064	0.00118275	0.016506	-1.04421	ATHL1	NM_025092	yes	down
A_24_P262201	161	37	0	NM_001017390	-0.427734	11.3397	-4.40833	0.00118714	0.0165497	-1.04802	SULT1A4	NM_001017390	yes	down
A_23_P252855	261	149	0	NM_018321	-0.462491	10.9141	-4.40686	0.00118993	0.0165809	-1.05043	BRIX1	NM_018321	yes	down
A_33_P3226129	170	127	0	THC2633659	0.557735	6.28768	4.40594	0.0011917	0.0165978	-1.05196		THC2633659	yes	up
A_23_P411723	36	85	0	NM_002655	-0.537248	9.18044	-4.40336	0.00119663	0.0166511	-1.0562	PLAG1	NM_002655	yes	down
A_23_P26021	151	88	0	NM_004236	-0.426315	10.9917	-4.40304	0.00119726	0.016652	-1.05674	COPS2	NM_004236	yes	down
A_24_P22079	355	111	0	NM_002015	-0.503451	7.79871	-4.39897	0.0012051	0.01673	-1.06345	FOXO1	NM_002015	yes	down
A_33_P3394599	288	12	0	NM_006339	0.711793	11.5002	4.39923	0.00120459	0.01673	-1.06301	HMG20B	NM_006339	yes	up
A_33_P3346403	122	144	0	NM_001099285	0.594211	16.6271	4.39579	0.00121126	0.0168077	-1.06868	PTMA	NM_001099285	yes	up
A_23_P49448	144	74	0	NM_024306	-0.557942	7.42205	-4.39439	0.00121399	0.0168143	-1.071	FA2H	NM_024306	yes	down
A_33_P3291118	125	11	0	NM_052888	-0.448588	9.32314	-4.39363	0.00121546	0.0168143	-1.07224	LRRC37B	NM_052888	yes	down
A_33_P3273854	150	107	0	NM_207015	-0.484712	8.25505	-4.39401	0.00121474	0.0168143	-1.07163	NAALADL2	NM_207015	yes	down
A_24_P289139	117	109	0	NM_001024666	0.504091	8.71571	4.39317	0.00121637	0.0168143	-1.073	SH3KBP1	NM_001024666	yes	up
A_24_P272917	308	81	0	NM_001105662	-0.518548	7.38984	-4.39412	0.00121452	0.0168143	-1.07145	USP17	NM_001105662	yes	down
A_23_P340019	360	12	0	NM_178844	-0.441566	10.8662	-4.39192	0.00121881	0.0168344	-1.07507	NLRC3	NM_178844	yes	down
A_23_P91283	234	60	0	NM_020356	0.544154	5.98965	4.39158	0.00121948	0.0168359	-1.07563	CASS4	NM_020356	yes	up
A_23_P74653	153	14	0	NM_006600	-0.427552	12.2874	-4.38883	0.00122488	0.0168822	-1.08017	NUDC	NM_006600	yes	down
A_23_P321935	206	15	0	NM_030758	-0.742297	8.16077	-4.38902	0.00122449	0.0168822	-1.07985	OSBP2	NM_030758	yes	down
A_24_P82135	119	21	0	NM_014701	-0.503877	7.67077	-4.38874	0.00122506	0.0168822	-1.08032	SECISBP2L	NM_014701	yes	down
A_23_P53541	139	139	0	NM_001273	-0.42317	11.38	-4.38804	0.00122642	0.0168928	-1.08146	CHD4	NM_001273	yes	down
A_24_P48791	198	80	0	NM_003908	-0.444972	9.42857	-4.3867	0.00122906	0.0169059	-1.08367	EIF2S2	NM_003908	yes	down
A_23_P77833	349	75	0	NM_024419	-0.464196	8.74028	-4.38539	0.00123166	0.016926	-1.08584	PGS1	NM_024419	yes	down
A_23_P82324	59	154	0	NM_032415	-0.541447	7.71252	-4.38433	0.00123376	0.0169316	-1.08759	CARD11	NM_032415	yes	down
A_24_P238420	39	18	0	NM_025213	-0.548748	5.83079	-4.38436	0.00123371	0.0169316	-1.08755	SPTBN4	NM_025213	yes	down
A_23_P39263	49	56	0	NM_173480	-0.449191	9.23062	-4.38277	0.00123685	0.0169662	-1.09016	ZNF57	NM_173480	yes	down
A_33_P3211654	214	7	0	THC2560209	-0.565459	6.9095	-4.38162	0.00123915	0.0169839	-1.09207		THC2560209	yes	down
A_23_P78108	73	123	0	NM_005165	-0.618997	7.408	-4.37985	0.00124268	0.0169839	-1.09499	ALDOC	NM_005165	yes	down
A_24_P171983	106	10	0	NM_014165	-0.481818	9.87581	-4.38065	0.00124107	0.0169839	-1.09366	NDUFAF4	NM_014165	yes	down
A_33_P3397865	117	95	0	NM_003283	-0.459785	8.94433	-4.38066	0.00124105	0.0169839	-1.09364	TNNT1	NM_003283	yes	down
A_23_P157022	70	143	0	NM_152411	0.473406	8.63635	4.3807	0.00124098	0.0169839	-1.09358	ZNF786	NM_152411	yes	up
A_32_P148824	3	97	0	NM_017847	-0.457918	10.1383	-4.37934	0.0012437	0.0169901	-1.09583	C1orf27	NM_017847	yes	down
A_24_P944299	36	59	0	NM_003607	-0.489538	8.22672	-4.37749	0.0012474	0.0170228	-1.09889	CDC42BPA	NM_003607	yes	down
A_33_P3265945	382	40	0	XM_003118999	0.438817	9.71593	4.37572	0.00125096	0.0170531	-1.10181		XM_003118999	yes	up
A_33_P3346193	38	19	0	NM_001043351	-0.473986	8.4398	-4.37525	0.0012519	0.0170554	-1.10258	TPM3	NM_001043351	yes	down
A_23_P28638	191	66	0	NM_017958	-0.455691	9.5672	-4.374	0.00125442	0.0170819	-1.10465	PLEKHB2	NM_017958	yes	down
A_24_P107291	367	36	0	NM_181699	-0.481212	8.30812	-4.37371	0.001255	0.017082	-1.10512	PPP2R1B	NM_181699	yes	down
A_33_P3396807	265	148	0	NM_032852	-0.510574	7.70774	-4.37216	0.00125813	0.0171031	-1.10768	ATG4C	NM_032852	yes	down
A_23_P161644	230	96	0	NM_006328	-0.465629	8.85254	-4.3724	0.00125764	0.0171031	-1.10728	RBM14	NM_006328	yes	down
A_24_P112750	175	74	0	NM_005653	-0.509668	8.1836	-4.3721	0.00125826	0.0171031	-1.10778	TFCP2	NM_005653	yes	down
A_33_P3247072	337	78	0	A_33_P3247072	0.711742	7.49278	4.37018	0.00126215	0.0171326	-1.11095			yes	up
A_33_P3327852	62	94	0	NM_030808	-0.532564	7.16068	-4.37033	0.00126186	0.0171326	-1.11072	NDEL1	NM_030808	yes	down
A_23_P46606	199	40	0	NM_014873	-0.539252	9.71511	-4.3685	0.00126558	0.0171713	-1.11374	LPGAT1	NM_014873	yes	down
A_23_P152344	91	26	0	NM_001520	-0.519831	7.31492	-4.36808	0.00126643	0.0171751	-1.11443	GTF3C1	NM_001520	yes	down
A_32_P198923	375	122	0	NM_145690	-0.42298	10.7847	-4.36662	0.0012694	0.0172076	-1.11684	YWHAZ	NM_145690	yes	down
A_33_P3369914	144	158	0	BC012174	0.478367	8.33326	4.36506	0.0012726	0.0172432	-1.11942		BC012174	yes	up
A_23_P98410	60	101	0	NM_000073	0.590366	13.5327	4.36322	0.00127637	0.0172787	-1.12246	CD3G	NM_000073	yes	up
A_23_P340722	155	34	0	NM_007235	-0.613663	9.2527	-4.36337	0.00127605	0.0172787	-1.1222	XPOT	NM_007235	yes	down
A_33_P3703637	236	15	0	AK095655	0.451467	9.07049	4.36233	0.00127821	0.0172943	-1.12394	LOC285300	AK095655	yes	up
A_23_P53324	263	122	0	NM_024623	-0.592589	8.56365	-4.36126	0.0012804	0.0173097	-1.1257	OGFOD2	NM_024623	yes	down
A_33_P3397298	237	147	0	A_33_P3397298	-0.509839	9.31315	-4.35997	0.00128306	0.017323	-1.12783			yes	down
A_23_P131676	224	136	0	NM_020311	-0.525803	6.89524	-4.35942	0.00128421	0.017323	-1.12875	CXCR7	NM_020311	yes	down
A_23_P303891	220	83	0	NM_178351	0.426313	12.2474	4.36044	0.00128209	0.017323	-1.12705	LCE1C	NM_178351	yes	up
A_24_P142151	92	110	0	NM_144598	0.490518	7.97938	4.35769	0.00128779	0.0173624	-1.13161	LRRC28	NM_144598	yes	up
A_23_P121441	135	158	0	NM_014893	0.54448	6.04153	4.35631	0.00129066	0.0173855	-1.13389	NLGN4Y	NM_014893	yes	up
A_23_P26771	37	28	0	NM_006678	0.548187	6.00557	4.35099	0.00130176	0.017502	-1.14269	CD300C	NM_006678	yes	up
A_23_P329573	85	84	0	NM_000211	-0.509895	10.7487	-4.34916	0.0013056	0.0175316	-1.14571	ITGB2	NM_000211	yes	down
A_33_P3239954	278	124	0	NM_005151	-0.55632	7.6389	-4.34818	0.00130766	0.0175513	-1.14733	USP14	NM_005151	yes	down
A_32_P194115	137	33	0	NM_015374	-0.892802	7.84757	-4.34692	0.00131032	0.0175633	-1.14942	SUN2	NM_015374	yes	down
A_23_P20122	347	136	0	NM_024625	0.523568	7.36894	4.34742	0.00130927	0.0175633	-1.14859	ZC3HAV1	NM_024625	yes	up
A_24_P309317	109	90	0	NM_001042465	-0.419398	11.7023	-4.34487	0.00131465	0.0176013	-1.15281	PSAP	NM_001042465	yes	down
A_23_P45234	159	79	0	NM_153380	-0.537036	6.23499	-4.34475	0.00131491	0.0176013	-1.15301	ZNF41	NM_153380	yes	down
A_23_P45940	302	87	0	NM_022366	-0.421033	10.7381	-4.34374	0.00131706	0.0176143	-1.15468	TFB2M	NM_022366	yes	down
A_23_P300905	166	139	0	NM_145012	0.47233	8.73241	4.34295	0.00131874	0.017629	-1.156	CCNY	NM_145012	yes	up
A_23_P201551	290	21	0	NM_006113	-0.42914	12.8437	-4.34236	0.00131999	0.0176377	-1.15696	VAV3	NM_006113	yes	down
A_23_P125643	90	113	0	NM_001031739	-0.430874	10.1473	-4.34162	0.00132157	0.0176431	-1.15819	ASB9	NM_001031739	yes	down
A_24_P280706	273	19	0	NM_006704	-0.439953	10.1122	-4.3418	0.00132119	0.0176431	-1.1579	SUGT1	NM_006704	yes	down
A_33_P3386686	353	71	0	AK124538	-0.649631	9.15316	-4.33896	0.00132726	0.0177112	-1.1626	LOC100132874	AK124538	yes	down
A_23_P121011	342	6	0	NM_033027	-0.635171	6.44061	-4.33828	0.00132871	0.0177147	-1.16373	CSRNP1	NM_033027	yes	down
A_23_P72737	293	137	0	NM_003641	0.466408	14.6754	4.33557	0.00133453	0.0177844	-1.16821	IFITM1	NM_003641	yes	up
A_23_P89799	180	26	0	NM_006111	-0.458567	9.11182	-4.33459	0.00133665	0.0177924	-1.16984	ACAA2	NM_006111	yes	down
A_23_P118122	354	75	0	NM_003834	-0.543641	5.99082	-4.33447	0.00133691	0.0177924	-1.17004	RGS11	NM_003834	yes	down
A_32_P517749	359	42	0	NM_004586	-0.47339	10.9213	-4.33382	0.0013383	0.017803	-1.17111	RPS6KA3	NM_004586	yes	down
A_23_P25994	121	50	0	NM_001008530	-0.488561	7.93702	-4.332	0.00134225	0.0178475	-1.17413	LGMN	NM_001008530	yes	down
A_23_P74701	293	111	0	NM_152890	-0.522215	6.84957	-4.33168	0.00134293	0.0178487	-1.17465	COL24A1	NM_152890	yes	down
A_33_P3298577	45	12	0	NM_001167856	-0.496645	7.71847	-4.33036	0.0013458	0.0178564	-1.17685	SBNO1	NM_001167856	yes	down
A_24_P211709	334	83	0	NM_003399	-0.538518	6.0941	-4.33031	0.0013459	0.0178564	-1.17692	XPNPEP2	NM_003399	yes	down
A_24_P171182	88	19	0	NM_022735	-0.537543	7.82597	-4.32857	0.00134968	0.0178987	-1.1798	ACBD3	NM_022735	yes	down
A_23_P94552	372	86	0	NM_013390	-0.570787	9.27458	-4.32815	0.00135062	0.0178987	-1.18051	TMEM2	NM_013390	yes	down
A_23_P57709	307	123	0	NM_013363	-0.563788	6.5803	-4.32678	0.00135361	0.017919	-1.18279	PCOLCE2	NM_013363	yes	down
A_33_P3379962	26	54	0	NM_002116	0.470601	14.7498	4.32553	0.00135633	0.0179471	-1.18485	HLA-A	NM_002116	yes	up
A_23_P157170	270	160	0	NM_032317	0.481819	9.24994	4.32199	0.00136412	0.0180303	-1.19072	DNAJC30	NM_032317	yes	up
A_23_P57667	32	46	0	NM_032242	0.422449	10.5936	4.32185	0.00136443	0.0180303	-1.19096	PLXNA1	NM_032242	yes	up
A_23_P417415	24	112	0	NM_147161	-0.494452	8.02881	-4.32103	0.00136623	0.0180462	-1.19231	ACOT11	NM_147161	yes	down
A_23_P368225	268	33	0	NM_152463	0.424989	10.2139	4.31965	0.00136928	0.0180785	-1.1946	EME1	NM_152463	yes	up
A_33_P3240234	164	99	0	XM_001725646	0.556399	6.31362	4.31719	0.00137474	0.0181265	-1.19868		XM_001725646	yes	up
A_24_P295999	273	70	0	NM_000616	0.42756	12.1172	4.31737	0.00137432	0.0181265	-1.19838	CD4	NM_000616	yes	up
A_33_P3323559	5	62	0	NM_000394	0.753661	9.22533	4.3145	0.00138072	0.0181734	-1.20314	CRYAA	NM_000394	yes	up
A_33_P3343090	346	121	0	NM_018174	0.425281	12.7873	4.31417	0.00138145	0.0181751	-1.20369	MAP1S	NM_018174	yes	up
A_33_P3362453	174	79	0	A_33_P3362453	-0.770908	7.38468	-4.31289	0.0013843	0.0181929	-1.2058			yes	down
A_23_P106887	12	34	0	NM_004960	-1.17729	11.9677	-4.31282	0.00138447	0.0181929	-1.20593	FUS	NM_004960	yes	down
A_23_P161769	67	7	0	NM_021603	-0.463176	10.2936	-4.30899	0.00139307	0.0182539	-1.21228	FXYD2	NM_021603	yes	down
A_32_P60223	111	114	0	NM_032329	-0.46175	9.48933	-4.30886	0.00139336	0.0182539	-1.2125	ING5	NM_032329	yes	down
A_33_P3343290	189	14	0	NM_139283	-0.497979	8.35318	-4.30825	0.00139474	0.0182616	-1.21351	PPTC7	NM_139283	yes	down
A_23_P251927	103	87	0	NM_017812	-0.416835	10.8784	-4.30753	0.00139637	0.0182749	-1.21471	CHCHD3	NM_017812	yes	down
A_24_P945000	38	57	0	NM_182620	0.455886	9.25833	4.30709	0.00139736	0.0182798	-1.21544	SKA2	NM_182620	yes	up
A_33_P3299829	242	163	0	NM_002695	0.468074	13.5629	4.30621	0.00139935	0.01829	-1.2169	POLR2E	NM_002695	yes	up
A_33_P3335902	188	58	0	NM_001184768	-0.448682	9.20358	-4.30484	0.00140245	0.0183032	-1.21917	ARMCX6	NM_001184768	yes	down
A_24_P137582	67	66	0	NM_170681	-0.495125	7.66595	-4.3049	0.00140232	0.0183032	-1.21908	GFM2	NM_170681	yes	down
A_23_P208009	375	164	0	NM_033280	0.422472	11.3656	4.30468	0.00140281	0.0183032	-1.21943	SEC11C	NM_033280	yes	up
A_23_P156284	24	104	0	NM_080881	-0.486466	9.91171	-4.30202	0.00140886	0.0183509	-1.22385	DBN1	NM_080881	yes	down
A_24_P99679	10	96	0	NM_000937	0.483889	7.96485	4.302	0.00140892	0.0183509	-1.22389	POLR2A	NM_000937	yes	up
A_24_P211565	124	26	0	NM_031910	0.510229	7.3381	4.3012	0.00141074	0.0183564	-1.22522	C1QTNF6	NM_031910	yes	up
A_24_P277673	364	54	0	NM_003547	0.50635	7.31674	4.30114	0.00141087	0.0183564	-1.22531	HIST1H4G	NM_003547	yes	up
A_23_P22765	81	115	0	NM_019056	0.443626	13.6367	4.29964	0.00141431	0.0183811	-1.22781	NDUFB11	NM_019056	yes	up
A_32_P155506	14	58	0	NM_152653	0.495446	7.94749	4.29986	0.00141379	0.0183811	-1.22743	UBE2E2	NM_152653	yes	up
A_23_P212329	166	13	0	NM_015466	0.461657	9.38532	4.29927	0.00141514	0.018384	-1.22842	PTPN23	NM_015466	yes	up
A_33_P3324428	262	40	0	NM_003488	-0.513409	7.2748	-4.29795	0.00141818	0.0183891	-1.23062	AKAP1	NM_003488	yes	down
A_23_P106145	83	61	0	NM_014584	-0.435387	9.48507	-4.29824	0.00141751	0.0183891	-1.23013	ERO1L	NM_014584	yes	down
A_23_P130731	237	89	0	NM_024682	-0.483714	8.03153	-4.29787	0.00141836	0.0183891	-1.23074	TBC1D17	NM_024682	yes	down
A_33_P3217480	328	76	0	NM_003609	0.431922	13.0227	4.2959	0.0014229	0.0184128	-1.23402	HIRIP3	NM_003609	yes	up
A_23_P7423	298	66	0	NM_017755	-0.416847	12.0471	-4.29642	0.0014217	0.0184128	-1.23316	NSUN2	NM_017755	yes	down
A_32_P76720	115	153	0	NM_001031701	-0.610061	6.04587	-4.29597	0.00142272	0.0184128	-1.2339	NT5DC3	NM_001031701	yes	down
A_24_P225970	111	118	0	NM_001012409	-0.430239	10.013	-4.29597	0.00142273	0.0184128	-1.2339	SGOL1	NM_001012409	yes	down
A_33_P3228190	83	96	0	NM_001199860	-0.543944	6.15059	-4.29443	0.00142628	0.0184486	-1.23646	KCNAB2	NM_001199860	yes	down
A_23_P30020	115	84	0	NM_030821	-0.429902	10.2756	-4.29254	0.00143066	0.0184972	-1.23961	PLA2G12A	NM_030821	yes	down
A_32_P46840	188	90	0	CR596712	-0.511002	7.296	-4.29019	0.0014361	0.0185595	-1.2435	LOC729680	CR596712	yes	down
A_33_P3220015	53	79	0	ENST00000390341	0.454234	8.73021	4.28792	0.00144139	0.0186118	-1.24727		ENST00000390341	yes	up
A_33_P3238007	291	5	0	NM_178043	-0.449241	8.88104	-4.28658	0.00144452	0.0186442	-1.2495	LARP1B	NM_178043	yes	down
A_23_P55936	286	133	0	NM_004107	0.434552	10.9641	4.28413	0.00145027	0.0187023	-1.25358	FCGRT	NM_004107	yes	up
A_23_P376239	232	130	0	NM_032632	-0.493077	9.96846	-4.28149	0.00145649	0.0187611	-1.25797	PAPOLA	NM_032632	yes	down
A_33_P3344574	28	119	0	NM_001098668	0.448581	10.1138	4.28123	0.0014571	0.0187611	-1.2584	SFTPA2	NM_001098668	yes	up
A_23_P200001	231	130	0	NM_144573	0.427097	9.78318	4.2796	0.00146096	0.0187754	-1.26111	NEXN	NM_144573	yes	up
A_33_P3273238	186	43	0	NM_207333	-0.438101	9.27432	-4.27965	0.00146084	0.0187754	-1.26103	ZNF320	NM_207333	yes	down
A_33_P3231542	369	48	0	NM_006885	-0.50354	7.41614	-4.2767	0.00146784	0.0188396	-1.26593	ZFHX3	NM_006885	yes	down
A_23_P116557	180	40	0	NM_009587	-0.46078	8.59943	-4.27636	0.00146866	0.018842	-1.26651	LGALS9	NM_009587	yes	down
A_33_P3299416	53	157	0	NM_181711	-0.463117	8.45075	-4.27434	0.00147346	0.018881	-1.26985	GRASP	NM_181711	yes	down
A_23_P387057	292	45	0	NM_178014	-0.426669	13.0765	-4.27445	0.00147321	0.018881	-1.26968	TUBB	NM_178014	yes	down
A_23_P360744	333	41	0	NM_000448	-0.541953	5.96383	-4.27074	0.0014821	0.0189819	-1.27585	RAG1	NM_000448	yes	down
A_32_P80068	283	100	0	NM_001004419	-0.444879	12.5694	-4.27008	0.00148369	0.0189861	-1.27695	CLEC2D	NM_001004419	yes	down
A_24_P926684	24	75	0	ENST00000503418	-0.502865	7.52148	-4.27011	0.0014836	0.0189861	-1.27689	UBE2D3	ENST00000503418	yes	down
A_23_P141362	61	59	0	NM_001466	0.423185	10.4838	4.26643	0.00149249	0.0190741	-1.28302	FZD2	NM_001466	yes	up
A_23_P42128	338	49	0	NM_031460	-0.477949	8.55643	-4.26462	0.00149689	0.0191222	-1.28604	KCNK17	NM_031460	yes	down
A_33_P3246418	357	20	0	NM_005586	-0.755977	12.5557	-4.26369	0.00149915	0.0191429	-1.28759	MDFI	NM_005586	yes	down
A_23_P52058	134	39	0	NM_005646	-0.420277	10.5416	-4.26298	0.00150088	0.0191568	-1.28877	TARBP1	NM_005646	yes	down
A_23_P59130	14	46	0	NM_021221	-0.518492	7.01318	-4.26155	0.00150437	0.019185	-1.29115	LY6G5B	NM_021221	yes	down
A_23_P71513	231	22	0	NM_015137	0.444506	9.63375	4.25983	0.00150857	0.0192141	-1.29401	EFR3A	NM_015137	yes	up
A_33_P3377380	162	91	0	ENST00000450157	0.472009	8.50912	4.2584	0.00151207	0.0192375	-1.29639		ENST00000450157	yes	up
A_23_P140648	271	161	0	NM_014608	0.495202	7.99766	4.25727	0.00151485	0.0192375	-1.29827	CYFIP1	NM_014608	yes	up
A_23_P98092	213	96	0	NM_000274	-0.445002	10.598	-4.25772	0.00151375	0.0192375	-1.29753	OAT	NM_000274	yes	down
A_23_P349406	178	152	0	NM_173642	0.440313	9.50963	4.25699	0.00151555	0.0192375	-1.29875	RIMKLA	NM_173642	yes	up
A_33_P3248794	344	95	0	NM_005967	0.415501	11.5116	4.25408	0.00152272	0.019312	-1.30359	NAB2	NM_005967	yes	up
A_24_P182122	266	128	0	ENST00000361390	0.435395	12.597	4.25319	0.00152493	0.0193319	-1.30507	ND1	ENST00000361390	yes	up
A_33_P3411888	91	42	0	ENST00000449697	-0.534204	7.08513	-4.25202	0.00152784	0.0193524	-1.30703		ENST00000449697	yes	down
A_32_P195401	302	139	0	NM_173511	0.43059	10.4065	4.2509	0.00153062	0.0193794	-1.3089	FAM117B	NM_173511	yes	up
A_23_P116091	109	73	0	NM_130443	-0.452707	11.1143	-4.25037	0.00153194	0.0193829	-1.30978	DPP3	NM_130443	yes	down
A_33_P3266444	294	64	0	NM_022497	-0.442321	9.99637	-4.25001	0.00153283	0.0193829	-1.31038	MRPS25	NM_022497	yes	down
A_32_P25437	80	88	0	NM_001046	-0.475885	9.15799	-4.25013	0.00153253	0.0193829	-1.31018	SLC12A2	NM_001046	yes	down
A_32_P134209	300	49	0	NM_001106	-0.428151	9.64643	-4.24884	0.00153575	0.0193955	-1.31233	ACVR2B	NM_001106	yes	down
A_33_P3255290	78	160	0	NM_014790	-0.495051	7.70248	-4.24746	0.00153919	0.0194305	-1.31462	JAKMIP2	NM_014790	yes	down
A_23_P209944	149	88	0	NM_017750	-0.711917	6.80362	-4.24651	0.00154158	0.0194524	-1.31621	RETSAT	NM_017750	yes	down
A_23_P44643	58	87	0	NM_016238	-0.439842	9.74702	-4.24548	0.00154414	0.0194747	-1.31792	ANAPC7	NM_016238	yes	down
A_33_P3336527	157	48	0	NM_015027	-0.460385	8.45162	-4.24528	0.00154465	0.0194747	-1.31825	PDXDC1	NM_015027	yes	down
A_33_P3289541	153	34	0	NM_005934	-0.425077	10.3797	-4.24483	0.00154579	0.0194809	-1.31901	MLLT1	NM_005934	yes	down
A_23_P424597	207	11	0	NM_152482	0.432066	9.73287	4.24365	0.00154875	0.0194816	-1.32097	C19orf25	NM_152482	yes	up
A_23_P134433	144	24	0	NM_001427	0.4862	14.2575	4.24382	0.00154833	0.0194816	-1.3207	EN2	NM_001427	yes	up
A_24_P413920	326	133	0	NM_145175	0.484026	7.82901	4.24351	0.0015491	0.0194816	-1.3212	FAM84A	NM_145175	yes	up
A_33_P3415923	121	118	0	NM_175736	0.467327	8.56379	4.24419	0.00154739	0.0194816	-1.32007	FMNL3	NM_175736	yes	up
A_23_P66487	245	141	0	NM_001098426	-0.535293	10.2422	-4.24411	0.0015476	0.0194816	-1.32021	SMARCD2	NM_001098426	yes	down
A_24_P184445	368	73	0	NM_002429	-0.508341	7.66626	-4.24278	0.00155095	0.019491	-1.32243	MMP19	NM_002429	yes	down
A_23_P350754	166	154	0	AF238487	0.474205	8.02349	4.2427	0.00155116	0.019491	-1.32256	OR7E13P	AF238487	yes	up
A_33_P3331174	350	164	0	ENST00000390602	0.502553	7.72082	4.24211	0.00155264	0.0194981	-1.32355		ENST00000390602	yes	up
A_24_P84008	351	90	0	XM_003119609	-0.688337	10.8939	-4.24196	0.00155302	0.0194981	-1.3238	LOC100509022	XM_003119609	yes	down
A_33_P3271470	278	78	0	NM_001142966	-0.525957	6.45274	-4.23723	0.00156502	0.019624	-1.33169	GREB1L	NM_001142966	yes	down
A_33_P3226788	242	118	0	A_33_P3226788	-0.421317	9.89449	-4.23656	0.00156671	0.0196318	-1.3328			yes	down
A_33_P3352349	236	21	0	NM_001190460	0.421026	10.4534	4.23647	0.00156695	0.0196318	-1.33296	KRTAP9-1	NM_001190460	yes	up
A_33_P3666346	44	87	0	NM_015446	-0.465353	8.24102	-4.23353	0.00157446	0.0196663	-1.33786	AHCTF1	NM_015446	yes	down
A_32_P204676	380	45	0	NM_001444	-0.410015	11.9781	-4.23272	0.00157653	0.0196663	-1.33921	FABP5	NM_001444	yes	down
A_33_P3343812	241	85	0	NM_001004453	-0.493947	8.08018	-4.23376	0.00157386	0.0196663	-1.33747	OR1L6	NM_001004453	yes	down
A_23_P53015	355	19	0	NM_022830	-0.50437	7.99948	-4.23256	0.00157693	0.0196663	-1.33947	TUT1	NM_022830	yes	down
A_33_P3338335	292	122	0	NM_177401	0.435173	11.7506	4.23095	0.00158107	0.0197097	-1.34215	MIDN	NM_177401	yes	up
A_33_P3257513	161	45	0	NM_001008781	0.442144	11.1312	4.22874	0.00158678	0.0197501	-1.34585	FAT3	NM_001008781	yes	up
A_33_P3419321	371	71	0	NM_015557	-0.559569	6.27329	-4.22792	0.00158888	0.0197578	-1.34721	CHD5	NM_015557	yes	down
A_23_P86660	77	7	0	NM_194247	-0.414075	10.6638	-4.22807	0.00158851	0.0197578	-1.34697	HNRNPA3	NM_194247	yes	down
A_23_P200216	82	162	0	NM_002370	0.459118	12.1025	4.22762	0.00158968	0.0197595	-1.34772	MAGOH	NM_002370	yes	up
A_23_P356965	330	29	0	AK125941	-0.527063	6.65348	-4.2228	0.00160219	0.0198902	-1.35576	CCDC57	AK125941	yes	down
A_23_P23380	166	80	0	NM_022821	-0.478542	8.12052	-4.222	0.00160428	0.0198995	-1.35709	ELOVL1	NM_022821	yes	down
A_33_P3339375	229	71	0	NM_001039841	-0.429112	10.566	-4.22139	0.00160588	0.0199112	-1.35812	ARHGAP11B	NM_001039841	yes	down
A_23_P206369	183	97	0	NM_014187	0.419019	12.9611	4.22071	0.00160767	0.0199169	-1.35926	TMEM208	NM_014187	yes	up
A_33_P3342410	221	161	0	NM_013302	-0.535952	9.33724	-4.2192	0.00161163	0.0199329	-1.36178	EEF2K	NM_013302	yes	down
A_23_P502142	88	15	0	NM_002037	0.408962	11.5699	4.2194	0.0016111	0.0199329	-1.36145	FYN	NM_002037	yes	up
A_23_P94128	48	122	0	NM_145043	0.507847	6.8959	4.21994	0.00160967	0.0199329	-1.36054	NEIL2	NM_145043	yes	up
A_33_P3244026	172	160	0	NM_020746	0.432735	9.26301	4.21871	0.0016129	0.0199404	-1.36259	MAVS	NM_020746	yes	up
A_24_P238143	143	36	0	NM_001006607	-0.419154	11.6555	-4.21844	0.00161361	0.019941	-1.36304	LRRC37A2	NM_001006607	yes	down
A_23_P431388	246	18	0	NM_144569	-0.520568	7.64009	-4.21731	0.00161659	0.0199696	-1.36494	SPOCD1	NM_144569	yes	down
A_24_P231173	239	69	0	NM_022574	0.477672	7.98355	4.2165	0.00161872	0.0199854	-1.36628	GIGYF1	NM_022574	yes	up
A_33_P3316539	194	9	0	NM_001008539	-0.513924	6.8911	-4.21289	0.00162828	0.0200725	-1.37232	SLC7A2	NM_001008539	yes	down
A_24_P941268	175	68	0	NM_007220	-0.493561	7.54886	-4.21059	0.0016344	0.0200874	-1.37617	CA5B	NM_007220	yes	down
A_33_P3350748	190	18	0	NM_005556	0.406658	11.7417	4.21167	0.00163152	0.0200874	-1.37436	KRT7	NM_005556	yes	up
A_23_P80594	49	66	0	NM_015184	-0.503084	7.66495	-4.21104	0.0016332	0.0200874	-1.37541	PLCL2	NM_015184	yes	down
A_23_P368154	356	10	0	NM_153703	-0.603217	6.26245	-4.21035	0.00163503	0.0200874	-1.37656	PODN	NM_153703	yes	down
A_24_P332971	134	132	0	NM_198486	-0.409089	11.0254	-4.21182	0.0016311	0.0200874	-1.3741	RPL7L1	NM_198486	yes	down
A_23_P11032	337	52	0	NM_032591	-0.512771	7.4138	-4.21164	0.00163158	0.0200874	-1.3744	SLC9A7	NM_032591	yes	down
A_23_P30666	333	106	0	NM_014452	-0.437393	10.348	-4.21057	0.00163443	0.0200874	-1.37619	TNFRSF21	NM_014452	yes	down
A_23_P108751	82	33	0	NM_001039492	0.48399	8.06553	4.20735	0.00164304	0.0201548	-1.38157	FHL2	NM_001039492	yes	up
A_24_P20873	46	15	0	NM_003495	0.427092	13.4307	4.20432	0.00165117	0.0202357	-1.38663	HIST1H4I	NM_003495	yes	up
A_24_P276791	46	147	0	NM_052940	-0.572443	7.80288	-4.20405	0.00165191	0.0202357	-1.38709	LRRC42	NM_052940	yes	down
A_33_P3275381	307	116	0	NM_001039580	-0.5282	7.45998	-4.20343	0.00165358	0.0202426	-1.38813	MAP9	NM_001039580	yes	down
A_33_P3240512	301	6	0	NM_138444	-0.421054	10.4185	-4.20284	0.00165517	0.0202538	-1.38911	KCTD12	NM_138444	yes	down
A_33_P3233947	287	149	0	NM_198076	0.455423	11.2163	4.20124	0.00165949	0.0202901	-1.39179	FAM36A	NM_198076	yes	up
A_23_P59950	266	139	0	NM_015359	-0.421379	9.91508	-4.20069	0.00166098	0.0203001	-1.39271	SLC39A14	NM_015359	yes	down
A_33_P3257042	12	5	0	NM_001193552	-0.473988	7.93063	-4.20018	0.00166238	0.0203088	-1.39357	ZNF850	NM_001193552	yes	down
A_23_P138541	15	126	0	NM_003739	-0.412943	12.1059	-4.19619	0.00167322	0.020398	-1.40023	AKR1C3	NM_003739	yes	down
A_23_P71148	338	41	0	NM_000712	0.422054	11.9192	4.19588	0.00167407	0.020398	-1.40075	BLVRA	NM_000712	yes	up
A_23_P14975	10	106	0	NM_032140	0.452151	10.0693	4.19579	0.00167432	0.020398	-1.40091	C16orf48	NM_032140	yes	up
A_23_P150394	123	43	0	NM_022003	-0.413994	10.7127	-4.1956	0.00167484	0.020398	-1.40122	FXYD6	NM_022003	yes	down
A_23_P323685	372	150	0	NM_003543	0.436946	13.7591	4.19549	0.00167513	0.020398	-1.4014	HIST1H4H	NM_003543	yes	up
A_23_P46907	326	28	0	NM_006077	0.44942	9.27963	4.19619	0.00167322	0.020398	-1.40023	MICU1	NM_006077	yes	up
A_33_P3229725	148	101	0	NM_000487	0.406939	10.6877	4.19472	0.00167725	0.0203989	-1.40269	ARSA	NM_000487	yes	up
A_23_P38468	94	18	0	NM_014604	-0.474858	9.27939	-4.1939	0.00167949	0.0204179	-1.40407	TAX1BP3	NM_014604	yes	down
A_24_P115199	39	72	0	NM_001037165	-0.530144	8.49048	-4.19289	0.00168225	0.0204348	-1.40575	FOXK1	NM_001037165	yes	down
A_23_P113111	36	159	0	NM_000044	-0.482662	7.66884	-4.19113	0.00168711	0.0204689	-1.4087	AR	NM_000044	yes	down
A_33_P3499102	130	127	0	AK098115	0.440503	10.1256	4.19021	0.00168963	0.0204912	-1.41024	RBM10	AK098115	yes	up
A_23_P331943	273	162	0	NM_020823	-0.429769	9.44941	-4.18851	0.00169433	0.0205178	-1.41308	TMEM181	NM_020823	yes	down
A_23_P201778	320	141	0	NM_080588	-0.478912	11.1221	-4.18692	0.00169873	0.0205516	-1.41574	PTPN7	NM_080588	yes	down
A_33_P3211078	362	42	0	NM_003484	0.576259	11.2804	4.18638	0.00170023	0.0205556	-1.41665	HMGA2	NM_003484	yes	up
A_23_P206371	237	84	0	NM_003946	-0.534301	7.91459	-4.18606	0.00170112	0.0205556	-1.41718	NOL3	NM_003946	yes	down
A_23_P111888	139	33	0	NM_138455	0.482061	10.6906	4.18523	0.00170344	0.0205753	-1.41858	CTHRC1	NM_138455	yes	up
A_23_P405707	320	147	0	ENST00000501455	0.415884	9.9113	4.18295	0.0017098	0.0206433	-1.4224	BCOR	ENST00000501455	yes	up
A_33_P3232508	340	143	0	NM_003073	0.413093	12.6135	4.18256	0.00171087	0.0206433	-1.42304	SMARCB1	NM_003073	yes	up
A_33_P3267081	198	144	0	NM_016643	0.423341	10.406	4.18247	0.00171114	0.0206433	-1.4232	ZNF771	NM_016643	yes	up
A_24_P683861	211	46	0	ENST00000390594	0.529261	8.29553	4.17953	0.00171938	0.0207178	-1.42812		ENST00000390594	yes	up
A_23_P65918	357	30	0	NM_002220	-0.419076	10.2343	-4.17952	0.00171939	0.0207178	-1.42813	ITPKA	NM_002220	yes	down
A_23_P250196	21	65	0	NM_178812	-0.471774	8.95703	-4.17773	0.00172444	0.0207453	-1.43114	MTDH	NM_178812	yes	down
A_33_P3419460	336	9	0	NM_003574	-0.485788	7.48083	-4.17788	0.00172401	0.0207453	-1.43088	VAPA	NM_003574	yes	down
A_33_P3237704	371	36	0	A_33_P3237704	0.418853	9.65059	4.17747	0.00172516	0.0207456	-1.43156			yes	up
A_23_P303810	350	71	0	ENST00000485253	-0.489022	7.35989	-4.17224	0.00173999	0.0208903	-1.44033		ENST00000485253	yes	down
A_24_P272160	143	94	0	ENST00000296147	0.514843	6.13718	4.17241	0.0017395	0.0208903	-1.44004	NBEAL2	ENST00000296147	yes	up
A_23_P156842	263	45	0	NM_004280	-0.402484	11.687	-4.17008	0.00174613	0.0209438	-1.44395	EEF1E1	NM_004280	yes	down
A_33_P3284077	77	129	0	NM_018230	-0.524686	8.43212	-4.17025	0.00174566	0.0209438	-1.44367	NUP133	NM_018230	yes	down
A_33_P3405213	164	89	0	NM_000442	-0.413699	10.7011	-4.16994	0.00174654	0.0209438	-1.44419	PECAM1	NM_000442	yes	down
A_33_P3278313	296	22	0	NM_001193460	-0.460419	8.27073	-4.16765	0.00175309	0.0210047	-1.44802	MSRB3	NM_001193460	yes	down
A_33_P3306983	112	137	0	NM_170746	0.440533	14.153	4.16426	0.00176284	0.0210633	-1.4537	C11orf31	NM_170746	yes	up
A_33_P3260100	65	31	0	NM_138493	0.492928	12.3202	4.16456	0.00176197	0.0210633	-1.45319	CCDC167	NM_138493	yes	up
A_23_P139600	288	127	0	NM_004658	0.57659	8.54619	4.16458	0.00176193	0.0210633	-1.45317	RASAL1	NM_004658	yes	up
A_23_P122662	85	16	0	NM_018988	-0.402126	11.2452	-4.16223	0.00176871	0.021125	-1.45711	GFOD1	NM_018988	yes	down
A_23_P84596	335	52	0	NM_016459	0.49115	15.0872	4.16179	0.00176998	0.0211317	-1.45784	MZB1	NM_016459	yes	up
A_33_P3247077	238	7	0	A_33_P3247077	0.478117	12.5916	4.16021	0.00177455	0.0211779	-1.46049			yes	up
A_33_P3215999	324	75	0	NM_001145526	-0.437319	9.0497	-4.15725	0.00178317	0.0212554	-1.46545	AFMID	NM_001145526	yes	down
A_33_P3226135	371	21	0	THC2571723	0.464262	8.08135	4.15517	0.00178927	0.021299	-1.46895		THC2571723	yes	up
A_23_P23017	211	53	0	NM_017887	-0.401067	11.672	-4.15493	0.00178998	0.021299	-1.46935	C1orf123	NM_017887	yes	down
A_23_P76350	200	144	0	NM_002075	-0.689133	7.64486	-4.15478	0.00179039	0.021299	-1.46959	GNB3	NM_002075	yes	down
A_23_P63402	156	60	0	NM_013296	-0.443746	8.89959	-4.15535	0.00178873	0.021299	-1.46864	GPSM2	NM_013296	yes	down
A_23_P406330	296	42	0	NM_022733	0.454157	8.8276	4.15572	0.00178767	0.021299	-1.46803	SMAP2	NM_022733	yes	up
A_33_P3259253	160	63	0	NM_006139	-0.49234	7.5683	-4.15087	0.0018019	0.0214198	-1.47615	CD28	NM_006139	yes	down
A_24_P497186	368	37	0	NM_182972	-0.631172	8.46084	-4.15085	0.00180198	0.0214198	-1.4762	IRF2BP2	NM_182972	yes	down
A_33_P3351510	141	46	0	NM_014271	-0.500688	6.84335	-4.15046	0.00180311	0.0214247	-1.47684	IL1RAPL1	NM_014271	yes	down
A_32_P152696	30	97	0	A_32_P152696	0.402179	12.001	4.14815	0.00180996	0.0214551	-1.48073			yes	up
A_33_P3256344	234	75	0	AK128866	0.430065	12.8887	4.14869	0.00180837	0.0214551	-1.47983		AK128866	yes	up
A_33_P3215797	378	71	0	NM_001029882	-0.463861	8.14479	-4.14819	0.00180983	0.0214551	-1.48066	AHDC1	NM_001029882	yes	down
A_23_P255523	287	161	0	NM_017621	0.429709	9.08479	4.1486	0.00180862	0.0214551	-1.47997	ALKBH4	NM_017621	yes	up
A_23_P20683	320	14	0	NM_014878	-0.415415	11.3272	-4.14919	0.00180686	0.0214551	-1.47897	KIAA0020	NM_014878	yes	down
A_24_P96474	1	27	0	NM_032287	0.403241	11.3117	4.14891	0.00180769	0.0214551	-1.47944	LDOC1L	NM_032287	yes	up
A_24_P169896	382	68	0	ENST00000475198	-0.510307	6.4606	-4.14669	0.0018143	0.0214894	-1.48318		ENST00000475198	yes	down
A_23_P130689	167	94	0	NM_032377	-0.530941	11.0311	-4.14502	0.00181924	0.0215395	-1.48597	ELOF1	NM_032377	yes	down
A_33_P3489646	67	84	0	NM_001080547	-0.496827	7.61958	-4.14333	0.00182429	0.0215822	-1.48881	SPI1	NM_001080547	yes	down
A_23_P203030	305	142	0	NM_001931	-0.420032	9.42904	-4.14121	0.00183065	0.0216318	-1.49237	DLAT	NM_001931	yes	down
A_33_P3281807	301	87	0	NM_182612	-0.440752	8.6588	-4.13905	0.00183714	0.021692	-1.49599	PDDC1	NM_182612	yes	down
A_33_P3239287	363	136	0	NM_001005271	0.418776	13.0504	4.13787	0.00184071	0.0217078	-1.49798	CHD3	NM_001005271	yes	up
A_23_P156993	360	15	0	NM_001008225	-0.50992	6.82495	-4.1364	0.00184514	0.0217428	-1.50044	CNOT4	NM_001008225	yes	down
A_33_P3229156	331	90	0	NM_022082	0.399745	11.4547	4.13485	0.00184984	0.0217725	-1.50305	SLC17A9	NM_022082	yes	up
A_33_P3237413	320	22	0	AK124190	0.494773	10.9979	4.13403	0.00185232	0.0217931	-1.50442		AK124190	yes	up
A_33_P3227920	38	151	0	NM_004696	-0.502635	7.22519	-4.13287	0.00185587	0.0218263	-1.50638	SLC16A4	NM_004696	yes	down
A_23_P330908	65	8	0	NM_024295	-0.44547	8.64823	-4.1321	0.00185821	0.0218453	-1.50768	DERL1	NM_024295	yes	down
A_33_P3389153	27	52	0	NM_005990	-0.433821	8.96115	-4.13176	0.00185922	0.0218486	-1.50823	STK10	NM_005990	yes	down
A_33_P3212754	178	131	0	NM_017561	0.644069	8.10547	4.13028	0.00186376	0.0218847	-1.51073	FAM22F	NM_017561	yes	up
A_33_P3268284	298	159	0	NM_001494	-0.435741	9.46587	-4.12846	0.00186934	0.0219264	-1.51379	GDI2	NM_001494	yes	down
A_24_P342312	319	160	0	NM_001098816	0.500958	8.07242	4.12886	0.0018681	0.0219264	-1.51311	ODZ4	NM_001098816	yes	up
A_33_P3216869	376	38	0	NM_004378	0.422948	9.22945	4.12709	0.00187355	0.0219561	-1.5161	CRABP1	NM_004378	yes	up
A_23_P86570	272	150	0	NM_004034	-0.430588	9.18507	-4.12187	0.00188967	0.0221282	-1.52487	ANXA7	NM_004034	yes	down
A_23_P415006	184	92	0	NM_015470	-0.503841	6.98569	-4.12112	0.00189199	0.0221467	-1.52612	RAB11FIP5	NM_015470	yes	down
A_24_P268676	335	65	0	NM_003670	-0.474637	8.33866	-4.12021	0.00189483	0.0221712	-1.52766	BHLHE40	NM_003670	yes	down
A_33_P3289218	276	106	0	NM_014911	0.470444	7.75565	4.11904	0.00189846	0.0222051	-1.52962	AAK1	NM_014911	yes	up
A_33_P3236319	262	74	0	XM_001719518	0.487513	7.46709	4.1174	0.00190358	0.0222563	-1.53238	LOC100128869	XM_001719518	yes	up
A_32_P207243	145	76	0	AF132973	0.531823	9.40904	4.11424	0.00191347	0.0223632	-1.53769		AF132973	yes	up
A_23_P117506	78	41	0	NM_016029	-0.427912	9.1073	-4.1131	0.00191707	0.0223878	-1.53961	DHRS7	NM_016029	yes	down
A_33_P3508822	3	118	0	NM_000484	-0.539436	9.68854	-4.11092	0.00192396	0.0224419	-1.54328	APP	NM_000484	yes	down
A_23_P24004	334	115	0	NM_001547	0.445892	8.46457	4.11127	0.00192284	0.0224419	-1.54269	IFIT2	NM_001547	yes	up
A_23_P401568	282	104	0	NM_005911	0.423852	12.6467	4.11114	0.00192327	0.0224419	-1.54291	MAT2A	NM_005911	yes	up
A_23_P254756	296	88	0	NM_006016	-0.429529	13.5319	-4.11021	0.00192618	0.0224459	-1.54446	CD164	NM_006016	yes	down
A_23_P49009	157	82	0	NM_153613	-0.472588	8.02594	-4.11012	0.00192647	0.0224459	-1.54462	LPCAT4	NM_153613	yes	down
A_23_P163099	167	62	0	NM_002692	-0.446409	10.1476	-4.1101	0.00192655	0.0224459	-1.54466	POLE2	NM_002692	yes	down
A_33_P3378514	104	38	0	NM_001083	-0.498227	6.71644	-4.10966	0.00192795	0.0224535	-1.5454	PDE5A	NM_001083	yes	down
A_23_P353035	356	150	0	NM_001553	0.481795	7.50561	4.10937	0.00192885	0.0224552	-1.54588	IGFBP7	NM_001553	yes	up
A_33_P3251227	366	57	0	ENST00000402468	-0.515027	7.82405	-4.10691	0.00193666	0.0225368	-1.55002	C1GALT1	ENST00000402468	yes	down
A_33_P3272390	88	109	0	NM_006267	0.401708	10.7601	4.10669	0.00193736	0.0225368	-1.55039	RANBP2	NM_006267	yes	up
A_23_P11372	166	113	0	NM_000194	-0.401142	12.3443	-4.10595	0.00193972	0.0225554	-1.55163	HPRT1	NM_000194	yes	down
A_33_P3364646	171	124	0	NM_152545	0.5518	6.73035	4.1013	0.00195461	0.022718	-1.55947	RASGEF1B	NM_152545	yes	up
A_23_P104692	319	149	0	NM_145065	0.474941	7.54814	4.09951	0.00196036	0.022769	-1.56247	PELI3	NM_145065	yes	up
A_23_P58993	2	132	0	NM_005943	-0.452972	8.57373	-4.09907	0.00196177	0.0227765	-1.56321	MOCS1	NM_005943	yes	down
A_23_P69720	244	68	0	NM_001154	-0.397158	11.3712	-4.09754	0.00196674	0.0228145	-1.5658	ANXA5	NM_001154	yes	down
A_23_P395374	230	54	0	NM_003539	0.501615	14.5195	4.09735	0.00196733	0.0228145	-1.56611	HIST1H4D	NM_003539	yes	up
A_23_P210690	44	71	0	NM_021158	-0.397638	12.0762	-4.09752	0.00196679	0.0228145	-1.56583	TRIB3	NM_021158	yes	down
A_24_P208045	255	69	0	NM_025191	-0.405217	11.2764	-4.09345	0.00197999	0.0229347	-1.57267	EDEM3	NM_025191	yes	down
A_23_P165180	285	155	0	NM_003721	0.485975	12.5471	4.09349	0.00197989	0.0229347	-1.57262	RFXANK	NM_003721	yes	up
A_33_P3491294	118	144	0	NM_015944	0.425217	9.35136	4.09134	0.00198688	0.0229789	-1.57623	AMDHD2	NM_015944	yes	up
A_33_P3422931	156	112	0	NM_023936	-0.423379	11.1406	-4.08982	0.00199187	0.0230099	-1.5788	MRPS34	NM_023936	yes	down
A_24_P416177	120	150	0	NM_001114	-0.459703	8.19043	-4.08806	0.00199766	0.023059	-1.58177	ADCY7	NM_001114	yes	down
A_32_P26376	262	109	0	NM_152305	-0.409617	10.0406	-4.08709	0.00200082	0.0230688	-1.58339	POGLUT1	NM_152305	yes	down
A_24_P134727	366	12	0	NM_003201	-0.540984	7.76555	-4.08722	0.0020004	0.0230688	-1.58317	TFAM	NM_003201	yes	down
A_32_P73045	114	125	0	NM_018686	-0.438925	8.55259	-4.08658	0.00200253	0.0230796	-1.58426	CMAS	NM_018686	yes	down
A_24_P396375	206	16	0	NM_001113347	-0.549653	8.03512	-4.08606	0.00200424	0.0230837	-1.58513	ECE1	NM_001113347	yes	down
A_24_P935782	78	14	0	NM_001008727	-0.452694	8.17505	-4.086	0.00200443	0.0230837	-1.58523	ZNF121	NM_001008727	yes	down
A_33_P3409447	343	22	0	NM_016248	-0.459482	7.96171	-4.08555	0.00200592	0.023092	-1.58599	AKAP11	NM_016248	yes	down
A_33_P3317058	325	33	0	NM_012447	0.522582	7.7706	4.0835	0.00201269	0.0231432	-1.58944	STAG3	NM_012447	yes	up
A_33_P3254460	181	121	0	NM_206539	0.434034	8.99732	4.08153	0.00201922	0.0231946	-1.59276	DLK2	NM_206539	yes	up
A_24_P69439	120	75	0	NM_030780	-0.397771	10.5183	-4.08146	0.00201948	0.0231946	-1.59289	SLC25A32	NM_030780	yes	down
A_33_P3331193	15	158	0	ENST00000390605	0.486785	8.53207	4.08015	0.00202382	0.0232265	-1.59508		ENST00000390605	yes	up
A_23_P130182	11	45	0	NM_004217	-0.398071	10.4169	-4.08035	0.00202315	0.0232265	-1.59475	AURKB	NM_004217	yes	down
A_33_P3360942	341	5	0	NM_004866	-0.449641	8.40315	-4.07938	0.0020264	0.0232473	-1.59639	SCAMP1	NM_004866	yes	down
A_33_P3877728	40	146	0	BX647090	0.401243	10.4896	4.0785	0.00202935	0.0232722	-1.59787	SMCR6	BX647090	yes	up
A_33_P3322859	23	50	0	NM_018645	0.397086	10.5612	4.07789	0.00203137	0.0232865	-1.5989	HES6	NM_018645	yes	up
A_33_P3409477	81	124	0	NM_032873	0.497586	6.51701	4.07551	0.00203936	0.0233357	-1.60291	UBASH3B	NM_032873	yes	up
A_23_P119102	95	15	0	NM_003370	0.460931	9.12683	4.07564	0.00203893	0.0233357	-1.60269	VASP	NM_003370	yes	up
A_32_P99902	51	86	0	NM_144597	0.481949	9.24095	4.07406	0.00204422	0.02338	-1.60535	C15orf40	NM_144597	yes	up
A_23_P26759	7	80	0	NM_138793	-0.437741	9.09753	-4.07335	0.00204662	0.0233985	-1.60655	CANT1	NM_138793	yes	down
A_23_P19210	125	51	0	NM_032194	-0.401184	11.1437	-4.07191	0.00205149	0.0234452	-1.60898	RPF2	NM_032194	yes	down
A_24_P320254	138	11	0	NM_005520	-0.436747	14.5694	-4.07051	0.00205621	0.0234903	-1.61133	HNRNPH1	NM_005520	yes	down
A_33_P3294017	181	115	0	NM_031314	-0.393139	10.9549	-4.06814	0.00206427	0.0235481	-1.61533	HNRNPC	NM_031314	yes	down
A_33_P3220149	341	134	0	ENST00000503050	0.479834	15.9798	4.06839	0.00206343	0.0235481	-1.61492	MAML1	ENST00000503050	yes	up
A_23_P382043	191	143	0	NM_152729	-0.442329	8.46701	-4.06872	0.00206232	0.0235481	-1.61437	NT5DC1	NM_152729	yes	down
A_23_P8432	300	106	0	NM_006833	-0.406442	12.9644	-4.06685	0.00206867	0.0235694	-1.61752	COPS6	NM_006833	yes	down
A_23_P102391	40	64	0	NM_014585	-0.486694	9.14008	-4.06657	0.00206961	0.0235694	-1.61798	SLC40A1	NM_014585	yes	down
A_23_P99397	214	123	0	NM_153251	-0.471412	9.78394	-4.06596	0.00207172	0.0235775	-1.61902	ZDHHC20	NM_153251	yes	down
A_23_P93704	257	85	0	NM_001004323	-0.484918	7.67162	-4.06506	0.00207479	0.0235855	-1.62054	C7orf61	NM_001004323	yes	down
A_33_P3276222	358	120	0	XM_939727	-0.431736	8.69559	-4.06551	0.00207323	0.0235855	-1.61977	LOC650638	XM_939727	yes	down
A_24_P7179	210	71	0	NM_206890	-0.452614	8.5636	-4.06451	0.00207666	0.0235977	-1.62146	DIP2A	NM_206890	yes	down
A_23_P147439	292	73	0	NM_148416	-0.481516	7.27324	-4.06078	0.00208949	0.0236627	-1.62776	ATXN2L	NM_148416	yes	down
A_24_P227415	266	57	0	NM_197954	0.508647	5.85442	4.06105	0.00208856	0.0236627	-1.62731	CLEC7A	NM_197954	yes	up
A_33_P3328666	277	26	0	NM_007097	0.442551	8.35585	4.06162	0.00208658	0.0236627	-1.62634	CLTB	NM_007097	yes	up
A_32_P411592	23	121	0	NM_052897	0.39964	10.3177	4.06233	0.00208414	0.0236627	-1.62514	MBD6	NM_052897	yes	up
A_23_P94174	162	61	0	NM_014175	-0.402626	12.7068	-4.06159	0.00208668	0.0236627	-1.62638	MRPL15	NM_014175	yes	down
A_33_P3328292	248	147	0	NM_002657	0.413028	9.37838	4.06088	0.00208914	0.0236627	-1.62759	PLAGL2	NM_002657	yes	up
A_23_P126057	21	155	0	NM_002979	-0.580244	11.3421	-4.05884	0.00209616	0.0237203	-1.63102	SCP2	NM_002979	yes	down
A_23_P108303	203	39	0	NM_005001	0.438949	14.2302	4.05656	0.00210408	0.0237919	-1.63488	NDUFA7	NM_005001	yes	up
A_24_P376294	37	34	0	NM_007040	0.431002	10.1279	4.05523	0.0021087	0.0238351	-1.63712	HNRNPUL1	NM_007040	yes	up
A_23_P16006	17	51	0	NM_198457	-0.423746	9.64618	-4.0545	0.00211123	0.0238548	-1.63835	ZNF600	NM_198457	yes	down
A_23_P254801	79	86	0	NM_002660	-0.412158	9.82422	-4.05179	0.00212069	0.0239346	-1.64292	PLCG1	NM_002660	yes	down
A_23_P75430	231	98	0	NM_020179	-0.394436	11.3318	-4.05139	0.00212209	0.0239349	-1.6436	C11orf75	NM_020179	yes	down
A_23_P258418	289	11	0	NM_024309	-0.736611	8.12433	-4.05133	0.00212232	0.0239349	-1.64371	TNIP2	NM_024309	yes	down
A_33_P3214481	194	57	0	NM_001142595	-0.595227	9.69061	-4.04697	0.00213764	0.0240533	-1.65107	P4HA1	NM_001142595	yes	down
A_33_P3272352	154	110	0	ENST00000397064	0.434228	12.1666	4.04563	0.00214236	0.0240702	-1.65333		ENST00000397064	yes	up
A_24_P364970	291	51	0	NM_020162	-0.424239	9.19765	-4.04591	0.0021414	0.0240702	-1.65287	DHX33	NM_020162	yes	down
A_33_P3243588	215	73	0	NM_003630	-0.457317	7.88046	-4.04591	0.00214139	0.0240702	-1.65286	PEX3	NM_003630	yes	down
A_33_P3210079	169	125	0	NM_007165	0.39011	11.4887	4.04566	0.00214228	0.0240702	-1.65329	SF3A2	NM_007165	yes	up
A_33_P3464438	27	76	0	ENST00000433371	0.519776	6.83276	4.04455	0.00214619	0.0241042	-1.65515		ENST00000433371	yes	up
A_23_P140434	194	4	0	NM_018728	-0.467414	7.8158	-4.04396	0.00214831	0.0241151	-1.65616	MYO5C	NM_018728	yes	down
A_33_P3380751	232	143	0	NM_003034	0.460008	7.86391	4.04337	0.00215038	0.0241151	-1.65715	ST8SIA1	NM_003034	yes	up
A_23_P67399	160	136	0	NM_001039877	0.404095	10.9358	4.04376	0.00214901	0.0241151	-1.6565	STRN4	NM_001039877	yes	up
A_33_P3398091	163	83	0	NM_001130031	-0.416481	9.38395	-4.04358	0.00214963	0.0241151	-1.65679	ZNF562	NM_001130031	yes	down
A_33_P3407230	304	26	0	A_33_P3407230	0.443394	9.42	4.04286	0.0021522	0.0241264	-1.65801			yes	up
A_23_P58489	214	51	0	NM_024091	-0.410552	9.6175	-4.04076	0.00215966	0.0241835	-1.66155	FASTKD3	NM_024091	yes	down
A_23_P406438	67	125	0	NM_182691	-0.446999	8.16024	-4.04075	0.00215972	0.0241835	-1.66158	SRPK2	NM_182691	yes	down
A_33_P3429575	276	36	0	BC157883	-0.422001	9.77063	-4.03916	0.00216538	0.0242237	-1.66426	LOC643454	BC157883	yes	down
A_23_P39517	326	51	0	NM_018079	0.407872	9.7246	4.03933	0.00216479	0.0242237	-1.66398	SRBD1	NM_018079	yes	up
A_24_P309415	219	38	0	NM_052932	-0.439106	11.4087	-4.03751	0.00217129	0.0242677	-1.66704	TMEM123	NM_052932	yes	down
A_23_P52639	26	121	0	NM_004074	0.469056	15.7175	4.03704	0.00217297	0.0242774	-1.66784	COX8A	NM_004074	yes	up
A_33_P3330039	6	80	0	NM_016274	0.425366	14.2512	4.03555	0.00217835	0.0243194	-1.67037	PLEKHO1	NM_016274	yes	up
A_24_P270144	138	101	0	NM_001040034	-0.404776	12.3642	-4.03517	0.00217972	0.0243256	-1.67101	CD63	NM_001040034	yes	down
A_23_P56529	37	124	0	NM_001087	-0.39154	10.9005	-4.03427	0.00218296	0.0243527	-1.67253	AAMP	NM_001087	yes	down
A_33_P3503937	59	82	0	AK094426	0.449049	9.46902	4.0334	0.00218611	0.0243787	-1.674	LOC284581	AK094426	yes	up
A_24_P289648	383	74	0	NM_139011	-0.512758	6.1026	-4.03112	0.00219434	0.0244559	-1.67785	HFE	NM_139011	yes	down
A_33_P3347971	192	4	0	NM_001025252	-0.449234	9.15355	-4.03103	0.00219467	0.0244559	-1.678	TPD52	NM_001025252	yes	down
A_33_P3235568	248	116	0	NM_001206541	-0.863765	11.0313	-4.02857	0.00220362	0.0245282	-1.68216	CAPZB	NM_001206541	yes	down
A_33_P3234571	233	135	0	NM_145109	-0.485108	7.13879	-4.02754	0.00220737	0.0245609	-1.6839	MAP2K3	NM_145109	yes	down
A_23_P96899	230	86	0	NM_052891	-0.498105	6.09674	-4.02721	0.00220856	0.024565	-1.68445	PGLYRP3	NM_052891	yes	down
A_33_P3777207	174	85	0	NM_033467	-0.495206	6.2635	-4.0266	0.00221082	0.024581	-1.6855	MMEL1	NM_033467	yes	down
A_23_P121806	55	162	0	NM_021204	-0.44665	11.7171	-4.02512	0.00221622	0.0245956	-1.68799	ENOPH1	NM_021204	yes	down
A_33_P3259092	134	67	0	NM_001079802	-0.502145	6.24533	-4.02579	0.00221376	0.0245956	-1.68686	FKTN	NM_001079802	yes	down
A_32_P170003	263	152	0	NM_015650	-0.504468	8.49532	-4.0254	0.00221521	0.0245956	-1.68753	TRAF3IP1	NM_015650	yes	down
A_24_P212443	153	138	0	NM_014671	-0.597406	6.77732	-4.02498	0.00221674	0.0245956	-1.68824	UBE3C	NM_014671	yes	down
A_32_P49423	289	29	0	NM_001037738	-0.420291	13.8102	-4.02397	0.00222046	0.0246241	-1.68995	NPM1	NM_001037738	yes	down
A_24_P416257	250	68	0	NM_015044	0.465172	7.6412	4.0231	0.00222366	0.0246414	-1.69142	GGA2	NM_015044	yes	up
A_23_P131954	23	40	0	NM_014426	-0.398074	12.9235	-4.02222	0.00222689	0.024668	-1.6929	SNX5	NM_014426	yes	down
A_24_P393844	212	79	0	NM_001384	-0.391328	11.2717	-4.02135	0.0022301	0.0246945	-1.69438	DPH2	NM_001384	yes	down
A_23_P426305	307	65	0	NM_003734	-0.487373	6.92079	-4.01994	0.00223531	0.024743	-1.69676	AOC3	NM_003734	yes	down
A_23_P53646	250	51	0	NM_139207	-0.417209	13.6995	-4.01931	0.00223762	0.0247594	-1.69782	NAP1L1	NM_139207	yes	down
A_33_P3263512	147	125	0	A_33_P3263512	0.484701	13.8297	4.01632	0.00224871	0.024847	-1.70288			yes	up
A_33_P3210203	175	33	0	NM_032451	0.46008	7.85436	4.01664	0.00224754	0.024847	-1.70234	SPIRE2	NM_032451	yes	up
A_23_P29248	279	46	0	NM_003312	-0.40005	11.4474	-4.01606	0.00224969	0.024847	-1.70332	TST	NM_003312	yes	down
A_24_P122524	99	19	0	NM_006784	-0.397061	10.1318	-4.01626	0.00224894	0.024847	-1.70298	WDR3	NM_006784	yes	down
A_24_P521994	275	118	0	NM_017644	0.461261	9.37397	4.0156	0.00225141	0.0248569	-1.7041	KLHL24	NM_017644	yes	up
A_24_P95439	336	41	0	NM_001014437	-0.468386	8.15021	-4.01337	0.00225974	0.0249396	-1.70788	CARS	NM_001014437	yes	down
A_33_P3399208	88	36	0	ENST00000466304	-0.492618	7.95002	-4.01168	0.00226605	0.025	-1.71073		ENST00000466304	yes	down
A_33_P3399291	2	141	0	NM_001242840	-0.398256	11.9089	-4.00937	0.00227474	0.0250708	-1.71464	GUK1	NM_001242840	yes	down
A_33_P3294911	53	74	0	AK095383	-0.498387	5.98468	-4.00811	0.0022795	0.0251021	-1.71678	C12orf66	AK095383	yes	down
A_33_P3418726	163	74	0	NM_014630	-0.46929	8.1318	-4.00766	0.00228119	0.02511	-1.71754	ZNF592	NM_014630	yes	down
A_23_P140427	223	52	0	NM_016337	0.426262	14.2902	4.0054	0.00228975	0.0251622	-1.72137	EVL	NM_016337	yes	up
A_24_P38702	139	149	0	NM_145285	0.44298	8.39535	4.00514	0.00229072	0.0251622	-1.7218	NKX2-3	NM_145285	yes	up
A_33_P3259403	158	86	0	NM_175854	-0.481752	7.22265	-4.00537	0.00228985	0.0251622	-1.72141	PAN3	NM_175854	yes	down
A_24_P288424	367	56	0	NM_016045	-0.501014	10.2435	-4.00511	0.00229084	0.0251622	-1.72185	SLMO2	NM_016045	yes	down
A_24_P115700	38	161	0	NM_078470	-0.657966	6.35681	-4.00399	0.00229511	0.0251907	-1.72376	COX15	NM_078470	yes	down
A_23_P86493	8	104	0	NM_006562	0.468473	15.7825	4.00328	0.00229781	0.0252049	-1.72496	LBX1	NM_006562	yes	up
A_33_P3212782	164	98	0	NM_001743	-0.408477	13.7102	-4.00126	0.00230551	0.0252678	-1.72838	CALM2	NM_001743	yes	down
A_23_P427023	29	94	0	NM_130759	0.398524	12.7452	3.99725	0.00232087	0.0254267	-1.73517	GIMAP1	NM_130759	yes	up
A_33_P3396473	15	162	0	NM_001242898	0.402992	10.1372	3.99642	0.00232406	0.025444	-1.73657	PPP6R2	NM_001242898	yes	up
A_33_P3300893	71	129	0	NM_130475	-0.445243	8.76887	-3.99448	0.00233155	0.0255157	-1.73986	MADD	NM_130475	yes	down
A_33_P3390521	101	78	0	NM_023079	-0.464461	7.76162	-3.99341	0.00233568	0.0255517	-1.74167	UBE2Z	NM_023079	yes	down
A_23_P62752	241	88	0	NM_002521	-0.481101	6.92595	-3.99299	0.00233731	0.0255601	-1.74238	NPPB	NM_002521	yes	down
A_32_P33434	109	125	0	NM_001199814	-0.525022	6.97883	-3.99265	0.00233863	0.0255652	-1.74296	ZNF812	NM_001199814	yes	down
A_23_P361469	176	88	0	NM_152396	-0.404535	9.71433	-3.99109	0.00234468	0.0256032	-1.7456	METTL6	NM_152396	yes	down
A_23_P145424	30	94	0	NM_014895	0.487452	6.89367	3.99005	0.00234873	0.0256381	-1.74736	KIAA1009	NM_014895	yes	up
A_33_P3410093	231	88	0	NM_000895	-0.438387	9.10613	-3.98882	0.00235355	0.025672	-1.74946	LTA4H	NM_000895	yes	down
A_23_P215505	124	44	0	NM_012294	-0.49654	6.5221	-3.9885	0.0023548	0.0256763	-1.75	RAPGEF5	NM_012294	yes	down
A_33_P3289705	132	141	0	NM_004487	0.411239	9.27862	3.98782	0.00235746	0.0256806	-1.75116	GOLGB1	NM_004487	yes	up
A_33_P3382125	68	17	0	XM_001127987	-0.430193	8.48601	-3.98813	0.00235622	0.0256806	-1.75062	LOC728675	XM_001127987	yes	down
A_23_P74526	74	20	0	NM_203456	-0.395804	10.0953	-3.98774	0.00235776	0.0256806	-1.75129	PPIE	NM_203456	yes	down
A_33_P3277198	324	126	0	NM_004854	-0.503534	6.35449	-3.98727	0.00235961	0.0256913	-1.75209	CHST10	NM_004854	yes	down
A_23_P127475	55	2	0	NM_005125	-0.396409	10.6328	-3.98683	0.0023613	0.0257004	-1.75282	CCS	NM_005125	yes	down
A_24_P943997	33	66	0	NM_178815	-0.478272	7.195	-3.98632	0.00236331	0.025713	-1.75369	ARL5B	NM_178815	yes	down
A_24_P96780	372	2	0	NM_016343	-0.431529	9.76258	-3.98503	0.00236838	0.0257588	-1.75588	CENPF	NM_016343	yes	down
A_23_P54758	187	70	0	NM_016641	-0.387797	10.7262	-3.98389	0.00237285	0.0257745	-1.75781	GDE1	NM_016641	yes	down
A_33_P3365392	2	137	0	AK127261	-0.417136	9.49026	-3.98327	0.00237531	0.0257872	-1.75887	LOC401557	AK127261	yes	down
A_24_P212860	325	75	0	NM_016481	-0.523008	7.59778	-3.98285	0.00237693	0.0257955	-1.75957	C9orf156	NM_016481	yes	down
A_24_P813550	194	99	0	ENST00000390629	0.418109	9.86921	3.98198	0.00238039	0.0258237	-1.76105		ENST00000390629	yes	up
A_23_P218412	24	59	0	NM_004890	-0.39757	9.83932	-3.98149	0.00238232	0.0258285	-1.76188	SPAG7	NM_004890	yes	down
A_33_P3265249	61	40	0	A_33_P3265249	-0.540356	5.9867	-3.98024	0.00238728	0.0258457	-1.764			yes	down
A_23_P86838	148	96	0	NM_152313	-0.397357	9.93003	-3.98027	0.00238713	0.0258457	-1.76394	SLC36A4	NM_152313	yes	down
A_23_P32861	135	103	0	NM_015938	-0.451572	7.93647	-3.97848	0.00239425	0.0259079	-1.76698	NMD3	NM_015938	yes	down
A_24_P10884	242	46	0	NM_004810	-0.455341	7.77667	-3.97739	0.00239858	0.0259083	-1.76883	GRAP2	NM_004810	yes	down
A_23_P204052	99	118	0	NM_031989	-0.383899	11.3352	-3.97784	0.00239678	0.0259083	-1.76806	PCBP2	NM_031989	yes	down
A_23_P53267	168	68	0	NM_023012	-0.396282	12.7401	-3.97591	0.00240447	0.0259625	-1.77134	RSRC2	NM_023012	yes	down
A_32_P231568	234	25	0	NM_152573	-0.447744	8.25274	-3.97306	0.00241589	0.0260671	-1.77618	RASEF	NM_152573	yes	down
A_23_P367816	205	106	0	NM_001080530	-0.418752	9.81543	-3.97188	0.00242064	0.0261088	-1.77818	SNX29	NM_001080530	yes	down
A_23_P105794	24	19	0	NM_033255	-0.493424	6.27849	-3.97166	0.00242152	0.026109	-1.77856	EPSTI1	NM_033255	yes	down
A_23_P90463	378	109	0	NM_016199	-0.470128	15.0912	-3.97141	0.00242253	0.0261105	-1.77898	LSM7	NM_016199	yes	down
A_23_P34676	123	96	0	NM_198053	-0.396014	10.5412	-3.97066	0.00242554	0.0261334	-1.78025	CD247	NM_198053	yes	down
A_23_P54968	93	71	0	NM_018414	-0.534905	6.30542	-3.97044	0.00242642	0.0261335	-1.78062	ST6GALNAC1	NM_018414	yes	down
A_33_P3258091	245	51	0	NM_020216	-0.388284	11.8102	-3.96969	0.00242943	0.0261565	-1.78189	RNPEP	NM_020216	yes	down
A_33_P3393734	96	28	0	ENST00000392558	-0.458498	7.96049	-3.96919	0.00243146	0.026169	-1.78274	RPS27	ENST00000392558	yes	down
A_23_P301304	35	141	0	NM_023110	0.412424	9.33555	3.96773	0.00243736	0.0262231	-1.78522	FGFR1	NM_023110	yes	up
A_24_P191833	224	148	0	NM_139168	-0.39231	10.0402	-3.9661	0.00244397	0.0262754	-1.78799	SREK1	NM_139168	yes	down
A_24_P148811	21	72	0	NM_003707	-0.424403	9.358	-3.96494	0.00244868	0.0262976	-1.78995	RUVBL1	NM_003707	yes	down
A_24_P356338	136	48	0	NM_007285	0.385816	11.845	3.96469	0.00244971	0.0262992	-1.79038	GABARAPL2	NM_007285	yes	up
A_23_P6293	207	117	0	NM_018961	0.396392	9.70659	3.96389	0.00245297	0.0263153	-1.79174	UBASH3A	NM_018961	yes	up
A_24_P258051	101	154	0	NM_032844	-0.416923	9.26762	-3.96272	0.00245773	0.026357	-1.79372	MASTL	NM_032844	yes	down
A_33_P3419481	303	65	0	A_33_P3419481	0.470115	8.772	3.9605	0.00246681	0.0264259	-1.79749			yes	up
A_24_P850428	110	57	0	ENST00000494591	-0.429274	14.6494	-3.95811	0.00247664	0.0265049	-1.80155		ENST00000494591	yes	down
A_33_P3221034	208	150	0	NM_001193628	-0.457065	7.62125	-3.95781	0.00247787	0.0265049	-1.80206	LOC147670	NM_001193628	yes	down
A_24_P37519	379	137	0	NM_020347	0.42376	9.30156	3.95743	0.00247943	0.0265049	-1.8027	LZTFL1	NM_020347	yes	up
A_23_P138435	314	71	0	NM_020338	-0.424823	11.25	-3.95831	0.00247582	0.0265049	-1.80122	ZMIZ1	NM_020338	yes	down
A_33_P3411427	26	9	0	NM_001129730	0.403601	9.91322	3.95799	0.00247711	0.0265049	-1.80174	ZNF837	NM_001129730	yes	up
A_33_P3771067	86	135	0	AK095275	0.605097	6.66152	3.95697	0.00248133	0.026515	-1.80348	LOC283140	AK095275	yes	up
A_33_P3210516	352	16	0	ENST00000419825	-0.460762	7.49474	-3.95561	0.00248692	0.0265611	-1.80578	C2orf43	ENST00000419825	yes	down
A_24_P252945	260	33	0	NM_032966	0.486183	6.28743	3.9551	0.00248903	0.0265678	-1.80665	CXCR5	NM_032966	yes	up
A_33_P3213419	139	163	0	AK054946	-0.385119	11.2099	-3.95492	0.00248981	0.0265678	-1.80697	LOC100129447	AK054946	yes	down
A_24_P570049	5	28	0	NM_005036	-0.463001	7.58367	-3.95457	0.00249124	0.0265736	-1.80756	PPARA	NM_005036	yes	down
A_33_P3347055	217	152	0	XM_001725519	-0.391584	10.3241	-3.95357	0.00249538	0.0266082	-1.80925	LOC100130966	XM_001725519	yes	down
A_23_P216894	344	113	0	NM_001006617	-0.461111	7.78514	-3.95261	0.00249938	0.0266207	-1.81089	MAPKAP1	NM_001006617	yes	down
A_24_P70183	335	96	0	NM_001040113	0.488598	6.05582	3.95228	0.00250076	0.0266207	-1.81145	MYH11	NM_001040113	yes	up
A_33_P3228366	138	77	0	NM_020750	-0.407905	9.20982	-3.95158	0.00250368	0.0266397	-1.81264	XPO5	NM_020750	yes	down
A_23_P214603	79	110	0	NM_005803	0.396536	11.3961	3.95088	0.00250656	0.0266609	-1.81382	FLOT1	NM_005803	yes	up
A_33_P3250323	43	85	0	A_33_P3250323	0.578986	6.69775	3.94959	0.00251196	0.0266994	-1.81602			yes	up
A_24_P195476	164	73	0	NM_000535	-0.382702	10.9073	-3.94622	0.00252609	0.026802	-1.82175	PMS2	NM_000535	yes	down
A_33_P3398005	253	90	0	THC2708197	-0.464329	7.46736	-3.94502	0.00253111	0.0268077	-1.82378		THC2708197	yes	down
A_23_P428382	382	50	0	NM_203437	0.43529	9.10114	3.94556	0.00252883	0.0268077	-1.82286	AFTPH	NM_203437	yes	up
A_33_P3262292	198	69	0	NM_015562	-0.443374	8.11643	-3.94527	0.00253008	0.0268077	-1.82336	UBXN7	NM_015562	yes	down
A_33_P3406866	172	42	0	NM_001005388	0.436001	8.40417	3.94399	0.00253546	0.0268352	-1.82553	NFASC	NM_001005388	yes	up
A_23_P156708	99	39	0	NM_032470	-0.456188	7.59689	-3.94398	0.0025355	0.0268352	-1.82554	TNXB	NM_032470	yes	down
A_23_P74344	215	140	0	NM_053053	-0.403963	9.27469	-3.94269	0.00254097	0.0268836	-1.82775	TADA1	NM_053053	yes	down
A_33_P3244361	121	147	0	A_33_P3244361	0.463481	11.1971	3.94224	0.00254285	0.0268837	-1.8285			yes	up
A_24_P206121	291	44	0	NM_004137	0.413148	9.64313	3.94238	0.00254228	0.0268837	-1.82827	KCNMB1	NM_004137	yes	up
A_23_P62371	270	86	0	NM_000116	-0.426746	9.09936	-3.94205	0.00254367	0.0268837	-1.82883	TAZ	NM_000116	yes	down
A_33_P3736195	143	28	0	BX647230	-0.448386	7.80421	-3.9411	0.0025477	0.0269039	-1.83045	DKFZp686M1136	BX647230	yes	down
A_23_P88848	18	55	0	NM_017803	-0.44284	7.95974	-3.94096	0.00254828	0.0269039	-1.83068	DUS2L	NM_017803	yes	down
A_24_P331128	54	15	0	NM_002068	-0.396005	11.4367	-3.94121	0.00254722	0.0269039	-1.83026	GNA15	NM_002068	yes	down
A_24_P392060	259	149	0	NM_198567	-0.430444	8.84626	-3.93993	0.00255263	0.0269308	-1.83242	C5orf25	NM_198567	yes	down
A_33_P3302165	149	120	0	NM_024527	0.407033	11.5736	3.93821	0.00255996	0.0269892	-1.83535	ABHD8	NM_024527	yes	up
A_23_P210726	292	13	0	NM_021873	0.385425	12.2529	3.93764	0.00256241	0.0269926	-1.83633	CDC25B	NM_021873	yes	up
A_23_P253723	247	8	0	NM_006583	0.435182	8.36395	3.93754	0.00256281	0.0269926	-1.83649	RRH	NM_006583	yes	up
A_33_P3261433	193	79	0	XM_001720331	0.389136	10.381	3.93725	0.00256406	0.0269943	-1.83699	LOC100131473	XM_001720331	yes	up
A_33_P3301410	270	122	0	NM_019037	0.429225	10.3787	3.93664	0.00256665	0.0270121	-1.83801	EXOSC4	NM_019037	yes	up
A_33_P3281716	267	73	0	A_33_P3281716	-0.426689	8.56577	-3.93486	0.00257427	0.0270572	-1.84104			yes	down
A_23_P433079	168	150	0	NM_032364	0.43945	9.70378	3.93489	0.00257417	0.0270572	-1.841	DNAJC14	NM_032364	yes	up
A_33_P3400273	23	81	0	NM_000655	-0.379551	11.5272	-3.93507	0.0025734	0.0270572	-1.8407	SELL	NM_000655	yes	down
A_23_P22761	203	82	0	NM_006883	-0.539789	6.28216	-3.9348	0.00257455	0.0270572	-1.84115	SHOX	NM_006883	yes	down
A_33_P3223607	32	57	0	NM_001144026	0.394133	12.3665	3.93346	0.00258031	0.0271082	-1.84344	NDOR1	NM_001144026	yes	up
A_33_P3291636	171	88	0	NM_003426	-0.413024	8.95882	-3.93209	0.00258619	0.0271605	-1.84576	ZNF74	NM_003426	yes	down
A_23_P88580	206	129	0	NM_006465	0.39974	10.7433	3.9303	0.0025939	0.0272128	-1.8488	ARID3B	NM_006465	yes	up
A_33_P3212356	340	73	0	NM_001080515	-0.728906	6.28169	-3.92917	0.00259877	0.0272477	-1.85072	FAM163B	NM_001080515	yes	down
A_33_P3337034	13	81	0	NM_003913	-0.396697	9.50236	-3.92911	0.00259905	0.0272477	-1.85083	PRPF4B	NM_003913	yes	down
A_23_P58390	240	18	0	NM_152400	-0.429315	8.65161	-3.92763	0.00260545	0.0272986	-1.85334	C4orf32	NM_152400	yes	down
A_33_P3268838	284	64	0	NM_030594	-0.461071	7.35203	-3.92719	0.00260735	0.0272986	-1.85408	CPEB1	NM_030594	yes	down
A_24_P102981	89	30	0	NM_006736	0.387268	10.4641	3.92755	0.00260582	0.0272986	-1.85348	DNAJB2	NM_006736	yes	up
A_23_P141917	244	64	0	NM_003331	-0.42641	8.66848	-3.92653	0.00261024	0.0273138	-1.85521	TYK2	NM_003331	yes	down
A_33_P3279820	335	119	0	A_33_P3279820	0.450814	8.27267	3.92516	0.00261622	0.0273365	-1.85755			yes	up
A_23_P82000	362	93	0	NM_003214	0.458343	7.42687	3.92442	0.00261945	0.0273466	-1.85881	TEAD3	NM_003214	yes	up
A_33_P3315243	58	94	0	NM_001164257	0.55312	6.48693	3.92304	0.00262547	0.0273999	-1.86115	C17orf72	NM_001164257	yes	up
A_24_P56363	241	14	0	NM_030925	0.481453	6.53832	3.92202	0.00262994	0.0274274	-1.86289	CAB39L	NM_030925	yes	up
A_33_P3335498	365	73	0	NM_001159296	-0.498975	6.00756	-3.92155	0.00263199	0.0274297	-1.86369	KLF8	NM_001159296	yes	down
A_23_P202594	180	162	0	NM_024834	-0.381898	11.162	-3.92053	0.00263646	0.0274458	-1.86542	MCMBP	NM_024834	yes	down
A_24_P396720	214	6	0	NM_002709	-0.408234	10.0838	-3.92081	0.00263522	0.0274458	-1.86494	PPP1CB	NM_002709	yes	down
A_33_P3283619	218	143	0	NM_001114937	0.425501	12.4446	3.92036	0.0026372	0.0274458	-1.8657	SH2D1A	NM_001114937	yes	up
A_33_P3368049	145	117	0	NM_001242659	-0.482843	6.2194	-3.91992	0.00263913	0.0274487	-1.86645	LOC643988	NM_001242659	yes	down
A_32_P108655	216	41	0	NM_001005353	-1.00375	7.74027	-3.91837	0.00264596	0.0274987	-1.86909	AK4	NM_001005353	yes	down
A_24_P400457	278	161	0	NM_001031672	-0.485551	5.94445	-3.91702	0.00265195	0.0275514	-1.8714	CYB5RL	NM_001031672	yes	down
A_33_P3344201	238	85	0	NM_032375	-0.414241	8.95546	-3.9165	0.00265421	0.0275558	-1.87227	AKT1S1	NM_032375	yes	down
A_23_P73511	94	51	0	NM_001654	-0.406013	9.09176	-3.91232	0.00267279	0.0277294	-1.87939	ARAF	NM_001654	yes	down
A_24_P1919	269	60	0	NM_000267	-0.461523	7.84273	-3.91247	0.00267211	0.0277294	-1.87913	NF1	NM_000267	yes	down
A_33_P3314643	14	126	0	NM_015417	0.439656	8.00852	3.91095	0.0026789	0.0277832	-1.88172	SPEF1	NM_015417	yes	up
A_23_P308032	235	40	0	NM_005387	-0.385414	11.5729	-3.91051	0.00268086	0.0277938	-1.88247	NUP98	NM_005387	yes	down
A_23_P15692	264	23	0	NM_017986	0.513489	6.86421	3.90977	0.0026842	0.0278189	-1.88374	GPR172B	NM_017986	yes	up
A_33_P3227324	121	132	0	NM_017550	0.397282	10.4849	3.90909	0.00268725	0.0278408	-1.8849	MIER2	NM_017550	yes	up
A_33_P3236661	312	119	0	CR599152	-0.461404	8.10747	-3.90795	0.00269232	0.0278644	-1.88682		CR599152	yes	down
A_23_P78980	31	81	0	NM_014256	-0.497292	8.07287	-3.90395	0.00271037	0.0280151	-1.89364	B3GNT3	NM_014256	yes	down
A_33_P3404331	141	9	0	NM_015093	-0.445054	8.7824	-3.90389	0.00271063	0.0280151	-1.89374	TAB2	NM_015093	yes	down
A_33_P3240941	162	57	0	NM_012104	0.454842	7.48952	3.90312	0.00271413	0.0280223	-1.89506	BACE1	NM_012104	yes	up
A_23_P101960	142	145	0	NM_006887	0.376651	11.5252	3.90353	0.00271227	0.0280223	-1.89436	ZFP36L2	NM_006887	yes	up
A_23_P377882	11	132	0	NM_172056	-0.454852	7.88334	-3.90186	0.00271986	0.0280717	-1.89721	KCNH2	NM_172056	yes	down
A_23_P42588	32	42	0	NM_018384	0.381827	12.1161	3.9013	0.00272238	0.0280876	-1.89816	GIMAP5	NM_018384	yes	up
A_33_P3318377	47	79	0	ENST00000398049	0.430024	8.20013	3.89797	0.00273753	0.0282005	-1.90382		ENST00000398049	yes	up
A_33_P3255814	171	66	0	NM_020662	-0.391374	10.1056	-3.89805	0.00273717	0.0282005	-1.90369	MRS2	NM_020662	yes	down
A_33_P3389148	155	121	0	NM_000455	0.399588	11.034	3.89792	0.00273777	0.0282005	-1.90391	STK11	NM_000455	yes	up
A_23_P203173	103	109	0	NM_001558	0.493937	6.04779	3.89631	0.00274513	0.0282644	-1.90665	IL10RA	NM_001558	yes	up
A_24_P291978	96	126	0	NM_052853	-0.459527	7.55484	-3.89519	0.00275029	0.028298	-1.90857	ADCK2	NM_052853	yes	down
A_23_P306105	283	50	0	NM_020474	-0.533633	7.20027	-3.89481	0.00275202	0.0283061	-1.90921	GALNT1	NM_020474	yes	down
A_24_P46953	222	4	0	NM_013257	-0.471063	6.81489	-3.89423	0.00275471	0.0283143	-1.91021	SGK3	NM_013257	yes	down
A_23_P200222	186	151	0	NM_033300	-0.389789	9.78609	-3.89361	0.00275754	0.0283254	-1.91125	LRP8	NM_033300	yes	down
A_33_P3304377	204	64	0	NM_002454	-0.503247	6.46607	-3.89304	0.00276019	0.0283415	-1.91223	MTRR	NM_002454	yes	down
A_23_P36513	335	88	0	NM_001206710	-0.732019	8.11477	-3.8921	0.00276449	0.0283758	-1.91382	PRKAG1	NM_001206710	yes	down
A_23_P357794	95	42	0	NM_022045	-0.458338	8.29409	-3.89153	0.00276713	0.0283932	-1.91479	MTBP	NM_022045	yes	down
A_24_P167970	288	82	0	NM_004608	-0.486873	5.94329	-3.89091	0.00277001	0.0284131	-1.91586	TBX6	NM_004608	yes	down
A_23_P120227	49	102	0	NM_030915	0.478871	6.91641	3.88763	0.00278521	0.02852	-1.92144	LBH	NM_030915	yes	up
A_24_P123720	278	70	0	NM_007214	-0.46029	8.17336	-3.88451	0.00279978	0.0286595	-1.92677	SEC63	NM_007214	yes	down
A_23_P101992	150	84	0	NM_006770	-0.478989	6.25556	-3.88364	0.00280385	0.0286718	-1.92825	MARCO	NM_006770	yes	down
A_23_P259521	165	100	0	NM_018268	-0.465083	8.44817	-3.88364	0.00280386	0.0286718	-1.92825	WDR41	NM_018268	yes	down
A_23_P52176	258	147	0	NM_003431	0.387269	10.0444	3.88393	0.00280249	0.0286718	-1.92775	ZNF124	NM_003431	yes	up
A_33_P3322388	240	96	0	NM_006945	0.405955	9.54892	3.88336	0.00280516	0.0286752	-1.92872	SPRR2D	NM_006945	yes	up
A_33_P3289870	256	58	0	ENST00000512634	0.519551	6.10001	3.88243	0.00280953	0.0287102	-1.93031		ENST00000512634	yes	up
A_23_P94795	43	60	0	NM_003213	-0.497888	6.61214	-3.88195	0.00281178	0.0287234	-1.93113	TEAD4	NM_003213	yes	down
A_24_P103886	73	32	0	NM_004508	-0.392742	10.065	-3.88129	0.00281488	0.0287452	-1.93225	IDI1	NM_004508	yes	down
A_23_P118353	2	98	0	NM_014230	-0.403534	9.85915	-3.87929	0.0028243	0.0288143	-1.93566	SRP68	NM_014230	yes	down
A_32_P104000	169	46	0	NM_173475	0.384196	10.0946	3.8784	0.00282849	0.028835	-1.93718	DCUN1D3	NM_173475	yes	up
A_33_P3283136	231	34	0	NM_032842	0.393166	10.3197	3.87858	0.00282767	0.028835	-1.93688	TMEM209	NM_032842	yes	up
A_23_P157215	299	41	0	NM_014038	-0.379699	12.0796	-3.87745	0.00283303	0.0288594	-1.93881	BZW2	NM_014038	yes	down
A_23_P107855	102	68	0	NM_032836	0.43663	7.97091	3.87688	0.00283571	0.0288594	-1.93978	FIZ1	NM_032836	yes	up
A_23_P323563	82	131	0	NM_022835	0.381758	10.371	3.87694	0.00283541	0.0288594	-1.93967	PLEKHG2	NM_022835	yes	up
A_23_P41066	365	14	0	NM_170713	-0.387384	11.4307	-3.87765	0.00283204	0.0288594	-1.93846	RASSF1	NM_170713	yes	down
A_23_P213385	354	74	0	NM_006317	0.427902	8.18818	3.87517	0.00284383	0.0289144	-1.94269	BASP1	NM_006317	yes	up
A_23_P47282	116	10	0	NM_021978	-0.440145	8.11372	-3.87513	0.00284401	0.0289144	-1.94276	ST14	NM_021978	yes	down
A_24_P166645	70	97	0	NM_014374	0.376726	12.1875	3.87431	0.00284792	0.0289444	-1.94416	REPIN1	NM_014374	yes	up
A_23_P145935	168	59	0	NM_004445	0.398547	12.814	3.87312	0.00285359	0.0289725	-1.94619	EPHB6	NM_004445	yes	up
A_23_P146050	364	50	0	NM_024699	-0.409438	10.0671	-3.87312	0.00285358	0.0289725	-1.94618	ZFAND1	NM_024699	yes	down
A_32_P149174	239	148	0	NM_001008739	0.395508	10.0174	3.87238	0.00285714	0.0289987	-1.94746	C6orf226	NM_001008739	yes	up
A_24_P211151	98	69	0	NM_020158	-0.400491	9.46093	-3.87149	0.00286139	0.029032	-1.94897	EXOSC5	NM_020158	yes	down
A_23_P82108	71	16	0	NM_020861	-0.453522	8.32312	-3.87105	0.0028635	0.0290435	-1.94972	ZBTB2	NM_020861	yes	down
A_23_P79108	175	23	0	NM_138813	-0.46483	6.98368	-3.87083	0.00286453	0.0290441	-1.95009	ATP8B3	NM_138813	yes	down
A_33_P3345608	127	164	0	NM_001202438	-0.448844	7.62992	-3.87005	0.00286829	0.0290625	-1.95143	C10orf137	NM_001202438	yes	down
A_33_P3224206	102	9	0	XM_001719118	-0.502404	5.90006	-3.86889	0.00287385	0.029109	-1.9534	LOC100130800	XM_001719118	yes	down
A_33_P3256347	53	116	0	NM_012459	0.476784	13.8645	3.86841	0.00287617	0.0291227	-1.95423	TIMM8B	NM_012459	yes	up
A_24_P110799	243	39	0	NM_002340	0.374047	10.9157	3.8679	0.00287862	0.0291376	-1.9551	LSS	NM_002340	yes	up
A_23_P369746	52	5	0	AF161372	0.492263	7.24284	3.86735	0.00288128	0.0291448	-1.95604		AF161372	yes	up
A_33_P3301709	38	33	0	NM_001098722	-0.478544	6.03504	-3.86749	0.00288058	0.0291448	-1.95579	GNG4	NM_001098722	yes	down
A_33_P3331346	87	32	0	NM_173547	-0.393998	11.7857	-3.86682	0.00288384	0.0291609	-1.95695	TRIM65	NM_173547	yes	down
A_23_P259506	204	80	0	NM_032412	0.398369	11.4128	3.86619	0.00288688	0.0291719	-1.95802	C5orf32	NM_032412	yes	up
A_32_P70135	271	114	0	NM_025138	-0.38464	11.2615	-3.86547	0.00289035	0.0291873	-1.95925	C13orf23	NM_025138	yes	down
A_33_P3280213	209	60	0	NM_001127695	-0.381482	10.1362	-3.86556	0.00288992	0.0291873	-1.95909	CTSA	NM_001127695	yes	down
A_23_P379794	301	137	0	NM_178517	-0.445739	7.60178	-3.86486	0.00289331	0.0292073	-1.96029	PIGW	NM_178517	yes	down
[truncated: 14,734 more rows]

## Sheet: sig diff
ProbeName	Row	Col	ControlType	SystematicName	logFC	AveExpr	t	P.Value	adj.P.Val	B	GeneSymbol	PrimaryAccession	sig	dir
A_23_P117602	96	76	0	NM_004131	3.34287	10.5884	33.2907	6.07823e-12	9.09638e-08	16.0518	GZMB	NM_004131	yes	up
A_33_P3294509	223	4	0	NM_000610	-2.83481	9.56456	-27.0389	5.21455e-11	5.20256e-07	14.7152	CD44	NM_000610	yes	down
A_33_P3220837	145	31	0	NM_005461	2.51818	13.5263	24.7741	1.28349e-10	9.60402e-07	14.0863	MAFB	NM_005461	yes	up
A_32_P8221	35	81	0	NM_000845	2.21511	8.86205	20.9864	7.03581e-10	2.10589e-06	12.7966	GRM8	NM_000845	yes	up
A_33_P3257678	62	144	0	NM_001005464	2.16122	14.2545	20.4135	9.33469e-10	2.3283e-06	12.5703	HIST2H3A	NM_001005464	yes	up
A_23_P315602	148	69	0	NM_016300	2.40094	7.14015	20.1305	1.07641e-09	2.47832e-06	12.455	ARPP21	NM_016300	yes	up
A_24_P120934	269	49	0	NM_006705	2.336	7.23882	19.725	1.32467e-09	2.83204e-06	12.2856	GADD45G	NM_006705	yes	up
A_33_P3743432	171	95	0	AY746433	2.41953	8.05605	19.1662	1.77521e-09	3.54225e-06	12.0439	DEFA8P	AY746433	yes	up
A_33_P3423420	188	128	0	NM_024702	2.21955	7.3659	18.8549	2.09705e-09	3.92292e-06	11.9048	ZNF750	NM_024702	yes	up
A_33_P3289121	177	82	0	NM_032411	2.11048	8.16378	18.3546	2.75609e-09	4.69244e-06	11.6746	C2orf40	NM_032411	yes	up
A_23_P41804	46	116	0	NM_033120	1.9279	11.1175	18.312	2.82195e-09	4.69244e-06	11.6545	NKD2	NM_033120	yes	up
A_33_P3278649	286	49	0	NM_203468	2.08142	7.49248	17.9133	3.52814e-09	5.28004e-06	11.4642	ENTPD2	NM_203468	yes	up
A_24_P181254	305	92	0	NM_006418	-1.75223	12.9804	-17.6742	4.04306e-09	5.76251e-06	11.3472	OLFM4	NM_006418	yes	down
A_23_P431268	306	81	0	NM_014935	-1.74946	9.87617	-17.0612	5.77965e-09	7.86322e-06	11.0374	PLEKHA6	NM_014935	yes	down
A_33_P3367396	41	51	0	NM_207468	1.87568	9.04766	16.3573	8.8443e-09	1.15095e-05	10.663	FAM177B	NM_207468	yes	up
A_23_P30813	118	140	0	NM_003541	1.57295	12.2962	16.1604	9.99216e-09	1.18495e-05	10.5546	HIST1H4K	NM_003541	yes	up
A_33_P3215422	152	25	0	NM_005583	-1.66157	9.1288	-16.1129	1.02932e-08	1.18495e-05	10.5281	LYL1	NM_005583	yes	down
A_23_P500614	216	31	0	NM_001243	-1.57027	9.87215	-15.8034	1.25123e-08	1.38706e-05	10.3535	TNFRSF8	NM_001243	yes	down
A_23_P47034	329	126	0	NM_002729	-1.60726	9.40959	-15.7273	1.31341e-08	1.40399e-05	10.3099	HHEX	NM_002729	yes	down
A_32_P221799	69	109	0	NM_003514	1.53975	12.6222	15.6359	1.39267e-08	1.43738e-05	10.2572	HIST1H2AM	NM_003514	yes	up
A_23_P94501	111	51	0	NM_000700	1.65348	8.51946	15.2278	1.81631e-08	1.74683e-05	10.017	ANXA1	NM_000700	yes	up
A_23_P399001	360	72	0	NM_016463	-1.654	8.37041	-15.139	1.92594e-08	1.74683e-05	9.96373	CXXC5	NM_016463	yes	down
A_23_P30805	335	74	0	NM_021968	1.52383	12.9102	15.2757	1.75999e-08	1.74683e-05	10.0456	HIST1H4J	NM_021968	yes	up
A_23_P205164	244	157	0	NM_006237	-1.47854	10.8602	-15.1774	1.87771e-08	1.74683e-05	9.9868	POU4F1	NM_006237	yes	down
A_23_P86283	165	94	0	NM_006762	-1.50378	11.0072	-14.8124	2.39615e-08	2.04912e-05	9.76429	LAPTM5	NM_006762	yes	down
A_33_P3404989	5	151	0	NM_003536	1.65811	8.54866	14.6023	2.7643e-08	2.23617e-05	9.63309	HIST1H3H	NM_003536	yes	up
A_23_P500741	6	59	0	NM_005187	-1.59534	8.29767	-14.4478	3.07424e-08	2.39056e-05	9.53518	CBFA2T3	NM_005187	yes	down
A_23_P116614	104	121	0	NM_001014811	-1.66322	7.51326	-14.3217	3.3552e-08	2.39056e-05	9.45439	ME3	NM_001014811	yes	down
A_23_P42004	78	156	0	NM_033125	1.42869	11.6348	14.2986	3.40974e-08	2.39056e-05	9.43947	SLC22A16	NM_033125	yes	up
A_23_P2283	233	3	0	NM_013251	-1.38999	11.0485	-14.3808	3.2201e-08	2.39056e-05	9.49238	TAC3	NM_013251	yes	down
A_33_P3337272	333	54	0	NM_001004354	1.53275	8.47665	14.199	3.65603e-08	2.48701e-05	9.37486	NRARP	NM_001004354	yes	up
A_23_P110837	126	81	0	NM_016358	1.41347	9.79613	14.0982	3.92515e-08	2.61075e-05	9.30894	IRX4	NM_016358	yes	up
A_23_P501007	38	83	0	NM_001039348	-1.37048	13.0573	-13.7875	4.89995e-08	3.12044e-05	9.10223	EFEMP1	NM_001039348	yes	down
A_33_P3309551	342	74	0	NM_002839	-1.33535	10.9947	-13.8162	4.79971e-08	3.12044e-05	9.12154	PTPRD	NM_002839	yes	down
A_23_P36985	268	37	0	NM_002590	-1.68278	7.65441	-13.7128	5.17166e-08	3.22485e-05	9.05175	PCDH8	NM_002590	yes	down
A_23_P406341	81	35	0	NM_001001936	1.65076	7.83586	13.6649	5.35467e-08	3.27083e-05	9.01919	AFAP1L2	NM_001001936	yes	up
A_23_P146444	66	34	0	NM_003389	-1.53628	7.97335	-13.5853	5.67458e-08	3.33031e-05	8.96479	CORO2A	NM_003389	yes	down
A_32_P208120	258	141	0	NM_153498	1.40473	8.96314	13.4763	6.14687e-08	3.47136e-05	8.8897	CAMK1D	NM_153498	yes	up
A_23_P375165	154	41	0	NM_207459	-1.28808	11.1839	-13.2438	7.30419e-08	3.97494e-05	8.72717	TEX19	NM_207459	yes	down
A_33_P3391175	322	78	0	AK126356	-1.98316	7.63648	-13.1104	8.07413e-08	4.16667e-05	8.63242	FLJ44385	AK126356	yes	down
A_23_P80040	356	34	0	NM_006404	-1.6762	6.64708	-13.1205	8.01289e-08	4.16667e-05	8.63963	PROCR	NM_006404	yes	down
A_23_P328259	66	30	0	NM_033393	-1.50511	7.70037	-13.0497	8.45376e-08	4.21716e-05	8.58891	FHDC1	NM_033393	yes	down
A_23_P88404	190	78	0	NM_003239	1.39466	8.76972	13.0101	8.71181e-08	4.27464e-05	8.56041	TGFB3	NM_003239	yes	up
A_33_P3662685	219	14	0	AY746434	1.57955	6.57624	12.8835	9.59545e-08	4.42093e-05	8.46869	DEFA9P	AY746434	yes	up
A_33_P3336273	365	71	0	NM_014903	-1.55685	6.88274	-12.9294	9.26369e-08	4.42093e-05	8.50212	NAV3	NM_014903	yes	down
A_33_P3281985	188	139	0	NM_001006658	1.30463	13.4498	12.8563	9.79781e-08	4.44331e-05	8.44885	CR2	NM_001006658	yes	up
A_33_P3287158	110	52	0	NM_020742	1.54687	7.72124	12.7758	1.0424e-07	4.65671e-05	8.3899	NLGN4X	NM_020742	yes	up
A_23_P17593	310	97	0	NM_001794	-1.40714	8.05429	-12.6168	1.17939e-07	4.7703e-05	8.27216	CDH4	NM_001794	yes	down
A_24_P914940	84	80	0	NM_001145784	-1.38865	9.29727	-12.6635	1.1372e-07	4.7703e-05	8.30693	MEF2BNB	NM_001145784	yes	down
A_23_P433785	309	59	0	NM_002561	-1.25946	11.0965	-12.6265	1.17055e-07	4.7703e-05	8.27933	P2RX5	NM_002561	yes	down
A_23_P359540	282	1	0	NM_003540	1.31677	11.3322	12.53	1.26234e-07	5.03776e-05	8.20719	HIST1H4F	NM_003540	yes	up
A_33_P3378880	226	15	0	ENST00000377803	1.2548	11.815	12.4665	1.32715e-07	5.0927e-05	8.15928		ENST00000377803	yes	up
A_23_P166633	301	107	0	NM_002213	1.47024	7.63574	12.48	1.3131e-07	5.0927e-05	8.16947	ITGB5	NM_002213	yes	up
A_32_P117354	19	119	0	NM_014988	-1.24822	11.4431	-12.4767	1.31649e-07	5.0927e-05	8.167	LIMCH1	NM_014988	yes	down
A_23_P215720	32	125	0	NM_000492	1.20601	10.5512	12.3914	1.40839e-07	5.336e-05	8.10236	CFTR	NM_000492	yes	up
A_33_P3229122	83	6	0	NM_003522	1.19329	11.7569	12.3555	1.44912e-07	5.42171e-05	8.07502	HIST1H2BF	NM_003522	yes	up
A_23_P48109	233	136	0	NM_016533	-1.34819	9.17407	-12.3335	1.47473e-07	5.4494e-05	8.05821	NINJ2	NM_016533	yes	down
A_32_P205944	247	108	0	NM_005054	1.23301	13.1091	12.2834	1.53486e-07	5.60242e-05	8.01984	RGPD5	NM_005054	yes	up
A_23_P79069	384	5	0	NM_022904	1.21449	10.8813	12.2371	1.59288e-07	5.74415e-05	7.98419	RASAL3	NM_022904	yes	up
A_33_P3351495	295	54	0	BI833485	-1.4808	7.13017	-12.1134	1.75984e-07	6.27069e-05	7.88827		BI833485	yes	down
A_23_P59045	152	20	0	NM_021052	1.18754	12.5139	12.0636	1.83242e-07	6.45248e-05	7.84932	HIST1H2AE	NM_021052	yes	up
A_23_P89155	339	75	0	NM_001258	-1.18151	10.2706	-11.9881	1.94854e-07	6.74369e-05	7.79004	CDK3	NM_001258	yes	down
A_33_P3317168	299	79	0	NM_139053	-1.31418	8.46116	-11.9721	1.97431e-07	6.74369e-05	7.77736	EPS8L3	NM_139053	yes	down
A_24_P385732	255	71	0	NM_152672	1.56431	6.81335	11.9458	2.01718e-07	6.74369e-05	7.75661	OSTalpha	NM_152672	yes	up
A_23_P252541	335	93	0	NM_177403	-1.53954	6.78796	-11.943	2.02181e-07	6.74369e-05	7.7544	RAB7B	NM_177403	yes	down
A_33_P3379076	57	146	0	ENST00000506335	1.31776	9.0449	11.8994	2.09554e-07	6.89249e-05	7.71978		ENST00000506335	yes	up
A_32_P153071	131	79	0	NM_003382	1.17513	9.90355	11.8497	2.18305e-07	7.10228e-05	7.68021	VIPR2	NM_003382	yes	up
A_33_P3381870	345	51	0	NM_001978	-1.31527	7.788	-11.558	2.78467e-07	8.68209e-05	7.44413	EPB49	NM_001978	yes	down
A_23_P95640	375	25	0	NM_001007544	-1.53662	6.98491	-11.3908	3.20901e-07	9.7019e-05	7.30606	C1orf186	NM_001007544	yes	down
A_23_P69586	366	114	0	NM_005245	1.15157	10.0122	11.3929	3.20334e-07	9.7019e-05	7.30778	FAT1	NM_005245	yes	up
A_23_P34066	168	111	0	NM_002186	-1.19082	9.08678	-11.371	3.26394e-07	9.73085e-05	7.28951	IL9R	NM_002186	yes	down
A_23_P210176	295	147	0	NM_000210	-1.19823	10.3885	-11.359	3.29751e-07	9.73085e-05	7.27953	ITGA6	NM_000210	yes	down
A_33_P3363799	114	5	0	NM_001242607	1.24951	8.45572	11.3524	3.31612e-07	9.73085e-05	7.27404	NCAM1	NM_001242607	yes	up
A_33_P3629678	135	117	0	NM_000093	-1.18145	9.2965	-11.3271	3.38891e-07	9.80947e-05	7.25286	COL5A1	NM_000093	yes	down
A_33_P3302632	108	45	0	NM_003523	1.12579	9.8797	11.3204	3.40846e-07	9.80947e-05	7.24725	HIST1H2BE	NM_003523	yes	up
A_23_P215111	71	93	0	NM_020632	1.29612	8.88584	11.2577	3.59753e-07	0.00010255	7.19454	ATP6V0A4	NM_020632	yes	up
A_24_P320526	377	76	0	NM_024294	-1.13482	9.51761	-11.2251	3.70027e-07	0.000104357	7.16702	C6orf106	NM_024294	yes	down
A_24_P159434	310	155	0	NM_007261	2.86414	7.88104	11.2065	3.76038e-07	0.000104357	7.15127	CD300A	NM_007261	yes	up
A_23_P68240	314	83	0	NM_207328	-1.562	9.05772	-11.2039	3.76884e-07	0.000104357	7.14907	GPAT2	NM_207328	yes	down
A_23_P431179	56	104	0	NM_003538	1.15872	9.85661	11.1622	3.90762e-07	0.000104357	7.11371	HIST1H4A	NM_003538	yes	up
A_23_P416112	197	24	0	NM_152617	-1.18217	8.89889	-11.1589	3.91898e-07	0.000104357	7.11087	RNF168	NM_152617	yes	down
A_24_P140608	320	83	0	NM_001945	1.07849	11.4507	11.069	4.23841e-07	0.000111281	7.03415	HBEGF	NM_001945	yes	up
A_33_P3242174	335	103	0	NM_206895	1.29823	14.0286	10.9313	4.78468e-07	0.000116431	6.91526	C2orf82	NM_206895	yes	up
A_33_P3480395	355	159	0	AK055463	-1.1882	8.58982	-10.9419	4.74009e-07	0.000116431	6.92445	FLJ30901	AK055463	yes	down
A_33_P3299140	315	83	0	ENST00000372089	-1.18514	8.79368	-10.9528	4.69448e-07	0.000116431	6.93394	GTF3C5	ENST00000372089	yes	down
A_33_P3307297	182	117	0	XM_001718042	1.2894	7.45929	10.982	4.57518e-07	0.000116431	6.9592	LOC100130503	XM_001718042	yes	up
A_23_P389897	43	104	0	NM_002507	1.37458	6.28535	10.9635	4.65051e-07	0.000116431	6.94317	NGFR	NM_002507	yes	up
A_33_P3325606	342	76	0	NM_001242575	-1.48816	6.34017	-10.9034	4.90442e-07	0.000118382	6.89098	LOC100130451	NM_001242575	yes	down
A_23_P119196	17	55	0	NM_016270	1.20334	8.21184	10.8341	5.21605e-07	0.000122065	6.83044	KLF2	NM_016270	yes	up
A_23_P363316	246	143	0	NM_002147	-1.37038	7.16996	-10.7905	5.42327e-07	0.000124865	6.79212	HOXB5	NM_002147	yes	down
A_23_P43412	11	52	0	NM_018437	-1.26244	7.8385	-10.757	5.58836e-07	0.000126716	6.76261	HEMGN	NM_018437	yes	down
A_23_P423457	152	148	0	NM_178276	-1.05636	10.2426	-10.7332	5.70903e-07	0.000128327	6.74158	SERINC5	NM_178276	yes	down
A_33_P3315704	256	87	0	A_33_P3315704	-1.2041	7.90012	-10.6659	6.06559e-07	0.000134481	6.68189			yes	down
A_23_P63655	201	85	0	NM_005174	-1.049	12.2567	-10.6273	6.28158e-07	0.000137236	6.64739	ATP5C1	NM_005174	yes	down
A_23_P19754	16	95	0	NM_016352	1.22117	7.82409	10.5729	6.59943e-07	0.000141316	6.59869	CPA4	NM_016352	yes	up
A_24_P85942	16	37	0	NM_181453	1.05558	13.18	10.5712	6.60996e-07	0.000141316	6.59712	GCC2	NM_181453	yes	up
A_33_P3305835	66	26	0	NM_007128	-1.08494	10.521	-10.5737	6.59445e-07	0.000141316	6.59943	VPREB1	NM_007128	yes	down
A_24_P631848	270	43	0	BC036435	1.19639	7.84385	10.5481	6.75048e-07	0.000143297	6.57635	LOC100132147	BC036435	yes	up
A_24_P12413	39	93	0	NM_012288	-1.05803	10.0007	-10.5399	6.80111e-07	0.000143355	6.56897	TRAM2	NM_012288	yes	down
A_23_P69310	308	85	0	NM_003965	-1.12197	9.03677	-10.4947	7.08804e-07	0.000148358	6.52815	CCRL2	NM_003965	yes	down
A_33_P3386671	173	76	0	NM_005060	-1.50295	9.6831	-10.3866	7.82883e-07	0.000160496	6.42984	RORC	NM_005060	yes	down
A_23_P35230	158	57	0	NM_172350	-1.04183	9.75057	-10.3073	8.42615e-07	0.00017098	6.35703	CD46	NM_172350	yes	down
A_23_P119353	248	83	0	NM_017805	-1.0495	9.40935	-10.2904	8.55971e-07	0.00017098	6.34145	RASIP1	NM_017805	yes	down
A_33_P3319760	49	70	0	NM_003564	-1.00561	11.4549	-10.2892	8.56872e-07	0.00017098	6.3404	TAGLN2	NM_003564	yes	down
A_23_P157117	208	9	0	NM_182898	1.33335	6.48457	10.238	8.98867e-07	0.000175843	6.29296	CREB5	NM_182898	yes	up
A_24_P567298	234	118	0	NM_004909	1.07057	13.3504	10.1913	9.39032e-07	0.000182508	6.24959	CSAG2	NM_004909	yes	up
A_24_P414999	258	4	0	NM_018407	-1.07289	11.2207	-10.1288	9.95944e-07	0.000187482	6.19117	LAPTM4B	NM_018407	yes	down
A_23_P371039	366	58	0	NM_002531	-1.14314	8.14362	-10.133	9.91958e-07	0.000187482	6.19515	NTSR1	NM_002531	yes	down
A_24_P931443	126	64	0	NM_003485	-1.41087	7.18514	-10.1017	1.02178e-06	0.000189957	6.16572	GPR68	NM_003485	yes	down
A_24_P11061	25	132	0	NM_153478	1.09917	14.442	10.0477	1.0754e-06	0.000197472	6.11488	CSAG1	NM_153478	yes	up
A_23_P428184	73	101	0	NM_021065	1.0472	13.8066	10.0503	1.07275e-06	0.000197472	6.11734	HIST1H2AD	NM_021065	yes	up
A_23_P207336	373	76	0	NM_002722	-1.1994	7.29541	-9.95087	1.17941e-06	0.000211383	6.02301	PPY	NM_002722	yes	down
A_24_P101651	296	48	0	ENST00000361201	1.0811	13.869	9.86208	1.28445e-06	0.000224824	5.93801		ENST00000361201	yes	up
A_23_P85800	280	85	0	NM_001803	-1.0604	11.9216	-9.84626	1.30422e-06	0.000226957	5.92278	CD52	NM_001803	yes	down
A_23_P143981	137	80	0	NM_001004019	-0.998249	9.43272	-9.83738	1.31546e-06	0.00022759	5.91422	FBLN2	NM_001004019	yes	down
A_33_P3233871	136	15	0	NM_000505	-1.14215	7.47602	-9.79763	1.36706e-06	0.000233815	5.87584	F12	NM_000505	yes	down
A_23_P59069	232	29	0	NM_003527	1.00468	13.6902	9.77345	1.39952e-06	0.000236661	5.85242	HIST1H2BO	NM_003527	yes	up
A_33_P3228600	139	130	0	NM_001127442	1.09159	8.09466	9.7426	1.44218e-06	0.00024115	5.82245	CPA5	NM_001127442	yes	up
A_23_P111054	307	63	0	NM_021062	0.957088	12.5531	9.74816	1.43438e-06	0.00024115	5.82786	HIST1H2BB	NM_021062	yes	up
A_23_P383009	205	22	0	NM_000599	1.25272	6.65187	9.70997	1.48881e-06	0.000246875	5.79066	IGFBP5	NM_000599	yes	up
A_23_P2705	51	157	0	NM_005767	1.28906	8.17919	9.70241	1.49986e-06	0.000246875	5.78328	LPAR6	NM_005767	yes	up
A_24_P406986	300	153	0	NM_199329	-1.02038	9.11147	-9.68133	1.5311e-06	0.000250423	5.76268	SLC43A3	NM_199329	yes	down
A_33_P3333054	7	48	0	NM_001099744	-1.18515	6.38936	-9.65674	1.56846e-06	0.00025376	5.73858	SYBU	NM_001099744	yes	down
A_23_P27315	8	160	0	NM_032048	-1.07331	8.40947	-9.63977	1.59481e-06	0.000255264	5.72192	EMILIN2	NM_032048	yes	down
A_33_P3312049	254	114	0	ENST00000515150	-1.51354	6.33862	-9.56577	1.7155e-06	0.000255268	5.64895		ENST00000515150	yes	down
A_33_P3263747	153	88	0	A_33_P3263747	-1.0038	9.88725	-9.60147	1.65608e-06	0.000255268	5.68422			yes	down
A_24_P807031	347	23	0	NM_001017971	1.01729	11.587	9.60215	1.65498e-06	0.000255268	5.68489	ATP6AP1L	NM_001017971	yes	up
A_32_P168349	87	78	0	NM_138277	-1.07063	8.06472	-9.59563	1.66564e-06	0.000255268	5.67846	C6orf25	NM_138277	yes	down
A_23_P140384	97	11	0	NM_001911	1.05819	14.1667	9.58505	1.68313e-06	0.000255268	5.66801	CTSG	NM_001911	yes	up
A_23_P32805	17	61	0	NM_017551	1.19574	6.70918	9.60357	1.65266e-06	0.000255268	5.68629	GRID1	NM_017551	yes	up
A_33_P3401243	129	62	0	NM_015441	1.30545	7.65005	9.56149	1.72277e-06	0.000255268	5.64472	OLFML2B	NM_015441	yes	up
A_23_P384044	151	46	0	NM_152495	1.10435	8.2551	9.54621	1.74904e-06	0.00025662	5.62957	CNIH3	NM_152495	yes	up
A_23_P14105	377	9	0	NM_001268	0.970117	9.41305	9.54792	1.74607e-06	0.00025662	5.63127	RCBTB2	NM_001268	yes	up
A_23_P434473	230	20	0	NM_178862	-0.957806	9.63621	-9.53776	1.76373e-06	0.000257513	5.62119	STT3B	NM_178862	yes	down
A_23_P70127	28	64	0	NM_017510	-1.25728	9.46098	-9.51931	1.79632e-06	0.000258489	5.60286	TMED9	NM_017510	yes	down
A_33_P3418194	116	107	0	NM_023946	0.968487	12.1021	9.46015	1.90525e-06	0.000268991	5.54388	LYNX1	NM_023946	yes	up
A_33_P3421867	97	161	0	ENST00000373401	-0.935419	10.049	-9.46268	1.90045e-06	0.000268991	5.54641	MDGA1	ENST00000373401	yes	down
A_33_P3224858	174	66	0	NM_001135652	-0.991301	8.85794	-9.44224	1.93964e-06	0.00027256	5.52595	EIF2AK2	NM_001135652	yes	down
A_33_P3296442	106	162	0	A_33_P3296442	-0.948732	10.4457	-9.43003	1.96345e-06	0.000274617	5.51372			yes	down
A_23_P38427	353	15	0	NM_032932	-0.985787	9.06543	-9.38569	2.05268e-06	0.000283128	5.46915	RAB11FIP4	NM_032932	yes	down
A_33_P3238215	25	64	0	NM_014900	-1.08309	7.87284	-9.37289	2.07924e-06	0.000285476	5.45625	COBLL1	NM_014900	yes	down
A_23_P309381	1	42	0	NM_001040874	1.0173	9.13282	9.3412	2.14665e-06	0.000293385	5.42424	HIST2H2AA4	NM_001040874	yes	up
A_23_P139418	127	148	0	NM_198516	0.953287	10.8094	9.31461	2.20503e-06	0.000297291	5.3973	GALNTL4	NM_198516	yes	up
A_33_P3282489	119	100	0	NM_001097634	-0.966779	9.48232	-9.31878	2.19576e-06	0.000297291	5.40153	GCNT1	NM_001097634	yes	down
A_23_P100963	11	12	0	NM_182538	-0.94398	11.206	-9.28987	2.26091e-06	0.000302104	5.37217	SPNS3	NM_182538	yes	down
A_23_P166459	167	97	0	NM_002305	-1.03241	8.57381	-9.25906	2.33265e-06	0.000310304	5.34079	LGALS1	NM_002305	yes	down
A_33_P3414017	35	137	0	A_33_P3414017	0.896981	11.3186	9.23573	2.3886e-06	0.000314948	5.31697			yes	up
A_33_P3404749	363	78	0	NM_001103184	-1.084	7.28436	-9.19922	2.47914e-06	0.000322622	5.27958	FMN1	NM_001103184	yes	down
A_23_P4400	359	107	0	NM_033059	-0.89024	10.8854	-9.1858	2.51334e-06	0.000325657	5.2658	KRTAP4-11	NM_033059	yes	down
A_23_P88678	127	99	0	NM_152335	-1.46828	7.0024	-9.18078	2.52626e-06	0.00032592	5.26065	C15orf27	NM_152335	yes	down
A_23_P155057	364	14	0	NM_013385	-1.10893	7.05656	-9.15707	2.5883e-06	0.000330206	5.23624	CYTH4	NM_013385	yes	down
A_23_P363174	94	130	0	NM_003511	0.912795	9.82598	9.15546	2.59258e-06	0.000330206	5.23458	HIST1H2AL	NM_003511	yes	up
A_24_P355967	250	130	0	NM_000621	1.22371	6.41795	9.14947	2.60853e-06	0.000330831	5.22841	HTR2A	NM_000621	yes	up
A_24_P57367	197	56	0	NM_000687	-0.911678	11.2145	-9.14187	2.62893e-06	0.00033201	5.22057	AHCY	NM_000687	yes	down
A_23_P143713	285	50	0	NM_021822	-0.996667	8.81888	-9.13574	2.64553e-06	0.000332704	5.21424	APOBEC3G	NM_021822	yes	down
A_33_P3392092	14	128	0	NM_001099733	-1.06802	7.28046	-9.05027	2.88898e-06	0.000357314	5.12562	ADCYAP1	NM_001099733	yes	down
A_23_P45999	231	26	0	NM_012168	1.02194	8.20174	9.04291	2.91103e-06	0.00035856	5.11796	FBXO2	NM_012168	yes	up
A_23_P138524	220	104	0	NM_198148	-1.01127	7.91391	-8.97237	3.13214e-06	0.000382645	5.04418	CPXM2	NM_198148	yes	down
A_32_P776626	299	127	0	NM_001024457	0.889196	10.0613	8.96674	3.15055e-06	0.000383329	5.03827	RGPD1	NM_001024457	yes	up
A_23_P170733	65	155	0	NM_058172	-1.02065	9.91791	-8.94442	3.22469e-06	0.000389187	5.01482	ANTXR2	NM_058172	yes	down
A_23_P4696	20	124	0	NM_001040664	-0.917025	9.23146	-8.93495	3.25675e-06	0.000391477	5.00484	PPAN-P2RY11	NM_001040664	yes	down
A_23_P126836	255	7	0	NM_003326	1.11764	6.7015	8.91718	3.31778e-06	0.000397218	4.98611	TNFSF4	NM_003326	yes	up
A_33_P3353502	106	129	0	NM_182797	-1.02661	7.60242	-8.90157	3.37244e-06	0.000400558	4.96963	PLCB4	NM_182797	yes	down
A_23_P8013	132	107	0	NM_003519	0.935671	14.2064	8.86459	3.50587e-06	0.000409899	4.93047	HIST1H2BL	NM_003519	yes	up
A_23_P102731	4	70	0	NM_175839	0.859258	10.7067	8.86083	3.51976e-06	0.000409922	4.92648	SMOX	NM_175839	yes	up
A_23_P117582	90	22	0	NM_130469	-1.05848	7.9826	-8.81605	3.68975e-06	0.000423134	4.87885	JDP2	NM_130469	yes	down
A_33_P3358037	295	85	0	A_33_P3358037	0.853206	11.0691	8.79467	3.77406e-06	0.000431151	4.85603			yes	up
A_32_P60065	170	73	0	NM_004101	-1.04099	7.7486	-8.78821	3.79992e-06	0.000432454	4.84913	F2RL2	NM_004101	yes	down
A_23_P122443	317	161	0	NM_005319	1.06798	14.1593	8.7724	3.86407e-06	0.000437459	4.83222	HIST1H1C	NM_005319	yes	up
A_23_P216340	8	127	0	NM_001045556	-0.978087	9.0314	-8.77019	3.87313e-06	0.000437459	4.82985	SLA	NM_001045556	yes	down
A_33_P3290394	311	134	0	NM_000206	0.941978	12.6337	8.76609	3.88998e-06	0.000437711	4.82546	IL2RG	NM_000206	yes	up
A_33_P3223678	271	40	0	NM_014564	1.00616	11.5082	8.76144	3.90922e-06	0.000438228	4.82048	LHX3	NM_014564	yes	up
A_33_P3219090	179	72	0	NM_005542	-0.870654	12.6452	-8.73541	4.01878e-06	0.00044716	4.79254	INSIG1	NM_005542	yes	down
A_24_P33895	251	28	0	NM_001040619	-0.994155	7.79328	-8.72141	4.07907e-06	0.000447219	4.77749	ATF3	NM_001040619	yes	down
A_32_P203528	90	119	0	NM_001105578	0.924759	8.80239	8.72706	4.05464e-06	0.000447219	4.78356	SYCE2	NM_001105578	yes	up
A_33_P3333317	285	113	0	NM_001008211	1.05397	7.30745	8.71645	4.10066e-06	0.000447944	4.77215	OPTN	NM_001008211	yes	up
A_24_P96961	42	55	0	NM_025106	0.871993	12.9537	8.67746	4.27483e-06	0.000465273	4.73008	SPSB1	NM_025106	yes	up
A_24_P355944	221	55	0	NM_004093	1.1856	7.67947	8.66628	4.3262e-06	0.000467464	4.718	EFNB2	NM_004093	yes	up
A_23_P128993	331	79	0	NM_033423	1.05318	7.09302	8.66934	4.31207e-06	0.000467464	4.72131	GZMH	NM_033423	yes	up
A_23_P202520	255	28	0	NM_001003408	0.877138	9.75766	8.6477	4.41314e-06	0.000474276	4.69787	ABLIM1	NM_001003408	yes	up
A_33_P3396562	321	84	0	XM_003119181	-1.16912	6.72309	-8.62075	4.54257e-06	0.000482141	4.66861	LOC642414	XM_003119181	yes	down
A_33_P3718269	288	39	0	ENST00000517927	-1.03945	6.9195	-8.58253	4.73326e-06	0.000500605	4.62699		ENST00000517927	yes	down
A_33_P3396951	128	126	0	NM_004331	-0.949305	9.8446	-8.56809	4.80753e-06	0.000501134	4.61122	BNIP3L	NM_004331	yes	down
A_23_P321452	198	143	0	NM_173791	-0.905713	10.0877	-8.54691	4.91878e-06	0.000508107	4.58805	PDZD8	NM_173791	yes	down
A_23_P404667	289	12	0	NM_001197	0.855916	9.674	8.52584	5.03225e-06	0.000515823	4.56494	BIK	NM_001197	yes	up
A_32_P194962	118	64	0	AA627135	0.866136	9.66518	8.5092	5.12382e-06	0.000519868	4.54667		AA627135	yes	up
A_32_P48825	131	135	0	NM_080747	-0.845371	10.3668	-8.5127	5.10441e-06	0.000519868	4.55051	KRT72	NM_080747	yes	down
A_23_P168610	119	80	0	NM_014399	-0.978129	7.66098	-8.50976	5.12076e-06	0.000519868	4.54727	TSPAN13	NM_014399	yes	down
A_33_P3369716	70	101	0	ENST00000360485	-1.00865	7.2029	-8.49586	5.19862e-06	0.000522147	4.53198		ENST00000360485	yes	down
A_23_P81859	297	80	0	NM_080596	1.03392	15.1692	8.4972	5.19101e-06	0.000522147	4.53347	HIST1H2AH	NM_080596	yes	up
A_32_P3476	239	118	0	NM_203400	-0.913605	8.58425	-8.47364	5.32568e-06	0.000531344	4.5075	RPRML	NM_203400	yes	down
A_33_P3260974	186	89	0	DA734158	-1.30269	9.96668	-8.46151	5.39652e-06	0.000536622	4.49411		DA734158	yes	down
A_33_P3639068	26	58	0	NM_005264	1.00255	7.17815	8.45189	5.4534e-06	0.000540483	4.48347	GFRA1	NM_005264	yes	up
A_23_P315589	217	88	0	NM_015264	-0.886239	8.86075	-8.43754	5.53948e-06	0.000547202	4.46759	KIAA0930	NM_015264	yes	down
A_23_P108075	21	110	0	NM_019849	-1.69143	5.91543	-8.40867	5.71714e-06	0.000559215	4.43557	SLC7A10	NM_019849	yes	down
A_32_P148745	383	46	0	NM_001135924	-1.05179	7.08819	-8.41124	5.70105e-06	0.000559215	4.43843	VWDE	NM_001135924	yes	down
A_23_P121976	189	48	0	NM_002700	-1.03567	7.33139	-8.40214	5.75817e-06	0.000561393	4.42832	POU4F3	NM_002700	yes	down
A_23_P124642	195	119	0	NM_005739	-0.835709	9.99512	-8.37692	5.91968e-06	0.000571051	4.40025	RASGRP1	NM_005739	yes	down
A_24_P217848	50	134	0	NM_003510	1.05531	15.2655	8.37183	5.95287e-06	0.000571075	4.39458	HIST1H2AK	NM_003510	yes	up
A_33_P3359308	303	81	0	NM_052920	-0.962494	9.37268	-8.35248	6.08084e-06	0.000579635	4.37299	KLHL29	NM_052920	yes	down
A_23_P107283	80	79	0	NM_002145	-1.02401	6.21329	-8.31045	6.36926e-06	0.000605201	4.32594	HOXB2	NM_002145	yes	down
A_33_P3335999	306	70	0	NM_001199873	-0.84021	9.4913	-8.3025	6.42546e-06	0.000608609	4.31702	B4GALT3	NM_001199873	yes	down
A_23_P122937	140	94	0	NM_014800	-0.847451	10.2144	-8.29023	6.51325e-06	0.000611123	4.30324	ELMO1	NM_014800	yes	down
A_24_P299318	287	129	0	NM_182705	-0.898421	10.4108	-8.29042	6.51189e-06	0.000611123	4.30345	FAM101B	NM_182705	yes	down
A_23_P29005	113	17	0	NM_022136	-0.989921	9.05065	-8.29541	6.47606e-06	0.000611123	4.30905	SAMSN1	NM_022136	yes	down
A_24_P203000	251	89	0	NM_000878	-0.980468	7.80364	-8.26695	6.68345e-06	0.000625132	4.27703	IL2RB	NM_000878	yes	down
A_23_P105705	16	45	0	NM_020996	-1.3166	6.06595	-8.25472	6.77481e-06	0.000631703	4.26324	FGF6	NM_020996	yes	down
A_32_P88349	12	65	0	ENST00000538264	1.12704	7.71949	8.24844	6.82223e-06	0.00063415	4.25615		ENST00000538264	yes	up
A_33_P3373459	316	68	0	NM_018641	0.83693	12.017	8.2453	6.84603e-06	0.000634392	4.25261	CHST12	NM_018641	yes	up
A_23_P372860	259	94	0	NM_003512	0.984114	8.37583	8.24165	6.87391e-06	0.00063501	4.24848	HIST1H2AC	NM_003512	yes	up
A_32_P187571	231	14	0	NM_004588	-1.2221	6.90271	-8.23047	6.9599e-06	0.000640974	4.23585	SCN2B	NM_004588	yes	down
A_33_P3361636	91	64	0	NM_001190839	1.04492	6.02384	8.22595	6.995e-06	0.000642232	4.23073	MGP	NM_001190839	yes	up
A_23_P134914	56	35	0	NM_002347	-0.819709	9.72433	-8.20228	7.18196e-06	0.00065738	4.20392	LY6H	NM_002347	yes	down
A_33_P3404950	354	80	0	NM_001204083	-1.09016	7.08175	-8.1676	7.46578e-06	0.000680847	4.16452	C1orf151	NM_001204083	yes	down
A_23_P350045	173	33	0	NM_005669	-1.01157	8.46759	-8.15913	7.53689e-06	0.000682386	4.15488	REEP5	NM_005669	yes	down
A_23_P112634	231	163	0	NM_174921	0.839173	9.96513	8.14419	7.66415e-06	0.000688876	4.13784	C4orf34	NM_174921	yes	up
A_23_P352435	304	51	0	NM_002926	-0.832342	9.27316	-8.13005	7.7868e-06	0.000697805	4.12169	RGS12	NM_002926	yes	down
A_23_P423331	332	38	0	NM_032536	-1.03833	8.21463	-8.11439	7.9251e-06	0.000708078	4.10378	NTNG2	NM_032536	yes	down
A_24_P810290	261	35	0	NM_001030059	-0.882205	8.38498	-8.10403	8.01804e-06	0.000712131	4.09192	PPAPDC1A	NM_001030059	yes	down
A_23_P162486	70	112	0	NM_002831	0.870119	8.80878	8.10661	7.99476e-06	0.000712131	4.09488	PTPN6	NM_002831	yes	up
A_33_P3258274	254	23	0	ENST00000481132	-0.904197	8.33791	-8.09388	8.11021e-06	0.000718186	4.08029	TFPI	ENST00000481132	yes	down
A_33_P3424222	326	75	0	NM_002123	-1.02025	7.64927	-8.07091	8.32307e-06	0.000734861	4.05392	HLA-DQB1	NM_002123	yes	down
A_23_P333129	359	133	0	NM_001177376	0.860118	14.3918	8.05371	8.48645e-06	0.000747083	4.03413	DUX4L4	NM_001177376	yes	up
A_33_P3419785	181	95	0	NM_004052	-2.0991	8.56838	-8.03201	8.69762e-06	0.000759898	4.0091	BNIP3	NM_004052	yes	down
A_33_P3344086	44	152	0	NM_021066	1.05789	15.4425	8.02882	8.72916e-06	0.000759898	4.00542	HIST1H2AJ	NM_021066	yes	up
A_33_P3278033	85	102	0	NM_001004125	0.827911	9.60365	8.01745	8.84241e-06	0.000762715	3.99229	TUSC1	NM_001004125	yes	up
A_23_P408094	268	59	0	NM_002357	-0.930697	7.48628	-8.00722	8.94574e-06	0.000767206	3.98046	MXD1	NM_002357	yes	down
A_23_P215060	279	85	0	NM_001018111	-0.838558	8.89591	-8.00808	8.937e-06	0.000767206	3.98145	PODXL	NM_001018111	yes	down
A_23_P259741	340	7	0	NM_002971	1.10892	8.94473	7.98993	9.12338e-06	0.000780205	3.96043	SATB1	NM_002971	yes	up
A_23_P26854	180	132	0	NM_014859	-0.85593	10.8582	-7.98421	9.18296e-06	0.000780962	3.9538	ARHGAP44	NM_014859	yes	down
A_23_P86653	168	115	0	NM_002727	0.84707	8.76809	7.98407	9.18442e-06	0.000780962	3.95364	SRGN	NM_002727	yes	up
A_33_P3342862	140	82	0	NM_001204299	-1.09943	7.25323	-7.97935	9.23386e-06	0.000782943	3.94817	ZNF664-FAM101A	NM_001204299	yes	down
A_24_P131236	150	55	0	NM_014849	-0.935291	7.4073	-7.96949	9.33821e-06	0.00078733	3.93672	SV2A	NM_014849	yes	down
A_24_P290751	126	71	0	NM_004416	0.771137	11.013	7.95818	9.45945e-06	0.000795311	3.92357	DTX1	NM_004416	yes	up
A_33_P3217393	314	77	0	NM_001024736	-0.965435	7.24118	-7.93791	9.68106e-06	0.000809396	3.89997	CD276	NM_001024736	yes	down
A_24_P37887	76	3	0	NM_199243	0.792775	13.2047	7.93272	9.73871e-06	0.000809693	3.89392	GPR150	NM_199243	yes	up
A_33_P3378659	324	12	0	NM_001003799	0.772653	10.6687	7.9348	9.71549e-06	0.000809693	3.89636	TARP	NM_001003799	yes	up
A_24_P416131	317	5	0	NM_021149	-1.05935	7.39921	-7.90369	1.00679e-05	0.000827867	3.86003	COTL1	NM_021149	yes	down
A_33_P3275310	64	5	0	NM_004993	-0.852893	8.84885	-7.89864	1.01265e-05	0.000830401	3.85412	ATXN3	NM_004993	yes	down
A_23_P27332	119	9	0	NM_003199	-0.78244	11.7541	-7.89091	1.02167e-05	0.000835509	3.84507	TCF4	NM_003199	yes	down
A_33_P3308446	354	151	0	NM_004040	0.831343	8.80966	7.8846	1.02911e-05	0.000839298	3.83768	RHOB	NM_004040	yes	up
A_23_P110851	101	84	0	NM_198253	-0.772166	10.5456	-7.87594	1.0394e-05	0.000843098	3.82753	TERT	NM_198253	yes	down
A_32_P107746	272	162	0	NM_207042	-0.87506	10.3019	-7.87153	1.04469e-05	0.000845099	3.82235	ENSA	NM_207042	yes	down
A_24_P237443	347	123	0	NM_018990	-0.900026	8.79321	-7.85469	1.06514e-05	0.000854712	3.80258	SASH3	NM_018990	yes	down
A_32_P64038	189	160	0	ENST00000447197	0.756152	11.1676	7.83748	1.08649e-05	0.000869516	3.78233		ENST00000447197	yes	up
A_23_P126908	92	80	0	NM_003820	0.925797	7.22512	7.82468	1.10268e-05	0.000880112	3.76725	TNFRSF14	NM_003820	yes	up
A_23_P379475	372	27	0	NM_014762	-1.22373	7.86287	-7.81619	1.11355e-05	0.000884072	3.75724	DHCR24	NM_014762	yes	down
A_23_P214091	137	92	0	NM_006330	-0.780945	10.664	-7.80264	1.13115e-05	0.000893307	3.74124	LYPLA1	NM_006330	yes	down
A_33_P3391496	169	85	0	ENST00000404867	-0.891151	7.84609	-7.804	1.12937e-05	0.000893307	3.74284	SLIT3	ENST00000404867	yes	down
A_23_P8754	343	149	0	NM_005763	0.831354	8.71907	7.79693	1.13865e-05	0.000895463	3.73449	AASS	NM_005763	yes	up
A_33_P3324810	359	70	0	AK127936	-0.963164	6.62271	-7.79602	1.13986e-05	0.000895463	3.73341	TRAV20	AK127936	yes	down
A_24_P923757	355	65	0	NM_018179	-0.79779	9.66703	-7.78038	1.16072e-05	0.00090709	3.7149	ATF7IP	NM_018179	yes	down
A_24_P252497	254	143	0	NM_025195	0.969688	6.96687	7.78215	1.15834e-05	0.00090709	3.717	TRIB1	NM_025195	yes	up
A_23_P405873	153	75	0	NM_145005	-0.831344	8.6152	-7.76977	1.1751e-05	0.000913558	3.70233	C9orf72	NM_145005	yes	down
A_24_P206047	144	65	0	NM_001151	-0.779225	9.78268	-7.76468	1.18208e-05	0.000916599	3.69629	SLC25A4	NM_001151	yes	down
A_23_P152262	288	23	0	NM_004413	-0.961018	7.71001	-7.74702	1.20661e-05	0.000930799	3.67532	DPEP1	NM_004413	yes	down
A_24_P379820	135	92	0	NM_030926	-0.858595	9.34491	-7.74857	1.20443e-05	0.000930799	3.67717	ITM2C	NM_030926	yes	down
A_33_P3246613	313	89	0	NM_001031737	0.755676	11.7604	7.72942	1.2316e-05	0.000935612	3.65439	CCDC78	NM_001031737	yes	up
A_33_P3279640	226	60	0	NM_001194	0.813434	14.12	7.73452	1.2243e-05	0.000935612	3.66046	HCN2	NM_001194	yes	up
A_33_P3229335	40	139	0	NM_175055	0.833831	8.48651	7.73024	1.23042e-05	0.000935612	3.65537	HIST3H2BB	NM_175055	yes	up
A_33_P3251430	310	9	0	NM_003489	0.835377	9.01306	7.73882	1.21818e-05	0.000935612	3.66558	NRIP1	NM_003489	yes	up
A_24_P64100	291	59	0	ENST00000399967	-0.81883	11.3282	-7.71836	1.24759e-05	0.000938234	3.64122		ENST00000399967	yes	down
A_33_P3304107	174	21	0	NM_017658	-0.783754	9.39261	-7.71865	1.24716e-05	0.000938234	3.64157	KLHL28	NM_017658	yes	down
A_33_P3288359	47	163	0	NM_002801	0.796015	13.9018	7.7234	1.24027e-05	0.000938234	3.64723	PSMB10	NM_002801	yes	up
A_23_P87150	381	103	0	NM_004811	0.775798	9.58465	7.70388	1.26887e-05	0.000947096	3.62394	LPXN	NM_004811	yes	up
A_23_P161218	47	140	0	NM_014391	0.941368	9.00851	7.68691	1.29431e-05	0.000953503	3.60367	ANKRD1	NM_014391	yes	up
A_23_P217958	333	80	0	NM_033500	-0.753891	10.4972	-7.68622	1.29535e-05	0.000953503	3.60285	HK1	NM_033500	yes	down
A_23_P1962	244	33	0	NM_004585	0.854617	12.2495	7.68895	1.29123e-05	0.000953503	3.60611	RARRES3	NM_004585	yes	up
A_24_P275873	36	145	0	NM_005993	0.888326	14.3058	7.68542	1.29657e-05	0.000953503	3.60189	TBCD	NM_005993	yes	up
A_32_P232214	193	31	0	NM_001194986	-0.925307	6.84197	-7.67276	1.31594e-05	0.000962974	3.58674	LOC388630	NM_001194986	yes	down
A_23_P106844	77	164	0	NM_005953	0.771271	13.3606	7.66504	1.3279e-05	0.000962974	3.57749	MT2A	NM_005953	yes	up
A_33_P3349827	196	94	0	NM_006743	-0.910791	10.4208	-7.6645	1.32875e-05	0.000962974	3.57684	RBM3	NM_006743	yes	down
A_32_P203099	112	79	0	NM_182539	-0.927552	7.45233	-7.66766	1.32384e-05	0.000962974	3.58062	TCTE1	NM_182539	yes	down
A_23_P121898	1	104	0	NM_024615	0.936125	6.64303	7.64963	1.35216e-05	0.000977001	3.559	PARP8	NM_024615	yes	up
A_33_P3244863	201	71	0	NM_014810	-0.805911	8.96369	-7.63877	1.36952e-05	0.000985361	3.54596	CEP350	NM_014810	yes	down
A_23_P436281	377	153	0	NM_001034077	0.780371	13.3636	7.63179	1.38081e-05	0.000991103	3.53757	HIST2H4B	NM_001034077	yes	up
A_23_P426021	318	131	0	NM_015187	-0.850827	8.38795	-7.61881	1.40209e-05	0.000999065	3.52194	SEL1L3	NM_015187	yes	down
A_24_P126651	117	44	0	NM_006756	-0.781779	9.51597	-7.61933	1.40122e-05	0.000999065	3.52258	TCEA1	NM_006756	yes	down
A_23_P87310	317	98	0	NM_002315	0.824165	14.7457	7.60794	1.42016e-05	0.00100489	3.50885	LMO1	NM_002315	yes	up
A_33_P3331220	335	109	0	ENST00000390617	0.795531	9.37932	7.59569	1.44085e-05	0.00100998	3.49407		ENST00000390617	yes	up
A_33_P3267607	66	90	0	BC039551	-0.830368	8.77062	-7.5964	1.43963e-05	0.00100998	3.49493	LOC729870	BC039551	yes	down
A_32_P3534	302	149	0	NM_001167902	0.847241	8.39718	7.59701	1.43859e-05	0.00100998	3.49567	PGPEP1L	NM_001167902	yes	up
A_24_P102293	262	58	0	NM_015567	-0.929773	7.76206	-7.60014	1.43329e-05	0.00100998	3.49945	SLITRK5	NM_015567	yes	down
A_33_P3230176	353	21	0	NM_033505	-0.926629	7.23421	-7.59081	1.44916e-05	0.00101343	3.48818	EPT1	NM_033505	yes	down
A_33_P3245178	202	86	0	NM_001168399	-0.860724	7.82808	-7.57176	1.48218e-05	0.00102826	3.46515	BEX2	NM_001168399	yes	down
A_23_P50535	127	150	0	NM_004409	0.818807	8.87374	7.56895	1.48713e-05	0.00102826	3.46175	DMPK	NM_004409	yes	up
A_33_P3379396	241	77	0	NM_006121	-0.73577	12.1541	-7.5752	1.47617e-05	0.00102826	3.46931	KRT1	NM_006121	yes	down
A_23_P339098	238	39	0	NM_017515	-0.784952	9.23975	-7.56871	1.48754e-05	0.00102826	3.46146	SLC35F2	NM_017515	yes	down
A_33_P3265872	266	108	0	ENST00000419668	0.834431	15.0316	7.55429	1.51317e-05	0.00104208	3.44399		ENST00000419668	yes	up
A_23_P251132	167	121	0	NM_018968	0.854416	8.11517	7.55251	1.51638e-05	0.00104208	3.44183	SNTG2	NM_018968	yes	up
A_23_P110811	17	105	0	NM_001867	0.901093	15.6462	7.54826	1.52403e-05	0.00104285	3.43668	COX7C	NM_001867	yes	up
A_24_P135406	324	105	0	NM_017634	0.742845	10.6239	7.54714	1.52607e-05	0.00104285	3.43531	KCTD9	NM_017634	yes	up
A_23_P120812	190	116	0	NM_020070	-0.867126	7.78345	-7.54031	1.53848e-05	0.00104893	3.42703	IGLL1	NM_020070	yes	down
A_23_P26468	274	36	0	NM_003961	0.758057	11.1771	7.53628	1.54585e-05	0.00105157	3.42214	RHBDL1	NM_003961	yes	up
A_23_P385771	88	79	0	NM_152911	-0.900942	7.16474	-7.52239	1.57159e-05	0.00106183	3.40525	PAOX	NM_152911	yes	down
A_33_P3829391	82	47	0	BC030809	0.863933	7.80374	7.51705	1.58159e-05	0.00106546	3.39876	LOC641510	BC030809	yes	up
A_32_P161166	75	102	0	AY927536	0.775683	10.266	7.50957	1.59575e-05	0.0010675	3.38964		AY927536	yes	up
A_24_P228717	171	86	0	NM_002872	-0.730015	10.9083	-7.50915	1.59654e-05	0.0010675	3.38913	RAC2	NM_002872	yes	down
A_23_P366216	374	7	0	NM_003524	0.808867	13.8692	7.49831	1.61729e-05	0.00107333	3.37593	HIST1H2BH	NM_003524	yes	up
A_23_P3014	250	126	0	NM_005615	0.934114	6.22817	7.49964	1.61473e-05	0.00107333	3.37755	RNASE6	NM_005615	yes	up
A_23_P379550	130	61	0	NM_003680	-0.735817	10.4944	-7.50098	1.61215e-05	0.00107333	3.37918	YARS	NM_003680	yes	down
A_23_P44112	336	130	0	NM_014387	0.776474	13.6216	7.48577	1.64165e-05	0.00107933	3.36063	LAT	NM_014387	yes	up
A_33_P3362046	161	84	0	ENST00000329968	-0.875088	8.75856	-7.48506	1.64305e-05	0.00107933	3.35976	SHMT1	ENST00000329968	yes	down
A_23_P321949	353	76	0	NM_000300	-0.959151	6.3559	-7.4731	1.66668e-05	0.0010892	3.34515	PLA2G2A	NM_000300	yes	down
A_33_P3422822	134	66	0	NM_020435	-0.835091	9.22908	-7.46809	1.67669e-05	0.00109032	3.33902	GJC2	NM_020435	yes	down
A_23_P206806	285	61	0	NM_002209	0.899887	7.38497	7.4671	1.67867e-05	0.00109032	3.33781	ITGAL	NM_002209	yes	up
A_33_P3380693	52	42	0	NM_207197	-0.94752	10.0262	-7.46136	1.69024e-05	0.00109256	3.33078	ADAM15	NM_207197	yes	down
A_33_P3250253	279	88	0	AK096194	-0.985106	7.62727	-7.45963	1.69372e-05	0.00109256	3.32867	LOC100131150	AK096194	yes	down
A_24_P189533	295	109	0	NM_015036	-0.807	8.88539	-7.44552	1.72259e-05	0.00110404	3.31138	ENDOD1	NM_015036	yes	down
A_23_P13885	333	62	0	NM_001007026	0.767725	9.88627	7.43782	1.73854e-05	0.00110716	3.30194	ATN1	NM_001007026	yes	up
A_24_P350589	333	31	0	NM_020724	-0.850524	7.90651	-7.43936	1.73534e-05	0.00110716	3.30383	RNF150	NM_020724	yes	down
A_33_P3405789	278	34	0	NM_003324	0.767547	9.1629	7.42116	1.77366e-05	0.00112712	3.28147	TULP3	NM_003324	yes	up
A_24_P55148	312	105	0	NM_021058	0.731458	11.6036	7.40861	1.80058e-05	0.00112747	3.26605	HIST1H2BJ	NM_021058	yes	up
A_32_P175739	296	147	0	NM_000189	-0.781653	9.58148	-7.41022	1.7971e-05	0.00112747	3.26803	HK2	NM_000189	yes	down
A_23_P418031	191	157	0	NM_001136265	-0.795481	8.75816	-7.41032	1.7969e-05	0.00112747	3.26814	IFFO2	NM_001136265	yes	down
A_24_P37441	77	37	0	NM_002610	-1.42461	7.6507	-7.41172	1.79387e-05	0.00112747	3.26987	PDK1	NM_002610	yes	down
A_33_P3325275	217	115	0	NM_024958	-0.721412	10.4323	-7.39638	1.82728e-05	0.00113234	3.25098	NRSN2	NM_024958	yes	down
A_33_P3217347	153	114	0	NM_145119	0.839848	8.30422	7.39777	1.82422e-05	0.00113234	3.25269	PJA1	NM_145119	yes	up
A_23_P128201	364	27	0	NM_005337	-1.16746	7.21338	-7.38087	1.86172e-05	0.00114993	3.23185	NCKAP1L	NM_005337	yes	down
A_32_P190951	339	125	0	ENST00000390622	0.84167	8.04167	7.37403	1.87713e-05	0.00115606	3.22341		ENST00000390622	yes	up
A_23_P201808	4	161	0	NM_003713	0.968265	6.40019	7.36574	1.89601e-05	0.0011629	3.21317	PPAP2B	NM_003713	yes	up
A_24_P193295	193	77	0	NM_198686	0.715916	12.2404	7.36383	1.90038e-05	0.0011632	3.21081	RAB15	NM_198686	yes	up
A_23_P370574	274	83	0	NM_153443	-0.867291	7.32355	-7.34854	1.93581e-05	0.00117766	3.19189	KIR3DL3	NM_153443	yes	down
A_33_P3365963	245	157	0	A_33_P3365963	0.713267	11.8191	7.3443	1.94577e-05	0.00118131	3.18663			yes	up
A_23_P63798	362	50	0	NM_001300	0.735362	9.696	7.3407	1.95425e-05	0.00118406	3.18217	KLF6	NM_001300	yes	up
A_23_P147255	240	28	0	NM_020528	0.783557	8.62904	7.33285	1.97292e-05	0.00119296	3.17244	PCBP3	NM_020528	yes	up
A_23_P110764	7	19	0	NM_006790	-0.939008	5.96566	-7.3283	1.98383e-05	0.00119714	3.16679	MYOT	NM_006790	yes	down
A_23_P21473	67	3	0	NM_024491	-0.764549	9.14283	-7.32416	1.9938e-05	0.00119832	3.16165	CEP70	NM_024491	yes	down
A_33_P3662553	141	59	0	NM_006826	-0.71287	11.5261	-7.32495	1.99189e-05	0.00119832	3.16263	YWHAQ	NM_006826	yes	down
A_23_P120953	301	105	0	NM_014509	0.863195	7.56283	7.32168	1.9998e-05	0.00119952	3.15857	SERHL2	NM_014509	yes	up
A_33_P3388855	114	156	0	NM_133259	-0.831483	8.23666	-7.31802	2.0087e-05	0.00120245	3.15402	LRPPRC	NM_133259	yes	down
A_23_P132316	24	101	0	NM_152426	-0.848247	7.6783	-7.31399	2.01853e-05	0.00120352	3.14902	APOBEC3D	NM_152426	yes	down
A_33_P3229067	113	150	0	NM_003520	0.729281	10.6143	7.3146	2.01704e-05	0.00120352	3.14978	HIST1H2BN	NM_003520	yes	up
A_33_P3410599	356	27	0	NM_017633	-0.901645	7.81263	-7.31073	2.02653e-05	0.00120589	3.14497	FAM46A	NM_017633	yes	down
A_33_P3321682	168	20	0	A_33_P3321682	0.733649	13.3332	7.30341	2.04462e-05	0.00120955	3.13586			yes	up
A_23_P37068	332	35	0	NM_145725	-0.922133	5.82521	-7.30334	2.04481e-05	0.00120955	3.13577	TRAF3	NM_145725	yes	down
A_23_P53176	249	85	0	NM_016725	-0.90303	7.83186	-7.29783	2.05851e-05	0.00121139	3.12892	FOLR1	NM_016725	yes	down
A_23_P164284	366	77	0	NM_001307	-0.867318	7.27204	-7.29472	2.06631e-05	0.00121268	3.12505	CLDN7	NM_001307	yes	down
A_23_P308839	307	46	0	NM_133448	-0.901191	6.91599	-7.28449	2.09218e-05	0.00122307	3.1123	TMEM132D	NM_133448	yes	down
A_23_P25974	78	17	0	NM_001010854	-0.712812	10.4859	-7.2822	2.09801e-05	0.00122397	3.10945	TTC7B	NM_001010854	yes	down
A_33_P3294608	164	31	0	NM_017458	0.710745	10.3305	7.26536	2.14147e-05	0.00124218	3.08843	MVP	NM_017458	yes	up
A_23_P406385	34	73	0	NM_153350	-0.766892	9.96112	-7.26091	2.15314e-05	0.00124412	3.08286	FBXL16	NM_153350	yes	down
A_23_P50786	227	49	0	NM_015526	0.698563	11.4761	7.24436	2.19704e-05	0.00126218	3.06217	CLIP3	NM_015526	yes	up
A_33_P3319491	58	62	0	NM_015878	-0.708714	12.3123	-7.23046	2.23468e-05	0.00128135	3.04476	AZIN1	NM_015878	yes	down
A_33_P3308626	227	78	0	NM_014940	0.85407	11.8315	7.22457	2.25086e-05	0.00128442	3.03737	MON1B	NM_014940	yes	up
A_33_P3266614	42	136	0	A_33_P3266614	0.726633	9.67995	7.22109	2.26045e-05	0.00128626	3.03301			yes	up
A_23_P30254	89	160	0	NM_006622	0.805505	8.23852	7.21048	2.29001e-05	0.00130061	3.01969	PLK2	NM_006622	yes	up
A_24_P823684	60	97	0	NM_007355	-0.734376	11.8279	-7.20759	2.29813e-05	0.00130275	3.01605	HSP90AB1	NM_007355	yes	down
A_23_P115375	210	118	0	NM_001123375	0.817175	15.3776	7.19729	2.32736e-05	0.00131434	3.00309	HIST2H3D	NM_001123375	yes	up
A_23_P131846	332	72	0	NM_005985	-0.811502	8.04212	-7.19824	2.32463e-05	0.00131434	3.0043	SNAI1	NM_005985	yes	down
A_23_P136413	354	62	0	NM_016155	0.73346	9.96782	7.19349	2.33822e-05	0.00131799	2.99832	MMP17	NM_016155	yes	up
A_23_P205900	187	72	0	NM_001012338	-0.947434	6.86399	-7.18356	2.3669e-05	0.00133165	2.98582	NTRK3	NM_001012338	yes	down
A_24_P235266	36	69	0	NM_001001555	-0.813295	9.77542	-7.18175	2.37217e-05	0.00133211	2.98354	GRB10	NM_001001555	yes	down
A_32_P56143	71	12	0	THC2582065	0.877775	6.72057	7.1767	2.38693e-05	0.00133789	2.97717		THC2582065	yes	up
A_33_P3336257	363	70	0	NM_024337	-0.801086	13.1598	-7.17049	2.40522e-05	0.00134092	2.96934	IRX1	NM_024337	yes	down
A_33_P3266564	58	74	0	NM_001012416	-0.866914	6.77481	-7.17031	2.40578e-05	0.00134092	2.96911	KRTAP5-6	NM_001012416	yes	down
A_24_P880043	363	151	0	NM_032373	0.700447	10.8014	7.15271	2.45846e-05	0.00136774	2.94689	PCGF5	NM_032373	yes	up
A_23_P216080	350	19	0	NM_032410	-0.783037	9.50629	-7.14347	2.48661e-05	0.00137572	2.93521	HOOK3	NM_032410	yes	down
A_23_P55477	281	53	0	NM_000676	-0.87528	8.84527	-7.12501	2.54393e-05	0.00139469	2.91183	ADORA2B	NM_000676	yes	down
A_23_P215956	110	8	0	NM_002467	-0.717946	11.9213	-7.12914	2.53097e-05	0.00139469	2.91707	MYC	NM_002467	yes	down
A_23_P366366	163	54	0	NM_014766	-0.900681	6.17257	-7.12581	2.5414e-05	0.00139469	2.91285	SCRN1	NM_014766	yes	down
A_23_P409489	139	110	0	NM_004088	0.720485	13.3532	7.10869	2.59579e-05	0.00141191	2.89112	DNTT	NM_004088	yes	up
A_23_P129064	282	55	0	NM_001482	-0.75577	8.70376	-7.10935	2.59364e-05	0.00141191	2.89197	GATM	NM_001482	yes	down
A_23_P111041	335	135	0	NM_003525	0.708346	12.7104	7.10763	2.59919e-05	0.00141191	2.88978	HIST1H2BI	NM_003525	yes	up
A_24_P251841	338	9	0	NM_030648	-0.830821	7.42704	-7.10992	2.59183e-05	0.00141191	2.89269	SETD7	NM_030648	yes	down
A_33_P3233150	318	89	0	NM_023072	0.802176	8.2357	7.09965	2.62498e-05	0.00142334	2.87965	ZSWIM4	NM_023072	yes	up
A_24_P916718	345	73	0	NM_207336	-0.862724	6.7604	-7.09595	2.63703e-05	0.00142729	2.87495	ZNF467	NM_207336	yes	down
A_24_P73577	340	84	0	NM_170697	-0.788655	8.09774	-7.09379	2.64412e-05	0.00142787	2.87219	ALDH1A2	NM_170697	yes	down
A_23_P97700	14	26	0	NM_006472	-0.850761	9.54415	-7.09271	2.64765e-05	0.00142787	2.87082	TXNIP	NM_006472	yes	down
A_24_P412512	38	95	0	NM_016350	-0.751671	8.72509	-7.08283	2.68029e-05	0.00144287	2.85825	NIN	NM_016350	yes	down
A_24_P134789	228	83	0	NM_181688	-0.730728	9.45635	-7.07809	2.69609e-05	0.00144877	2.85222	KRTAP10-10	NM_181688	yes	down
A_23_P99163	284	160	0	NM_018370	0.841402	7.92031	7.06607	2.73663e-05	0.00146268	2.8369	DRAM1	NM_018370	yes	up
A_33_P3273459	324	36	0	ENST00000466212	0.874166	6.77859	7.06678	2.73421e-05	0.00146268	2.83781	SPATA21	ENST00000466212	yes	up
A_23_P156970	363	46	0	NM_002402	0.840032	11.9077	7.06041	2.75594e-05	0.00147037	2.82968	MEST	NM_002402	yes	up
A_33_P3306526	154	100	0	A_33_P3306526	0.742779	14.3126	7.05547	2.77291e-05	0.0014768	2.82338			yes	up
A_23_P7684	108	43	0	NM_024565	-0.748818	8.68083	-7.04358	2.81424e-05	0.00148852	2.80819	CCNJL	NM_024565	yes	down
A_23_P206724	325	28	0	NM_175617	0.695175	10.3858	7.04499	2.80932e-05	0.00148852	2.80999	MT1E	NM_175617	yes	up
A_33_P3219429	168	86	0	NM_005871	-0.774928	9.82701	-7.04342	2.81482e-05	0.00148852	2.80798	SMNDC1	NM_005871	yes	down
A_24_P11965	106	81	0	NM_033296	-0.719305	10.8799	-7.02238	2.88961e-05	0.00151204	2.78106	MRFAP1	NM_033296	yes	down
A_23_P390384	130	83	0	NM_001037735	-0.862734	6.86862	-7.02314	2.88688e-05	0.00151204	2.78203	ZNF630	NM_001037735	yes	down
A_23_P212089	339	39	0	NM_031419	-0.870294	5.9742	-7.01847	2.90376e-05	0.0015168	2.77605	NFKBIZ	NM_031419	yes	down
A_23_P51565	278	85	0	NM_003281	-0.910032	6.86141	-7.00459	2.95451e-05	0.00153527	2.75825	TNNI1	NM_003281	yes	down
A_23_P85903	314	100	0	NM_003268	-0.820786	7.66361	-6.9973	2.98159e-05	0.00154398	2.74889	TLR5	NM_003268	yes	down
A_24_P941167	104	87	0	NM_030641	-0.963234	8.85902	-6.99191	3.00174e-05	0.00155085	2.74197	APOL6	NM_030641	yes	down
A_33_P3312676	112	135	0	ENST00000360149	-0.679185	10.8497	-6.99099	3.00522e-05	0.00155085	2.74078	MYT1	ENST00000360149	yes	down
A_33_P3412438	221	27	0	A_33_P3412438	0.805514	9.97392	6.97303	3.07359e-05	0.00158068	2.71768			yes	up
A_33_P3218188	101	115	0	NM_032641	0.693098	9.83859	6.97154	3.07933e-05	0.00158092	2.71576	SPSB2	NM_032641	yes	up
A_23_P145376	140	85	0	NM_002754	-0.8143	7.40335	-6.96608	3.10049e-05	0.00158634	2.70873	MAPK13	NM_002754	yes	down
A_23_P109143	15	106	0	NM_000311	-0.686306	10.8154	-6.96148	3.11843e-05	0.00159008	2.7028	PRNP	NM_000311	yes	down
A_32_P790361	350	4	0	NM_007138	-0.828315	7.46384	-6.96172	3.11751e-05	0.00159008	2.70311	ZNF90	NM_007138	yes	down
A_23_P408095	158	37	0	NM_001011546	-0.699477	13.4071	-6.93999	3.20379e-05	0.0016253	2.67506	DSTN	NM_001011546	yes	down
A_23_P116280	42	91	0	NM_024426	-0.865496	7.34291	-6.93286	3.23267e-05	0.00163441	2.66585	WT1	NM_024426	yes	down
A_33_P3354464	266	146	0	NM_005576	-0.879204	7.07928	-6.92944	3.24661e-05	0.00163869	2.66143	LOXL1	NM_005576	yes	down
A_33_P3876591	104	82	0	CD050382	-0.858932	6.08801	-6.89558	3.38822e-05	0.00169587	2.61756	SNORA76	CD050382	yes	down
A_33_P3211739	132	87	0	NM_194071	-0.692946	11.0761	-6.87961	3.45733e-05	0.00172757	2.59681	CREB3L2	NM_194071	yes	down
A_33_P3346826	113	35	0	NM_001012633	-0.699557	10.3036	-6.86728	3.51173e-05	0.00175183	2.58077	IL32	NM_001012633	yes	down
A_24_P384397	6	135	0	NM_133452	0.68568	11.9609	6.86435	3.52478e-05	0.00175332	2.57695	RAVER1	NM_133452	yes	up
A_33_P3212109	238	45	0	NM_016356	0.899486	5.84143	6.86163	3.53696e-05	0.00175563	2.57341	DCDC2	NM_016356	yes	up
A_33_P3285769	365	129	0	A_33_P3285769	0.674701	12.3157	6.84544	3.61032e-05	0.00178251	2.55231			yes	up
A_33_P3218797	105	126	0	ENST00000370177	0.708049	12.5193	6.84559	3.60964e-05	0.00178251	2.5525	PPDPF	ENST00000370177	yes	up
A_32_P210642	327	68	0	NM_201446	-0.758797	8.1439	-6.84259	3.62344e-05	0.0017837	2.54858	EGFL7	NM_201446	yes	down
A_24_P307065	65	59	0	A_24_P307065	-0.660971	11.8225	-6.83961	3.63717e-05	0.00178466	2.54469			yes	down
A_33_P3287661	178	21	0	AK126997	0.878827	12.5043	6.8338	3.66413e-05	0.00179495	2.5371	LOC100130430	AK126997	yes	up
A_33_P3342235	35	157	0	NM_145057	0.74902	14.7546	6.82357	3.71209e-05	0.00181251	2.52373	CDC42EP5	NM_145057	yes	up
A_23_P431853	45	121	0	ENST00000361453	0.728674	14.3805	6.813	3.76235e-05	0.00183107	2.50991	ND2	ENST00000361453	yes	up
A_33_P3360728	76	114	0	NM_000713	0.685185	10.1839	6.79722	3.8388e-05	0.00186525	2.48923	BLVRB	NM_000713	yes	up
A_23_P386241	186	119	0	NM_001042353	0.655703	11.328	6.7916	3.86642e-05	0.00186956	2.48186	FAM110A	NM_001042353	yes	up
A_33_P3253501	110	35	0	NM_001161334	0.671794	12.4227	6.79195	3.86467e-05	0.00186956	2.48232	HIST2H2BF	NM_001161334	yes	up
A_33_P3224809	304	164	0	NM_014339	0.72351	8.74007	6.78183	3.91495e-05	0.00188949	2.46903	IL17RA	NM_014339	yes	up
A_33_P3411075	215	41	0	NM_003088	0.777567	15.073	6.77549	3.94678e-05	0.00189922	2.4607	FSCN1	NM_003088	yes	up
A_23_P351844	4	122	0	NM_001764	0.854088	6.24808	6.76606	3.99466e-05	0.00191609	2.44831	CD1B	NM_001764	yes	up
A_33_P3235806	175	85	0	ENST00000520426	-0.830971	6.30111	-6.76312	4.00973e-05	0.00192024	2.44443		ENST00000520426	yes	down
A_33_P3258723	295	164	0	NM_022762	0.738037	8.83248	6.74943	4.08065e-05	0.0019387	2.4264	RMND5B	NM_022762	yes	up
A_33_P3384133	248	72	0	NM_001163075	-0.800183	7.18724	-6.74722	4.09221e-05	0.00194111	2.42349	C17orf99	NM_001163075	yes	down
A_32_P152437	239	18	0	NM_005100	-0.749638	8.1309	-6.7452	4.1028e-05	0.00194305	2.42084	AKAP12	NM_005100	yes	down
A_33_P3347040	72	30	0	NM_001242901	0.651177	11.2058	6.72022	4.2365e-05	0.00199689	2.38785	LOC100131094	NM_001242901	yes	up
A_33_P3210180	363	77	0	AY129016	-0.902846	5.9996	-6.72103	4.2321e-05	0.00199689	2.38892	TLE1	AY129016	yes	down
A_23_P258381	47	70	0	NM_080862	0.650435	12.0152	6.71584	4.26042e-05	0.00200501	2.38206	SPSB4	NM_080862	yes	up
A_23_P60657	139	144	0	NM_015203	0.685446	9.59572	6.70763	4.3056e-05	0.00201477	2.37121	RPRD2	NM_015203	yes	up
A_33_P3327663	134	78	0	ENST00000366877	0.663955	9.94686	6.70664	4.31112e-05	0.00201477	2.36989	SUSD4	ENST00000366877	yes	up
A_33_P3297562	354	77	0	NM_033267	-0.84191	5.67428	-6.70472	4.32179e-05	0.00201488	2.36735	IRX2	NM_033267	yes	down
A_23_P354074	239	19	0	NM_000081	0.81005	6.89702	6.69495	4.3765e-05	0.00203722	2.35441	LYST	NM_000081	yes	up
A_23_P51646	34	132	0	NM_004073	0.654237	10.74	6.69165	4.39513e-05	0.00204119	2.35004	PLK3	NM_004073	yes	up
A_23_P20832	380	152	0	NM_003127	0.703769	13.1914	6.69103	4.39867e-05	0.00204119	2.34921	SPTAN1	NM_003127	yes	up
A_33_P3309054	371	2	0	AB209400	-0.712663	10.1447	-6.68901	4.41012e-05	0.00204333	2.34654		AB209400	yes	down
A_24_P142743	66	37	0	NM_004368	0.76689	7.81844	6.67315	4.50127e-05	0.00208234	2.32549	CNN2	NM_004368	yes	up
A_23_P310931	215	16	0	NM_001841	-0.778332	7.60055	-6.66733	4.53521e-05	0.00209481	2.31776	CNR2	NM_001841	yes	down
A_23_P44581	96	121	0	NM_014287	-0.668192	9.7009	-6.66556	4.5456e-05	0.00209637	2.31541	NOMO1	NM_014287	yes	down
A_33_P3228837	291	83	0	NM_001145873	-0.874543	7.89228	-6.65941	4.58187e-05	0.00210984	2.30723	CD8A	NM_001145873	yes	down
A_33_P3410700	211	86	0	ENST00000361851	0.848838	14.3299	6.65586	4.60297e-05	0.00211631	2.3025	ATP8	ENST00000361851	yes	up
A_23_P114185	75	127	0	NM_004615	-0.64484	11.5153	-6.65294	4.6204e-05	0.00211781	2.29861	TSPAN7	NM_004615	yes	down
A_23_P122563	7	149	0	NM_014260	-0.727348	10.3581	-6.64214	4.68539e-05	0.00214104	2.28424	PFDN6	NM_014260	yes	down
A_33_P3382944	180	111	0	NM_198537	0.695987	11.4043	6.63656	4.71941e-05	0.00215003	2.27679	YJEFN3	NM_198537	yes	up
A_33_P3795649	251	156	0	ENST00000447535	0.739464	8.39156	6.62921	4.76456e-05	0.00215382	2.267		ENST00000447535	yes	up
A_32_P101860	109	28	0	A_32_P101860	0.692314	9.02239	6.63059	4.75608e-05	0.00215382	2.26883			yes	up
A_33_P3302613	340	82	0	ENST00000402420	-0.813177	7.34748	-6.62786	4.7729e-05	0.00215382	2.2652	CENPM	ENST00000402420	yes	down
A_24_P360722	59	8	0	NM_014974	1.01361	7.61734	6.62387	4.79768e-05	0.00215382	2.25987	DIP2C	NM_014974	yes	up
A_23_P60296	77	132	0	NM_012383	0.788709	10.2396	6.62762	4.77441e-05	0.00215382	2.26487	OSTF1	NM_012383	yes	up
A_23_P70571	162	120	0	NM_006979	-0.910243	8.561	-6.62554	4.78734e-05	0.00215382	2.26209	SLC39A7	NM_006979	yes	down
A_24_P66528	138	24	0	NM_003133	-0.673295	12.2391	-6.62508	4.79016e-05	0.00215382	2.26148	SRP9	NM_003133	yes	down
A_23_P70480	325	16	0	NM_003546	0.832389	16.6264	6.62095	4.8159e-05	0.00215463	2.25597	HIST1H4L	NM_003546	yes	up
A_33_P3222769	26	93	0	NM_001013638	0.69921	12.1909	6.62106	4.81521e-05	0.00215463	2.25611	PRR25	NM_001013638	yes	up
A_33_P3371144	132	112	0	A_33_P3371144	0.66979	11.6181	6.60827	4.89583e-05	0.00218061	2.23902			yes	up
A_32_P186226	199	135	0	NM_006391	-0.665035	9.58202	-6.6083	4.89563e-05	0.00218061	2.23907	IPO7	NM_006391	yes	down
A_24_P337334	285	54	0	NM_001012732	-0.658863	9.77015	-6.60682	4.90507e-05	0.00218148	2.23709	DCTD	NM_001012732	yes	down
A_23_P63751	362	38	0	NM_006793	-0.638046	11.4778	-6.6022	4.93462e-05	0.00219137	2.2309	PRDX3	NM_006793	yes	down
A_33_P3393135	86	105	0	ENST00000358739	0.8163	9.60844	6.59628	4.97276e-05	0.00220503	2.22298		ENST00000358739	yes	up
A_23_P170839	30	159	0	NM_001008491	0.645242	12.3579	6.59419	4.9863e-05	0.00220776	2.22018	2002-09-01	NM_001008491	yes	up
A_23_P371215	11	79	0	NM_012092	0.752042	8.09748	6.59151	5.00369e-05	0.00221219	2.21659	ICOS	NM_012092	yes	up
A_23_P167997	299	80	0	NM_003518	0.634309	11.6848	6.5681	5.1587e-05	0.00227066	2.18519	HIST1H2BG	NM_003518	yes	up
A_24_P304154	315	48	0	NM_001025390	-0.881298	7.44715	-6.55978	5.21503e-05	0.00228537	2.17401	AMPD3	NM_001025390	yes	down
A_33_P3253394	176	77	0	NM_002287	-0.639717	11.8582	-6.55676	5.23559e-05	0.00228729	2.16996	LAIR1	NM_002287	yes	down
A_24_P50818	347	6	0	NM_001206774	-0.758924	7.83019	-6.54472	5.31858e-05	0.00230805	2.15377	GTF3C3	NM_001206774	yes	down
A_24_P367432	158	92	0	ENST00000390633	0.705996	8.77846	6.5424	5.33477e-05	0.00231078	2.15064		ENST00000390633	yes	up
A_23_P119337	52	18	0	NM_012068	0.653904	9.76788	6.53915	5.35746e-05	0.00231479	2.14627	ATF5	NM_012068	yes	up
A_24_P85200	378	24	0	NM_194278	-0.738651	9.77109	-6.53887	5.35948e-05	0.00231479	2.14588	C14orf43	NM_194278	yes	down
A_23_P215980	205	50	0	NM_183009	-0.810297	7.44336	-6.53645	5.37647e-05	0.00231878	2.14262	KIAA1429	NM_183009	yes	down
A_24_P15640	120	92	0	BC137009	0.631788	11.1951	6.53454	5.38993e-05	0.00232124	2.14005		BC137009	yes	up
A_24_P384569	288	135	0	NM_001163287	-0.766365	9.17229	-6.51568	5.52474e-05	0.00236757	2.11461	EWSR1	NM_001163287	yes	down
A_23_P211064	22	47	0	NM_013329	-0.763562	9.49345	-6.51507	5.52916e-05	0.00236757	2.11379	GCFC1	NM_013329	yes	down
A_32_P96036	112	53	0	NM_001093725	-0.669069	11.9392	-6.50672	5.59004e-05	0.00238681	2.10251	MEX3A	NM_001093725	yes	down
A_23_P122852	284	65	0	NM_003078	-0.730445	9.80495	-6.50204	5.62451e-05	0.00239149	2.09618	SMARCD3	NM_003078	yes	down
A_33_P3888629	271	9	0	NM_001164000	-0.639833	10.2788	-6.49634	5.66674e-05	0.00239962	2.08848	MECOM	NM_001164000	yes	down
A_33_P3375541	26	73	0	NM_000732	0.788117	15.6906	6.487	5.73675e-05	0.00240899	2.07583	CD3D	NM_000732	yes	up
A_23_P203299	357	6	0	NM_002901	-0.639679	12.0366	-6.48676	5.73856e-05	0.00240899	2.07551	RCN1	NM_002901	yes	down
A_33_P3333232	175	81	0	ENST00000440451	-0.726519	8.44766	-6.47982	5.79115e-05	0.00241126	2.06612		ENST00000440451	yes	down
A_23_P82065	160	117	0	NM_022726	-0.750705	7.79429	-6.47967	5.79231e-05	0.00241126	2.06591	ELOVL4	NM_022726	yes	down
A_23_P343826	157	85	0	NM_033449	-0.830452	7.41807	-6.47971	5.792e-05	0.00241126	2.06596	FCHSD1	NM_033449	yes	down
A_33_P3526458	347	76	0	BC043208	-0.856613	6.33123	-6.48379	5.76099e-05	0.00241126	2.07149	LOC338579	BC043208	yes	down
A_23_P301942	98	109	0	NM_024409	0.806882	6.34721	6.48323	5.76523e-05	0.00241126	2.07074	NPPC	NM_024409	yes	up
A_23_P17663	85	115	0	NM_002462	0.63671	10.6795	6.47751	5.80878e-05	0.00241476	2.06299	MX1	NM_002462	yes	up
A_33_P3388870	93	60	0	NM_001487	0.689234	9.92116	6.47146	5.85522e-05	0.00243069	2.05478	BLOC1S1	NM_001487	yes	up
A_24_P831309	272	25	0	NM_207401	0.652252	10.6451	6.45854	5.95576e-05	0.00245724	2.03725	C1orf229	NM_207401	yes	up
A_24_P120115	123	137	0	NM_003879	-0.717684	8.19554	-6.45926	5.95012e-05	0.00245724	2.03822	CFLAR	NM_003879	yes	down
A_24_P138713	172	141	0	NM_182922	-0.720283	8.13413	-6.4591	5.95141e-05	0.00245724	2.038	HEATR3	NM_182922	yes	down
A_23_P200199	8	47	0	NM_015913	-0.675065	9.86371	-6.45797	5.96023e-05	0.00245724	2.03648	TXNDC12	NM_015913	yes	down
A_23_P68106	215	7	0	NM_021103	0.666681	13.9443	6.45626	5.9737e-05	0.00245941	2.03415	TMSB10	NM_021103	yes	up
A_24_P390060	186	33	0	NM_138451	0.781792	8.00712	6.45115	6.01412e-05	0.00247088	2.02721	IQCD	NM_138451	yes	up
A_23_P103932	5	4	0	NM_001042747	-0.697645	8.44811	-6.44588	6.05611e-05	0.00247969	2.02004	FGR	NM_001042747	yes	down
A_23_P104413	277	133	0	NM_033178	0.69798	14.8136	6.43574	6.13772e-05	0.00250625	2.00625	DUX4	NM_033178	yes	up
A_33_P3318444	10	101	0	NM_001146684	0.642272	10.4145	6.42568	6.21991e-05	0.00252603	1.99255	RNF222	NM_001146684	yes	up
A_33_P3333455	174	127	0	NM_007046	0.62167	10.9211	6.42249	6.24622e-05	0.00252985	1.9882	EMILIN1	NM_007046	yes	up
A_24_P376391	314	146	0	NM_015103	0.624582	12.0477	6.42259	6.24546e-05	0.00252985	1.98833	PLXND1	NM_015103	yes	up
A_33_P3349552	52	100	0	NM_020764	0.648049	13.4521	6.41974	6.26902e-05	0.00253479	1.98445	CASKIN1	NM_020764	yes	up
A_23_P73170	268	125	0	NM_004784	0.740301	7.7611	6.41898	6.27537e-05	0.00253479	1.9834	NDST3	NM_004784	yes	up
A_23_P76034	225	114	0	NM_203286	-0.814114	7.08031	-6.41667	6.29452e-05	0.0025391	1.98027	PVRL1	NM_203286	yes	down
A_33_P3316786	367	137	0	NM_080759	0.749384	7.50481	6.39548	6.47385e-05	0.00259396	1.95133	DACH1	NM_080759	yes	up
A_23_P306941	149	38	0	NM_153615	-0.619874	11.6755	-6.39549	6.47378e-05	0.00259396	1.95134	RGL4	NM_153615	yes	down
A_23_P32036	300	22	0	NM_017881	0.649149	10.0106	6.3845	6.56888e-05	0.00261802	1.93631	C9orf95	NM_017881	yes	up
A_23_P138105	182	119	0	NM_017638	-0.782879	7.74892	-6.38333	6.57913e-05	0.00261862	1.9347	MED18	NM_017638	yes	down
A_23_P146885	240	49	0	NM_018949	0.664723	13.5369	6.37284	6.67145e-05	0.0026497	1.92035	UTS2R	NM_018949	yes	up
A_33_P3270147	153	83	0	A_33_P3270147	-0.827816	6.97441	-6.36857	6.70949e-05	0.00265637	1.91449			yes	down
A_23_P211680	197	59	0	NM_015166	-0.72919	8.96225	-6.36568	6.7353e-05	0.00265955	1.91053	MLC1	NM_015166	yes	down
A_23_P219060	215	25	0	NM_022107	0.69322	10.1815	6.34711	6.90401e-05	0.00271543	1.88504	GPSM3	NM_022107	yes	up
A_33_P3214432	142	163	0	NM_080660	0.667007	10.8033	6.34408	6.93192e-05	0.00271951	1.88088	ZC3HAV1L	NM_080660	yes	up
A_33_P3232038	153	50	0	NM_001204513	0.652656	9.57402	6.34143	6.95645e-05	0.00272531	1.87724	RBAK-LOC389458	NM_001204513	yes	up
A_23_P162127	307	149	0	NM_021825	0.616378	11.3054	6.32335	7.12645e-05	0.00278826	1.85236	CCDC90B	NM_021825	yes	up
A_23_P14184	129	70	0	NM_018676	-0.656329	11.5164	-6.32152	7.14388e-05	0.00279143	1.84985	THSD1	NM_018676	yes	down
A_33_P3313055	227	158	0	NM_000435	0.643772	13.194	6.30336	7.31956e-05	0.00285635	1.82481	NOTCH3	NM_000435	yes	up
A_33_P3375496	174	157	0	A_33_P3375496	0.833306	7.99848	6.30121	7.34061e-05	0.00286083	1.82185			yes	up
A_23_P85598	223	93	0	NM_020247	-0.686006	9.58197	-6.29802	7.37209e-05	0.00286653	1.81744	ADCK3	NM_020247	yes	down
A_23_P2431	205	118	0	NM_004054	0.636711	9.5047	6.29779	7.37439e-05	0.00286653	1.81712	C3AR1	NM_004054	yes	up
A_23_P312920	49	119	0	NM_006235	-0.700794	8.18371	-6.29506	7.40135e-05	0.00287328	1.81335	POU2AF1	NM_006235	yes	down
A_33_P3423820	268	146	0	NM_015117	0.606858	11.319	6.2903	7.44877e-05	0.00288421	1.80677	ZC3H3	NM_015117	yes	up
A_23_P411851	48	160	0	NM_152592	-0.754773	6.98386	-6.2873	7.47873e-05	0.00289103	1.80263	C14orf49	NM_152592	yes	down
A_24_P849801	64	98	0	NM_000983	-0.609178	10.7576	-6.28661	7.48572e-05	0.00289103	1.80167	RPL22	NM_000983	yes	down
A_24_P35891	167	70	0	NM_016423	0.610945	10.6196	6.27499	7.6033e-05	0.00291016	1.78561	ZNF219	NM_016423	yes	up
A_33_P3452287	80	126	0	ENST00000416722	0.86417	5.92648	6.26237	7.73332e-05	0.00291886	1.76813		ENST00000416722	yes	up
A_33_P3263523	47	141	0	NM_024319	0.617267	11.9187	6.26554	7.7005e-05	0.00291886	1.77251	C1orf35	NM_024319	yes	up
A_32_P228414	140	99	0	NM_015635	-0.753993	8.16948	-6.2645	7.71122e-05	0.00291886	1.77108	GAPVD1	NM_015635	yes	down
A_24_P3783	50	149	0	NM_003521	0.620516	12.6765	6.26404	7.71603e-05	0.00291886	1.77044	HIST1H2BM	NM_003521	yes	up
A_33_P3415820	380	74	0	NM_003246	-0.943935	7.0681	-6.26989	7.65559e-05	0.00291886	1.77854	THBS1	NM_003246	yes	down
A_23_P144264	344	10	0	NM_014820	-0.889678	8.05152	-6.26305	7.72623e-05	0.00291886	1.76908	TOMM70A	NM_014820	yes	down
A_33_P3424861	178	39	0	NM_001104595	0.689646	11.3503	6.26116	7.74588e-05	0.00291992	1.76646	FAM118A	NM_001104595	yes	up
A_23_P135486	300	145	0	NM_016633	-0.748197	7.00786	-6.25484	7.81203e-05	0.00292672	1.75769	AHSP	NM_016633	yes	down
A_23_P109133	123	82	0	NM_000490	-0.919341	9.1337	-6.25477	7.81281e-05	0.00292672	1.75759	AVP	NM_000490	yes	down
A_33_P3269803	78	129	0	NM_014718	-0.821857	10.1979	-6.2555	7.80515e-05	0.00292672	1.7586	CLSTN3	NM_014718	yes	down
A_33_P3495962	9	117	0	BM918074	0.731529	9.95961	6.25591	7.8008e-05	0.00292672	1.75917	SNORA71A	BM918074	yes	up
A_24_P86993	114	151	0	NM_032801	-0.747799	7.11538	-6.25346	7.82653e-05	0.0029282	1.75578	JAM3	NM_032801	yes	down
A_23_P154806	29	60	0	NM_012156	-0.665056	9.51651	-6.24928	7.87068e-05	0.00294104	1.74998	EPB41L1	NM_012156	yes	down
A_23_P61508	189	28	0	NM_017581	-0.753254	7.09755	-6.24808	7.88342e-05	0.00294213	1.74831	CHRNA9	NM_017581	yes	down
A_23_P116850	91	141	0	NM_000423	-0.694621	8.74019	-6.24527	7.91334e-05	0.00294595	1.74441	KRT2	NM_000423	yes	down
A_32_P45009	366	69	0	NM_005896	-0.610883	10.4175	-6.24291	7.93853e-05	0.00294799	1.74113	IDH1	NM_005896	yes	down
A_33_P3299279	384	13	0	NM_001014279	0.614278	10.2801	6.2402	7.96758e-05	0.00295346	1.73737	C5orf39	NM_001014279	yes	up
A_32_P61684	283	56	0	NM_018440	-0.822106	6.32853	-6.23969	7.973e-05	0.00295346	1.73667	PAG1	NM_018440	yes	down
A_33_P3416414	229	137	0	A_33_P3416414	-0.701317	8.40846	-6.23426	8.03158e-05	0.00296782	1.72912			yes	down
A_33_P3221718	276	82	0	AK127907	-0.763204	6.44363	-6.23462	8.02765e-05	0.00296782	1.72962	LOC100129373	AK127907	yes	down
A_33_P3361681	358	113	0	NM_001017980	-0.698917	12.9507	-6.22826	8.09689e-05	0.00298826	1.72077	VMA21	NM_001017980	yes	down
A_23_P39386	280	113	0	NM_014266	0.692948	8.78461	6.22178	8.16797e-05	0.00300708	1.71176	HCST	NM_014266	yes	up
A_23_P151232	376	46	0	NM_001136103	-0.702882	8.05758	-6.20805	8.3208e-05	0.00305958	1.69265	TMEM132C	NM_001136103	yes	down
A_23_P140527	105	10	0	NM_012182	0.625066	9.87456	6.20304	8.37741e-05	0.00307547	1.68566	FOXB1	NM_012182	yes	up
A_23_P76774	162	89	0	NM_173849	-0.720638	7.94603	-6.19008	8.5256e-05	0.00311494	1.66758	GSC	NM_173849	yes	down
A_33_P3287959	156	107	0	NM_006989	-0.789953	9.66377	-6.18937	8.53379e-05	0.00311494	1.66659	RASA4	NM_006989	yes	down
A_23_P149206	345	74	0	NM_003780	-0.752926	7.59371	-6.18391	8.59714e-05	0.00313043	1.65896	B4GALT2	NM_003780	yes	down
A_23_P99967	202	63	0	NM_033028	0.685109	8.53699	6.18092	8.63198e-05	0.00313929	1.65479	BBS4	NM_033028	yes	up
A_33_P3254811	255	84	0	NM_001025266	-0.803296	5.97144	-6.17523	8.69882e-05	0.00315593	1.64684	C3orf70	NM_001025266	yes	down
A_33_P3349252	259	105	0	AL512723	0.625585	10.0781	6.16734	8.79245e-05	0.00318219	1.6358	DKFZP547L112	AL512723	yes	up
A_33_P3331178	77	34	0	ENST00000390604	0.643721	9.02989	6.1381	9.14891e-05	0.00329348	1.59482		ENST00000390604	yes	up
A_24_P14731	321	46	0	NM_013271	0.658388	12.2996	6.13761	9.15498e-05	0.00329348	1.59413	PCSK1N	NM_013271	yes	up
A_23_P397238	84	138	0	NM_054014	0.653574	9.07424	6.13607	9.1742e-05	0.00329643	1.59197	FKBP1A	NM_054014	yes	up
A_33_P3305625	157	89	0	AK124509	-0.731454	7.1892	-6.1294	9.25784e-05	0.00331852	1.58261	LOC100131015	AK124509	yes	down
A_32_P50417	382	83	0	AK092531	0.784488	7.28755	6.12803	9.27523e-05	0.00332078	1.58068		AK092531	yes	up
A_33_P3351097	83	20	0	A_33_P3351097	-0.658829	8.51828	-6.12171	9.35539e-05	0.00332912	1.5718			yes	down
A_32_P94	363	75	0	NM_198560	-0.7366	6.93822	-6.12303	9.33856e-05	0.00332912	1.57366	LHFPL4	NM_198560	yes	down
A_23_P37983	72	7	0	NM_005947	0.600308	11.3896	6.1214	9.35941e-05	0.00332912	1.57136	MT1B	NM_005947	yes	up
A_24_P8220	298	88	0	NM_004807	-0.613791	12.5546	-6.11653	9.42165e-05	0.00334123	1.56452	HS6ST1	NM_004807	yes	down
A_23_P160720	37	149	0	NM_018664	-0.591748	10.9978	-6.11333	9.46288e-05	0.00335188	1.56002	BATF3	NM_018664	yes	down
A_24_P146211	198	126	0	NM_021063	0.617927	12.2193	6.11162	9.48503e-05	0.00335188	1.55761	HIST1H2BD	NM_021063	yes	up
A_24_P117942	55	48	0	NM_207377	-0.612002	10.0071	-6.1116	9.48528e-05	0.00335188	1.55758	TOMM20L	NM_207377	yes	down
A_24_P161973	22	58	0	NM_015205	-0.786828	7.91903	-6.10804	9.53153e-05	0.00336029	1.55256	ATP11A	NM_015205	yes	down
A_23_P121716	80	50	0	NM_005139	-0.642393	9.10547	-6.10445	9.57828e-05	0.00336883	1.54752	ANXA3	NM_005139	yes	down
A_33_P3229918	312	1	0	NM_138296	0.596633	12.4379	6.10521	9.56838e-05	0.00336883	1.54858	PTCRA	NM_138296	yes	up
A_23_P23048	220	15	0	NM_002965	0.746211	7.04399	6.10272	9.60098e-05	0.00337206	1.54508	S100A9	NM_002965	yes	up
A_23_P94591	229	38	0	NM_032928	0.624148	11.2849	6.09264	9.73407e-05	0.00340363	1.53088	TMEM141	NM_032928	yes	up
A_32_P183598	377	53	0	THC2524341	-0.679913	8.35511	-6.08841	9.79054e-05	0.00341938	1.52491		THC2524341	yes	down
A_33_P3257232	74	79	0	NM_006284	0.615343	12.702	6.08674	9.81302e-05	0.00342264	1.52255	TAF10	NM_006284	yes	up
A_23_P39840	68	154	0	NM_006634	0.636046	11.2672	6.08601	9.82274e-05	0.00342264	1.52152	VAMP5	NM_006634	yes	up
A_23_P27584	363	79	0	NM_001020818	-0.782671	5.71442	-6.08482	9.83881e-05	0.00342278	1.51984	MYADM	NM_001020818	yes	down
A_24_P188325	90	109	0	NM_015984	-0.609725	9.81946	-6.08428	9.84602e-05	0.00342278	1.51908	UCHL5	NM_015984	yes	down
A_24_P787897	158	39	0	NM_022166	-0.754035	7.08945	-6.07983	9.90613e-05	0.00343172	1.5128	XYLT1	NM_022166	yes	down
A_24_P99090	336	19	0	NM_018204	-0.6821	8.16825	-6.07703	9.94424e-05	0.00343696	1.50884	CKAP2	NM_018204	yes	down
A_24_P122921	335	132	0	NM_138621	0.693724	9.03937	6.073	9.99927e-05	0.00344953	1.50315	BCL2L11	NM_138621	yes	up
A_23_P98995	82	75	0	NM_020898	0.739053	7.8794	6.07268	0.000100037	0.00344953	1.5027	CALCOCO1	NM_020898	yes	up
A_33_P3353073	194	88	0	NM_022047	-0.662253	8.6834	-6.07102	0.000100264	0.00345338	1.50036	DEF6	NM_022047	yes	down
A_23_P419239	271	87	0	NM_018638	-0.660029	9.68483	-6.05822	0.000102039	0.00350502	1.48225	ETNK1	NM_018638	yes	down
A_33_P3346688	127	48	0	ENST00000527983	-0.726297	7.65092	-6.05769	0.000102114	0.00350502	1.4815	HSPA8	ENST00000527983	yes	down
A_23_P45913	188	14	0	NM_004814	-0.680345	8.33148	-6.05771	0.000102111	0.00350502	1.48153	SNRNP40	NM_004814	yes	down
A_33_P3218531	271	83	0	A_33_P3218531	-0.745562	6.33269	-6.04588	0.000103783	0.00350601	1.46478			yes	down
A_33_P3405680	352	156	0	ENST00000477246	-0.68572	8.03218	-6.04849	0.00010341	0.00350601	1.46849		ENST00000477246	yes	down
A_33_P3346801	280	96	0	NM_001003940	0.725128	6.99077	6.04776	0.000103515	0.00350601	1.46745	BMF	NM_001003940	yes	up
A_23_P137391	15	27	0	NM_001428	-0.62779	14.0323	-6.0528	0.000102801	0.00350601	1.47458	ENO1	NM_001428	yes	down
A_33_P3243544	4	127	0	NM_004451	-0.655109	9.11643	-6.04959	0.000103255	0.00350601	1.47004	ESRRA	NM_004451	yes	down
A_23_P212749	245	52	0	NM_002111	-0.58935	10.7477	-6.05196	0.000102919	0.00350601	1.47339	HTT	NM_002111	yes	down
A_23_P24457	169	35	0	NM_020929	0.623389	9.14114	6.04606	0.000103756	0.00350601	1.46504	LRRC4C	NM_020929	yes	up
A_23_P14193	360	32	0	NM_002915	-0.603593	9.87981	-6.04936	0.000103287	0.00350601	1.46971	RFC3	NM_002915	yes	down
A_33_P3210379	93	13	0	NM_052863	0.595677	12.7746	6.04698	0.000103626	0.00350601	1.46634	SCGB3A1	NM_052863	yes	up
A_23_P160618	212	152	0	NM_003975	0.599833	10.0302	6.05442	0.000102573	0.00350601	1.47687	SH2D2A	NM_003975	yes	up
A_24_P290263	335	12	0	A_24_P290263	-0.702683	8.95731	-6.03716	0.000105034	0.00353629	1.45242			yes	down
A_23_P121082	37	74	0	NM_000158	-0.822842	9.81582	-6.03383	0.000105515	0.00354851	1.4477	GBE1	NM_000158	yes	down
A_33_P3247803	190	64	0	NM_203390	-0.647727	8.9934	-6.0323	0.000105737	0.00355198	1.44554	RBM12B	NM_203390	yes	down
A_33_P3299599	129	118	0	NM_001166175	0.671391	15.004	6.01731	0.000107941	0.00361384	1.42426	NKX2-5	NM_001166175	yes	up
A_24_P221485	184	114	0	A_24_P221485	-0.703027	7.46331	-6.01229	0.000108691	0.00362679	1.41711			yes	down
A_33_P3354851	306	35	0	X58768	0.630896	9.38568	6.01328	0.000108542	0.00362679	1.41852		X58768	yes	up
A_23_P72961	222	2	0	NM_002764	-0.652924	8.88952	-6.01261	0.000108642	0.00362679	1.41758	PRPS1	NM_002764	yes	down
A_24_P383523	265	82	0	NM_015589	-0.75861	6.77855	-6.0096	0.000109094	0.00363619	1.41329	SAMD4A	NM_015589	yes	down
A_24_P237270	101	156	0	NM_000675	-0.670094	8.13564	-6.00255	0.000110159	0.00365541	1.40326	ADORA2A	NM_000675	yes	down
A_33_P3257903	183	47	0	NM_001512	-0.759487	7.3581	-6.00088	0.000110414	0.00365981	1.40088	GSTA4	NM_001512	yes	down
A_23_P111701	128	146	0	NM_004126	-0.741447	6.06647	-5.99841	0.000110791	0.00366418	1.39737	GNG11	NM_004126	yes	down
A_33_P3360912	314	78	0	ENST00000320610	-0.763463	6.70111	-5.99586	0.000111181	0.00367301	1.39375	ZNF236	ENST00000320610	yes	down
A_23_P253602	83	4	0	NM_001721	-0.74248	6.02876	-5.99389	0.000111484	0.00367491	1.39094	BMX	NM_001721	yes	down
A_24_P942694	336	49	0	NM_018017	0.734311	6.84882	5.99284	0.000111645	0.00367619	1.38944	C10orf118	NM_018017	yes	up
A_33_P3253214	353	14	0	ENST00000369161	0.596343	11.4841	5.98624	0.000112668	0.00370578	1.38004		ENST00000369161	yes	up
A_23_P28582	68	112	0	ENST00000442128	-0.722284	7.81589	-5.98454	0.000112933	0.00371041	1.37761		ENST00000442128	yes	down
A_23_P503233	73	77	0	NM_080738	-0.61719	13.5606	-5.98213	0.00011331	0.00371874	1.37417	EDARADD	NM_080738	yes	down
A_24_P386771	13	58	0	NM_002710	-0.584007	11.1144	-5.97395	0.000114598	0.00375689	1.36251	PPP1CC	NM_002710	yes	down
A_33_P3238052	186	145	0	NM_013300	-0.659535	11.8169	-5.97271	0.000114795	0.00375924	1.36074	C12orf24	NM_013300	yes	down
A_33_P3880302	182	27	0	NM_004442	-0.743335	7.13891	-5.9682	0.000115514	0.00377862	1.3543	EPHB2	NM_004442	yes	down
A_33_P3212575	306	27	0	NM_005386	0.619312	10.8097	5.96418	0.000116159	0.00379558	1.34855	NNAT	NM_005386	yes	up
A_23_P302550	355	120	0	NM_130782	-0.773508	7.46288	-5.96221	0.000116475	0.00380176	1.34575	RGS18	NM_130782	yes	down
A_23_P14774	305	79	0	NM_004390	-0.575072	11.0327	-5.95522	0.000117609	0.00382762	1.33576	CTSH	NM_004390	yes	down
A_33_P3235432	47	73	0	ENST00000460133	0.630557	8.74113	5.95543	0.000117575	0.00382762	1.33605	ESYT3	ENST00000460133	yes	up
A_23_P119593	124	83	0	NM_024794	-0.636266	11.4405	-5.95034	0.000118408	0.00384806	1.32877	EPHX3	NM_024794	yes	down
A_33_P3347522	302	56	0	A_33_P3347522	0.652652	15.0179	5.94037	0.000120056	0.00389195	1.31451			yes	up
A_23_P93180	82	29	0	NM_003526	0.573104	11.3033	5.93826	0.000120408	0.00389195	1.31148	HIST1H2BC	NM_003526	yes	up
A_33_P3419970	229	23	0	NM_148896	0.764505	9.93253	5.9346	0.000121021	0.00390754	1.30624	NPB	NM_148896	yes	up
A_33_P3385351	283	80	0	A_33_P3385351	-0.740954	6.82206	-5.92917	0.000121939	0.00392852	1.29845			yes	down
A_23_P110167	10	125	0	NM_002413	-0.74182	6.13661	-5.92931	0.000121913	0.00392852	1.29866	MGST2	NM_002413	yes	down
A_33_P3334342	205	97	0	A_33_P3334342	0.85953	7.96686	5.91769	0.0001239	0.00395676	1.28198			yes	up
A_33_P3361348	131	81	0	NM_001140	-0.713467	6.83962	-5.91756	0.000123922	0.00395676	1.28181	ALOX15	NM_001140	yes	down
A_33_P3411414	296	150	0	NM_001099684	-0.629138	8.69888	-5.91634	0.000124132	0.00395676	1.28006	FAM156B	NM_001099684	yes	down
A_33_P3220670	183	86	0	BX108667	-0.756334	6.66738	-5.91672	0.000124066	0.00395676	1.2806	LOC644649	BX108667	yes	down
A_23_P209799	275	120	0	NM_001080527	0.648572	12.6273	5.91961	0.000123569	0.00395676	1.28474	MYO7B	NM_001080527	yes	up
A_23_P360209	294	7	0	ENST00000361227	0.659884	15.0842	5.91555	0.000124268	0.00395688	1.27892	ND3	ENST00000361227	yes	up
A_33_P3279620	118	80	0	AK094832	-0.709968	9.15833	-5.91147	0.000124976	0.00397097	1.27307		AK094832	yes	down
A_33_P3231613	94	91	0	NM_001129828	0.604215	10.9983	5.91198	0.000124887	0.00397097	1.2738	CSAG3	NM_001129828	yes	up
A_24_P158385	171	54	0	NM_138462	-0.617731	9.18816	-5.90998	0.000125235	0.00397498	1.27093	ZMYND19	NM_138462	yes	down
A_33_P3375269	183	89	0	A_33_P3375269	-0.723928	6.43176	-5.90269	0.000126514	0.00398633	1.26045			yes	down
A_23_P205830	278	57	0	NM_025238	-0.571798	11.1059	-5.90112	0.000126791	0.00398633	1.25819	BTBD1	NM_025238	yes	down
A_23_P256663	15	128	0	NM_003614	0.62437	14.1908	5.90439	0.000126215	0.00398633	1.26289	GALR3	NM_003614	yes	up
A_24_P135753	93	75	0	ENST00000383657	-0.613613	9.00043	-5.90245	0.000126557	0.00398633	1.2601	PTPLB	ENST00000383657	yes	down
A_23_P106389	148	73	0	NM_003612	-0.68084	7.76731	-5.9017	0.000126688	0.00398633	1.25902	SEMA7A	NM_003612	yes	down
A_24_P8371	295	127	0	NM_001124758	-0.641027	8.40929	-5.90237	0.00012657	0.00398633	1.25998	SPNS2	NM_001124758	yes	down
A_23_P6398	20	136	0	NM_001127	-0.665991	7.90202	-5.89997	0.000126995	0.00398854	1.25653	AP1B1	NM_001127	yes	down
A_33_P3368560	360	118	0	BC050395	0.681836	8.17896	5.89646	0.000127617	0.00399503	1.25149	AHSA2	BC050395	yes	up
A_23_P7412	193	126	0	NM_001040462	0.707141	7.00114	5.89724	0.000127478	0.00399503	1.25261	BTNL8	NM_001040462	yes	up
A_33_P3209346	257	17	0	NM_013417	-0.655276	8.66071	-5.89579	0.000127735	0.00399503	1.25053	IARS	NM_013417	yes	down
A_23_P8452	146	21	0	NM_001040167	-0.82397	7.43157	-5.88194	0.000130228	0.00406025	1.23059	LFNG	NM_001040167	yes	down
A_33_P3214516	347	160	0	M21784	0.715003	6.75048	5.86815	0.00013276	0.00412243	1.21071		M21784	yes	up
A_23_P132856	370	42	0	NM_198565	0.601575	9.35006	5.8684	0.000132714	0.00412243	1.21107	LRRC33	NM_198565	yes	up
A_23_P19182	246	54	0	NM_016606	-0.642158	8.99013	-5.86761	0.000132861	0.00412243	1.20993	REEP2	NM_016606	yes	down
A_24_P339869	140	95	0	NM_020727	-0.610605	10.2543	-5.86734	0.00013291	0.00412243	1.20954	ZNF295	NM_020727	yes	down
A_24_P376422	139	47	0	ENST00000542270	-0.652322	8.05607	-5.84976	0.000136219	0.00421632	1.18417	LOC100287164	ENST00000542270	yes	down
A_33_P3235400	304	44	0	NM_004494	0.567963	10.7663	5.84262	0.000137589	0.00424555	1.17384	HDGF	NM_004494	yes	up
A_32_P98927	75	71	0	NM_022906	-0.758661	7.2795	-5.83286	0.000139484	0.0042996	1.15972	STAG3L4	NM_022906	yes	down
A_33_P3354569	304	84	0	NM_001083112	-0.759716	6.35363	-5.83035	0.000139976	0.00430589	1.15609	GPD2	NM_001083112	yes	down
A_32_P23624	201	59	0	NM_012089	-0.72505	8.00534	-5.8286	0.000140322	0.00431209	1.15355	ABCB10	NM_012089	yes	down
A_23_P125505	286	29	0	NM_006240	0.720975	6.00182	5.82392	0.000141245	0.004336	1.14678	PPEF1	NM_006240	yes	up
A_24_P385313	364	52	0	NM_002840	-0.834674	8.09377	-5.82036	0.000141954	0.00435329	1.14161	PTPRF	NM_002840	yes	down
A_24_P166407	94	103	0	NM_003544	0.723164	16.3219	5.81819	0.000142387	0.00436211	1.13847	HIST1H4B	NM_003544	yes	up
A_33_P3373358	243	74	0	NM_005497	-0.604155	9.02496	-5.81184	0.000143664	0.00439673	1.12926	GJC1	NM_005497	yes	down
A_33_P3335386	357	99	0	ENST00000388995	-0.629367	8.50735	-5.80766	0.00014451	0.00440013	1.12319	FAM83G	ENST00000388995	yes	down
A_23_P143935	335	75	0	NM_025163	-0.638063	8.86896	-5.80814	0.000144412	0.00440013	1.12389	PIGZ	NM_025163	yes	down
A_23_P79259	166	72	0	NM_014521	-0.717135	6.46145	-5.80798	0.000144444	0.00440013	1.12366	SH3BP4	NM_014521	yes	down
A_23_P301995	117	76	0	NM_173083	-0.608246	8.91696	-5.80553	0.000144944	0.00440885	1.1201	LIN9	NM_173083	yes	down
A_33_P3306307	314	80	0	NM_181539	-0.710259	6.47706	-5.80387	0.000145282	0.0044141	1.1177	KRT26	NM_181539	yes	down
A_33_P3315314	341	95	0	NM_005951	0.559498	11.3415	5.80081	0.000145909	0.0044162	1.11325	MT1H	NM_005951	yes	up
A_23_P215534	48	23	0	NM_053043	-0.731526	7.1572	-5.80074	0.000145923	0.0044162	1.11315	RBM33	NM_053043	yes	down
A_23_P75255	350	6	0	NM_004896	-0.568879	10.6373	-5.79539	0.000147026	0.00443611	1.10538	VPS26A	NM_004896	yes	down
A_23_P35444	191	89	0	NM_032727	-0.667778	7.89874	-5.79358	0.000147401	0.0044385	1.10275	INA	NM_032727	yes	down
A_23_P325625	160	88	0	NM_173690	-0.657961	8.46152	-5.79359	0.000147399	0.0044385	1.10276	SCAI	NM_173690	yes	down
A_33_P3316671	10	114	0	A_33_P3316671	0.871528	8.21896	5.7905	0.000148041	0.0044423	1.09828			yes	up
A_33_P3323453	252	90	0	NM_030789	-0.573963	10.0932	-5.79145	0.000147844	0.0044423	1.09965	HM13	NM_030789	yes	down
A_33_P3214948	32	39	0	NM_014767	-0.691653	7.04477	-5.79012	0.000148121	0.0044423	1.09772	SPOCK2	NM_014767	yes	down
A_33_P3403132	227	66	0	NM_005234	-0.574906	11.2249	-5.78727	0.000148718	0.00445572	1.09357	NR2F6	NM_005234	yes	down
A_33_P3842551	300	82	0	NM_001079526	-0.732257	6.91705	-5.78305	0.000149604	0.00447333	1.08744	IKZF2	NM_001079526	yes	down
A_33_P3371514	186	84	0	NM_022755	-0.676465	7.74916	-5.77924	0.00015041	0.0044851	1.0819	IPPK	NM_022755	yes	down
A_24_P12136	208	78	0	NM_130772	-0.656837	8.00547	-5.77906	0.000150447	0.0044851	1.08164	S100Z	NM_130772	yes	down
A_23_P256542	114	29	0	NM_014367	-0.559238	11.9833	-5.7762	0.000151055	0.00449425	1.07748	FAM162A	NM_014367	yes	down
A_24_P254177	97	18	0	NM_024104	-0.573824	10.2028	-5.77223	0.000151903	0.00451501	1.0717	C19orf42	NM_024104	yes	down
A_23_P366230	157	75	0	NM_004690	-0.727203	6.80891	-5.77092	0.000152185	0.0045189	1.06978	LATS1	NM_004690	yes	down
A_24_P261259	334	121	0	NM_004566	-1.06426	7.55899	-5.76684	0.000153065	0.00453602	1.06383	PFKFB3	NM_004566	yes	down
A_33_P3636590	136	68	0	NM_003848	-0.697366	8.32608	-5.76482	0.000153501	0.00454046	1.0609	SUCLG2	NM_003848	yes	down
A_33_P3331451	328	8	0	NM_004612	-0.724479	6.18351	-5.76474	0.000153518	0.00454046	1.06078	TGFBR1	NM_004612	yes	down
A_33_P3249364	156	86	0	ENST00000381224	-0.740978	6.76029	-5.7562	0.000155383	0.00458655	1.04832	TMTC1	ENST00000381224	yes	down
A_33_P3287105	185	101	0	A_33_P3287105	0.59142	9.94185	5.75443	0.00015577	0.00459345	1.04575			yes	up
A_33_P3273173	176	53	0	NM_004651	-0.65822	7.83268	-5.7514	0.000156439	0.00460412	1.04133	USP11	NM_004651	yes	down
A_24_P70993	71	45	0	NM_002414	0.580661	13.0306	5.74901	0.00015697	0.0046152	1.03783	CD99	NM_002414	yes	up
A_23_P500861	145	114	0	NM_182961	-0.574481	10.9107	-5.74789	0.000157217	0.00461793	1.03621	SYNE1	NM_182961	yes	down
A_24_P305784	70	157	0	NM_145664	-0.620243	8.55291	-5.74486	0.000157892	0.00463321	1.03178	SPANXB2	NM_145664	yes	down
A_24_P235429	38	68	0	NM_005502	0.567956	10.9006	5.7437	0.000158153	0.00463633	1.03008	ABCA1	NM_005502	yes	up
A_33_P3256880	141	87	0	AK131413	-0.71093	6.8637	-5.74211	0.000158508	0.00464219	1.02777	LOC642980	AK131413	yes	down
A_23_P116890	282	37	0	NM_006249	0.662613	9.123	5.73424	0.000160285	0.00468047	1.01626	PRB3	NM_006249	yes	up
A_33_P3335940	362	41	0	NM_144570	-0.615993	8.6013	-5.72865	0.00016156	0.00469349	1.00808	HN1L	NM_144570	yes	down
A_33_P3364348	179	56	0	NM_020647	-0.670577	7.42708	-5.72889	0.000161504	0.00469349	1.00844	JPH1	NM_020647	yes	down
A_23_P16096	112	132	0	NM_020230	-0.566585	10.0172	-5.72816	0.000161671	0.00469349	1.00737	PPAN	NM_020230	yes	down
A_23_P372144	323	58	0	NM_021231	0.618015	11.1774	5.72209	0.00016307	0.00472949	0.998483	C19orf29	NM_021231	yes	up
A_24_P139901	307	30	0	NM_002101	0.565303	10.3184	5.71786	0.000164049	0.00475329	0.992303	GYPC	NM_002101	yes	up
A_33_P3250148	120	55	0	NM_198956	0.601292	9.0319	5.70808	0.000166343	0.0048006	0.977969	SP8	NM_198956	yes	up
A_33_P3281785	347	62	0	NM_006167	-0.701846	7.48832	-5.70382	0.000167352	0.00480962	0.971728	NKX3-1	NM_006167	yes	down
A_33_P3285540	302	64	0	NM_001130861	0.687161	13.2929	5.69971	0.000168333	0.00482714	0.96569	CLDN5	NM_001130861	yes	up
A_33_P3229083	299	14	0	NM_080593	0.581483	12.5063	5.69916	0.000168463	0.00482714	0.964895	HIST1H2BK	NM_080593	yes	up
A_33_P3260614	265	71	0	NM_004573	-0.578274	9.70129	-5.69887	0.000168533	0.00482714	0.964467	PLCB2	NM_004573	yes	down
A_33_P3242863	197	115	0	NM_020201	-0.572471	11.8902	-5.69807	0.000168724	0.004828	0.963296	NT5M	NM_020201	yes	down
A_33_P3333038	323	46	0	NM_002824	0.619837	14.8619	5.69343	0.000169842	0.00484992	0.95648	PTMS	NM_002824	yes	up
A_24_P208345	297	106	0	NM_033102	-0.601136	10.417	-5.69287	0.000169977	0.00484992	0.955664	SLC45A3	NM_033102	yes	down
A_33_P3241204	167	54	0	NM_001129742	-0.864038	6.49039	-5.68854	0.000171027	0.0048706	0.949307	CALHM3	NM_001129742	yes	down
A_33_P3318763	209	61	0	ENST00000452050	0.609821	14.6333	5.68673	0.000171467	0.00487514	0.946649		ENST00000452050	yes	up
A_33_P3387561	128	7	0	NM_206818	0.550984	10.8526	5.68655	0.000171512	0.00487514	0.946381	OSCAR	NM_206818	yes	up
A_23_P145463	166	87	0	NM_015948	-0.757349	7.14837	-5.68454	0.000172002	0.00487981	0.943434	SLC35B3	NM_015948	yes	down
A_33_P3320523	183	77	0	ENST00000398669	0.647101	7.89498	5.6789	0.000173391	0.00490526	0.935134		ENST00000398669	yes	up
A_33_P3322460	124	81	0	XM_001717044	-0.683686	6.95806	-5.6728	0.000174904	0.00494339	0.926166	LOC100128256	XM_001717044	yes	down
A_32_P44568	247	11	0	NM_005566	-0.585703	12.7811	-5.67202	0.000175098	0.0049442	0.925024	LDHA	NM_005566	yes	down
A_33_P3253975	184	82	0	NM_000019	-0.597576	9.33224	-5.66897	0.000175859	0.00495169	0.920542	ACAT1	NM_000019	yes	down
A_23_P129556	325	93	0	NM_000418	-0.630535	8.09855	-5.67009	0.000175581	0.00495169	0.92218	IL4R	NM_000418	yes	down
A_24_P389415	359	112	0	NM_007257	-0.663768	9.21637	-5.66918	0.000175808	0.00495169	0.920847	PNMA2	NM_007257	yes	down
A_24_P416997	287	120	0	NM_145641	-0.686649	7.7061	-5.66827	0.000176036	0.004952	0.919509	APOL3	NM_145641	yes	down
A_23_P201086	190	24	0	NM_001024227	-0.595611	10.869	-5.66637	0.000176515	0.00495615	0.916704	ARF1	NM_001024227	yes	down
A_33_P3210848	344	138	0	NM_001128636	0.622657	12.8712	5.66697	0.000176362	0.00495615	0.9176	ELFN1	NM_001128636	yes	up
A_23_P148584	74	52	0	NM_144658	0.670353	7.65513	5.66015	0.000178086	0.00499091	0.907556	DOCK11	NM_144658	yes	up
A_33_P3273309	298	108	0	NM_001040185	-0.672863	7.49996	-5.65834	0.000178546	0.00499445	0.904892	ZNF765	NM_001040185	yes	down
A_24_P283320	182	21	0	NM_005389	-0.562834	9.79885	-5.6481	0.000181177	0.00505858	0.889795	PCMT1	NM_005389	yes	down
A_23_P147025	172	64	0	NM_004794	-0.558209	11.0291	-5.64721	0.000181405	0.00506025	0.888492	RAB33A	NM_004794	yes	down
A_33_P3311646	113	67	0	A_33_P3311646	0.563403	12.267	5.64567	0.000181805	0.00506196	0.88622			yes	up
A_33_P3364821	64	44	0	NM_002838	-0.816486	9.85338	-5.64628	0.000181647	0.00506196	0.887118	PTPRC	NM_002838	yes	down
A_23_P117599	199	137	0	NM_012111	-0.546525	11.8489	-5.63872	0.000183622	0.00509833	0.875954	AHSA1	NM_012111	yes	down
A_23_P47704	55	108	0	NM_003355	0.622747	10.6131	5.63736	0.000183978	0.00509875	0.873956	UCP2	NM_003355	yes	up
A_24_P68079	89	62	0	NM_014831	0.692145	7.2983	5.63586	0.000184373	0.00510497	0.871741	TRANK1	NM_014831	yes	up
A_24_P84608	383	20	0	A_24_P84608	-0.642704	8.15913	-5.62595	0.000187007	0.0051561	0.857101			yes	down
A_24_P349560	117	102	0	NM_001968	-0.567634	9.54927	-5.6276	0.000186566	0.0051561	0.859536	EIF4E	NM_001968	yes	down
A_33_P3362153	239	45	0	NM_001190764	0.56967	12.8341	5.62567	0.000187081	0.0051561	0.85669	LOC388564	NM_001190764	yes	up
A_23_P125408	121	69	0	NM_031304	-1.20973	9.40886	-5.61942	0.000188762	0.00519285	0.847459	DOHH	NM_031304	yes	down
A_24_P945059	53	8	0	NM_025107	-0.777393	6.17531	-5.61786	0.000189186	0.00519975	0.84514	MYCT1	NM_025107	yes	down
A_23_P35916	1	109	0	NM_000051	-0.668048	7.41357	-5.61694	0.000189434	0.00520029	0.843788	ATM	NM_000051	yes	down
A_24_P147540	151	127	0	NM_001190467	0.615622	14.7372	5.61561	0.000189795	0.00520215	0.841824	FLJ22184	NM_001190467	yes	up
A_23_P96041	243	54	0	NM_032227	-0.547352	11.6572	-5.61388	0.000190268	0.00521034	0.839256	TMEM164	NM_032227	yes	down
A_23_P44546	342	94	0	NM_004402	-0.640508	7.98786	-5.60093	0.000193835	0.00529833	0.820082	DFFB	NM_004402	yes	down
A_33_P3303394	80	117	0	A_33_P3303394	0.581397	13.3188	5.59825	0.000194579	0.00530263	0.816124			yes	up
A_23_P108028	77	145	0	NM_007145	-0.562113	9.6537	-5.59838	0.000194545	0.00530263	0.816306	ZNF146	NM_007145	yes	down
A_33_P3337742	207	50	0	A_33_P3337742	0.589114	9.20828	5.59699	0.000194931	0.00530408	0.814259			yes	up
A_33_P3363938	240	15	0	ENST00000534372	-0.633903	7.83908	-5.59259	0.000196167	0.00532802	0.807736	NAP1L4	ENST00000534372	yes	down
A_33_P3685216	275	68	0	NM_130786	0.58216	11.3736	5.59175	0.000196404	0.00532961	0.806491	A1BG	NM_130786	yes	up
A_23_P355439	203	70	0	NM_170745	0.964703	7.40863	5.58818	0.000197416	0.00535222	0.801186	HIST1H2AA	NM_170745	yes	up
A_32_P43465	322	124	0	NM_006962	-0.904282	9.73763	-5.58549	0.00019818	0.00536808	0.797196	ZNF182	NM_006962	yes	down
A_24_P144346	352	106	0	ENST00000426099	0.542298	10.7331	5.5794	0.000199922	0.0054027	0.788165		ENST00000426099	yes	up
A_33_P3400973	62	30	0	NM_001001331	-0.687208	6.41126	-5.57867	0.000200133	0.0054027	0.787073	ATP2B2	NM_001001331	yes	down
A_23_P431933	124	114	0	NM_032294	-0.662784	7.55127	-5.57839	0.000200213	0.0054027	0.786663	CAMKK1	NM_032294	yes	down
A_23_P205575	46	22	0	NM_022571	-0.604659	8.61084	-5.57787	0.000200361	0.0054027	0.7859	GPR135	NM_022571	yes	down
A_33_P3314212	207	21	0	NM_003631	-0.617031	8.19941	-5.57809	0.000200298	0.0054027	0.786223	PARG	NM_003631	yes	down
A_23_P79931	211	20	0	NM_139322	-0.659992	8.05321	-5.57703	0.000200604	0.0054044	0.784645	ATRN	NM_139322	yes	down
A_33_P3383900	369	75	0	A_33_P3383900	-0.719643	6.68176	-5.57233	0.000201966	0.00543132	0.77766			yes	down
A_23_P22352	247	71	0	ENST00000342409	0.564401	11.4384	5.56805	0.000203214	0.00544562	0.771304	FRMD4A	ENST00000342409	yes	up
A_33_P3321507	302	150	0	NM_001080495	0.551411	12.9477	5.56801	0.000203226	0.00544562	0.771242	TNRC18	NM_001080495	yes	up
A_33_P3212112	176	20	0	NM_001042496	0.600398	9.62951	5.56444	0.000204273	0.00546389	0.765938	SLC12A6	NM_001042496	yes	up
A_24_P378019	295	135	0	NM_004031	0.594155	10.0738	5.55547	0.00020693	0.00551069	0.752595	IRF7	NM_004031	yes	up
A_24_P382489	9	147	0	NM_198580	-0.55769	9.72028	-5.55542	0.000206943	0.00551069	0.752531	SLC27A1	NM_198580	yes	down
A_33_P3300022	100	19	0	A_33_P3300022	0.663975	7.13127	5.54994	0.000208586	0.00552219	0.744366			yes	up
A_23_P2066	209	23	0	NM_015957	-0.561229	10.1076	-5.54941	0.000208746	0.00552219	0.743576	APIP	NM_015957	yes	down
A_23_P202071	374	53	0	NM_001025077	-0.542668	11.059	-5.54941	0.000208746	0.00552219	0.743578	CELF2	NM_001025077	yes	down
A_23_P340848	114	71	0	NM_000960	-0.686976	6.03684	-5.552	0.000207967	0.00552219	0.747436	PTGIR	NM_000960	yes	down
A_23_P72059	126	126	0	NM_019086	-0.697273	6.00665	-5.5512	0.000208206	0.00552219	0.74625	VSIG10	NM_019086	yes	down
A_33_P3209960	98	75	0	NM_153819	-0.591986	12.2189	-5.54745	0.000209336	0.00553013	0.740664	RASGRP2	NM_153819	yes	down
A_33_P3314276	143	47	0	NM_181718	-0.598201	9.69395	-5.54534	0.000209974	0.00554209	0.737523	ASPHD1	NM_181718	yes	down
A_33_P3272291	282	29	0	NM_001818	-0.613134	8.15742	-5.54234	0.000210885	0.00555633	0.733054	AKR1C4	NM_001818	yes	down
A_33_P3261246	62	159	0	NM_000997	-0.597037	8.53719	-5.54248	0.000210842	0.00555633	0.733262	RPL37	NM_000997	yes	down
A_24_P15877	352	79	0	AF333762	-0.72801	6.2447	-5.53674	0.000212596	0.00558666	0.724712		AF333762	yes	down
A_33_P3404775	87	41	0	NM_001135653	-0.540881	12.4004	-5.53606	0.000212806	0.00558729	0.72369	PABPC4	NM_001135653	yes	down
A_24_P935986	317	99	0	NM_005504	-0.567085	10.4228	-5.53183	0.000214111	0.00561662	0.71738	BCAT1	NM_005504	yes	down
A_23_P321201	138	16	0	NM_015213	0.71713	6.253	5.52734	0.000215505	0.00564823	0.710682	DENND5A	NM_015213	yes	up
A_24_P314179	239	70	0	NM_005239	-0.58318	10.5371	-5.52187	0.000217215	0.00568311	0.702522	ETS2	NM_005239	yes	down
A_33_P3313258	166	86	0	NM_031921	-0.565845	9.42999	-5.51169	0.000220438	0.00575737	0.687317	ATAD3B	NM_031921	yes	down
A_33_P3410284	166	42	0	ENST00000472874	-0.698934	6.98759	-5.50941	0.000221167	0.00576633	0.68391	DOCK9	ENST00000472874	yes	down
A_23_P66608	198	141	0	NM_021078	-0.55394	11.6337	-5.50624	0.000222183	0.00578778	0.679179	KAT2A	NM_021078	yes	down
A_24_P287756	125	88	0	NM_007006	-0.682453	10.6524	-5.50467	0.000222689	0.00578913	0.676832	NUDT21	NM_007006	yes	down
A_23_P63158	227	52	0	NM_003126	-0.690955	7.57526	-5.5045	0.000222745	0.00578913	0.676573	SPTA1	NM_003126	yes	down
A_23_P76159	350	49	0	NM_003566	-0.619065	8.76628	-5.49916	0.000224476	0.00581713	0.668582	EEA1	NM_003566	yes	down
A_24_P261383	264	148	0	NM_024116	-0.589487	11.6503	-5.49836	0.000224736	0.00581883	0.667387	TAF1D	NM_024116	yes	down
A_23_P27538	361	71	0	NM_145046	-0.698505	5.90656	-5.4944	0.00022603	0.00582482	0.661457	CALR3	NM_145046	yes	down
A_23_P46690	268	151	0	NM_203376	-0.734402	7.16118	-5.49514	0.000225786	0.00582482	0.662575	TMEM81	NM_203376	yes	down
A_23_P98167	146	84	0	NM_030930	-0.651416	7.49731	-5.49438	0.000226035	0.00582482	0.661435	UNC93B1	NM_030930	yes	down
A_23_P137103	325	99	0	NM_001416	-0.683622	14.0062	-5.4915	0.000226983	0.00584164	0.657116	EIF4A1	NM_001416	yes	down
A_33_P3310774	42	58	0	ENST00000510551	-0.697736	8.15759	-5.48814	0.00022809	0.00584946	0.652092		ENST00000510551	yes	down
A_24_P108779	41	31	0	NM_024681	-0.633841	7.61329	-5.48819	0.000228074	0.00584946	0.652166	KCTD17	NM_024681	yes	down
A_23_P502832	33	102	0	NM_006047	-0.573726	10.0993	-5.48703	0.000228459	0.00584946	0.650423	RBM12	NM_006047	yes	down
A_23_P25638	141	135	0	NM_024546	-0.534316	11.3361	-5.48759	0.000228272	0.00584946	0.65127	RNF219	NM_024546	yes	down
A_23_P120557	3	30	0	NM_017714	0.561496	10.0669	5.4884	0.000228005	0.00584946	0.652477	TASP1	NM_017714	yes	up
A_33_P3350056	99	20	0	NM_005952	0.556402	11.2272	5.48494	0.000229151	0.00586184	0.647302	MT1X	NM_005952	yes	up
A_23_P208788	194	146	0	NM_033520	0.638093	7.4884	5.48249	0.00022997	0.00587005	0.643619	C19orf33	NM_033520	yes	up
A_33_P3402918	113	42	0	NM_007254	0.610535	9.77284	5.48167	0.000230244	0.00587005	0.64239	PNKP	NM_007254	yes	up
A_24_P73669	210	10	0	NM_002094	-0.601564	8.86858	-5.47977	0.000230878	0.0058762	0.639551	GSPT1	NM_002094	yes	down
A_23_P67847	22	135	0	NM_024572	-0.649304	7.73966	-5.47759	0.00023161	0.00587983	0.636283	GALNT14	NM_024572	yes	down
A_33_P3210423	25	53	0	NM_004774	-0.612396	8.29346	-5.47847	0.000231315	0.00587983	0.637601	MED1	NM_004774	yes	down
A_23_P154962	114	99	0	NM_015672	0.651553	8.03329	5.47378	0.000232895	0.00589247	0.630572	RIMBP3	NM_015672	yes	up
A_33_P3271065	361	12	0	NM_001199527	-0.635264	7.5578	-5.47464	0.000232605	0.00589247	0.631859	UMODL1	NM_001199527	yes	down
A_23_P169494	287	96	0	NM_000607	-0.848211	8.04163	-5.47304	0.000233147	0.00589385	0.629457	ORM1	NM_000607	yes	down
A_33_P3231187	141	69	0	NM_001167	-0.640906	8.86402	-5.47107	0.000233814	0.00590075	0.626508	XIAP	NM_001167	yes	down
A_23_P92320	195	52	0	NM_017426	-0.537691	11.5636	-5.47005	0.00023416	0.00590115	0.624979	NUP54	NM_017426	yes	down
A_33_P3407529	255	67	0	NM_001174164	-0.530132	10.7499	-5.46742	0.000235059	0.00591223	0.621024	PRRT4	NM_001174164	yes	down
A_23_P341223	140	77	0	NM_014851	-0.54111	10.2085	-5.46463	0.000236015	0.0059313	0.616834	KLHL21	NM_014851	yes	down
A_23_P206733	173	158	0	NM_001266	0.592805	8.46469	5.46275	0.000236661	0.00594254	0.614013	CES1	NM_001266	yes	up
A_24_P408801	70	98	0	U71363	-0.898151	6.95141	-5.46182	0.000236982	0.0059456	0.612616	LOC100293516	U71363	yes	down
A_23_P329870	17	150	0	NM_024599	-0.609252	8.18021	-5.46073	0.000237358	0.00595006	0.610977	RHBDF2	NM_024599	yes	down
A_33_P3222069	162	118	0	NM_182965	0.582255	11.1477	5.45936	0.000237829	0.00595513	0.608934	SPHK1	NM_182965	yes	up
A_23_P22382	352	148	0	NM_015527	0.546136	12.9415	5.45856	0.000238107	0.00595513	0.607726	TBC1D10B	NM_015527	yes	up
A_23_P411806	223	161	0	NM_080546	0.664521	7.53271	5.45522	0.000239267	0.00597289	0.60271	SLC44A1	NM_080546	yes	up
A_24_P213924	167	106	0	NM_020947	-0.654226	7.03141	-5.4533	0.000239936	0.00598461	0.599825	KIAA1609	NM_020947	yes	down
A_23_P46396	115	32	0	NM_021190	-0.650811	10.3884	-5.4467	0.000242255	0.00603238	0.5899	PTBP2	NM_021190	yes	down
A_33_P3278159	241	94	0	A_33_P3278159	0.559354	10.4168	5.4397	0.000244738	0.0060663	0.57937			yes	up
A_33_P3305915	76	64	0	NM_001172688	-0.622265	8.24813	-5.4383	0.000245238	0.0060663	0.577265	GGA1	NM_001172688	yes	down
A_33_P3306068	68	98	0	NM_001033081	-0.718793	7.00181	-5.44056	0.00024443	0.0060663	0.580672	MYCL1	NM_001033081	yes	down
A_23_P146572	333	86	0	NM_015392	0.621533	7.72999	5.43929	0.000244885	0.0060663	0.57875	NPDC1	NM_015392	yes	up
A_23_P420281	213	91	0	NM_002738	-0.579449	9.67291	-5.43843	0.00024519	0.0060663	0.577466	PRKCB	NM_002738	yes	down
A_23_P161076	99	98	0	NM_001767	-0.527209	11.843	-5.43486	0.000246472	0.00609179	0.572083	CD2	NM_001767	yes	down
A_32_P153773	384	64	0	NM_000718	-0.674229	6.31615	-5.43401	0.000246775	0.00609425	0.570814	CACNA1B	NM_000718	yes	down
A_24_P245108	348	45	0	NM_003470	-0.565423	9.01458	-5.43095	0.000247881	0.00611651	0.566199	USP7	NM_003470	yes	down
A_33_P3594214	319	23	0	AL137719	0.6313	7.74261	5.42731	0.000249199	0.00614397	0.560724	OR7E104P	AL137719	yes	up
A_33_P3337931	149	115	0	ENST00000529945	-0.645111	7.16502	-5.42577	0.000249763	0.0061528	0.558393		ENST00000529945	yes	down
A_33_P3230976	100	47	0	NM_002726	-0.670281	7.1782	-5.42248	0.000250963	0.00617728	0.553444	PREP	NM_002726	yes	down
A_33_P3373985	3	114	0	XM_001718914	0.586595	9.86675	5.41803	0.000252602	0.00621251	0.546724	LOC100130009	XM_001718914	yes	up
A_33_P3278118	217	67	0	NM_004346	-0.595188	8.47223	-5.41161	0.000254982	0.00625405	0.537042	CASP3	NM_004346	yes	down
A_33_P3284472	322	92	0	NM_175066	-0.587228	8.41426	-5.41206	0.000254814	0.00625405	0.537724	DDX51	NM_175066	yes	down
A_23_P29257	48	103	0	NM_005318	0.538192	10.0771	5.40979	0.00025566	0.006262	0.534303	H1F0	NM_005318	yes	up
A_33_P3366584	251	85	0	NM_001005179	-0.697356	6.57278	-5.40685	0.000256762	0.00628384	0.529864	OR56A4	NM_001005179	yes	down
A_33_P3422439	94	155	0	A_33_P3422439	0.662721	6.43895	5.40621	0.000257002	0.00628458	0.5289			yes	up
A_33_P3253799	358	80	0	NM_025158	-0.530734	10.7796	-5.40555	0.000257251	0.00628553	0.527901	RUFY1	NM_025158	yes	down
A_23_P335039	231	50	0	NM_133474	-0.549523	11.0753	-5.40105	0.000258951	0.00632191	0.5211	ZNF721	NM_133474	yes	down
A_33_P3314231	82	55	0	NM_005209	0.619846	7.8864	5.39314	0.000261966	0.00637471	0.509153	CRYBA2	NM_005209	yes	up
A_33_P3325708	212	89	0	XM_003120368	-0.68619	7.00291	-5.39175	0.000262501	0.00638255	0.507045	LOC100510184	XM_003120368	yes	down
A_33_P3256660	128	20	0	THC2591158	0.608802	8.55102	5.38916	0.000263499	0.00640161	0.503129		THC2591158	yes	up
A_33_P3373775	377	75	0	NM_001010922	-0.651743	7.10939	-5.38567	0.000264849	0.00641491	0.497852	BCL2L15	NM_001010922	yes	down
A_23_P20443	85	141	0	NM_021020	0.526688	11.3356	5.38497	0.000265118	0.00641491	0.496806	LZTS1	NM_021020	yes	up
A_23_P41246	319	81	0	NM_001120	-0.583703	8.44214	-5.38658	0.000264493	0.00641491	0.49924	MFSD10	NM_001120	yes	down
A_24_P37409	154	70	0	NM_004418	-0.584969	8.39571	-5.38363	0.000265642	0.00641728	0.494766	DUSP2	NM_004418	yes	down
A_33_P3380807	170	146	0	NM_017442	-0.623734	7.76545	-5.38362	0.000265645	0.00641728	0.494757	TLR9	NM_017442	yes	down
A_33_P3227716	194	65	0	NM_001037666	-0.526925	10.4955	-5.38142	0.000266502	0.00642761	0.491433	GATSL3	NM_001037666	yes	down
A_33_P3285715	138	67	0	ENST00000523812	0.571138	14.4153	5.37812	0.000267796	0.00644417	0.486432	GLI4	ENST00000523812	yes	up
A_23_P16415	213	36	0	NM_002333	0.567479	11.8427	5.37672	0.000268345	0.00644417	0.484317	LRP3	NM_002333	yes	up
A_23_P50897	115	67	0	NM_032390	-0.530358	10.6932	-5.37713	0.000268184	0.00644417	0.484936	MKI67IP	NM_032390	yes	down
A_33_P3412468	110	24	0	NM_004277	-0.620804	7.98952	-5.37694	0.000268257	0.00644417	0.484655	SLC25A27	NM_004277	yes	down
A_23_P213014	83	99	0	NM_001001290	-0.647181	6.87235	-5.37557	0.0002688	0.00644667	0.48257	SLC2A9	NM_001001290	yes	down
A_33_P3340580	375	108	0	NM_001242704	-0.62599	7.47536	-5.37275	0.000269914	0.00646821	0.478299	ZNF385C	NM_001242704	yes	down
A_24_P348925	53	77	0	NM_001099402	-0.567077	9.77349	-5.36738	0.000272048	0.00650894	0.470169	CCNK	NM_001099402	yes	down
A_32_P65589	70	54	0	AJ252276	0.6352	7.24666	5.36221	0.00027412	0.00651491	0.462339		AJ252276	yes	up
A_24_P134266	229	134	0	NM_001728	0.519196	11.1577	5.36346	0.000273617	0.00651491	0.464234	BSG	NM_001728	yes	up
A_33_P3417222	253	51	0	ENST00000378430	0.546728	13.4535	5.36187	0.000274257	0.00651491	0.461823	CD72	ENST00000378430	yes	up
A_23_P13753	370	32	0	NM_006163	-0.528576	12.5215	-5.36299	0.000273809	0.00651491	0.463512	NFE2	NM_006163	yes	down
A_24_P403303	56	26	0	NM_198513	-0.681015	7.13875	-5.36571	0.000272718	0.00651491	0.467632	PHF20L1	NM_198513	yes	down
A_23_P160460	360	3	0	NM_003115	-0.614965	9.31861	-5.36471	0.000273119	0.00651491	0.466115	UAP1	NM_003115	yes	down
A_33_P3262022	342	79	0	A_33_P3262022	-0.654896	6.56051	-5.35925	0.000275314	0.00652966	0.457851			yes	down
A_23_P32404	114	94	0	NM_002201	-0.532214	12.0496	-5.35953	0.000275203	0.00652966	0.458269	ISG20	NM_002201	yes	down
A_24_P409346	92	49	0	NM_006310	-0.569656	8.68876	-5.35857	0.000275593	0.00653109	0.456808	NPEPPS	NM_006310	yes	down
A_23_P138717	251	92	0	NM_001005339	0.591252	15.0859	5.35686	0.000276285	0.00654231	0.454219	RGS10	NM_001005339	yes	up
A_24_P131589	137	99	0	NM_006889	-0.618174	7.99392	-5.35419	0.000277372	0.00655768	0.450165	CD86	NM_006889	yes	down
A_23_P164797	59	103	0	NM_016202	0.532497	11.3406	5.35423	0.000277354	0.00655768	0.450232	ZNF580	NM_016202	yes	up
A_23_P354734	222	66	0	NM_032088	0.626558	7.58592	5.3536	0.00027761	0.00655812	0.449281	PCDHGA8	NM_032088	yes	up
A_33_P3409934	120	21	0	NM_001013437	-0.597757	8.28781	-5.35171	0.000278382	0.00657118	0.446413	SEH1L	NM_001013437	yes	down
A_23_P5903	294	137	0	NM_016354	-0.558873	10.2234	-5.35114	0.000278617	0.00657155	0.445541	SLCO4A1	NM_016354	yes	down
A_23_P146084	118	101	0	NM_000637	0.535972	9.65856	5.34812	0.000279858	0.00658524	0.440956	GSR	NM_000637	yes	up
A_23_P53081	19	41	0	NM_020896	-0.571428	9.04507	-5.3483	0.000279785	0.00658524	0.441224	OSBPL5	NM_020896	yes	down
A_23_P24129	88	2	0	NM_012242	0.673472	6.90646	5.34714	0.000280263	0.00658958	0.439465	DKK1	NM_012242	yes	up
A_23_P121676	24	120	0	NM_025212	0.605952	7.88786	5.34639	0.00028057	0.00659164	0.438331	CXXC4	NM_025212	yes	up
A_33_P3421984	38	89	0	NM_012269	0.533988	11.7783	5.34417	0.00028149	0.00660806	0.434954	HYAL4	NM_012269	yes	up
A_33_P3339256	348	5	0	AK126938	-0.877004	6.23072	-5.34357	0.000281736	0.00660865	0.434053		AK126938	yes	down
A_23_P146209	368	153	0	NM_030954	-0.605114	7.95248	-5.34247	0.000282195	0.00661423	0.432373	RNF170	NM_030954	yes	down
A_23_P203420	237	106	0	NM_004739	0.584891	10.9992	5.34075	0.000282909	0.00662061	0.429763	MTA2	NM_004739	yes	up
A_32_P213091	206	7	0	NM_001145205	-0.572127	8.58132	-5.34097	0.000282817	0.00662061	0.430098	SHISA9	NM_001145205	yes	down
A_23_P322756	213	135	0	NM_030625	-0.63206	7.5419	-5.33764	0.000284207	0.0066406	0.425037	TET1	NM_030625	yes	down
A_24_P453544	321	91	0	ENST00000541658	0.602275	8.2489	5.33643	0.000284714	0.00664724	0.4232		ENST00000541658	yes	up
A_24_P289383	312	52	0	NM_017780	-0.639617	7.80346	-5.33275	0.000286259	0.00667812	0.417612	CHD7	NM_017780	yes	down
A_33_P3419735	83	51	0	A_33_P3419735	-0.560439	8.84193	-5.32769	0.000288401	0.00671239	0.409918			yes	down
A_33_P3275835	149	141	0	NM_001134430	0.551783	12.4464	5.32266	0.000290551	0.00674145	0.402255	TOR2A	NM_001134430	yes	up
A_23_P119907	103	64	0	NM_018089	-0.593074	8.11915	-5.3192	0.000292034	0.00677063	0.396997	ANKZF1	NM_018089	yes	down
A_23_P163113	73	61	0	NM_017922	-0.562302	9.09737	-5.31475	0.000293958	0.00679943	0.39022	PRPF39	NM_017922	yes	down
A_32_P140139	373	68	0	NM_000129	-0.673301	6.21182	-5.31077	0.000295689	0.00683418	0.38416	F13A1	NM_000129	yes	down
A_23_P157299	236	94	0	NM_001129	-0.593649	9.53771	-5.30673	0.000297457	0.00686907	0.378007	AEBP1	NM_001129	yes	down
A_33_P3313810	43	111	0	NM_001971	0.670824	6.50907	5.30507	0.000298188	0.006876	0.375476	CELA1	NM_001971	yes	up
A_23_P27894	110	6	0	NM_014649	0.535612	9.91633	5.3033	0.00029897	0.00688345	0.37277	SAFB2	NM_014649	yes	up
A_33_P3336223	177	30	0	ENST00000398067	0.572863	9.621	5.30177	0.000299647	0.00689373	0.370436		ENST00000398067	yes	up
A_33_P3320953	165	146	0	NM_206833	0.516138	10.5407	5.30057	0.000300179	0.00689536	0.368605	CTXN1	NM_206833	yes	up
A_23_P256172	176	14	0	NM_199069	0.562594	13.7407	5.30086	0.000300048	0.00689536	0.369058	NDUFAF3	NM_199069	yes	up
A_23_P203255	107	3	0	NM_006595	-0.65442	8.53555	-5.29924	0.000300767	0.00690358	0.366585	API5	NM_006595	yes	down
A_23_P79661	227	70	0	NM_019044	-0.60045	9.8885	-5.29749	0.000301546	0.00691614	0.363916	CCDC93	NM_019044	yes	down
A_23_P56736	284	97	0	NM_080386	0.539848	9.41067	5.2965	0.000301986	0.00692095	0.36241	TUBA3D	NM_080386	yes	up
A_33_P3390102	90	129	0	NM_005716	0.531999	12.7408	5.29549	0.000302441	0.00692607	0.360856	GIPC1	NM_005716	yes	up
A_23_P38649	113	84	0	NM_000529	-0.70677	6.10907	-5.28935	0.000305199	0.00697734	0.351487	MC2R	NM_000529	yes	down
A_23_P415021	196	115	0	NM_014033	-0.531157	9.65062	-5.28895	0.000305379	0.00697734	0.350878	METTL7A	NM_014033	yes	down
A_23_P75149	360	42	0	NM_213649	-0.511454	10.921	-5.28902	0.000305345	0.00697734	0.350994	SFXN4	NM_213649	yes	down
A_23_P8582	155	38	0	NM_032581	-0.652948	6.27913	-5.28657	0.000306457	0.00699663	0.347241	FAM126A	NM_032581	yes	down
A_32_P98683	230	121	0	NM_005937	0.512051	10.8058	5.28521	0.000307071	0.00700529	0.345177	MLLT6	NM_005937	yes	up
A_32_P231493	204	118	0	AF339771	-0.640137	8.56203	-5.28448	0.000307403	0.00700753	0.34406		AF339771	yes	down
A_33_P3395595	191	30	0	NM_031200	0.509332	11.59	5.27884	0.000309981	0.00702349	0.335443	CCR9	NM_031200	yes	up
A_33_P3542801	62	132	0	BC048978	0.69098	6.14888	5.28173	0.00030866	0.00702349	0.339849	LOC729291	BC048978	yes	up
A_23_P59602	184	86	0	NM_019005	-0.520512	10.1124	-5.27958	0.000309642	0.00702349	0.33657	MIOS	NM_019005	yes	down
A_24_P302695	143	76	0	NM_145212	-0.576412	11.0873	-5.27998	0.000309458	0.00702349	0.337184	MRPL30	NM_145212	yes	down
A_33_P3241753	375	98	0	NM_018838	0.566192	12.1281	5.28098	0.000309004	0.00702349	0.338701	NDUFA12	NM_018838	yes	up
A_23_P55998	102	52	0	NM_005628	-0.54817	9.03636	-5.28031	0.000309308	0.00702349	0.337685	SLC1A5	NM_005628	yes	down
A_23_P93881	65	163	0	NM_182715	-0.513928	11.2514	-5.28042	0.000309256	0.00702349	0.337859	SYPL1	NM_182715	yes	down
A_33_P3392823	88	22	0	NM_018467	0.515757	11.3828	5.27893	0.000309943	0.00702349	0.33557	USE1	NM_018467	yes	up
A_33_P3231297	362	71	0	NM_003851	-0.517977	11.9854	-5.27692	0.000310866	0.0070329	0.332499	CREG1	NM_003851	yes	down
A_23_P250385	24	114	0	NM_005322	0.633724	13.2041	5.27742	0.000310635	0.0070329	0.333266	HIST1H1B	NM_005322	yes	up
A_23_P316612	101	79	0	NM_147193	-0.702118	7.01128	-5.27393	0.000312244	0.00705874	0.327935	GLIS1	NM_147193	yes	down
A_33_P3382271	296	126	0	BC033643	0.5898	8.73392	5.27029	0.000313932	0.00706365	0.322371		BC033643	yes	up
A_33_P3261084	104	70	0	NM_174855	-0.521723	10.3119	-5.2694	0.000314349	0.00706365	0.321	IDH3B	NM_174855	yes	down
A_23_P218131	51	164	0	NM_032714	-0.58682	8.25587	-5.27083	0.000313679	0.00706365	0.323202	INF2	NM_032714	yes	down
A_23_P31725	315	17	0	NM_001715	0.566072	11.2877	5.26669	0.000315614	0.00708145	0.316854	BLK	NM_001715	yes	up
A_24_P301846	340	58	0	NM_175085	-0.562684	9.97664	-5.26715	0.000315398	0.00708145	0.317561	GART	NM_175085	yes	down
A_33_P3398437	76	17	0	AF176922	0.551526	9.36057	5.26406	0.000316845	0.00708759	0.312837		AF176922	yes	up
A_23_P155103	370	7	0	NM_000026	-0.590653	10.9972	-5.26495	0.000316429	0.00708759	0.314194	ADSL	NM_000026	yes	down
A_23_P58606	161	57	0	NM_004060	-0.605133	9.62213	-5.26494	0.000316431	0.00708759	0.314187	CCNG1	NM_004060	yes	down
A_23_P254648	163	76	0	NM_012164	-0.679454	8.96448	-5.26224	0.000317701	0.00708759	0.310054	FBXW2	NM_012164	yes	down
A_23_P216845	191	1	0	NM_004188	-0.788978	7.31023	-5.26411	0.000316819	0.00708759	0.312921	GFI1B	NM_004188	yes	down
A_24_P101642	74	158	0	XM_001718104	0.553931	8.97289	5.26207	0.000317782	0.00708759	0.30979	LOC401847	XM_001718104	yes	up
A_23_P54605	24	152	0	NM_015659	-0.561963	11.1393	-5.26282	0.000317429	0.00708759	0.310939	RSL1D1	NM_015659	yes	down
A_33_P3738458	43	123	0	NM_022648	-0.652626	6.52869	-5.26244	0.000317606	0.00708759	0.310362	TNS1	NM_022648	yes	down
A_33_P3452003	13	83	0	AL049428	0.545508	9.08209	5.26143	0.000318083	0.00708901	0.308813	LOC143286	AL049428	yes	up
A_23_P370989	100	130	0	NM_005914	-0.523965	11.1884	-5.26036	0.000318587	0.00709386	0.307179	MCM4	NM_005914	yes	down
A_23_P102258	237	19	0	NM_053050	0.535593	12.5812	5.25997	0.000318775	0.00709386	0.306571	MRPL53	NM_053050	yes	up
A_23_P99604	269	63	0	NM_017769	-0.537879	9.36055	-5.25707	0.000320148	0.00711385	0.302135	G2E3	NM_017769	yes	down
A_33_P3258546	298	112	0	NM_031501	-0.558635	8.6854	-5.2526	0.000322279	0.00714	0.295287	PCDHA5	NM_031501	yes	down
A_23_P121795	194	58	0	NM_021069	-0.563583	8.78842	-5.25294	0.000322115	0.00714	0.295814	SORBS2	NM_021069	yes	down
A_23_P99540	118	41	0	NM_004926	-0.522937	10.2097	-5.25109	0.000322999	0.00715065	0.292986	ZFP36L1	NM_004926	yes	down
A_23_P44724	259	24	0	NM_001321	0.642969	8.54686	5.25025	0.000323403	0.0071543	0.291696	CSRP2	NM_001321	yes	up
A_24_P40551	167	25	0	NM_001127688	-0.517161	10.1031	-5.24768	0.00032464	0.00717107	0.287754	BEX4	NM_001127688	yes	down
A_33_P3608172	278	13	0	NM_004489	0.512041	12.3371	5.24581	0.000325542	0.0071804	0.284891	GPS2	NM_004489	yes	up
A_33_P3272412	344	9	0	AK127393	-0.67198	7.55317	-5.24452	0.000326166	0.00718886	0.282915	FLJ45482	AK127393	yes	down
A_23_P78053	287	18	0	NM_030802	-0.671375	11.2686	-5.23825	0.00032922	0.00724019	0.273296	FAM117A	NM_030802	yes	down
A_33_P3390032	209	162	0	NM_001145297	0.633974	9.81165	5.23534	0.000330646	0.00726087	0.268837	EXOC7	NM_001145297	yes	up
A_33_P3323298	45	47	0	NM_002228	-0.593196	7.83803	-5.23317	0.000331716	0.00726837	0.265502	JUN	NM_002228	yes	down
A_23_P120931	12	117	0	NM_014508	-0.634991	6.65045	-5.22734	0.000334605	0.0073156	0.256553	APOBEC3C	NM_014508	yes	down
A_33_P3275495	382	74	0	ENST00000412427	-0.64216	6.86492	-5.22587	0.000335339	0.00732629	0.254294		ENST00000412427	yes	down
A_24_P71244	8	155	0	NM_005026	-0.568067	8.74288	-5.22472	0.000335913	0.00733348	0.252529	PIK3CD	NM_005026	yes	down
A_33_P3227731	108	18	0	A_33_P3227731	-0.536027	10.6235	-5.22235	0.000337102	0.00735407	0.248882			yes	down
A_32_P207124	189	19	0	NM_173571	0.518566	9.87437	5.22131	0.000337622	0.00736006	0.247291	CT47A11	NM_173571	yes	up
A_24_P209455	258	153	0	NM_018326	-0.521952	10.7081	-5.21778	0.000339403	0.00738812	0.241861	GIMAP4	NM_018326	yes	down
A_33_P3359518	47	50	0	NM_001085487	-0.612483	7.4368	-5.2148	0.00034091	0.00741015	0.237289	MYSM1	NM_001085487	yes	down
A_33_P3408420	301	79	0	NM_001113498	-0.65598	5.81887	-5.20911	0.000343814	0.00746243	0.228536	MDGA2	NM_001113498	yes	down
A_33_P3374903	350	162	0	A_33_P3374903	0.686689	7.90984	5.20718	0.000344805	0.0074677	0.225565			yes	up
A_23_P390722	83	113	0	NM_022347	-0.620191	7.9656	-5.20605	0.000345388	0.00747492	0.223822	TOR1AIP2	NM_022347	yes	down
A_23_P138725	78	72	0	NM_031484	-0.809233	12.675	-5.20327	0.00034682	0.00750049	0.219552	MARVELD1	NM_031484	yes	down
A_33_P3348151	184	83	0	A_33_P3348151	-0.620668	7.7104	-5.19946	0.000348796	0.00751473	0.213688			yes	down
A_32_P184279	35	125	0	NM_005436	-0.512921	11.782	-5.2	0.000348517	0.00751473	0.214516	CCDC6	NM_005436	yes	down
A_33_P3295870	28	19	0	NM_001001710	0.769525	7.9104	5.20022	0.000348401	0.00751473	0.21486	FAM166A	NM_001001710	yes	up
A_23_P217475	376	65	0	NM_006123	-0.533984	9.37838	-5.20042	0.000348297	0.00751473	0.215167	IDS	NM_006123	yes	down
A_23_P135184	245	138	0	NM_001042368	-1.57902	9.65001	-5.19862	0.000349236	0.00751473	0.212389	RALGDS	NM_001042368	yes	down
A_23_P372331	349	125	0	NM_182916	-0.534902	9.16356	-5.19869	0.000349198	0.00751473	0.212501	TRNT1	NM_182916	yes	down
A_33_P3333982	207	46	0	NM_022359	0.641512	6.76708	5.19776	0.000349684	0.00751897	0.211065	PDE4DIP	NM_022359	yes	up
A_23_P82478	140	58	0	NM_019042	-0.545336	10.1977	-5.19232	0.000352536	0.00756399	0.202683	PUS7	NM_019042	yes	down
A_23_P88069	154	25	0	NM_005780	-0.594353	7.70525	-5.19176	0.000352832	0.0075649	0.201818	LHFP	NM_005780	yes	down
A_24_P255654	71	142	0	A_24_P255654	-0.646553	12.5263	-5.1886	0.000354497	0.00758973	0.19696			yes	down
A_33_P3327818	325	117	0	ENST00000366116	0.557076	10.8277	5.18632	0.000355706	0.00760428	0.193447		ENST00000366116	yes	up
A_24_P945113	376	3	0	NM_000020	-0.647374	5.76214	-5.1862	0.000355772	0.00760428	0.193256	ACVRL1	NM_000020	yes	down
A_33_P3311403	12	116	0	NM_130385	-0.625658	6.83383	-5.18541	0.000356193	0.00760428	0.192035	MRVI1	NM_130385	yes	down
A_33_P3235390	157	90	0	NM_024818	-0.51052	10.236	-5.18567	0.000356054	0.00760428	0.192437	UBA5	NM_024818	yes	down
A_33_P3244843	333	97	0	NM_017431	0.535917	10.5866	5.18235	0.000357824	0.00762663	0.18732	PRKAG3	NM_017431	yes	up
A_33_P3392580	190	11	0	NM_013411	-0.526824	9.36827	-5.17997	0.0003591	0.00764163	0.183648	AK2	NM_013411	yes	down
A_33_P3249414	311	71	0	NM_015431	-0.505682	10.7755	-5.17975	0.000359219	0.00764163	0.183307	TRIM58	NM_015431	yes	down
A_33_P3239569	145	82	0	ENST00000370562	-0.663326	8.47802	-5.17798	0.000360171	0.00764558	0.180575		ENST00000370562	yes	down
A_33_P3379251	304	78	0	NM_001105581	-0.63947	6.50003	-5.17892	0.000359662	0.00764558	0.182035	LRRC30	NM_001105581	yes	down
A_23_P44363	321	114	0	NM_020753	0.61969	7.88734	5.17624	0.000361108	0.00764847	0.177894	CASKIN2	NM_020753	yes	up
A_23_P10980	42	139	0	NM_015236	0.601291	7.64667	5.1764	0.000361022	0.00764847	0.178138	LPHN3	NM_015236	yes	up
A_33_P3286002	37	154	0	AK125618	-0.693926	7.22944	-5.17583	0.000361329	0.00764847	0.177262	VKORC1	AK125618	yes	down
A_33_P3404729	146	88	0	AK075182	-0.615071	7.85287	-5.17346	0.000362611	0.00766122	0.173607		AK075182	yes	down
A_33_P3546363	9	88	0	BQ950045	0.532771	13.8448	5.17192	0.000363449	0.00766122	0.171227	LOC400128	BQ950045	yes	up
A_23_P400310	255	103	0	NM_032044	-0.574859	8.96409	-5.17196	0.000363425	0.00766122	0.171293	REG4	NM_032044	yes	down
A_33_P3353030	144	71	0	NM_003353	-0.499227	11.213	-5.17288	0.000362924	0.00766122	0.172716	UCN	NM_003353	yes	down
A_23_P144476	80	89	0	NM_199327	-0.55306	8.63052	-5.17009	0.000364445	0.00767103	0.168401	SPRY1	NM_199327	yes	down
A_33_P3223964	105	111	0	ENST00000390610	0.627341	7.2656	5.16449	0.000367511	0.00771387	0.159758		ENST00000390610	yes	up
A_33_P3361991	355	5	0	NM_001001658	-0.707588	5.96782	-5.1635	0.000368057	0.00771387	0.158225	OR9A2	NM_001001658	yes	down
A_23_P158725	350	12	0	NM_001042422	-1.03424	6.1023	-5.16309	0.000368284	0.00771387	0.157589	SLC16A3	NM_001042422	yes	down
A_32_P456537	59	56	0	NM_030752	-0.498633	11.0408	-5.16374	0.000367925	0.00771387	0.158595	TCP1	NM_030752	yes	down
A_23_P85726	343	14	0	NM_033418	-0.540036	8.92182	-5.15847	0.000370841	0.00775869	0.150451	METTL18	NM_033418	yes	down
A_33_P3387771	21	154	0	NM_001039590	-0.588152	8.39794	-5.15816	0.00037101	0.00775869	0.149981	USP9X	NM_001039590	yes	down
A_23_P253421	191	73	0	NM_181575	-0.509388	11.7317	-5.15609	0.000372164	0.00777336	0.146776	AUP1	NM_181575	yes	down
A_23_P74547	354	111	0	NM_001040033	0.601192	7.43552	5.15441	0.0003731	0.00778748	0.144184	CD53	NM_001040033	yes	up
A_23_P345710	92	88	0	NM_152531	-0.510525	10.0261	-5.15157	0.000374694	0.00780443	0.139785	C3orf21	NM_152531	yes	down
A_24_P184555	7	131	0	NM_002859	0.508137	11.2107	5.14786	0.000376781	0.00783154	0.134055	PXN	NM_002859	yes	up
A_23_P88865	192	22	0	NM_144601	0.520774	13.4419	5.14739	0.000377048	0.00783167	0.133322	CMTM3	NM_144601	yes	up
A_33_P3277890	4	96	0	ENST00000399966	-0.594545	8.29834	-5.14114	0.0003806	0.00789448	0.123649		ENST00000399966	yes	down
A_33_P3244283	51	29	0	NM_033259	0.526206	9.26672	5.13896	0.000381845	0.00790935	0.120278	CAMK2N2	NM_033259	yes	up
A_24_P393565	359	125	0	ENST00000399057	-0.617787	7.10453	-5.1373	0.000382798	0.00792359	0.117708	ZNF396	ENST00000399057	yes	down
A_24_P336759	212	60	0	NM_021960	-0.947837	9.22848	-5.13368	0.000384881	0.00795022	0.112108	MCL1	NM_021960	yes	down
A_33_P3241756	35	143	0	ENST00000517917	-0.614671	7.31116	-5.13243	0.000385604	0.00795799	0.110171	IKBKB	ENST00000517917	yes	down
A_33_P3379091	335	53	0	NM_145731	-0.536731	9.34894	-5.13185	0.000385943	0.00795799	0.109265	SYNGR1	NM_145731	yes	down
A_33_P3327470	272	89	0	THC2606816	-0.822417	6.87607	-5.12878	0.000387725	0.00798692	0.104512		THC2606816	yes	down
A_23_P210015	245	102	0	NM_014369	-0.558791	8.81418	-5.127	0.000388763	0.0080028	0.101753	PTPN18	NM_014369	yes	down
A_23_P77562	64	59	0	NM_194280	0.522513	9.43893	5.12247	0.000391419	0.00805193	0.0947292	TMEM219	NM_194280	yes	up
A_24_P89509	351	61	0	NM_001031712	-0.682317	7.94479	-5.12093	0.000392325	0.00806503	0.0923436	TRMT11	NM_001031712	yes	down
A_23_P132536	357	70	0	NM_001042646	-0.60567	8.89513	-5.12047	0.000392599	0.00806511	0.0916243	TRAK1	NM_001042646	yes	down
A_33_P3215883	177	58	0	NM_002019	-0.635513	6.98304	-5.11838	0.000393834	0.00807387	0.088382	FLT1	NM_002019	yes	down
A_33_P3341509	51	97	0	A_33_P3341509	-0.574579	10.3974	-5.11664	0.000394867	0.00808199	0.0856798			yes	down
A_23_P212423	346	68	0	NM_005108	-0.623943	6.82982	-5.1167	0.000394831	0.00808199	0.0857753	XYLB	NM_005108	yes	down
A_33_P3214293	192	151	0	NM_000945	-0.571403	8.04168	-5.11352	0.000396724	0.00809983	0.0808391	PPP3R1	NM_000945	yes	down
A_23_P310	32	34	0	NM_023009	0.589994	11.5187	5.11212	0.000397557	0.0081113	0.078676	MARCKSL1	NM_023009	yes	up
A_23_P5611	93	92	0	NM_018151	-0.543411	9.13421	-5.11138	0.000398001	0.00811483	0.0775241	RIF1	NM_018151	yes	down
A_24_P16610	128	148	0	NM_032268	-0.495427	11.1448	-5.10933	0.000399234	0.00812888	0.0743339	ZNRF1	NM_032268	yes	down
A_33_P3238533	348	76	0	NM_001105528	-0.6325	5.99249	-5.10792	0.000400079	0.00813478	0.0721506	C18orf34	NM_001105528	yes	down
A_24_P388570	354	83	0	NM_032778	-0.649328	7.30533	-5.10813	0.000399953	0.00813478	0.0724768	MINA	NM_032778	yes	down
A_33_P3318646	78	137	0	NM_015722	0.559831	14.9105	5.1063	0.000401057	0.00814386	0.0696318	CALY	NM_015722	yes	up
A_24_P163920	197	120	0	NM_032228	-0.555257	8.44882	-5.10534	0.000401635	0.00814454	0.0681464	FAR1	NM_032228	yes	down
A_33_P3359373	225	64	0	ENST00000403810	-0.668675	6.41982	-5.09685	0.000406802	0.00822701	0.0549598	TSC1	ENST00000403810	yes	down
A_23_P25224	44	19	0	NM_003651	-0.541352	8.71147	-5.0916	0.000410036	0.00828124	0.0467893	CSDA	NM_003651	yes	down
A_33_P3370404	332	107	0	NM_015368	0.511943	9.59122	5.09	0.000411022	0.00829556	0.0443116	PANX1	NM_015368	yes	up
A_33_P3311046	54	137	0	NM_001004691	-0.520101	9.59208	-5.08666	0.000413099	0.00832063	0.0391133	OR2M7	NM_001004691	yes	down
A_33_P3297452	267	82	0	A_33_P3297452	-0.58604	7.60135	-5.08214	0.000415924	0.00835504	0.0320826			yes	down
A_23_P395172	272	86	0	NM_007011	-0.661785	7.78519	-5.08247	0.000415722	0.00835504	0.0325823	ABHD2	NM_007011	yes	down
A_33_P3410589	344	160	0	NM_153690	-0.680584	6.56134	-5.08231	0.000415823	0.00835504	0.0323324	FAM43A	NM_153690	yes	down
A_24_P409661	99	92	0	A_24_P409661	-0.507092	9.7495	-5.07543	0.000420161	0.00842255	0.0216267			yes	down
A_33_P3343210	301	52	0	NM_016612	-0.494365	10.5782	-5.07504	0.00042041	0.00842255	0.0210154	SLC25A37	NM_016612	yes	down
A_33_P3370424	217	1	0	NM_017617	0.512662	9.51839	5.07365	0.000421293	0.00843379	0.0188493	NOTCH1	NM_017617	yes	up
A_33_P3421351	337	61	0	ENST00000476050	-0.502194	10.4368	-5.07327	0.000421534	0.00843379	0.0182597	TRAF3IP3	ENST00000476050	yes	down
A_33_P3407937	327	112	0	NM_018390	-0.567923	9.18803	-5.07251	0.000422013	0.00843773	0.0170881	PLCXD1	NM_018390	yes	down
A_23_P166135	179	64	0	NM_012255	-0.515531	9.78054	-5.07192	0.000422394	0.0084397	0.0161582	XRN2	NM_012255	yes	down
A_23_P20852	165	142	0	NM_001698	0.528871	9.03435	5.07124	0.000422829	0.00844276	0.0150955	AUH	NM_001698	yes	up
A_33_P3331150	335	60	0	ENST00000390606	0.512249	9.72195	5.07021	0.000423485	0.00844458	0.0134982		ENST00000390606	yes	up
A_33_P3238390	366	95	0	XM_001717714	0.548767	9.18627	5.07047	0.000423318	0.00844458	0.0139031	LOC389217	XM_001717714	yes	up
A_23_P81717	60	74	0	NM_024919	-0.635454	7.17957	-5.06968	0.000423825	0.00844575	0.0126684	FRMD1	NM_024919	yes	down
A_32_P196021	127	81	0	NM_002009	-0.635848	6.02727	-5.06889	0.00042433	0.00845019	0.0114403	FGF7	NM_002009	yes	down
A_33_P3290403	357	124	0	NM_014214	-0.609642	7.29732	-5.06615	0.000426092	0.00847962	0.0071667	IMPA2	NM_014214	yes	down
A_24_P385134	64	4	0	NM_001037582	-0.564435	9.0651	-5.06352	0.000427788	0.00849644	0.00306797	SCD5	NM_001037582	yes	down
A_33_P3294917	49	83	0	NM_015225	-0.641233	8.02073	-5.0614	0.000429162	0.00851807	-0.000239856	PRUNE2	NM_015225	yes	down
A_23_P11390	106	106	0	NM_004679	0.583612	7.68609	5.06004	0.000430046	0.00852431	-0.00236165	VCY	NM_004679	yes	up
A_33_P3293265	251	88	0	A_33_P3293265	-0.628909	7.74396	-5.05908	0.000430669	0.00853039	-0.0038556			yes	down
A_32_P115558	233	54	0	T53825	0.573782	8.77247	5.05869	0.000430923	0.00853039	-0.00446309		T53825	yes	up
A_23_P250413	66	141	0	NM_022141	0.517955	9.33423	5.05814	0.000431282	0.00853186	-0.00532219	PARVG	NM_022141	yes	up
A_33_P3259725	298	23	0	ENST00000309237	-0.606997	7.05585	-5.05499	0.000433342	0.00856129	-0.010238	MED12L	ENST00000309237	yes	down
A_33_P3239143	130	92	0	NM_198458	0.597139	11.1144	5.05268	0.00043486	0.00858561	-0.0138445	ZNF497	NM_198458	yes	up
A_33_P3272990	187	36	0	NM_012181	0.521262	9.89515	5.04579	0.000439415	0.00865271	-0.0245921	FKBP8	NM_012181	yes	up
A_23_P49924	175	83	0	NM_052935	-0.513314	9.78857	-5.04606	0.000439233	0.00865271	-0.024165	NT5C3L	NM_052935	yes	down
A_33_P3386132	345	105	0	ENST00000437250	0.491638	11.0719	5.04447	0.000440295	0.00866435	-0.0266575	C2orf49	ENST00000437250	yes	up
A_32_P347617	298	45	0	NM_181773	-0.654165	7.4544	-5.04176	0.000442107	0.00868857	-0.0308923	APOBEC3H	NM_181773	yes	down
A_23_P166491	135	125	0	NM_015705	-0.516542	9.56929	-5.04216	0.000441839	0.00868857	-0.0302683	SGSM3	NM_015705	yes	down
A_23_P10858	125	39	0	NM_015114	-0.518762	9.29859	-5.03839	0.000444367	0.00872089	-0.0361515	ANKLE2	NM_015114	yes	down
A_23_P34852	197	91	0	NM_007272	-0.614021	6.62371	-5.03801	0.000444625	0.00872089	-0.0367512	CTRC	NM_007272	yes	down
A_33_P3226600	5	48	0	NM_003801	0.499428	12.8857	5.03751	0.000444957	0.00872167	-0.0375202	GPAA1	NM_003801	yes	up
A_23_P428219	88	143	0	NM_001991	0.533263	9.71141	5.03343	0.000447723	0.00875869	-0.0439123	EZH1	NM_001991	yes	up
A_23_P71146	110	161	0	NM_006230	-0.508712	10.8034	-5.03124	0.00044921	0.00877631	-0.0473335	POLD2	NM_006230	yes	down
A_23_P23611	231	56	0	NM_001008219	-0.555077	8.33509	-5.02992	0.000450111	0.00878817	-0.0493989	AMY1C	NM_001008219	yes	down
A_33_P3245620	50	164	0	A_33_P3245620	0.527153	10.3735	5.0279	0.000451488	0.00880931	-0.0525495			yes	up
A_33_P3311618	157	45	0	NM_004582	-0.525709	9.6746	-5.02596	0.000452817	0.0088295	-0.055583	RABGGTB	NM_004582	yes	down
A_33_P3229958	311	131	0	A_33_P3229958	0.881766	7.79626	5.025	0.00045348	0.00883153	-0.0570918			yes	up
A_33_P3256425	151	63	0	NM_001714	-0.597663	7.11686	-5.02479	0.000453624	0.00883153	-0.0574183	BICD1	NM_001714	yes	down
A_23_P134384	90	12	0	NM_014660	-0.547819	8.52584	-5.02367	0.000454397	0.00883153	-0.0591741	PHF14	NM_014660	yes	down
A_24_P390070	10	41	0	NM_003769	-0.53177	11.7375	-5.02416	0.000454059	0.00883153	-0.0584067	SRSF9	NM_003769	yes	down
A_23_P107336	283	123	0	NM_014716	-0.566101	9.14217	-5.02311	0.000454778	0.00883321	-0.0600396	ACAP1	NM_014716	yes	down
A_33_P3346663	258	149	0	NM_004069	0.575276	15.6342	5.02157	0.000455844	0.00884815	-0.0624526	AP2S1	NM_004069	yes	up
A_23_P51019	226	25	0	NM_021007	0.59722	7.13311	5.01661	0.000459291	0.00889777	-0.0702243	SCN2A	NM_021007	yes	up
A_24_P352445	229	14	0	NM_172177	-0.503833	10.4417	-5.01361	0.000461385	0.00892676	-0.074914	MRPL42	NM_172177	yes	down
A_24_P141332	53	137	0	NM_172171	-0.500249	10.8536	-5.01217	0.000462397	0.00894058	-0.0771755	CAMK2G	NM_172171	yes	down
A_23_P35576	300	102	0	NM_014803	-0.524158	9.7423	-5.0036	0.000468453	0.00904014	-0.0905942	ZNF518A	NM_014803	yes	down
A_23_P205007	202	67	0	NM_002271	-0.512847	10.7176	-4.99965	0.000471276	0.00908877	-0.0967913	IPO5	NM_002271	yes	down
A_23_P501547	150	144	0	NM_015270	-0.567505	7.88461	-4.99787	0.000472556	0.00909586	-0.0995876	ADCY6	NM_015270	yes	down
A_24_P61753	38	110	0	NM_015229	-0.5019	9.9002	-4.99529	0.000474414	0.00911845	-0.103634	KIAA0664	NM_015229	yes	down
A_24_P383609	349	97	0	NM_199461	0.6285	8.0281	4.99509	0.000474559	0.00911845	-0.103951	NANOS1	NM_199461	yes	up
A_33_P3415617	119	158	0	A_33_P3415617	0.585647	8.33801	4.99317	0.000475943	0.00913169	-0.106953			yes	up
A_23_P630	271	141	0	NM_018116	-0.602177	7.97195	-4.99328	0.000475864	0.00913169	-0.106783	MSTO1	NM_018116	yes	down
A_23_P367420	317	81	0	NM_003813	-0.615324	6.66274	-4.98971	0.000478458	0.00915062	-0.112389	ADAM21	NM_003813	yes	down
A_33_P3351536	296	31	0	NM_173174	0.531727	9.78049	4.99029	0.000478038	0.00915062	-0.111483	PTK2B	NM_173174	yes	up
A_23_P168882	331	164	0	NM_033285	0.698614	8.49884	4.99073	0.000477714	0.00915062	-0.110783	TP53INP1	NM_033285	yes	up
A_23_P217135	128	30	0	NM_001080485	0.529146	9.27573	4.99006	0.000478206	0.00915062	-0.111845	ZNF275	NM_001080485	yes	up
A_33_P3257817	216	111	0	AK091697	0.54062	13.8447	4.98909	0.00047891	0.00915342	-0.113362		AK091697	yes	up
A_23_P359430	381	3	0	NM_015383	-0.502093	9.89989	-4.98804	0.000479678	0.00916224	-0.115014	NBPF14	NM_015383	yes	down
A_33_P3412294	163	20	0	NM_181877	0.513338	9.1552	4.985	0.000481902	0.00919299	-0.119785	ZSCAN2	NM_181877	yes	up
A_23_P64913	196	67	0	NM_006205	0.634603	6.29872	4.97828	0.000486855	0.00927566	-0.130331	PDE6H	NM_006205	yes	up
A_24_P402080	221	54	0	NM_001025100	-0.535458	8.74614	-4.97579	0.000488708	0.00930504	-0.134248	MBP	NM_001025100	yes	down
A_23_P61202	381	160	0	NM_058190	0.498613	10.2103	4.97461	0.000489587	0.00931584	-0.1361	C21orf70	NM_058190	yes	up
A_23_P385034	71	110	0	NM_001949	-0.488683	11.5303	-4.97331	0.000490559	0.00932841	-0.138146	E2F3	NM_001949	yes	down
A_33_P3281358	163	73	0	ENST00000472621	-0.572185	7.81904	-4.97211	0.000491455	0.00933952	-0.140029	ARF3	ENST00000472621	yes	down
A_23_P24384	304	98	0	NM_032251	-0.48791	10.5079	-4.97028	0.000492827	0.00934843	-0.142903	CCDC88B	NM_032251	yes	down
A_24_P924202	240	60	0	NM_032223	0.5514	8.21023	4.97024	0.000492861	0.00934843	-0.142974	PCNXL3	NM_032223	yes	up
A_32_P86180	29	135	0	ENST00000369123	0.528017	9.59466	4.96931	0.000493561	0.00935234	-0.144438		ENST00000369123	yes	up
A_32_P58280	155	10	0	NM_019053	-0.671976	7.89303	-4.96787	0.000494643	0.00936443	-0.146696	EXOC6	NM_019053	yes	down
A_23_P31866	94	38	0	NM_080651	-0.52419	10.2596	-4.96471	0.000497035	0.0093919	-0.151671	MED30	NM_080651	yes	down
A_33_P3424112	18	51	0	NM_024612	-0.562245	7.85964	-4.96287	0.00049843	0.00940637	-0.15456	DHX40	NM_024612	yes	down
A_32_P113584	47	98	0	NM_015021	-0.56978	8.47258	-4.95928	0.000501167	0.00944017	-0.160207	ZNF292	NM_015021	yes	down
A_23_P147641	198	84	0	NM_003195	-0.511047	10.1138	-4.95764	0.000502428	0.00945797	-0.162799	TCEA2	NM_003195	yes	down
A_33_P3333542	237	90	0	AF289601	0.584672	7.26096	4.95606	0.000503642	0.0094732	-0.165286		AF289601	yes	up
A_23_P61960	216	150	0	NM_145230	-0.548095	8.27347	-4.95576	0.00050387	0.0094732	-0.165753	ATP6V0E2	NM_145230	yes	down
A_23_P66180	219	86	0	NM_006539	-0.610041	6.92123	-4.952	0.000506774	0.00950624	-0.17168	CACNG3	NM_006539	yes	down
A_23_P88691	70	117	0	NM_000745	-0.489362	10.0091	-4.95285	0.000506113	0.00950624	-0.170333	CHRNA5	NM_000745	yes	down
A_23_P97906	183	103	0	NM_012229	-0.486161	11.2013	-4.95143	0.000507215	0.00950624	-0.172577	NT5C2	NM_012229	yes	down
A_33_P3323914	312	79	0	A_33_P3323914	-0.61274	6.30848	-4.94866	0.000509361	0.00952646	-0.176929			yes	down
A_33_P3264416	151	100	0	HM236769	-0.60876	7.84296	-4.94856	0.000509444	0.00952646	-0.177098		HM236769	yes	down
A_24_P393740	375	149	0	NM_001465	-0.641714	6.62875	-4.94799	0.000509886	0.00952646	-0.177991	FYB	NM_001465	yes	down
A_33_P3235876	7	130	0	ENST00000390632	0.529618	9.38742	4.94124	0.000515173	0.00960725	-0.188628		ENST00000390632	yes	up
A_23_P213840	177	72	0	NM_003945	-0.479001	11.8842	-4.94077	0.000515543	0.00960818	-0.18937	ATP6V0E1	NM_003945	yes	down
A_23_P92093	170	29	0	NM_001407	-0.574201	7.48357	-4.93859	0.000517263	0.00962225	-0.192803	CELSR3	NM_001407	yes	down
A_23_P301247	16	161	0	NM_003517	0.562319	13.3887	4.93776	0.000517921	0.0096285	-0.194113	HIST2H2AC	NM_003517	yes	up
A_32_P148122	329	77	0	ENST00000390265	-0.546697	8.1477	-4.93663	0.000518817	0.00963918	-0.195896		ENST00000390265	yes	down
A_23_P330616	235	153	0	NM_001077269	0.567729	7.66024	4.936	0.000519316	0.00964246	-0.196886	WIPF1	NM_001077269	yes	up
A_23_P214727	320	76	0	NM_030784	-0.611692	6.56827	-4.93456	0.000520459	0.0096517	-0.199153	GPR63	NM_030784	yes	down
A_33_P3304369	223	100	0	A_33_P3304369	0.584944	7.66806	4.93196	0.000522536	0.00966341	-0.203259			yes	up
A_23_P85682	330	136	0	NM_005595	-0.551143	8.55922	-4.93111	0.000523218	0.00966341	-0.204605	NFIA	NM_005595	yes	down
A_24_P417162	17	74	0	NM_005647	0.518557	9.37684	4.93094	0.00052335	0.00966341	-0.204865	TBL1X	NM_005647	yes	up
A_23_P80122	173	92	0	NM_004627	-0.536354	10.2644	-4.93129	0.000523075	0.00966341	-0.204324	WRB	NM_004627	yes	down
A_33_P3361671	329	82	0	ENST00000488690	-0.656944	6.00279	-4.92672	0.000526747	0.00971115	-0.211536	AHI1	ENST00000488690	yes	down
A_24_P943472	62	10	0	NM_005126	-0.623323	7.48505	-4.92652	0.000526909	0.00971115	-0.211852	NR1D2	NM_005126	yes	down
A_33_P3317664	60	45	0	NM_001114618	-0.488817	10.0945	-4.92099	0.000531388	0.00977075	-0.220579	MGAT1	NM_001114618	yes	down
A_23_P401700	257	79	0	NM_019043	0.478582	10.6769	4.91512	0.000536191	0.00982776	-0.229857	APBB1IP	NM_019043	yes	up
A_24_P68631	212	81	0	NM_175065	0.557116	14.7134	4.91222	0.000538576	0.00984844	-0.234432	HIST2H2AB	NM_175065	yes	up
A_23_P120316	54	25	0	NM_006636	-0.478408	12.0125	-4.91215	0.000538635	0.00984844	-0.234546	MTHFD2	NM_006636	yes	down
A_33_P3364864	113	20	0	NM_005746	-0.644551	7.87628	-4.91234	0.00053848	0.00984844	-0.234248	NAMPT	NM_005746	yes	down
A_23_P77415	365	77	0	NM_013370	-0.672235	6.61659	-4.91219	0.000538598	0.00984844	-0.234474	OSGIN1	NM_013370	yes	down
A_23_P104025	99	55	0	NM_052965	-0.513015	9.49283	-4.91151	0.000539161	0.00985203	-0.235551	TSEN15	NM_052965	yes	down
A_23_P1170	8	99	0	NM_174890	-0.590468	7.01687	-4.90688	0.000543008	0.00991022	-0.24288	ZFAND4	NM_174890	yes	down
A_33_P3560878	201	86	0	BC029479	-0.592194	7.06642	-4.90284	0.000546381	0.00995964	-0.249265	LOC283587	BC029479	yes	down
A_23_P76102	191	149	0	NM_005811	0.545483	9.44701	4.90114	0.000547803	0.00997342	-0.251945	GDF11	NM_005811	yes	up
A_23_P209538	204	124	0	NM_017991	-0.564876	8.62659	-4.90036	0.000548461	0.00997932	-0.253182	KIAA1310	NM_017991	yes	down
A_23_P146058	366	112	0	NM_001695	0.481919	10.4941	4.89965	0.000549064	0.00998423	-0.254315	ATP6V1C1	NM_001695	yes	up
A_33_P3234809	189	88	0	NM_003466	-0.638282	6.85774	-4.89849	0.000550036	0.00999583	-0.256138	PAX8	NM_003466	yes	down
A_23_P167040	166	54	0	NM_006810	-0.495018	9.78885	-4.89608	0.000552074	0.0100207	-0.259951	PDIA5	NM_006810	yes	down
A_23_P137035	35	54	0	NM_003662	-0.49646	10.0459	-4.89565	0.000552447	0.0100214	-0.260646	PIR	NM_003662	yes	down
A_33_P3239101	363	11	0	NM_001164465	-1.04227	8.53898	-4.89425	0.000553631	0.0100368	-0.262854	GOLGA6L10	NM_001164465	yes	down
A_33_P3412975	71	148	0	NM_175875	0.472472	11.0625	4.89375	0.000554053	0.0100384	-0.263639	SIX5	NM_175875	yes	up
A_23_P30069	246	1	0	NM_001012967	0.589337	7.61501	4.89311	0.000554598	0.0100422	-0.264653	DDX60L	NM_001012967	yes	up
A_33_P3412560	200	40	0	THC2630254	0.509415	10.9146	4.89226	0.000555323	0.0100445	-0.266		THC2630254	yes	up
A_33_P3385471	9	48	0	NM_001005512	-1.13461	5.97809	-4.89217	0.000555399	0.0100445	-0.26614	OR4A47	NM_001005512	yes	down
A_33_P3235053	263	84	0	NM_033452	-0.474011	11.4554	-4.89026	0.000557035	0.0100559	-0.269173	TRIM47	NM_033452	yes	down
A_33_P3280779	152	69	0	NM_025125	-0.59883	6.47085	-4.88891	0.000558193	0.0100678	-0.271313	C10orf57	NM_025125	yes	down
A_23_P70020	139	100	0	NM_002622	0.488516	13.173	4.8887	0.000558371	0.0100678	-0.271642	PFDN1	NM_002622	yes	up
A_24_P167473	366	142	0	NM_005719	0.532417	13.8896	4.8851	0.000561468	0.0101176	-0.277343	ARPC3	NM_005719	yes	up
A_23_P77590	6	118	0	NM_018052	0.502461	9.27283	4.8817	0.000564406	0.0101644	-0.282723	VAC14	NM_018052	yes	up
A_24_P51683	37	158	0	NM_003936	-0.527433	9.40079	-4.88022	0.000565693	0.010169	-0.285071	CDK5R2	NM_003936	yes	down
A_33_P3421733	285	85	0	NM_001199142	-0.48526	9.91497	-4.88072	0.000565258	0.010169	-0.284278	EIF3C	NM_001199142	yes	down
A_23_P403898	23	14	0	NM_002829	0.638051	5.833	4.87952	0.000566305	0.010169	-0.286186	PTPN3	NM_002829	yes	up
A_33_P3303136	244	75	0	NM_001195291	-0.509066	12.2809	-4.88047	0.000565477	0.010169	-0.284677	SERPINB6	NM_001195291	yes	down
A_33_P3220045	287	82	0	ENST00000394574	-0.730106	6.01943	-4.87579	0.000569561	0.0102048	-0.292095	AKNA	ENST00000394574	yes	down
A_23_P6201	381	123	0	NM_198996	0.586855	6.87535	4.87562	0.000569716	0.0102048	-0.292375	LIPI	NM_198996	yes	up
A_23_P503200	94	65	0	NM_018288	-0.582173	10.722	-4.87649	0.000568953	0.0102048	-0.290994	PHF10	NM_018288	yes	down
A_33_P3317460	140	61	0	A_33_P3317460	0.60113	6.22533	4.87243	0.000572514	0.0102301	-0.297425			yes	up
A_32_P339640	345	10	0	NM_173644	-0.607928	5.89568	-4.87146	0.00057337	0.0102301	-0.298966	C20orf197	NM_173644	yes	down
A_23_P148410	259	80	0	NM_031894	-0.509199	14.1658	-4.87203	0.00057287	0.0102301	-0.298066	FTHL17	NM_031894	yes	down
A_33_P3293474	375	71	0	NM_014322	-0.569899	7.46923	-4.87129	0.000573524	0.0102301	-0.299242	OPN3	NM_014322	yes	down
A_23_P396062	348	17	0	NM_021168	-0.540768	8.11827	-4.87349	0.000571582	0.0102301	-0.295746	RAB40C	NM_021168	yes	down
A_33_P3376116	263	161	0	NM_182513	0.55979	7.87434	4.8726	0.000572364	0.0102301	-0.297156	SPC24	NM_182513	yes	up
A_23_P53198	276	109	0	NM_032564	-0.696238	7.00061	-4.87054	0.00057418	0.0102357	-0.300421	DGAT2	NM_032564	yes	down
A_24_P295330	170	69	0	NM_139246	-0.596448	6.87584	-4.87001	0.000574646	0.0102379	-0.301257	TSTD2	NM_139246	yes	down
A_23_P203406	107	25	0	NM_198335	-0.975983	12.1641	-4.86913	0.000575429	0.0102397	-0.30266	GANAB	NM_198335	yes	down
A_23_P121196	129	140	0	NM_024334	-0.521819	9.00512	-4.86925	0.000575318	0.0102397	-0.302463	TMEM43	NM_024334	yes	down
A_23_P48717	181	15	0	NM_006432	0.50165	13.7191	4.86737	0.000576988	0.0102613	-0.305449	NPC2	NM_006432	yes	up
A_33_P3225046	95	83	0	NM_001025109	-0.501578	10.161	-4.86554	0.000578621	0.0102721	-0.308363	CD34	NM_001025109	yes	down
A_33_P3416366	198	61	0	NM_005483	-0.493181	9.48293	-4.8629	0.000580977	0.0102895	-0.312551	CHAF1A	NM_005483	yes	down
A_23_P371787	339	17	0	NM_014734	-0.484342	10.8329	-4.86301	0.000580873	0.0102895	-0.312367	KIAA0247	NM_014734	yes	down
A_33_P3372237	245	103	0	NM_015420	-0.528487	9.5466	-4.85958	0.000583954	0.01033	-0.317818	DCAF13	NM_015420	yes	down
A_23_P168229	236	10	0	NM_030810	-0.564978	9.80435	-4.85882	0.000584634	0.0103359	-0.319017	TXNDC5	NM_030810	yes	down
A_23_P328621	45	86	0	NM_145053	0.573159	7.29856	4.85659	0.000586645	0.0103653	-0.322558	UBQLNL	NM_145053	yes	up
A_24_P122732	310	74	0	NM_173854	-0.489231	10.984	-4.85554	0.000587602	0.0103761	-0.324238	SLC41A1	NM_173854	yes	down
A_33_P3243343	82	116	0	A_33_P3243343	-0.638939	12.5315	-4.85504	0.000588055	0.010378	-0.325032			yes	down
A_23_P323783	241	68	0	NM_144703	-0.511413	9.86503	-4.85311	0.000589803	0.0104027	-0.32809	LSM14B	NM_144703	yes	down
A_23_P148609	155	44	0	NM_021796	-0.575885	7.79935	-4.84842	0.000594082	0.0104597	-0.335541	PLAC1	NM_021796	yes	down
A_23_P74359	152	55	0	NM_004078	-0.478041	10.1813	-4.84783	0.00059463	0.0104632	-0.336491	CSRP1	NM_004078	yes	down
A_23_P16743	43	31	0	NM_002410	-0.64362	6.15244	-4.84666	0.000595701	0.0104759	-0.338347	MGAT5	NM_002410	yes	down
A_33_P3259017	91	84	0	NM_001319	0.481715	12.7698	4.84624	0.000596086	0.0104765	-0.339012	CSNK1G2	NM_001319	yes	up
A_23_P430658	332	83	0	NM_014571	-0.552391	7.77989	-4.84368	0.000598448	0.0104998	-0.343087	HEYL	NM_014571	yes	down
A_23_P157607	167	93	0	NM_018142	-0.47456	12.5815	-4.84422	0.000597943	0.0104998	-0.342218	INTS10	NM_018142	yes	down
A_24_P19810	203	30	0	NM_024664	0.493633	9.62076	4.84365	0.000598468	0.0104998	-0.343122	PPCS	NM_024664	yes	up
A_23_P23924	139	24	0	NM_001748	-0.601303	6.71657	-4.84307	0.000599009	0.0105032	-0.344054	CAPN2	NM_001748	yes	down
A_33_P3296807	365	2	0	NM_001166419	-0.708274	6.49385	-4.84138	0.000600567	0.0105243	-0.34673	HDAC8	NM_001166419	yes	down
A_24_P400507	380	59	0	NM_173654	0.693175	7.07764	4.83595	0.000605622	0.0106067	-0.355368	C3orf64	NM_173654	yes	up
A_33_P3370244	84	79	0	NM_001145011	-0.662366	6.29631	-4.83477	0.000606732	0.0106199	-0.357255	LOC342346	NM_001145011	yes	down
A_23_P164258	93	82	0	NM_016518	-0.549652	8.3535	-4.83054	0.000610709	0.0106708	-0.363988	PIPOX	NM_016518	yes	down
A_33_P3295423	330	27	0	NM_001040653	-0.496167	9.22358	-4.83057	0.000610676	0.0106708	-0.363933	ZXDC	NM_001040653	yes	down
A_23_P164035	149	37	0	NM_002805	-0.466542	11.5375	-4.82978	0.000611426	0.0106771	-0.365199	PSMC5	NM_002805	yes	down
A_23_P55948	348	50	0	NM_020719	0.516031	10.0472	4.82831	0.000612816	0.0106952	-0.367538	PRR12	NM_020719	yes	up
A_23_P94365	16	120	0	NM_174922	0.522345	8.94116	4.82512	0.000615839	0.0107416	-0.372609	ADCK5	NM_174922	yes	up
A_33_P3366987	57	84	0	NM_145290	-0.630191	8.28627	-4.82433	0.000616593	0.0107485	-0.373871	GPR125	NM_145290	yes	down
A_24_P161764	282	10	0	ENST00000390595	0.593392	7.59896	4.82326	0.000617617	0.0107539	-0.37558		ENST00000390595	yes	up
A_23_P55504	197	38	0	NM_002551	-0.648852	6.88899	-4.82327	0.000617609	0.0107539	-0.375567	OR3A2	NM_002551	yes	down
A_33_P3219398	65	47	0	NM_015461	-0.586873	7.50681	-4.81904	0.000621656	0.0107991	-0.382298	ZNF521	NM_015461	yes	down
A_33_P3406030	40	65	0	NM_032270	-0.656198	6.33709	-4.81431	0.000626221	0.0108469	-0.389836	LRRC8C	NM_032270	yes	down
A_23_P124024	81	132	0	NM_032286	-0.499029	9.14268	-4.81329	0.000627209	0.0108577	-0.391461	MED10	NM_032286	yes	down
A_23_P17204	239	50	0	NM_022662	-0.521239	11.5	-4.81086	0.000629572	0.0108923	-0.395335	ANAPC1	NM_022662	yes	down
A_33_P3816688	328	2	0	NM_133263	-0.601215	7.79032	-4.80982	0.000630584	0.0108972	-0.396991	PPARGC1B	NM_133263	yes	down
A_33_P3405022	206	99	0	NM_012318	0.508486	9.14211	4.80897	0.000631414	0.0109005	-0.398346	LETM1	NM_012318	yes	up
A_23_P380181	345	54	0	NM_006769	0.632495	10.3628	4.80888	0.000631502	0.0109005	-0.39849	LMO4	NM_006769	yes	up
A_23_P424316	52	58	0	NM_005650	-0.881192	9.27669	-4.80831	0.000632065	0.0109039	-0.399408	TCF20	NM_005650	yes	down
A_33_P3263666	317	152	0	NM_152326	0.618598	7.93659	4.80216	0.00063811	0.0109828	-0.409216	ANKRD9	NM_152326	yes	up
A_24_P139094	270	131	0	NM_003025	0.467358	10.7557	4.80179	0.000638472	0.0109828	-0.4098	SH3GL1	NM_003025	yes	up
A_33_P3312466	139	36	0	NM_152547	-0.602818	7.69677	-4.79981	0.000640436	0.0110006	-0.412965	BTNL9	NM_152547	yes	down
A_33_P3387045	364	53	0	NM_144607	-0.480845	10.4713	-4.80001	0.000640238	0.0110006	-0.412647	CYB5D1	NM_144607	yes	down
A_23_P77328	284	21	0	NM_005258	0.573501	7.30915	4.7992	0.000641038	0.0110006	-0.413933	GCHFR	NM_005258	yes	up
A_24_P283288	339	135	0	NM_139013	-0.511682	8.69187	-4.79852	0.000641712	0.0110006	-0.415016	MAPK14	NM_139013	yes	down
A_33_P3310981	342	29	0	NM_013250	-0.629237	7.82144	-4.79945	0.000640796	0.0110006	-0.413543	ZNF215	NM_013250	yes	down
A_33_P3433873	163	50	0	NM_017975	-0.479838	9.99471	-4.79884	0.000641397	0.0110006	-0.41451	ZWILCH	NM_017975	yes	down
A_32_P106194	209	50	0	NM_153229	-0.566235	7.33247	-4.79732	0.000642911	0.0110149	-0.416939	TMEM92	NM_153229	yes	down
A_33_P3258593	146	132	0	NM_005039	0.518158	9.31364	4.79666	0.000643566	0.0110198	-0.417988	PRB1	NM_005039	yes	up
A_32_P11894	120	116	0	NM_152269	0.496116	11.6106	4.79261	0.000647623	0.0110773	-0.424464	C12orf65	NM_152269	yes	up
A_24_P267997	368	55	0	NM_015602	-0.53029	8.15794	-4.79256	0.000647668	0.0110773	-0.424534	TOR1AIP1	NM_015602	yes	down
A_24_P118260	275	148	0	A_24_P118260	-0.695966	6.9482	-4.79143	0.000648807	0.0110842	-0.426345			yes	down
A_24_P26177	321	55	0	NM_014703	-0.523872	8.31586	-4.7906	0.000649642	0.0110921	-0.42767	VPRBP	NM_014703	yes	down
A_23_P101972	354	11	0	NM_144575	-0.593428	5.99007	-4.7889	0.00065136	0.0111035	-0.430392	CAPN13	NM_144575	yes	down
A_24_P921933	229	106	0	NM_001078166	-0.484875	9.53718	-4.78883	0.000651425	0.0111035	-0.430495	SRSF1	NM_001078166	yes	down
A_33_P3302448	53	78	0	NM_001101391	-0.817052	6.08052	-4.78799	0.000652271	0.0111116	-0.431832	LINGO3	NM_001101391	yes	down
A_24_P88554	154	127	0	NM_003846	0.483343	9.81081	4.78656	0.000653727	0.0111238	-0.434129	PEX11B	NM_003846	yes	up
A_23_P55342	77	134	0	NM_004422	0.705666	10.6379	4.78595	0.000654341	0.0111279	-0.435095	DVL2	NM_004422	yes	up
A_23_P129118	217	150	0	NM_005707	-0.517431	10.3091	-4.78519	0.000655117	0.0111284	-0.436317	PDCD7	NM_005707	yes	down
A_24_P932416	106	3	0	NM_001123228	0.673844	6.5554	4.78405	0.000656269	0.0111417	-0.438127	TMEM14E	NM_001123228	yes	up
A_23_P49539	104	159	0	NM_001080519	0.518813	8.49681	4.78264	0.000657714	0.0111599	-0.440393	BAHCC1	NM_001080519	yes	up
A_23_P359655	40	72	0	NM_152437	-0.496737	11.7929	-4.77756	0.000662915	0.011229	-0.448508	ZNF664	NM_152437	yes	down
A_33_P3238196	179	111	0	NM_006954	-0.504103	8.79928	-4.77548	0.000665055	0.0112589	-0.451829	ZNF33A	NM_006954	yes	down
A_24_P115967	190	143	0	NM_006133	-0.559584	7.44028	-4.77255	0.000668091	0.0112733	-0.45652	DAGLA	NM_006133	yes	down
A_23_P121265	151	31	0	NM_007284	-0.47444	10.7351	-4.77283	0.0006678	0.0112733	-0.456072	TWF2	NM_007284	yes	down
A_33_P3395743	361	51	0	NM_022834	0.535646	8.08187	4.77248	0.000668165	0.0112733	-0.456634	VWA1	NM_022834	yes	up
A_32_P86118	96	90	0	NM_001010853	-0.478337	9.68323	-4.77157	0.000669107	0.0112828	-0.458087	PM20D2	NM_001010853	yes	down
A_24_P380567	329	116	0	NM_031468	-0.594044	6.01614	-4.76899	0.000671797	0.0113206	-0.46222	CALN1	NM_031468	yes	down
A_33_P3284108	113	156	0	NM_006178	-0.551014	8.19023	-4.7687	0.000672101	0.0113206	-0.462685	NSF	NM_006178	yes	down
A_23_P62901	24	20	0	NM_006763	0.490507	11.9736	4.76714	0.000673732	0.0113417	-0.465183	BTG2	NM_006763	yes	up
A_33_P3809606	209	54	0	AK127576	0.535666	12.4127	4.76495	0.000676021	0.0113738	-0.468677	FLJ45671	AK127576	yes	up
A_23_P128554	56	109	0	NM_032565	-0.478432	13.2839	-4.76325	0.000677817	0.0113976	-0.47141	EBPL	NM_032565	yes	down
A_24_P25530	275	87	0	NM_000835	-0.676221	6.47563	-4.76123	0.00067995	0.0114142	-0.474646	GRIN2C	NM_000835	yes	down
A_23_P129389	186	135	0	NM_017740	-0.522739	9.38158	-4.76144	0.000679728	0.0114142	-0.47431	ZDHHC7	NM_017740	yes	down
A_24_P376556	149	89	0	NM_018947	-0.464381	12.2682	-4.75991	0.000681344	0.0114248	-0.476756	CYCS	NM_018947	yes	down
A_23_P92441	154	42	0	NM_002358	-0.465609	11.9291	-4.75799	0.000683384	0.0114526	-0.479836	MAD2L1	NM_002358	yes	down
A_24_P333733	220	35	0	NM_005177	0.510456	9.67196	4.75348	0.000688186	0.0115251	-0.487049	ATP6V0A1	NM_005177	yes	up
A_23_P66715	227	139	0	NM_033198	-0.541336	7.82641	-4.75321	0.00068848	0.0115251	-0.48749	PIGS	NM_033198	yes	down
A_23_P6596	337	117	0	NM_005524	-0.513982	8.45217	-4.75265	0.000689082	0.0115287	-0.488389	HES1	NM_005524	yes	down
A_24_P108451	16	65	0	NM_000175	-0.485579	13.1321	-4.75129	0.000690541	0.0115393	-0.490569	GPI	NM_000175	yes	down
A_24_P130962	346	1	0	NM_022371	-0.528729	8.08004	-4.75098	0.000690868	0.0115393	-0.491056	TOR3A	NM_022371	yes	down
A_33_P3280030	95	40	0	NM_145246	-0.488621	9.80906	-4.74768	0.000694426	0.0115922	-0.496348	FRA10AC1	NM_145246	yes	down
A_23_P205336	150	71	0	NM_016472	-0.460216	10.7062	-4.74591	0.000696349	0.0116053	-0.499195	C14orf129	NM_016472	yes	down
A_23_P98015	149	119	0	NM_015960	-0.517404	8.78411	-4.74605	0.000696189	0.0116053	-0.49896	CUTC	NM_015960	yes	down
A_24_P232696	225	48	0	NM_139071	0.509903	11.5448	4.7455	0.000696788	0.0116058	-0.499845	SMARCD1	NM_139071	yes	up
A_23_P61050	323	37	0	NM_152649	-0.476388	10.1581	-4.74353	0.000698928	0.0116349	-0.503003	MLKL	NM_152649	yes	down
A_24_P202319	197	123	0	NM_174958	-0.593226	7.99981	-4.73926	0.000703595	0.0116866	-0.509859	ATP2A3	NM_174958	yes	down
A_33_P3229390	198	140	0	A_33_P3229390	0.534567	10.7504	4.73189	0.000711713	0.0118149	-0.521674			yes	up
A_24_P310009	103	48	0	NM_153210	0.679312	6.35287	4.7314	0.000712263	0.0118175	-0.52247	USP43	NM_153210	yes	up
A_33_P3378284	44	80	0	NM_144613	0.572954	13.0806	4.72843	0.000715567	0.0118592	-0.527237	COX6B2	NM_144613	yes	up
A_23_P432610	255	47	0	NM_153029	0.496934	9.16887	4.7287	0.000715269	0.0118592	-0.526808	N4BP1	NM_153029	yes	up
A_24_P237586	164	1	0	NM_181726	-0.535412	8.96204	-4.72585	0.000718455	0.0119004	-0.531385	ANKRD37	NM_181726	yes	down
A_23_P338233	81	1	0	NM_181708	0.487137	9.25979	4.7236	0.000720974	0.0119356	-0.53499	BCDIN3D	NM_181708	yes	up
A_24_P409595	208	87	0	NM_005456	-0.609314	7.16139	-4.72208	0.000722691	0.0119442	-0.53744	MAPK8IP1	NM_005456	yes	down
A_23_P164047	23	85	0	NM_012329	-0.482728	11.3201	-4.72071	0.000724236	0.0119565	-0.539639	MMD	NM_012329	yes	down
A_23_P154771	170	35	0	NM_080611	0.461181	10.9539	4.71494	0.000730784	0.0120314	-0.548908	DUSP15	NM_080611	yes	up
A_33_P3326349	293	10	0	NM_015327	-0.660762	8.33266	-4.71344	0.000732492	0.0120481	-0.551313	SMG5	NM_015327	yes	down
A_32_P75094	119	129	0	NM_032797	-0.544073	7.61787	-4.71228	0.000733823	0.0120615	-0.553182	AIFM2	NM_032797	yes	down
A_23_P122532	132	32	0	NM_021184	0.527775	8.47835	4.71086	0.000735449	0.0120816	-0.555461	C6orf47	NM_021184	yes	up
A_24_P9321	285	71	0	NM_003533	0.456862	12.0913	4.71003	0.000736411	0.0120908	-0.556808	HIST1H3I	NM_003533	yes	up
A_33_P3364498	315	28	0	A_33_P3364498	0.884653	11.1002	4.70892	0.000737691	0.0120919	-0.558596			yes	up
A_23_P394064	15	142	0	NM_012232	-0.520228	8.41258	-4.70894	0.000737663	0.0120919	-0.558558	PTRF	NM_012232	yes	down
A_23_P67618	180	41	0	NM_175872	-0.520653	8.16544	-4.70938	0.000737156	0.0120919	-0.55785	ZNF792	NM_175872	yes	down
A_24_P387609	20	157	0	NM_030940	-0.649001	7.02433	-4.70854	0.000738125	0.0120924	-0.559202	ISCA1	NM_030940	yes	down
A_24_P161293	80	124	0	ENST00000356801	0.463148	12.5261	4.70744	0.000739388	0.0121065	-0.560962		ENST00000356801	yes	up
A_23_P256682	337	162	0	NM_014481	0.456443	10.6211	4.69858	0.000749697	0.0122552	-0.575222	APEX2	NM_014481	yes	up
A_24_P384755	39	17	0	NM_024894	-0.558633	7.12625	-4.69643	0.000752231	0.0122832	-0.578696	NOL10	NM_024894	yes	down
A_33_P3322046	181	106	0	THC2596076	0.486079	9.52041	4.69501	0.000753898	0.0122985	-0.580976		THC2596076	yes	up
A_24_P398781	40	39	0	NM_052873	0.490262	9.84378	4.69493	0.000753989	0.0122985	-0.581101	IFT43	NM_052873	yes	up
A_24_P191664	151	80	0	NM_014498	-0.570669	7.04831	-4.69202	0.000757427	0.0123426	-0.585784	GOLIM4	NM_014498	yes	down
A_33_P3288844	40	109	0	NM_000565	-0.581351	5.95812	-4.69195	0.000757518	0.0123426	-0.585909	IL6R	NM_000565	yes	down
A_33_P3318861	151	52	0	NM_001093730	-0.453784	11.7661	-4.69108	0.00075855	0.0123526	-0.58731	DYTN	NM_001093730	yes	down
A_33_P3300092	201	29	0	NM_001543	-0.517557	9.85738	-4.69048	0.000759254	0.0123574	-0.588265	NDST1	NM_001543	yes	down
A_24_P94402	358	19	0	NM_005378	-0.494402	9.88863	-4.69013	0.000759678	0.0123576	-0.58884	MYCN	NM_005378	yes	down
A_23_P114349	16	144	0	NM_130776	-0.569359	6.72943	-4.68824	0.000761923	0.0123806	-0.591879	XAGE3	NM_130776	yes	down
A_23_P3994	139	11	0	NM_152766	0.452639	11.8197	4.68284	0.00076839	0.0124541	-0.600581	C17orf61	NM_152766	yes	up
A_24_P185029	233	56	0	NM_015503	-0.49678	8.91501	-4.6819	0.000769519	0.0124541	-0.602094	SH2B1	NM_015503	yes	down
A_33_P3254320	356	3	0	NM_005490	-0.566805	7.8389	-4.68229	0.000769055	0.0124541	-0.601472	SH2D3A	NM_005490	yes	down
A_33_P3342175	215	110	0	AK126607	-0.846473	6.81619	-4.67776	0.000774528	0.0125243	-0.608773	LOC100130580	AK126607	yes	down
A_24_P333326	269	51	0	NM_203355	-0.537922	7.63986	-4.67711	0.000775319	0.0125283	-0.609825	CTAGE5	NM_203355	yes	down
A_33_P3307836	55	49	0	ENST00000370958	0.618821	5.98035	4.67686	0.000775616	0.0125283	-0.610219	LRRC7	ENST00000370958	yes	up
A_23_P104318	12	85	0	NM_019058	-1.15829	10.5443	-4.67442	0.00077859	0.0125628	-0.614158	DDIT4	NM_019058	yes	down
A_23_P208706	27	73	0	NM_138764	-1.1429	11.6727	-4.67177	0.000781833	0.0126083	-0.618439	BAX	NM_138764	yes	down
A_24_P35537	212	26	0	NM_024557	0.534077	8.63843	4.66646	0.000788363	0.0126863	-0.627002	RIC3	NM_024557	yes	up
A_23_P435501	91	50	0	NM_198941	-0.491405	10.1623	-4.66571	0.000789287	0.0126943	-0.628208	SERINC3	NM_198941	yes	down
A_23_P77401	292	127	0	NM_018340	-0.499786	9.88431	-4.66402	0.000791392	0.0127077	-0.63095	CPPED1	NM_018340	yes	down
A_23_P30050	355	7	0	NM_006345	-0.626837	7.83057	-4.66405	0.00079135	0.0127077	-0.630895	SLC30A9	NM_006345	yes	down
A_23_P374844	180	83	0	NM_015973	-0.659315	6.54437	-4.66343	0.000792121	0.0127126	-0.631898	GAL	NM_015973	yes	down
A_23_P53345	163	37	0	NM_020183	-0.686541	6.70397	-4.65767	0.000799309	0.0127868	-0.641197	ARNTL2	NM_020183	yes	down
A_23_P214487	331	91	0	NM_003542	0.662698	18.1697	4.65772	0.000799241	0.0127868	-0.64111	HIST1H4C	NM_003542	yes	up
A_23_P75811	300	54	0	NM_001012662	-0.542821	11.2192	-4.65891	0.000797754	0.0127868	-0.639192	SLC3A2	NM_001012662	yes	down
A_23_P54376	343	114	0	NM_004809	0.456113	10.2957	4.65826	0.000798568	0.0127868	-0.640243	STOML1	NM_004809	yes	up
A_23_P69573	161	156	0	NM_000856	0.481694	10.9691	4.65526	0.000802337	0.0128147	-0.64509	GUCY1A3	NM_000856	yes	up
A_33_P3217819	13	13	0	NM_057749	-0.545334	7.3905	-4.64987	0.000809155	0.0129098	-0.653801	CCNE2	NM_057749	yes	down
A_24_P282210	343	142	0	NM_005632	0.455806	11.0533	4.64952	0.000809599	0.01291	-0.654365	SOLH	NM_005632	yes	up
A_23_P13137	242	1	0	XM_003118980	0.580888	6.45737	4.64901	0.000810246	0.0129135	-0.655189		XM_003118980	yes	up
A_24_P38347	374	26	0	NM_001386	-0.51721	9.83184	-4.64859	0.000810777	0.012915	-0.655863	DPYSL2	NM_001386	yes	down
A_24_P292964	198	35	0	NM_176096	-0.516046	11.5033	-4.64718	0.000812582	0.01293	-0.658151	CDK5RAP3	NM_176096	yes	down
A_23_P18598	334	67	0	NM_018323	-0.47226	9.71872	-4.64729	0.000812432	0.01293	-0.657962	PI4K2B	NM_018323	yes	down
A_33_P3232294	292	95	0	NM_002223	-0.54593	10.0707	-4.64669	0.000813203	0.0129323	-0.658938	ITPR2	NM_002223	yes	down
A_24_P413669	318	5	0	NM_001018053	0.680274	6.80007	4.64639	0.000813586	0.0129323	-0.659423	PFKFB2	NM_001018053	yes	up
A_33_P3370600	230	41	0	NM_001162997	-0.604868	6.48194	-4.64582	0.000814318	0.012937	-0.660349	C17orf110	NM_001162997	yes	down
A_33_P3337831	160	70	0	ENST00000366579	-0.540735	7.47598	-4.64315	0.000817736	0.0129787	-0.664661	HEATR1	ENST00000366579	yes	down
A_24_P225719	173	73	0	NM_015387	-0.46112	9.88506	-4.64287	0.000818098	0.0129787	-0.665116	MOBKL3	NM_015387	yes	down
A_23_P107744	86	156	0	NM_030760	-0.581603	6.49034	-4.64064	0.000820967	0.0130012	-0.668719	S1PR5	NM_030760	yes	down
A_33_P3422802	299	4	0	NM_025218	-0.574935	6.44759	-4.64028	0.000821439	0.0130018	-0.669311	ULBP1	NM_025218	yes	down
A_33_P3209254	360	93	0	AK097937	0.523022	7.94697	4.63884	0.000823299	0.0130244	-0.67164	RPS16P5	AK097937	yes	up
A_23_P140423	58	55	0	NM_004545	0.610316	13.9433	4.63705	0.000825615	0.0130541	-0.67453	NDUFB1	NM_004545	yes	up
A_23_P350895	169	89	0	ENST00000317419	-0.624497	7.11717	-4.63647	0.000826368	0.0130568	-0.675469	RABGAP1	ENST00000317419	yes	down
A_24_P319715	384	88	0	NM_005742	-0.454196	10.2636	-4.6356	0.000827496	0.0130632	-0.676874	PDIA6	NM_005742	yes	down
A_23_P22499	54	47	0	NM_019067	-0.581087	9.46969	-4.63473	0.000828634	0.0130668	-0.678288	GNL3L	NM_019067	yes	down
A_23_P361584	95	77	0	NM_152680	-0.593455	6.3969	-4.63442	0.000829036	0.0130668	-0.678787	TMEM154	NM_152680	yes	down
A_23_P321349	353	6	0	NM_138421	-0.56099	9.98893	-4.63353	0.000830199	0.0130782	-0.680229	SAAL1	NM_138421	yes	down
A_24_P284353	231	40	0	NM_032354	0.494446	10.7295	4.63242	0.000831649	0.0130942	-0.682026	TMEM107	NM_032354	yes	up
A_24_P512054	251	119	0	NM_024045	-0.568467	6.43114	-4.63187	0.000832368	0.0130986	-0.682916	DDX50	NM_024045	yes	down
A_33_P3374623	119	164	0	NM_019112	0.486145	10.0763	4.62998	0.000834851	0.013117	-0.685982	ABCA7	NM_019112	yes	up
A_23_P26173	161	103	0	NM_007364	-0.451012	11.2424	-4.6294	0.000835606	0.013122	-0.686911	TMED3	NM_007364	yes	down
A_33_P3384452	241	106	0	NM_007111	-0.472678	11.3196	-4.62829	0.000837069	0.0131312	-0.688712	TFDP1	NM_007111	yes	down
A_33_P3332066	70	47	0	NM_212554	-0.510706	9.00529	-4.62681	0.000839018	0.013148	-0.691106	METTL10	NM_212554	yes	down
A_23_P571	311	112	0	NM_006516	-0.521342	9.55548	-4.62357	0.000843307	0.0131891	-0.696355	SLC2A1	NM_006516	yes	down
A_32_P217510	291	11	0	NM_032168	-0.463343	9.90339	-4.6235	0.000843404	0.0131891	-0.696473	WDR75	NM_032168	yes	down
A_33_P3217103	22	38	0	NM_001031695	-0.658522	7.24233	-4.61922	0.000849102	0.0132643	-0.703403	RBFOX2	NM_001031695	yes	down
A_23_P163059	311	59	0	NM_022495	-0.499022	10.5891	-4.6174	0.000851541	0.0132955	-0.706354	C14orf135	NM_022495	yes	down
A_23_P502575	87	120	0	NM_177559	-0.546625	11.435	-4.6153	0.000854362	0.0133163	-0.709759	CSNK2A1	NM_177559	yes	down
A_23_P411102	32	24	0	NM_001365	0.715805	8.21794	4.61475	0.000855095	0.0133163	-0.71064	DLG4	NM_001365	yes	up
A_23_P133582	257	74	0	NM_004730	-0.531411	10.9788	-4.61202	0.000858785	0.0133287	-0.715072	ETF1	NM_004730	yes	down
A_33_P3234457	227	45	0	ENST00000542061	0.548979	8.72988	4.61188	0.000858975	0.0133287	-0.7153	FBRSL1	ENST00000542061	yes	up
A_24_P274831	226	92	0	NM_153236	0.527775	13.6276	4.61185	0.000859012	0.0133287	-0.715344	GIMAP7	NM_153236	yes	up
A_33_P3387796	140	42	0	NM_015157	-0.614051	7.22121	-4.61283	0.000857687	0.0133287	-0.713756	PHLDB1	NM_015157	yes	down
A_33_P3250671	228	40	0	NM_003202	0.503361	11.4408	4.61284	0.000857675	0.0133287	-0.713742	TCF7	NM_003202	yes	up
A_24_P256380	170	92	0	NM_024911	-0.948364	6.30972	-4.60969	0.000861944	0.0133465	-0.718851	WLS	NM_024911	yes	down
A_33_P3674851	157	73	0	NM_016075	-0.471903	11.3773	-4.60908	0.000862767	0.0133524	-0.719834	VPS36	NM_016075	yes	down
A_24_P154142	304	86	0	NM_181885	-0.591697	6.2149	-4.60761	0.000864774	0.0133621	-0.722225	RXFP4	NM_181885	yes	down
A_33_P3394769	149	20	0	NM_001080483	0.470797	13.6503	4.60796	0.000864294	0.0133621	-0.721653	TMEM8C	NM_001080483	yes	up
A_23_P49842	276	57	0	NM_005148	-0.479419	9.12692	-4.6066	0.000866152	0.0133663	-0.723864	UNC119	NM_005148	yes	down
A_33_P3221748	372	26	0	NM_001031680	-0.47877	9.8694	-4.60559	0.000867527	0.0133776	-0.725496	RUNX3	NM_001031680	yes	down
A_23_P14493	298	72	0	NM_018139	-0.47747	9.22817	-4.60395	0.000869782	0.0134055	-0.728167	DNAAF2	NM_018139	yes	down
A_24_P276628	5	76	0	NM_000310	-0.518591	8.30137	-4.60352	0.000870361	0.0134075	-0.728851	PPT1	NM_000310	yes	down
A_23_P6836	20	28	0	NM_016291	-0.561756	7.99608	-4.60206	0.000872374	0.0134316	-0.731229	IP6K2	NM_016291	yes	down
A_24_P205589	33	82	0	NM_007274	-0.505084	11.2033	-4.60075	0.000874182	0.0134487	-0.73336	ACOT7	NM_007274	yes	down
A_23_P75008	141	61	0	NM_000818	0.563528	6.40305	4.6006	0.000874383	0.0134487	-0.733596	GAD2	NM_000818	yes	up
A_23_P105066	25	101	0	NM_001014795	0.521501	9.45162	4.59815	0.000877773	0.013487	-0.737578	ILK	NM_001014795	yes	up
A_33_P3344618	270	53	0	NM_007162	0.541762	7.7607	4.59677	0.000879682	0.0135094	-0.739813	TFEB	NM_007162	yes	up
A_33_P3335022	252	148	0	XM_003121063	-0.509171	8.84603	-4.59611	0.000880603	0.0135166	-0.74089	LOC100510023	XM_003121063	yes	down
A_23_P24104	136	148	0	NM_002658	-0.517032	7.93933	-4.59553	0.000881411	0.013522	-0.741834	PLAU	NM_002658	yes	down
A_33_P3825869	238	9	0	NM_199460	0.598827	6.65071	4.59294	0.000885013	0.0135521	-0.746031	CACNA1C	NM_199460	yes	up
A_23_P102694	18	141	0	NM_080831	-0.593378	6.46861	-4.58985	0.000889335	0.0136087	-0.751044	DEFB129	NM_080831	yes	down
A_24_P141786	120	64	0	NM_001681	-0.514585	7.9927	-4.58897	0.000890584	0.0136139	-0.752487	ATP2A2	NM_001681	yes	down
A_33_P3356320	84	75	0	NM_001013672	0.529531	7.62613	4.58914	0.000890343	0.0136139	-0.752209	C17orf97	NM_001013672	yes	up
A_33_P3310567	341	83	0	THC2670340	-0.600489	6.19392	-4.58758	0.000892536	0.0136368	-0.754741		THC2670340	yes	down
A_23_P1519	195	64	0	NM_004910	-0.502613	8.86123	-4.58646	0.000894108	0.0136539	-0.756551	PITPNM1	NM_004910	yes	down
A_33_P3336696	229	102	0	ENST00000361335	0.567283	15.7223	4.58602	0.000894733	0.0136564	-0.757271	ND4L	ENST00000361335	yes	up
A_23_P128698	361	42	0	NM_005842	-0.666845	7.34811	-4.58459	0.00089676	0.0136734	-0.759599	SPRY2	NM_005842	yes	down
A_33_P3352562	94	60	0	NM_001042680	-0.533989	8.31766	-4.57994	0.000903364	0.0137531	-0.767148	C19orf28	NM_001042680	yes	down
A_24_P203953	138	139	0	BC037281	0.475989	13.5807	4.58014	0.00090308	0.0137531	-0.766825	LOC439951	BC037281	yes	up
A_32_P216548	83	19	0	NM_015627	-0.556445	6.66272	-4.57836	0.000905626	0.0137735	-0.769722	LDLRAP1	NM_015627	yes	down
A_33_P3385988	18	86	0	ENST00000266182	0.44314	10.7721	4.57218	0.000914509	0.0138945	-0.779764		ENST00000266182	yes	up
A_24_P305764	342	32	0	NM_004595	-0.464694	11.7063	-4.57159	0.000915367	0.0139005	-0.780728	SMS	NM_004595	yes	down
A_33_P3392213	203	78	0	A_33_P3392213	0.470613	11.5072	4.57016	0.000917438	0.0139074	-0.783053			yes	up
A_33_P3359344	330	157	0	NM_182533	0.465992	9.67961	4.56999	0.000917684	0.0139074	-0.783329	C1orf86	NM_182533	yes	up
A_23_P43369	58	4	0	NM_014450	-0.508412	8.56347	-4.57002	0.000917648	0.0139074	-0.78329	SIT1	NM_014450	yes	down
A_23_P396666	78	112	0	NM_015079	0.47516	11.846	4.57079	0.000916525	0.0139074	-0.78203	TBC1D2B	NM_015079	yes	up
A_33_P3220612	318	123	0	NM_001098784	0.464426	11.5441	4.569	0.000919132	0.0139223	-0.784952	FAM89B	NM_001098784	yes	up
A_33_P3492750	341	8	0	ENST00000436742	-0.555082	6.80947	-4.56738	0.00092148	0.0139323	-0.787577		ENST00000436742	yes	down
A_23_P423926	160	69	0	NM_198935	-0.55792	8.73536	-4.56815	0.000920365	0.0139323	-0.786331	SS18L1	NM_198935	yes	down
A_33_P3384392	249	82	0	NM_001619	0.465145	13.6472	4.56607	0.000923391	0.0139462	-0.789708	ADRBK1	NM_001619	yes	up
A_24_P311771	4	12	0	NM_016107	-0.524047	9.13717	-4.566	0.000923503	0.0139462	-0.789832	ZFR	NM_016107	yes	down
A_24_P178148	96	58	0	ENST00000313266	-0.693108	7.09449	-4.5642	0.000926137	0.0139719	-0.792762		ENST00000313266	yes	down
A_33_P3671506	370	111	0	AK021734	0.497341	8.35352	4.5642	0.000926133	0.0139719	-0.792758	LOC153811	AK021734	yes	up
A_33_P3366224	184	95	0	A_33_P3366224	-0.440779	11.5561	-4.56296	0.000927948	0.0139781	-0.794772			yes	down
A_23_P137532	367	61	0	NM_000302	-0.516309	7.90136	-4.56319	0.000927614	0.0139781	-0.794403	PLOD1	NM_000302	yes	down
A_23_P259189	140	137	0	NM_013943	-0.632538	9.77624	-4.56161	0.000929929	0.0140009	-0.796967	CLIC4	NM_013943	yes	down
A_23_P60591	91	71	0	NM_003315	-0.452103	10.004	-4.56038	0.000931743	0.0140202	-0.798971	DNAJC7	NM_003315	yes	down
A_23_P416581	26	156	0	NM_002073	-0.524075	7.72458	-4.56011	0.000932148	0.0140202	-0.799418	GNAZ	NM_002073	yes	down
A_33_P3231156	49	163	0	ENST00000379816	0.522653	7.7642	4.55927	0.000933389	0.0140253	-0.800786		ENST00000379816	yes	up
A_24_P123245	60	139	0	NM_031370	-0.448603	11.2979	-4.55924	0.000933428	0.0140253	-0.80083	HNRNPD	NM_031370	yes	down
A_32_P102252	251	95	0	CR591764	-0.439908	11.3386	-4.55843	0.000934628	0.0140363	-0.802151	VDAC1	CR591764	yes	down
A_23_P14389	55	103	0	NM_014977	0.449409	10.0566	4.55509	0.000939585	0.0140603	-0.807593	ACIN1	NM_014977	yes	up
A_23_P122906	105	151	0	NM_015570	-0.520391	9.72455	-4.55404	0.000941146	0.0140603	-0.809301	AUTS2	NM_015570	yes	down
A_23_P209232	284	50	0	NM_024692	-0.512113	9.27787	-4.55387	0.000941396	0.0140603	-0.809574	CLIP4	NM_024692	yes	down
A_23_P171270	293	80	0	NM_001017991	-0.587924	6.77383	-4.55554	0.000938914	0.0140603	-0.806858	H2AFB2	NM_001017991	yes	down
A_33_P3298960	277	147	0	NM_153705	-0.523093	7.6712	-4.55691	0.000936883	0.0140603	-0.804631	KDELC2	NM_153705	yes	down
A_33_P3220723	225	138	0	NM_015196	0.522526	12.1461	4.55501	0.000939706	0.0140603	-0.807726	KIAA0922	NM_015196	yes	up
A_24_P258846	152	83	0	NM_172390	-0.591027	7.39948	-4.55637	0.000937679	0.0140603	-0.805504	NFATC1	NM_172390	yes	down
A_24_P398810	353	50	0	NM_001969	-0.497804	10.4373	-4.55337	0.000942143	0.0140645	-0.81039	EIF5	NM_001969	yes	down
A_24_P270460	346	151	0	NM_005532	0.536702	8.007	4.5519	0.000944334	0.0140761	-0.812779	IFI27	NM_005532	yes	up
A_23_P28707	231	94	0	NM_007346	0.492293	14.1159	4.55199	0.000944209	0.0140761	-0.812643	OGFR	NM_007346	yes	up
A_33_P3613358	326	109	0	AK097143	0.536484	9.52575	4.55085	0.000945906	0.0140868	-0.81449		AK097143	yes	up
A_33_P3332616	363	5	0	A_33_P3332616	-0.519865	8.00028	-4.5501	0.000947039	0.0140868	-0.815721			yes	down
A_33_P3342628	71	140	0	NM_021170	0.614032	17.0699	4.55074	0.000946072	0.0140868	-0.81467	HES4	NM_021170	yes	up
A_23_P210358	64	135	0	NM_004987	0.47843	10.814	4.54963	0.000947748	0.0140868	-0.816491	LIMS1	NM_004987	yes	up
A_23_P87500	275	7	0	NM_014182	0.473329	11.6239	4.54954	0.000947876	0.0140868	-0.816631	ORMDL2	NM_014182	yes	up
A_23_P31873	137	49	0	NM_001002814	-0.591636	8.20585	-4.55046	0.000946503	0.0140868	-0.815139	RAB11FIP1	NM_001002814	yes	down
A_33_P3343305	378	69	0	A_33_P3343305	-0.538996	7.39987	-4.54831	0.00094973	0.0141074	-0.81864			yes	down
A_23_P331928	128	90	0	NM_133493	-0.47257	11.0298	-4.54525	0.000954346	0.0141689	-0.823627	CD109	NM_133493	yes	down
A_23_P349127	57	119	0	NM_138477	0.691921	8.6617	4.5429	0.000957907	0.0142147	-0.827458	CDAN1	NM_138477	yes	up
A_23_P144684	110	51	0	NM_032290	-0.503624	9.49713	-4.53992	0.000962432	0.0142466	-0.832306	ANKRD32	NM_032290	yes	down
A_33_P3212221	336	90	0	NM_001007188	-0.551315	6.95414	-4.54007	0.00096221	0.0142466	-0.832068	DEPDC5	NM_001007188	yes	down
A_32_P42964	287	62	0	NM_001145712	0.530039	8.53515	4.53997	0.00096236	0.0142466	-0.83223	LOC389493	NM_001145712	yes	up
A_33_P3230990	114	22	0	NM_173050	-0.538703	8.03436	-4.53943	0.000963187	0.0142507	-0.833112	SCUBE1	NM_173050	yes	down
A_32_P92783	124	131	0	NM_006819	-0.472463	10.2316	-4.5389	0.000963991	0.0142555	-0.833971	STIP1	NM_006819	yes	down
A_33_P3360540	311	27	0	NM_006412	-0.483528	8.69956	-4.53708	0.000966777	0.0142897	-0.836939	AGPAT2	NM_006412	yes	down
A_24_P818529	333	22	0	ENST00000548185	0.527189	7.70657	4.5343	0.000971047	0.0143386	-0.841473		ENST00000548185	yes	up
A_33_P3252605	29	131	0	NM_183075	-0.493685	8.39154	-4.53356	0.00097219	0.0143484	-0.842682	CYP2U1	NM_183075	yes	down
A_23_P119266	285	91	0	NM_001375	-0.507738	8.70099	-4.53225	0.000974212	0.0143712	-0.844819	DNASE2	NM_001375	yes	down
A_23_P77048	40	96	0	NM_001039355	-0.502634	12.316	-4.53148	0.000975403	0.0143746	-0.846075	SLC25A29	NM_001039355	yes	down
A_23_P68327	179	69	0	NM_080667	-0.441557	10.6909	-4.53115	0.000975925	0.0143752	-0.846625	CCDC104	NM_080667	yes	down
A_33_P3276520	376	75	0	AK123704	-0.554163	6.44341	-4.52916	0.000979013	0.0143821	-0.849875		AK123704	yes	down
A_23_P54891	284	24	0	NM_022744	0.463224	9.5276	4.5304	0.000977078	0.0143821	-0.84784	C16orf58	NM_022744	yes	up
A_33_P3318696	155	95	0	NM_001008661	-0.569405	8.05614	-4.52964	0.000978254	0.0143821	-0.849078	CCBL2	NM_001008661	yes	down
A_33_P3300975	101	93	0	NM_014620	-0.618062	6.94583	-4.52921	0.000978927	0.0143821	-0.849784	HOXC4	NM_014620	yes	down
A_33_P3311795	97	111	0	ENST00000528345	-0.485156	8.79437	-4.52868	0.000979745	0.0143821	-0.850644	MYB	ENST00000528345	yes	down
A_23_P58132	28	121	0	NM_004310	-0.442362	11.3305	-4.52981	0.000978004	0.0143821	-0.848815	RHOH	NM_004310	yes	down
A_23_P129704	77	144	0	NM_018975	0.472679	12.0133	4.52868	0.000979758	0.0143821	-0.850657	TERF2IP	NM_018975	yes	up
A_23_P59005	208	110	0	NM_000593	0.439524	11.7947	4.52798	0.000980835	0.0143909	-0.851787	TAP1	NM_000593	yes	up
A_33_P3767927	161	129	0	NM_001018077	-0.46109	9.65602	-4.52452	0.000986236	0.014463	-0.857435	NR3C1	NM_001018077	yes	down
A_33_P3420204	94	72	0	NM_001098482	-0.440185	10.5703	-4.52415	0.000986815	0.0144644	-0.858038	CRTC1	NM_001098482	yes	down
A_33_P3323520	184	39	0	NM_032424	-0.506632	8.02255	-4.52322	0.000988279	0.0144788	-0.859563	KIAA1826	NM_032424	yes	down
A_24_P87763	366	14	0	NM_001961	-0.494259	13.6491	-4.52219	0.000989895	0.0144944	-0.861244	EEF2	NM_001961	yes	down
A_24_P140788	383	65	0	NM_173558	-0.641765	6.66784	-4.52192	0.000990316	0.0144944	-0.86168	FGD2	NM_173558	yes	down
A_24_P181055	168	70	0	NM_006278	-0.46083	9.53488	-4.51957	0.000994032	0.0145382	-0.865533	ST3GAL4	NM_006278	yes	down
A_24_P43391	339	34	0	NM_018475	-0.499419	8.96925	-4.51941	0.000994274	0.0145382	-0.865783	TMEM165	NM_018475	yes	down
A_32_P170925	230	45	0	NM_052883	-0.49667	8.26191	-4.51811	0.000996329	0.0145611	-0.867906	TXNRD3	NM_052883	yes	down
A_23_P143414	324	138	0	NM_080748	0.545905	13.5916	4.51631	0.00099918	0.0145956	-0.870845	ROMO1	NM_080748	yes	up
A_24_P237878	218	163	0	NM_207368	0.486251	13.7934	4.51387	0.00100308	0.0146454	-0.874846	FAM195B	NM_207368	yes	up
A_33_P3901921	272	131	0	NM_017915	-0.496863	8.28932	-4.51318	0.00100418	0.0146543	-0.875973	C12orf48	NM_017915	yes	down
A_33_P3316293	370	3	0	NM_001130849	-0.564158	6.81571	-4.51159	0.00100671	0.0146704	-0.87857	CAB39	NM_001130849	yes	down
A_23_P321377	359	53	0	NM_152374	-0.686162	7.61908	-4.51063	0.00100825	0.0146722	-0.880141	C1orf216	NM_152374	yes	down
A_23_P142322	383	27	0	NM_001280	-0.452348	12.0817	-4.51057	0.00100834	0.0146722	-0.880229	CIRBP	NM_001280	yes	down
A_23_P79331	148	21	0	NM_022152	-0.834841	6.83991	-4.51086	0.00100787	0.0146722	-0.879753	TMBIM1	NM_022152	yes	down
A_23_P152353	252	123	0	NM_001083614	-0.608363	7.88112	-4.50934	0.00101032	0.0146867	-0.882244	EARS2	NM_001083614	yes	down
A_23_P165333	308	77	0	NM_139346	-0.540558	7.08687	-4.50843	0.00101178	0.0147008	-0.883735	BIN1	NM_139346	yes	down
A_23_P74349	47	96	0	NM_145697	-0.475917	11.0892	-4.50371	0.00101939	0.0147899	-0.891441	NUF2	NM_145697	yes	down
A_23_P35205	241	152	0	ENST00000374395	-0.557543	6.02284	-4.50291	0.0010207	0.0148017	-0.892761	RCAN3	ENST00000374395	yes	down
A_33_P3312897	235	15	0	ENST00000433072	0.558646	6.75165	4.50057	0.00102451	0.0148226	-0.896589		ENST00000433072	yes	up
A_23_P36464	225	143	0	NM_018164	-0.458175	10.0413	-4.50107	0.00102369	0.0148226	-0.895762	C12orf11	NM_018164	yes	down
A_23_P102950	9	74	0	NM_080860	-0.590696	6.34231	-4.49912	0.00102687	0.0148408	-0.898957	RSPH1	NM_080860	yes	down
A_33_P3783235	204	48	0	AK095104	-0.526699	7.39108	-4.49743	0.00102963	0.0148735	-0.901716	LOC286052	AK095104	yes	down
A_23_P46429	219	23	0	NM_001554	-0.525268	7.77986	-4.49585	0.00103222	0.0149038	-0.904302	CYR61	NM_001554	yes	down
A_33_P3218564	347	65	0	A_33_P3218564	0.480325	13.9947	4.49249	0.00103777	0.0149622	-0.909812			yes	up
A_24_P349002	312	131	0	NM_172020	0.439625	10.7222	4.49041	0.0010412	0.0150044	-0.913203	POM121	NM_172020	yes	up
A_23_P40192	82	102	0	NM_021248	0.489882	12.3155	4.48687	0.0010471	0.0150822	-0.919014	CDH22	NM_021248	yes	up
A_23_P15299	130	19	0	NM_012478	-0.446819	10.0869	-4.48484	0.00105048	0.0151163	-0.922328	WBP2	NM_012478	yes	down
A_33_P3228271	218	160	0	ENST00000398411	-0.482676	8.56133	-4.48287	0.00105379	0.0151421	-0.925558	CST3	ENST00000398411	yes	down
A_24_P178093	90	161	0	NM_006114	-0.464481	9.42429	-4.48317	0.00105329	0.0151421	-0.92507	TOMM40	NM_006114	yes	down
A_23_P103486	9	39	0	NM_000775	-0.536182	7.26135	-4.48108	0.0010568	0.0151708	-0.928494	CYP2J2	NM_000775	yes	down
A_23_P163087	317	49	0	NM_007361	-0.541008	7.10078	-4.48108	0.00105679	0.0151708	-0.928486	NID2	NM_007361	yes	down
A_23_P4551	149	3	0	NM_015559	0.556177	6.79686	4.48011	0.00105843	0.0151869	-0.930079	SETBP1	NM_015559	yes	up
A_24_P277295	185	80	0	NM_198490	0.461657	10.7472	4.4762	0.00106505	0.0152673	-0.936489	RAB43	NM_198490	yes	up
A_24_P394698	181	39	0	NM_181747	-0.517119	8.13621	-4.47539	0.00106643	0.0152693	-0.937819	ORC5	NM_181747	yes	down
A_32_P91902	153	98	0	NM_030927	-0.462484	9.61692	-4.4756	0.00106607	0.0152693	-0.937474	TSPAN14	NM_030927	yes	down
A_23_P122007	28	25	0	NM_033211	-0.458534	9.25401	-4.47388	0.001069	0.01528	-0.940291	C5orf30	NM_033211	yes	down
A_33_P3403583	153	24	0	ENST00000378368	0.514387	7.84619	4.47314	0.00107026	0.0152834	-0.941503		ENST00000378368	yes	up
A_33_P3360216	171	78	0	NM_003509	0.474853	12.8636	4.46728	0.0010803	0.0154048	-0.951107	HIST1H2AI	NM_003509	yes	up
A_33_P3335233	148	34	0	NM_025130	-0.540998	6.7578	-4.46747	0.00107998	0.0154048	-0.950802	HKDC1	NM_025130	yes	down
A_33_P3226177	220	21	0	NM_001037332	-0.484162	9.48248	-4.46581	0.00108285	0.0154337	-0.953522	CYFIP2	NM_001037332	yes	down
A_33_P3215768	370	62	0	NM_007210	-0.47475	13.6378	-4.46551	0.00108337	0.0154338	-0.954022	GALNT6	NM_007210	yes	down
A_33_P3719214	32	5	0	BC128161	0.532775	7.7334	4.46353	0.0010868	0.0154752	-0.957266	LOC144766	BC128161	yes	up
A_33_P3329419	312	66	0	NM_004408	0.51091	15.6257	4.46261	0.0010884	0.0154907	-0.958779	DNM1	NM_004408	yes	up
A_33_P3224185	37	67	0	AK125574	-0.74819	7.00677	-4.45959	0.00109366	0.0155559	-0.963735		AK125574	yes	down
A_23_P134295	94	136	0	NM_198949	0.463611	13.9491	4.45886	0.00109493	0.0155571	-0.964929	NUDT1	NM_198949	yes	up
A_33_P3418917	50	29	0	NM_001039517	0.586465	8.84657	4.45874	0.00109515	0.0155571	-0.965131	RUSC1-AS1	NM_001039517	yes	up
A_33_P3252134	252	53	0	A_33_P3252134	0.4441	10.2439	4.4547	0.00110223	0.0156415	-0.971762			yes	up
A_33_P3236340	359	164	0	AF289593	0.572086	8.72038	4.45446	0.00110266	0.0156415	-0.972157	LOC100133131	AF289593	yes	up
A_33_P3258223	313	96	0	NM_005916	-0.442871	10.256	-4.45296	0.0011053	0.0156715	-0.974613	MCM7	NM_005916	yes	down
A_33_P3367795	254	122	0	ENST00000380381	-0.530312	8.2272	-4.44641	0.00111692	0.0158288	-0.985365	RPS6	ENST00000380381	yes	down
A_23_P50919	24	95	0	NM_006216	-0.635471	7.1653	-4.44258	0.00112379	0.0159187	-0.991668	SERPINE2	NM_006216	yes	down
A_33_P3380772	284	59	0	NM_080625	0.505837	15.3338	4.44187	0.00112506	0.015922	-0.99283	C20orf160	NM_080625	yes	up
A_33_P3370001	34	61	0	NM_001001963	-0.552911	6.95469	-4.44084	0.00112692	0.0159404	-0.994527	OR2L8	NM_001001963	yes	down
A_24_P39454	72	16	0	NM_017553	-0.53825	7.31932	-4.43954	0.00112926	0.0159659	-0.996658	INO80	NM_017553	yes	down
A_33_P3378697	346	140	0	A_33_P3378697	0.473749	8.63353	4.4392	0.00112987	0.015967	-0.997212			yes	up
A_23_P80136	140	117	0	NM_003683	-0.460536	9.13659	-4.438	0.00113204	0.0159827	-0.999182	RRP1	NM_003683	yes	down
A_23_P5731	19	63	0	NM_016044	0.477659	9.50994	4.43676	0.00113429	0.0160068	-1.00122	FAHD2A	NM_016044	yes	up
A_33_P3307495	155	59	0	NM_001199042	0.437845	12.8318	4.4362	0.0011353	0.0160074	-1.00214	STRA6	NM_001199042	yes	up
A_23_P65208	332	18	0	NM_001039650	-0.515494	7.94471	-4.43615	0.0011354	0.0160074	-1.00223	ZMYM5	NM_001039650	yes	down
A_23_P19084	377	108	0	NM_004499	-0.522871	11.0699	-4.43526	0.00113702	0.0160151	-1.00369	HNRNPAB	NM_004499	yes	down
A_33_P3384642	74	70	0	ENST00000375958	-0.693299	6.67111	-4.43287	0.00114137	0.0160689	-1.00762		ENST00000375958	yes	down
A_33_P3215239	178	75	0	NM_016195	-0.445703	10.2464	-4.42902	0.00114843	0.0161607	-1.01396	KIF20B	NM_016195	yes	down
A_23_P206759	141	88	0	NM_014761	-0.475538	8.55009	-4.42634	0.00115336	0.0162148	-1.01836	KIAA0174	NM_014761	yes	down
A_23_P3849	17	59	0	NM_016292	-0.547157	9.71667	-4.42648	0.0011531	0.0162148	-1.01813	TRAP1	NM_016292	yes	down
A_33_P3258846	239	49	0	A_33_P3258846	0.436669	10.8768	4.42283	0.00115986	0.0162985	-1.02413			yes	up
A_32_P133090	123	84	0	BG216262	-0.549059	6.56756	-4.41929	0.00116646	0.0163764	-1.02996		BG216262	yes	down
A_23_P342668	358	2	0	NM_005088	-0.430883	12.373	-4.41768	0.00116948	0.0163988	-1.03262	AKAP17A	NM_005088	yes	down
A_33_P3225567	341	71	0	NM_024917	-0.454607	9.50663	-4.41754	0.00116974	0.0163988	-1.03285	TRMT2B	NM_024917	yes	down
A_24_P69095	297	11	0	NM_003633	-0.579976	6.37292	-4.41544	0.00117368	0.0164191	-1.03631	ENC1	NM_003633	yes	down
A_23_P121926	42	12	0	NM_005410	0.540611	8.24702	4.41265	0.00117894	0.0164815	-1.0409	SEPP1	NM_005410	yes	up
A_23_P159335	68	77	0	NM_004931	-0.675628	6.11204	-4.41233	0.00117954	0.0164821	-1.04142	CD8B	NM_004931	yes	down
A_33_P3357591	285	136	0	NM_025092	-0.603683	7.82617	-4.41064	0.00118275	0.016506	-1.04421	ATHL1	NM_025092	yes	down
A_24_P262201	161	37	0	NM_001017390	-0.427734	11.3397	-4.40833	0.00118714	0.0165497	-1.04802	SULT1A4	NM_001017390	yes	down
A_23_P252855	261	149	0	NM_018321	-0.462491	10.9141	-4.40686	0.00118993	0.0165809	-1.05043	BRIX1	NM_018321	yes	down
A_33_P3226129	170	127	0	THC2633659	0.557735	6.28768	4.40594	0.0011917	0.0165978	-1.05196		THC2633659	yes	up
A_23_P411723	36	85	0	NM_002655	-0.537248	9.18044	-4.40336	0.00119663	0.0166511	-1.0562	PLAG1	NM_002655	yes	down
A_23_P26021	151	88	0	NM_004236	-0.426315	10.9917	-4.40304	0.00119726	0.016652	-1.05674	COPS2	NM_004236	yes	down
A_24_P22079	355	111	0	NM_002015	-0.503451	7.79871	-4.39897	0.0012051	0.01673	-1.06345	FOXO1	NM_002015	yes	down
A_33_P3394599	288	12	0	NM_006339	0.711793	11.5002	4.39923	0.00120459	0.01673	-1.06301	HMG20B	NM_006339	yes	up
A_33_P3346403	122	144	0	NM_001099285	0.594211	16.6271	4.39579	0.00121126	0.0168077	-1.06868	PTMA	NM_001099285	yes	up
A_23_P49448	144	74	0	NM_024306	-0.557942	7.42205	-4.39439	0.00121399	0.0168143	-1.071	FA2H	NM_024306	yes	down
A_33_P3291118	125	11	0	NM_052888	-0.448588	9.32314	-4.39363	0.00121546	0.0168143	-1.07224	LRRC37B	NM_052888	yes	down
[truncated: 1,190 more rows]

## Sheet: high_in_shRN control
ProbeName	Row	Col	ControlType	SystematicName	logFC	AveExpr	t	P.Value	adj.P.Val	B	GeneSymbol	PrimaryAccession	sig	dir
[truncated: 1,559 more rows]

[truncated: 1 more sheets: high_in_shRNA GATA3]
