# Supplementary material for: GATA3 induces human T-cell commitment by restraining Notch activity and repressing NK-cell fate
Source: Nat Commun. 2016 Apr 6;7:11171. doi: 10.1038/ncomms11171 (PMC4823830; doi:10.1038/ncomms11171)
Supplement: Supplementary Data 3 — Full micro-array data from TCF7 versus GATA3 shRNA transduced RPMI-8402 cells, 48 hours following transduction. Data shows average of 2 independent experiments. [file ncomms11171-s4.xlsx]

## Sheet: all
ProbeName	Row	Col	ControlType	SystematicName	logFC	AveExpr	t	P.Value	adj.P.Val	B	GeneSymbol	PrimaryAccession	sig	dir
A_33_P3252394	210	50	0	NM_006705	-5.36495	8.44515	-47.3283	2.08279e-13	3.20687e-09	18.834	GADD45G	NM_006705	yes	down
A_23_P117602	96	76	0	NM_004131	-5.27983	9.29548	-50.2735	1.11984e-13	3.20687e-09	19.1323	GZMB	NM_004131	yes	down
A_33_P3294509	223	4	0	NM_000610	3.50801	9.49308	35.6284	3.83819e-12	2.95483e-08	17.1614	CD44	NM_000610	yes	up
A_23_P215720	32	125	0	NM_000492	-3.77696	8.9351	-36.3188	3.15308e-12	2.95483e-08	17.2882	CFTR	NM_000492	yes	down
A_24_P159434	310	155	0	NM_007261	-4.01021	6.94792	-31.8771	1.19847e-11	6.92922e-08	16.3883	CD300A	NM_007261	yes	down
A_23_P399001	360	72	0	NM_016463	3.23461	8.71158	30.8152	1.6944e-11	6.92922e-08	16.1406	CXXC5	NM_016463	yes	up
A_33_P3289121	177	82	0	NM_032411	-3.51807	7.09708	-28.5169	3.73846e-11	1.18305e-07	15.5533	C2orf40	NM_032411	yes	down
A_33_P3305835	66	26	0	NM_007128	2.70112	10.9839	28.4408	3.84182e-11	1.18305e-07	15.5326	VPREB1	NM_007128	yes	up
A_23_P166459	167	97	0	NM_002305	3.0012	9.14429	25.9219	9.88279e-11	2.17379e-07	14.7936	LGALS1	NM_002305	yes	up
A_33_P3281985	188	139	0	NM_001006658	-2.22598	12.6686	-25.5174	1.15977e-10	2.23213e-07	14.6647	CR2	NM_001006658	yes	down
A_23_P2283	233	3	0	NM_013251	2.29815	11.1634	25.5957	1.12422e-10	2.23213e-07	14.6898	TAC3	NM_013251	yes	up
A_33_P3311403	12	116	0	NM_130385	3.12043	7.53843	25.2993	1.26562e-10	2.29256e-07	14.5939	MRVI1	NM_130385	yes	up
A_23_P120812	190	116	0	NM_020070	2.74833	8.25895	25.0284	1.41201e-10	2.41563e-07	14.5047	IGLL1	NM_020070	yes	up
A_23_P44112	336	130	0	NM_014387	-2.14408	12.6172	-24.5901	1.68976e-10	2.47783e-07	14.3574	LAT	NM_014387	yes	down
A_33_P3281795	2	6	0	NM_007283	3.08867	6.86591	24.6331	1.65998e-10	2.47783e-07	14.3721	MGLL	NM_007283	yes	up
A_23_P41804	46	116	0	NM_033120	-2.4664	10.5231	-24.7015	1.61387e-10	2.47783e-07	14.3952	NKD2	NM_033120	yes	down
A_33_P3215422	152	25	0	NM_005583	2.38154	9.08904	23.4654	2.71799e-10	3.48741e-07	13.9615	LYL1	NM_005583	yes	up
A_33_P3220837	145	31	0	NM_005461	-1.96852	13.4812	-23.4796	2.70142e-10	3.48741e-07	13.9666	MAFB	NM_005461	yes	down
A_23_P79069	384	5	0	NM_022904	-2.23533	10.0427	-23.5809	2.5859e-10	3.48741e-07	14.0034	RASAL3	NM_022904	yes	down
A_33_P3250680	357	122	0	NM_000074	-2.16107	11.795	-22.2868	4.58251e-10	4.98015e-07	13.5166	CD40LG	NM_000074	yes	down
A_33_P3743432	171	95	0	AY746433	-2.56891	7.61993	-22.1666	4.84045e-10	4.98015e-07	13.4694	DEFA8P	AY746433	yes	down
A_32_P133072	193	22	0	NM_006108	-2.53868	9.3062	-22.1615	4.85174e-10	4.98015e-07	13.4674	SPON1	NM_006108	yes	down
A_32_P153071	131	79	0	NM_003382	-2.2279	9.0398	-21.8011	5.72756e-10	5.6895e-07	13.3237	VIPR2	NM_003382	yes	down
A_23_P315602	148	69	0	NM_016300	-2.85508	6.51554	-21.6631	6.10758e-10	5.8774e-07	13.2678	ARPP21	NM_016300	yes	down
A_23_P110837	126	81	0	NM_016358	-2.2059	9.06265	-21.5771	6.35829e-10	5.93325e-07	13.2327	IRX4	NM_016358	yes	down
A_23_P29096	70	144	0	NM_002606	-2.46636	8.29273	-21.3342	7.12947e-10	6.27271e-07	13.1326	PDE9A	NM_002606	yes	down
A_23_P252541	335	93	0	NM_177403	2.83526	6.85604	20.4872	1.07343e-09	8.36348e-07	12.7713	RAB7B	NM_177403	yes	up
A_23_P14105	377	9	0	NM_001268	-2.5385	8.28215	-20.4671	1.08413e-09	8.36348e-07	12.7624	RCBTB2	NM_001268	yes	down
A_23_P161769	67	7	0	NM_021603	1.99969	10.7181	19.7371	1.56361e-09	1.11976e-06	12.4344	FXYD2	NM_021603	yes	up
A_23_P119196	17	55	0	NM_016270	-2.28508	7.29441	-19.0157	2.27455e-09	1.52267e-06	12.0945	KLF2	NM_016270	yes	down
A_23_P88404	190	78	0	NM_003239	-2.33176	7.94504	-19.0268	2.26127e-09	1.52267e-06	12.0998	TGFB3	NM_003239	yes	down
A_32_P51237	96	29	0	NM_181712	-1.92763	9.26626	-18.8959	2.42387e-09	1.5881e-06	12.0364	KANK4	NM_181712	yes	down
A_33_P3298775	202	24	0	NM_214710	2.47946	6.37485	18.7732	2.58785e-09	1.66022e-06	11.9765	PRSS57	NM_214710	yes	up
A_23_P140384	97	11	0	NM_001911	-1.70645	13.5226	-18.7242	2.65669e-09	1.66959e-06	11.9524	CTSG	NM_001911	yes	down
A_33_P3250671	228	40	0	NM_003202	-2.00407	10.3634	-18.376	3.20798e-09	1.97573e-06	11.779	TCF7	NM_003202	yes	down
A_23_P500741	6	59	0	NM_005187	2.05065	8.07269	18.1686	3.59489e-09	2.12887e-06	11.6738	CBFA2T3	NM_005187	yes	up
A_23_P161076	99	98	0	NM_001767	-1.74992	10.3768	-17.9351	4.09291e-09	2.37806e-06	11.5535	CD2	NM_001767	yes	down
A_23_P49539	104	159	0	NM_001080519	1.80662	9.28081	17.8141	4.38024e-09	2.49787e-06	11.4905	BAHCC1	NM_001080519	yes	up
A_23_P95640	375	25	0	NM_001007544	2.35063	6.82307	16.9309	7.28537e-09	3.5658e-06	11.0137	C1orf186	NM_001007544	yes	up
A_33_P3373459	316	68	0	NM_018641	-1.52544	11.349	-16.9784	7.0843e-09	3.5658e-06	11.0401	CHST12	NM_018641	yes	down
A_23_P19754	16	95	0	NM_016352	-2.16262	6.9605	-16.9287	7.29509e-09	3.5658e-06	11.0124	CPA4	NM_016352	yes	down
A_23_P431268	306	81	0	NM_014935	1.70996	9.48668	17.0476	6.80225e-09	3.5658e-06	11.0783	PLEKHA6	NM_014935	yes	up
A_23_P100963	11	12	0	NM_182538	1.58107	11.1899	16.9998	6.99595e-09	3.5658e-06	11.0519	SPNS3	NM_182538	yes	up
A_24_P11061	25	132	0	NM_153478	-1.45538	13.9441	-16.7453	8.13348e-09	3.91347e-06	10.9096	CSAG1	NM_153478	yes	down
A_23_P68240	314	83	0	NM_207328	1.75313	8.75185	16.7185	8.26439e-09	3.91529e-06	10.8945	GPAT2	NM_207328	yes	up
A_23_P42004	78	156	0	NM_033125	-1.58608	11.232	-16.6485	8.61807e-09	4.02098e-06	10.8548	SLC22A16	NM_033125	yes	down
A_33_P3363799	114	5	0	NM_001242607	-1.93444	7.7462	-16.3932	1.00543e-08	4.48713e-06	10.7085	NCAM1	NM_001242607	yes	down
A_23_P216340	8	127	0	NM_001045556	1.68899	8.999	16.2586	1.09153e-08	4.73417e-06	10.6302	SLA	NM_001045556	yes	up
A_23_P215744	136	69	0	NM_033427	-2.06715	6.76924	-16.2182	1.1189e-08	4.78546e-06	10.6066	CTTNBP2	NM_033427	yes	down
A_23_P154962	114	99	0	NM_015672	-2.01093	6.95701	-16.1917	1.13728e-08	4.79744e-06	10.5911	RIMBP3	NM_015672	yes	down
A_24_P304154	315	48	0	NM_001025390	1.95456	7.48735	16.0979	1.20502e-08	5.01453e-06	10.5358	AMPD3	NM_001025390	yes	up
A_23_P363316	246	143	0	NM_002147	2.19111	7.03406	15.9482	1.32245e-08	5.42979e-06	10.4469	HOXB5	NM_002147	yes	up
A_23_P166633	301	107	0	NM_002213	-1.98521	6.98219	-15.7966	1.45426e-08	5.81591e-06	10.3558	ITGB5	NM_002213	yes	down
A_23_P2705	51	157	0	NM_005767	-2.43117	7.23185	-15.7996	1.45147e-08	5.81591e-06	10.3577	LPAR6	NM_005767	yes	down
A_23_P216630	5	47	0	NM_080546	-1.4921	10.5296	-15.6423	1.60327e-08	6.32965e-06	10.2621	SLC44A1	NM_080546	yes	down
A_24_P101651	296	48	0	ENST00000361201	-1.36201	13.4084	-15.6052	1.6416e-08	6.39892e-06	10.2394		ENST00000361201	yes	down
A_23_P371039	366	58	0	NM_002531	1.72578	7.98806	15.4365	1.8287e-08	7.03912e-06	10.1354	NTSR1	NM_002531	yes	up
A_23_P1962	244	33	0	NM_004585	-1.47805	11.6147	-15.3907	1.88343e-08	7.16029e-06	10.1069	RARRES3	NM_004585	yes	down
A_23_P156970	363	46	0	NM_002402	-1.57113	11.218	-15.2891	2.01133e-08	7.46229e-06	10.0435	MEST	NM_002402	yes	down
A_24_P567298	234	118	0	NM_004909	-1.3323	12.8988	-15.1719	2.17083e-08	7.59643e-06	9.96964	CSAG2	NM_004909	yes	down
A_23_P86283	165	94	0	NM_006762	1.52364	10.6765	15.2036	2.12638e-08	7.59643e-06	9.98967	LAPTM5	NM_006762	yes	up
A_23_P433785	309	59	0	NM_002561	1.41559	10.8369	15.1811	2.15773e-08	7.59643e-06	9.9755	P2RX5	NM_002561	yes	up
A_23_P500614	216	31	0	NM_001243	1.49862	9.46949	15.2212	2.10213e-08	7.59643e-06	10.0008	TNFRSF8	NM_001243	yes	up
A_24_P360722	59	8	0	NM_014974	-1.99719	6.71608	-15.0971	2.2798e-08	7.88811e-06	9.9222	DIP2C	NM_014974	yes	down
A_33_P3379076	57	146	0	ENST00000506335	-1.64697	8.52974	-15.0657	2.32731e-08	7.96302e-06	9.90221		ENST00000506335	yes	down
A_33_P3278649	286	49	0	NM_203468	-1.84937	7.22029	-14.9321	2.54191e-08	8.60171e-06	9.81661	ENTPD2	NM_203468	yes	down
A_23_P24104	136	148	0	NM_002658	1.66747	8.07563	14.809	2.759e-08	9.23486e-06	9.73693	PLAU	NM_002658	yes	up
A_23_P423331	332	38	0	NM_032536	1.68647	8.10076	14.7666	2.8383e-08	9.39814e-06	9.70935	NTNG2	NM_032536	yes	up
A_23_P216282	270	105	0	NM_014629	-1.54928	11.0111	-14.7484	2.87313e-08	9.41225e-06	9.69748	ARHGEF10	NM_014629	yes	down
A_23_P49759	196	73	0	NM_002981	1.66822	7.85836	14.7203	2.9278e-08	9.49038e-06	9.67912	CCL1	NM_002981	yes	up
A_24_P385732	255	71	0	NM_152672	-2.03185	6.13451	-14.676	3.0164e-08	9.67572e-06	9.65006	OSTalpha	NM_152672	yes	down
A_33_P3423420	188	128	0	NM_024702	-2.03705	7.06597	-14.5291	3.33173e-08	1.0577e-05	9.55305	ZNF750	NM_024702	yes	down
A_33_P3300635	303	96	0	NM_006212	-1.63594	9.99397	-14.4766	3.45303e-08	1.08503e-05	9.51811	PFKFB2	NM_006212	yes	down
A_33_P3258723	295	164	0	NM_022762	-1.60543	8.03544	-14.429	3.56703e-08	1.10953e-05	9.48635	RMND5B	NM_022762	yes	down
A_33_P3480395	355	159	0	AK055463	1.64056	8.39854	14.2697	3.9799e-08	1.20056e-05	9.37912	FLJ30901	AK055463	yes	up
A_23_P404481	270	118	0	NM_001400	-1.87301	6.45956	-14.2778	3.95775e-08	1.20056e-05	9.38459	S1PR1	NM_001400	yes	down
A_24_P140608	320	83	0	NM_001945	-1.33679	10.9961	-14.1274	4.39337e-08	1.28847e-05	9.28216	HBEGF	NM_001945	yes	down
A_23_P406341	81	35	0	NM_001001936	-1.76936	7.39396	-13.9955	4.81852e-08	1.39983e-05	9.19139	AFAP1L2	NM_001001936	yes	down
A_24_P355944	221	55	0	NM_004093	-1.81846	6.96162	-13.8706	5.26293e-08	1.51464e-05	9.10455	EFNB2	NM_004093	yes	down
A_23_P30254	89	160	0	NM_006622	-1.62145	7.4471	-13.7316	5.81061e-08	1.60554e-05	9.00693	PLK2	NM_006622	yes	down
A_33_P3286157	191	28	0	NM_003327	1.2442	10.8235	13.7125	5.89071e-08	1.60554e-05	8.99342	TNFRSF4	NM_003327	yes	up
A_24_P38143	176	152	0	NM_017651	-1.24599	11.191	-13.6476	6.17179e-08	1.65264e-05	8.94739	AHI1	NM_017651	yes	down
A_23_P78053	287	18	0	NM_030802	1.47415	11.3373	13.6342	6.23185e-08	1.65434e-05	8.93782	FAM117A	NM_030802	yes	up
A_23_P61508	189	28	0	NM_017581	1.67251	7.03322	13.5036	6.84915e-08	1.80267e-05	8.84441	CHRNA9	NM_017581	yes	up
A_23_P143713	285	50	0	NM_021822	1.40279	8.62336	13.3227	7.81736e-08	2.00606e-05	8.7134	APOBEC3G	NM_021822	yes	up
A_33_P3309551	342	74	0	NM_002839	1.21434	10.5947	13.2166	8.45448e-08	2.15163e-05	8.63563	PTPRD	NM_002839	yes	up
A_33_P3310780	298	54	0	NM_005231	-1.62921	7.85167	-13.1251	9.04935e-08	2.28414e-05	8.56806	CTTN	NM_005231	yes	down
A_23_P146444	66	34	0	NM_003389	1.53795	7.49631	13.1013	9.21128e-08	2.30558e-05	8.55042	CORO2A	NM_003389	yes	up
A_24_P8371	295	127	0	NM_001124758	1.46577	8.41012	13.0908	9.28402e-08	2.30558e-05	8.54259	SPNS2	NM_001124758	yes	up
A_33_P3231613	94	91	0	NM_001129828	-1.22354	10.3591	-13.0622	9.48417e-08	2.33645e-05	8.52137	CSAG3	NM_001129828	yes	down
A_23_P211007	219	81	0	NM_003489	-1.34037	9.14554	-13.0204	9.78618e-08	2.39171e-05	8.49017	NRIP1	NM_003489	yes	down
A_23_P167005	208	93	0	NM_014373	-1.57691	7.1143	-12.9035	1.06876e-07	2.57447e-05	8.40239	GPR160	NM_014373	yes	down
A_33_P3321657	186	23	0	NM_005529	1.78457	6.73273	12.7918	1.16343e-07	2.77727e-05	8.31771	HSPG2	NM_005529	yes	up
A_23_P99967	202	63	0	NM_033028	-1.46978	7.77059	-12.7318	1.21807e-07	2.86331e-05	8.27188	BBS4	NM_033028	yes	down
A_23_P41424	125	66	0	NM_022154	1.35198	10.2323	12.7151	1.23374e-07	2.87817e-05	8.25911	SLC39A8	NM_022154	yes	up
A_23_P392384	104	154	0	NM_001185095	1.51593	7.33967	12.6491	1.29791e-07	2.97104e-05	8.20842	AIF1L	NM_001185095	yes	up
A_32_P210642	327	68	0	NM_201446	1.41319	8.03852	12.6446	1.30249e-07	2.97104e-05	8.2049	EGFL7	NM_201446	yes	up
A_23_P139418	127	148	0	NM_198516	-1.19101	10.3609	-12.6511	1.29593e-07	2.97104e-05	8.20995	GALNTL4	NM_198516	yes	down
A_23_P47034	329	126	0	NM_002729	1.30206	8.872	12.5331	1.41984e-07	3.17865e-05	8.11858	HHEX	NM_002729	yes	up
A_23_P202117	326	119	0	ENST00000490164	-1.41132	8.34525	-12.5362	1.41637e-07	3.17865e-05	8.12103	PCGF5	ENST00000490164	yes	down
A_23_P307382	286	80	0	NM_080552	1.31381	8.99049	12.4863	1.47249e-07	3.26215e-05	8.08211	SLC32A1	NM_080552	yes	up
A_23_P132175	67	144	0	NM_023004	1.22071	9.66681	12.3929	1.58401e-07	3.45944e-05	8.00893	RTN4R	NM_023004	yes	up
A_23_P25224	44	19	0	NM_003651	1.31452	8.70551	12.3569	1.62942e-07	3.53355e-05	7.98058	CSDA	NM_003651	yes	up
A_33_P3386671	173	76	0	NM_005060	-2.02907	7.54405	-12.2607	1.75804e-07	3.75951e-05	7.90431	RORC	NM_005060	yes	down
A_24_P305784	70	157	0	NM_145664	-1.50521	7.08744	-12.2465	1.77782e-07	3.7756e-05	7.89307	SPANXB2	NM_145664	yes	down
A_33_P3228600	139	130	0	NM_001127442	-1.50374	7.50509	-12.2281	1.804e-07	3.80496e-05	7.87839	CPA5	NM_001127442	yes	down
A_32_P452655	277	93	0	NM_001040078	1.05442	12.6144	12.2089	1.83177e-07	3.83724e-05	7.86304	LGALS9C	NM_001040078	yes	up
A_23_P315964	11	94	0	NM_173568	1.29284	8.75464	12.1719	1.88655e-07	3.92529e-05	7.83342	UMODL1	NM_173568	yes	up
A_23_P32805	17	61	0	NM_017551	-1.67338	6.00149	-12.1339	1.94455e-07	3.96559e-05	7.80296	GRID1	NM_017551	yes	down
A_32_P205944	247	108	0	NM_005054	-1.03729	12.886	-12.135	1.94292e-07	3.96559e-05	7.80381	RGPD5	NM_005054	yes	down
A_33_P3282489	119	100	0	NM_001097634	1.21377	9.23604	12.1174	1.97034e-07	3.99175e-05	7.78971	GCNT1	NM_001097634	yes	up
A_33_P3307297	182	117	0	XM_001718042	-1.55098	6.91793	-12.0773	2.03474e-07	4.09529e-05	7.75735	LOC100130503	XM_001718042	yes	down
A_24_P412512	38	95	0	NM_016350	1.27462	8.58941	12.0467	2.08546e-07	4.17011e-05	7.73256	NIN	NM_016350	yes	up
A_23_P86653	168	115	0	NM_002727	-1.54699	8.0545	-12.0202	2.13032e-07	4.23232e-05	7.71113	SRGN	NM_002727	yes	down
A_33_P3231447	176	129	0	NM_000210	1.2667	8.70953	12.0069	2.15336e-07	4.25069e-05	7.7003	ITGA6	NM_000210	yes	up
A_23_P128993	331	79	0	NM_033423	-1.71911	6.31656	-11.9846	2.19254e-07	4.28367e-05	7.68213	GZMH	NM_033423	yes	down
A_23_P13753	370	32	0	NM_006163	1.02546	12.4455	11.9815	2.19789e-07	4.28367e-05	7.67968	NFE2	NM_006163	yes	up
A_32_P183598	377	53	0	THC2524341	1.29922	8.24879	11.9258	2.29939e-07	4.43031e-05	7.63418		THC2524341	yes	up
A_33_P3662685	219	14	0	AY746434	-1.63861	6.08268	-11.9244	2.30191e-07	4.43031e-05	7.63308	DEFA9P	AY746434	yes	down
A_23_P350045	173	33	0	NM_005669	1.36016	8.2225	11.8742	2.39796e-07	4.55527e-05	7.59185	REEP5	NM_005669	yes	up
A_23_P41390	263	29	0	NM_018986	-1.13363	10.9517	-11.8545	2.43676e-07	4.55527e-05	7.57566	SH3TC1	NM_018986	yes	down
A_23_P375165	154	41	0	NM_207459	1.1013	10.7538	11.8528	2.44007e-07	4.55527e-05	7.57429	TEX19	NM_207459	yes	up
A_23_P397120	363	158	0	NM_001136503	1.11982	10.0481	11.7496	2.65529e-07	4.86709e-05	7.48896	C19orf77	NM_001136503	yes	up
A_33_P3316786	367	137	0	NM_080759	-1.63605	6.63678	-11.7241	2.71154e-07	4.94077e-05	7.46779	DACH1	NM_080759	yes	down
A_23_P138717	251	92	0	NM_001005339	-0.995141	14.5644	-11.6231	2.94785e-07	5.33977e-05	7.38332	RGS10	NM_001005339	yes	down
A_33_P3248265	50	57	0	NM_002341	-1.05994	11.4387	-11.6084	2.98388e-07	5.37342e-05	7.37103	LTB	NM_002341	yes	down
A_33_P3221253	180	71	0	NM_005578	-1.49177	6.74112	-11.5797	3.05616e-07	5.47159e-05	7.34682	LPP	NM_005578	yes	down
A_33_P3342126	51	1	0	NM_020226	1.15437	11.1049	11.5622	3.10083e-07	5.51947e-05	7.33213	PRDM8	NM_020226	yes	up
A_23_P85800	280	85	0	NM_001803	1.17377	11.6494	11.5305	3.18412e-07	5.63516e-05	7.3053	CD52	NM_001803	yes	up
A_24_P380132	122	28	0	NM_203505	-1.01863	11.9329	-11.5225	3.20558e-07	5.64072e-05	7.2985	G3BP2	NM_203505	yes	down
A_23_P94319	63	69	0	NM_014867	-1.04174	12.0582	-11.4928	3.28627e-07	5.74985e-05	7.27333	KBTBD11	NM_014867	yes	down
A_33_P3224809	304	164	0	NM_014339	-1.27098	8.09997	-11.4411	3.43185e-07	5.94334e-05	7.22942	IL17RA	NM_014339	yes	down
A_23_P72961	222	2	0	NM_002764	1.21005	8.78122	11.4399	3.43546e-07	5.94334e-05	7.22835	PRPS1	NM_002764	yes	up
A_23_P386241	186	119	0	NM_001042353	-1.03979	10.8087	-11.4277	3.47103e-07	5.97133e-05	7.21792	FAM110A	NM_001042353	yes	down
A_24_P367432	158	92	0	ENST00000390633	-1.28561	8.12316	-11.4195	3.49496e-07	5.9791e-05	7.21095		ENST00000390633	yes	down
A_32_P88349	12	65	0	ENST00000538264	-1.37952	7.1927	-11.355	3.69075e-07	6.27917e-05	7.15569		ENST00000538264	yes	down
A_33_P3410589	344	160	0	NM_153690	1.56569	6.43467	11.3252	3.78501e-07	6.40416e-05	7.13011	FAM43A	NM_153690	yes	up
A_24_P142743	66	37	0	NM_004368	-1.68539	6.95413	-11.2831	3.92314e-07	6.56572e-05	7.09373	CNN2	NM_004368	yes	down
A_23_P124252	364	79	0	NM_020397	-1.49852	6.28137	-11.2365	4.08203e-07	6.7947e-05	7.05343	CAMK1D	NM_020397	yes	down
A_23_P99163	284	160	0	NM_018370	-1.37676	7.25508	-11.2133	4.16396e-07	6.85696e-05	7.03325	DRAM1	NM_018370	yes	down
A_24_P181254	305	92	0	NM_006418	0.963616	12.2611	11.1314	4.46747e-07	7.24059e-05	6.96176	OLFM4	NM_006418	yes	up
A_33_P3287158	110	52	0	NM_020742	-1.35331	7.42789	-11.0769	4.68262e-07	7.54957e-05	6.91394	NLGN4X	NM_020742	yes	down
A_33_P3299140	315	83	0	ENST00000372089	1.19738	8.39465	11.0551	4.77191e-07	7.65344e-05	6.89473	GTF3C5	ENST00000372089	yes	up
A_23_P112634	231	163	0	NM_174921	-1.08451	9.50367	-11.0435	4.82012e-07	7.69071e-05	6.8845	C4orf34	NM_174921	yes	down
A_32_P3534	302	149	0	NM_001167902	-1.25223	7.81851	-10.9564	5.19957e-07	8.22898e-05	6.80737	PGPEP1L	NM_001167902	yes	down
A_23_P102950	9	74	0	NM_080860	1.58414	6.2627	10.9539	5.21092e-07	8.22898e-05	6.80515	RSPH1	NM_080860	yes	up
A_24_P807031	347	23	0	NM_001017971	-1.0081	11.2666	-10.7928	6.00365e-07	9.33694e-05	6.66084	ATP6AP1L	NM_001017971	yes	down
A_23_P27332	119	9	0	NM_003199	0.951006	11.5093	10.7872	6.03381e-07	9.33694e-05	6.65573	TCF4	NM_003199	yes	up
A_23_P23048	220	15	0	NM_002965	-1.4423	6.23635	-10.7575	6.19468e-07	9.53794e-05	6.62889	S100A9	NM_002965	yes	down
A_23_P423197	107	46	0	NM_002957	-1.18157	8.58776	-10.728	6.35916e-07	9.69426e-05	6.60215	RXRA	NM_002957	yes	down
A_23_P28857	230	137	0	NM_018556	-1.30836	7.3107	-10.702	6.5081e-07	9.77765e-05	6.57852	SIRPG	NM_018556	yes	down
A_33_P3310475	204	53	0	NM_018243	-1.27862	7.41189	-10.7018	6.50912e-07	9.77765e-05	6.57836	2011-09-01	NM_018243	yes	down
A_32_P168349	87	78	0	NM_138277	1.24598	7.70214	10.688	6.58977e-07	9.85074e-05	6.56579	C6orf25	NM_138277	yes	up
A_33_P3318763	209	61	0	ENST00000452050	-0.903331	14.1667	-10.6621	6.74375e-07	0.000100322	6.54221		ENST00000452050	yes	down
A_23_P101013	16	164	0	NM_007267	-1.11276	8.78067	-10.6338	6.91664e-07	0.000102399	6.51636	TMC6	NM_007267	yes	down
A_23_P211680	197	59	0	NM_015166	1.12865	8.77654	10.6179	7.01605e-07	0.000103232	6.50178	MLC1	NM_015166	yes	up
A_33_P3209772	373	108	0	NM_006237	1.55196	6.98217	10.6141	7.03991e-07	0.000103232	6.49831	POU4F1	NM_006237	yes	up
A_23_P140648	271	161	0	NM_014608	-1.28982	7.19773	-10.5864	7.21719e-07	0.000104913	6.4729	CYFIP1	NM_014608	yes	down
A_24_P252497	254	143	0	NM_025195	-1.48382	6.25318	-10.5856	7.22266e-07	0.000104913	6.47213	TRIB1	NM_025195	yes	down
A_33_P3376821	226	51	0	NM_006144	1.45649	6.07335	10.5594	7.3949e-07	0.00010691	6.44804	GZMA	NM_006144	yes	up
A_23_P146084	118	101	0	NM_000637	-1.11593	9.02251	-10.4825	7.92699e-07	0.000113537	6.377	GSR	NM_000637	yes	down
A_23_P34066	168	111	0	NM_002186	1.1284	8.66538	10.4852	7.90794e-07	0.000113537	6.37946	IL9R	NM_002186	yes	up
A_23_P501007	38	83	0	NM_001039348	0.932349	12.5143	10.4629	8.06916e-07	0.000114508	6.35882	EFEMP1	NM_001039348	yes	up
A_23_P122937	140	94	0	NM_014800	0.997557	9.9407	10.4457	8.19668e-07	0.000115784	6.34278	ELMO1	NM_014800	yes	up
A_24_P35891	167	70	0	NM_016423	-1.01665	10.0841	-10.42	8.39039e-07	0.000117771	6.31888	ZNF219	NM_016423	yes	down
A_33_P3265872	266	108	0	ENST00000419668	-0.903086	14.6777	-10.3965	8.57235e-07	0.000119447	6.29692		ENST00000419668	yes	down
A_33_P3404749	363	78	0	NM_001103184	1.298	6.8694	10.3479	8.96247e-07	0.000123803	6.25135	FMN1	NM_001103184	yes	up
A_23_P150394	123	43	0	NM_022003	0.946965	10.642	10.3426	9.00563e-07	0.000123803	6.24643	FXYD6	NM_022003	yes	up
A_24_P131522	125	72	0	NM_032208	-1.20623	7.53913	-10.3168	9.22131e-07	0.000125464	6.22219	ANTXR1	NM_032208	yes	down
A_23_P319598	48	49	0	NM_000716	-1.31479	6.79471	-10.3181	9.21066e-07	0.000125464	6.22337	C4BPB	NM_000716	yes	down
A_33_P3317058	325	33	0	NM_012447	-1.29031	6.97159	-10.3136	9.24867e-07	0.000125464	6.21916	STAG3	NM_012447	yes	down
A_23_P414913	161	35	0	NM_022343	-1.3604	7.43444	-10.2605	9.71288e-07	0.000130611	6.16898	GLIPR2	NM_022343	yes	down
A_23_P206806	285	61	0	NM_002209	-1.2994	6.75748	-10.2282	1.00064e-06	0.000133973	6.13846	ITGAL	NM_002209	yes	down
A_33_P3320523	183	77	0	ENST00000398669	-1.25812	7.18535	-10.1809	1.04559e-06	0.000139385	6.09341		ENST00000398669	yes	down
A_32_P187571	231	14	0	NM_004588	1.82921	6.646	10.1681	1.05809e-06	0.000140443	6.08122	SCN2B	NM_004588	yes	up
A_23_P120931	12	117	0	NM_014508	1.33247	6.43922	10.1179	1.10879e-06	0.000145915	6.0332	APOBEC3C	NM_014508	yes	up
A_23_P318581	124	77	0	NM_020827	-0.978988	10.6913	-10.1067	1.1204e-06	0.000146193	6.02251	KIAA1430	NM_020827	yes	down
A_23_P57667	32	46	0	NM_032242	-0.963407	9.98935	-10.1083	1.11872e-06	0.000146193	6.02405	PLXNA1	NM_032242	yes	down
A_33_P3330149	155	123	0	NM_000280	-1.29958	6.87368	-10.0871	1.1412e-06	0.000148279	6.00363	PAX6	NM_000280	yes	down
A_23_P122563	7	149	0	NM_014260	1.1479	10.2234	10.0709	1.15859e-06	0.000149279	5.9881	PFDN6	NM_014260	yes	up
A_23_P200096	333	57	0	NM_025106	-1.05256	8.90614	-10.001	1.23736e-06	0.000157494	5.92056	SPSB1	NM_025106	yes	down
A_23_P7684	108	43	0	NM_024565	1.0646	8.43941	9.95007	1.29836e-06	0.000164534	5.87112	CCNJL	NM_024565	yes	up
A_23_P163087	317	49	0	NM_007361	1.23819	6.93595	9.94028	1.31046e-06	0.000164711	5.86159	NID2	NM_007361	yes	up
A_33_P3374833	126	150	0	NM_012388	-0.862244	12.0172	-9.93099	1.32205e-06	0.000165492	5.85254	PLDN	NM_012388	yes	down
A_23_P69586	366	114	0	NM_005245	-0.976432	9.76362	-9.87615	1.39282e-06	0.000173645	5.79894	FAT1	NM_005245	yes	down
A_24_P298027	120	33	0	NM_004655	-1.37591	6.75416	-9.85757	1.41771e-06	0.000176036	5.78072	AXIN2	NM_004655	yes	down
A_23_P80068	20	111	0	NM_006806	-0.846746	12.2578	-9.83129	1.45377e-06	0.000179789	5.75489	BTG3	NM_006806	yes	down
A_33_P3220723	225	138	0	NM_015196	-0.954991	11.6059	-9.81557	1.4758e-06	0.000181639	5.73941	KIAA0922	NM_015196	yes	down
A_23_P126836	255	7	0	NM_003326	-1.33338	6.12074	-9.81223	1.48053e-06	0.000181639	5.73612	TNFSF4	NM_003326	yes	down
A_33_P3228402	12	25	0	A_33_P3228402	0.928726	11.3669	9.79341	1.50749e-06	0.000183485	5.71755			yes	up
A_23_P20443	85	141	0	NM_021020	-0.886239	10.8282	-9.76927	1.54286e-06	0.000186544	5.69369	LZTS1	NM_021020	yes	down
A_33_P3393766	311	147	0	NM_001130677	-1.34404	9.36237	-9.75506	1.56409e-06	0.000188143	5.67963	C17orf96	NM_001130677	yes	down
A_24_P333571	93	83	0	ENST00000370217	-1.27135	6.49311	-9.74953	1.57245e-06	0.000188412	5.67414	ARHGAP29	ENST00000370217	yes	down
A_23_P15146	278	77	0	NM_001012631	0.880338	11.1894	9.6968	1.65456e-06	0.000196549	5.62173	IL32	NM_001012631	yes	up
A_23_P207367	167	17	0	NM_003152	0.878159	11.9156	9.69566	1.65638e-06	0.000196549	5.6206	STAT5A	NM_003152	yes	up
A_24_P259607	27	20	0	NM_017982	1.08595	8.20503	9.69371	1.6595e-06	0.000196549	5.61866	SUSD4	NM_017982	yes	up
A_33_P3379396	241	77	0	NM_006121	-0.86426	11.0276	-9.61626	1.7891e-06	0.000211086	5.5412	KRT1	NM_006121	yes	down
A_33_P3239759	187	136	0	NM_001198690	1.26748	10.5104	9.60423	1.81021e-06	0.000211952	5.52912	PPAN-P2RY11	NM_001198690	yes	up
A_24_P350589	333	31	0	NM_020724	1.1608	7.60738	9.54547	1.91721e-06	0.000221949	5.46992	RNF150	NM_020724	yes	up
A_23_P418031	191	157	0	NM_001136265	1.04124	8.48438	9.52021	1.96532e-06	0.000225821	5.44437	IFFO2	NM_001136265	yes	up
A_33_P3415820	380	74	0	NM_003246	1.28971	6.70521	9.49916	2.0064e-06	0.000229684	5.42303	THBS1	NM_003246	yes	up
A_23_P389897	43	104	0	NM_002507	-1.39189	5.77711	-9.48854	2.02749e-06	0.000231239	5.41224	NGFR	NM_002507	yes	down
A_23_P213385	354	74	0	NM_006317	-1.11101	7.45218	-9.42005	2.16937e-06	0.000243809	5.34246	BASP1	NM_006317	yes	down
A_33_P3323559	5	62	0	NM_000394	-1.21418	8.64218	-9.40487	2.20226e-06	0.000246605	5.32693	CRYAA	NM_000394	yes	down
A_24_P45446	282	84	0	NM_052941	0.941685	10.3534	9.34793	2.33054e-06	0.000258153	5.26848	GBP4	NM_052941	yes	up
A_24_P414999	258	4	0	NM_018407	0.951472	10.8248	9.32177	2.39215e-06	0.000264029	5.24154	LAPTM4B	NM_018407	yes	up
A_24_P125871	123	102	0	NM_020639	-0.821472	11.6421	-9.30867	2.42369e-06	0.000266554	5.22801	RIPK4	NM_020639	yes	down
A_23_P88678	127	99	0	NM_152335	1.6716	6.54229	9.27581	2.50479e-06	0.000274493	5.19401	C15orf27	NM_152335	yes	up
A_33_P3307980	247	140	0	AK131345	-0.891276	9.79739	-9.25683	2.55295e-06	0.000277598	5.17433		AK131345	yes	down
A_33_P3421515	79	32	0	A_33_P3421515	0.82269	12.7388	9.2607	2.54304e-06	0.000277598	5.17835			yes	up
A_23_P384044	151	46	0	NM_152495	-1.14392	7.85862	-9.25191	2.5656e-06	0.000277598	5.16922	CNIH3	NM_152495	yes	down
A_24_P184555	7	131	0	NM_002859	-0.870972	10.7009	-9.22349	2.64005e-06	0.000284258	5.13966	PXN	NM_002859	yes	down
A_33_P3419785	181	95	0	NM_004052	1.54623	7.84085	9.20929	2.67811e-06	0.000287351	5.12487	BNIP3	NM_004052	yes	up
A_23_P98350	247	55	0	NM_001165	-1.02548	8.07616	-9.18442	2.74621e-06	0.00029161	5.09891	BIRC3	NM_001165	yes	down
A_23_P90463	378	109	0	NM_016199	0.783252	14.9279	9.18938	2.73248e-06	0.00029161	5.10409	LSM7	NM_016199	yes	up
A_23_P75008	141	61	0	NM_000818	-1.33366	5.49035	-9.16626	2.79713e-06	0.000292975	5.07992	GAD2	NM_000818	yes	down
A_33_P3398862	202	113	0	NM_004040	-1.16902	6.72782	-9.16874	2.79013e-06	0.000292975	5.08251	RHOB	NM_004040	yes	down
A_23_P164284	366	77	0	NM_001307	1.18098	6.91625	9.15958	2.81613e-06	0.000293965	5.07292	CLDN7	NM_001307	yes	up
A_23_P145238	181	48	0	NM_080593	-0.807075	11.4413	-9.13435	2.88912e-06	0.000299643	5.04646	HIST1H2BK	NM_080593	yes	down
A_23_P121898	1	104	0	NM_024615	-1.30961	5.96975	-9.13406	2.88998e-06	0.000299643	5.04615	PARP8	NM_024615	yes	down
A_33_P3337272	333	54	0	NM_001004354	-1.00689	8.37751	-9.11613	2.94312e-06	0.000304129	5.0273	NRARP	NM_001004354	yes	down
A_33_P3629678	135	117	0	NM_000093	0.991872	8.82096	9.10637	2.97249e-06	0.000306136	5.01703	COL5A1	NM_000093	yes	up
A_23_P207336	373	76	0	NM_002722	1.15547	6.74692	9.09009	3.0222e-06	0.000309188	4.99988	PPY	NM_002722	yes	up
A_24_P16610	128	148	0	NM_032268	0.828378	10.9783	9.09307	3.01303e-06	0.000309188	5.00302	ZNRF1	NM_032268	yes	up
A_33_P3351495	295	54	0	BI833485	1.19378	6.43131	9.0789	3.05688e-06	0.000310672	4.98807		BI833485	yes	up
A_23_P76901	289	61	0	NM_015549	-0.882383	10.1784	-9.02	3.2467e-06	0.000322513	4.92573	PLEKHG3	NM_015549	yes	down
A_23_P121976	189	48	0	NM_002700	1.15581	6.8763	9.00385	3.30099e-06	0.000326851	4.90856	POU4F3	NM_002700	yes	up
A_23_P17134	220	87	0	NM_002371	-0.790895	13.2833	-8.99774	3.32175e-06	0.000327852	4.90207	MAL	NM_002371	yes	down
A_23_P819	214	72	0	NM_005101	-0.76334	13.4974	-8.99292	3.33827e-06	0.00032843	4.89694	ISG15	NM_005101	yes	down
A_24_P22079	355	111	0	NM_002015	1.05033	7.62328	8.98557	3.36358e-06	0.00032882	4.88912	FOXO1	NM_002015	yes	up
A_23_P60296	77	132	0	NM_012383	-0.874079	9.86128	-8.98838	3.35387e-06	0.00032882	4.89211	OSTF1	NM_012383	yes	down
A_23_P350689	251	23	0	NM_173570	-1.24643	6.51391	-8.97093	3.41465e-06	0.000332756	4.87351	ZDHHC23	NM_173570	yes	down
A_32_P61684	283	56	0	NM_018440	1.27655	5.97148	8.96432	3.43799e-06	0.000333973	4.86646	PAG1	NM_018440	yes	up
A_33_P3392092	14	128	0	NM_001099733	1.14043	6.79507	8.93478	3.54442e-06	0.000338224	4.83489	ADCYAP1	NM_001099733	yes	up
A_24_P85942	16	37	0	NM_181453	-0.75493	13.0094	-8.93506	3.54341e-06	0.000338224	4.83519	GCC2	NM_181453	yes	down
A_33_P3307495	155	59	0	NM_001199042	-0.767798	12.3447	-8.93671	3.53735e-06	0.000338224	4.83696	STRA6	NM_001199042	yes	down
A_33_P3404950	354	80	0	NM_001204083	1.29199	6.64103	8.91669	3.61137e-06	0.00034218	4.81551	C1orf151	NM_001204083	yes	up
A_33_P3420204	94	72	0	NM_001098482	0.828347	10.4251	8.91857	3.60434e-06	0.00034218	4.81753	CRTC1	NM_001098482	yes	up
A_33_P3795649	251	156	0	ENST00000447535	-1.0417	7.86192	-8.89043	3.71097e-06	0.000350245	4.78733		ENST00000447535	yes	down
A_33_P3285540	302	64	0	NM_001130861	-0.804637	12.913	-8.88829	3.71924e-06	0.000350245	4.78502	CLDN5	NM_001130861	yes	down
A_23_P88522	1	89	0	NM_021077	-0.892016	9.20936	-8.88251	3.74161e-06	0.000351277	4.77881	NMB	NM_021077	yes	down
A_33_P3240512	301	6	0	NM_138444	-0.878165	9.42759	-8.85942	3.83249e-06	0.000358716	4.75394	KCTD12	NM_138444	yes	down
A_23_P434473	230	20	0	NM_178862	0.904631	9.24497	8.85156	3.86395e-06	0.000360565	4.74547	STT3B	NM_178862	yes	up
A_23_P36753	64	80	0	NM_000690	-0.981838	8.12284	-8.81458	4.01587e-06	0.000371366	4.7055	ALDH2	NM_000690	yes	down
A_23_P164999	132	125	0	NM_004359	-0.818191	10.3557	-8.79829	4.0848e-06	0.000376608	4.68787	CDC34	NM_004359	yes	down
A_23_P85903	314	100	0	NM_003268	1.05101	7.3052	8.77357	4.19192e-06	0.000384184	4.66103	TLR5	NM_003268	yes	up
A_33_P3279590	280	55	0	NM_033014	-1.11554	6.82022	-8.76753	4.21856e-06	0.000385479	4.65446	OGN	NM_033014	yes	down
A_23_P10980	42	139	0	NM_015236	-1.08831	6.98283	-8.76343	4.23674e-06	0.000385995	4.65	LPHN3	NM_015236	yes	down
A_23_P121676	24	120	0	NM_025212	-1.05218	7.25903	-8.74553	4.31712e-06	0.000391004	4.63051	CXXC4	NM_025212	yes	down
A_23_P17593	310	97	0	NM_001794	1.03418	7.4028	8.70762	4.49292e-06	0.000398814	4.58912	CDH4	NM_001794	yes	up
A_23_P137484	238	68	0	NM_019079	-0.873126	13.4693	-8.70041	4.52723e-06	0.000398814	4.58123	L1TD1	NM_019079	yes	down
A_23_P215024	250	82	0	NM_018214	-0.826665	10.0171	-8.71557	4.45541e-06	0.000398814	4.59782	LRRC1	NM_018214	yes	down
A_24_P383609	349	97	0	NM_199461	-1.03378	7.42795	-8.70264	4.51659e-06	0.000398814	4.58367	NANOS1	NM_199461	yes	down
A_33_P3351175	73	106	0	NM_006648	-1.0108	7.96124	-8.69923	4.53286e-06	0.000398814	4.57994	WNK2	NM_006648	yes	down
A_23_P139687	96	19	0	NM_152321	-1.13454	6.47481	-8.67106	4.66983e-06	0.000409694	4.54906	ERP27	NM_152321	yes	down
A_33_P3269803	78	129	0	NM_014718	1.18047	10.0274	8.6516	4.76701e-06	0.000416882	4.52769	CLSTN3	NM_014718	yes	up
A_33_P3216372	359	111	0	NM_006633	0.772289	11.1954	8.64927	4.77884e-06	0.000416882	4.52512	IQGAP2	NM_006633	yes	up
A_24_P418408	213	8	0	NM_198552	-1.06141	7.07904	-8.64401	4.80554e-06	0.000418028	4.51933	FAM89A	NM_198552	yes	down
A_33_P3227041	5	130	0	NM_197966	-0.793469	11.5242	-8.62998	4.87762e-06	0.000421914	4.50388	BID	NM_197966	yes	down
A_23_P204751	66	123	0	NM_020039	-1.14729	6.80545	-8.62491	4.90397e-06	0.000423005	4.49829	ACCN2	NM_020039	yes	down
A_23_P401361	235	142	0	NM_020845	-0.939317	8.33445	-8.62013	4.92896e-06	0.000423973	4.49302	PITPNM2	NM_020845	yes	down
A_23_P204998	124	124	0	NM_005766	-1.00074	7.53815	-8.54819	5.32189e-06	0.000449469	4.4134	FARP1	NM_005766	yes	down
A_33_P3829391	82	47	0	BC030809	-1.04137	7.31179	-8.5472	5.32754e-06	0.000449469	4.4123	LOC641510	BC030809	yes	down
A_33_P3295803	21	69	0	NM_032846	-1.7694	7.70411	-8.52769	5.44e-06	0.000456456	4.39061	RAB2B	NM_032846	yes	down
A_33_P3308914	111	19	0	NM_006383	-0.835964	9.52393	-8.52019	5.48393e-06	0.000457648	4.38225	CIB2	NM_006383	yes	down
A_33_P3293918	178	158	0	NM_170600	0.846992	9.6738	8.52069	5.48101e-06	0.000457648	4.38281	SH2D3C	NM_170600	yes	up
A_23_P19182	246	54	0	NM_016606	0.887789	8.73062	8.51498	5.5147e-06	0.000458972	4.37644	REEP2	NM_016606	yes	up
A_33_P3336257	363	70	0	NM_024337	0.734956	12.8039	8.47876	5.73356e-06	0.000473349	4.33602	IRX1	NM_024337	yes	up
A_33_P3335682	308	26	0	NM_033256	0.723818	13.5112	8.45995	5.85097e-06	0.000481751	4.31496	PPP1R14A	NM_033256	yes	up
A_24_P376391	314	146	0	NM_015103	-0.777405	11.6472	-8.44929	5.91867e-06	0.000484283	4.30301	PLXND1	NM_015103	yes	down
A_23_P138435	314	71	0	NM_020338	0.82348	11.1176	8.44769	5.9289e-06	0.000484283	4.30122	ZMIZ1	NM_020338	yes	up
A_33_P3396562	321	84	0	XM_003119181	1.19885	6.16344	8.44283	5.96009e-06	0.000485281	4.29577	LOC642414	XM_003119181	yes	up
A_23_P207058	372	77	0	NM_003955	0.851969	9.09966	8.40636	6.19992e-06	0.000499791	4.25478	SOCS3	NM_003955	yes	up
A_23_P23074	322	15	0	NM_006417	-0.851641	9.03337	-8.37369	6.4237e-06	0.000513297	4.21792	IFI44	NM_006417	yes	down
A_23_P156209	211	76	0	NM_033414	-1.03695	7.09001	-8.36982	6.4508e-06	0.000513297	4.21355	ZNF622	NM_033414	yes	down
A_33_P3403075	3	19	0	NM_018304	-0.85581	9.12633	-8.35302	6.5698e-06	0.000521419	4.19455	PRR11	NM_018304	yes	down
A_23_P64058	14	42	0	NM_153819	0.708423	12.7219	8.33949	6.66739e-06	0.000527804	4.17922	RASGRP2	NM_153819	yes	up
A_23_P125348	123	117	0	NM_021210	-0.799771	9.83239	-8.33259	6.71776e-06	0.000530428	4.1714	TRAPPC1	NM_021210	yes	down
A_33_P3405213	164	89	0	NM_000442	0.808595	10.5612	8.30829	6.89839e-06	0.00053916	4.14381	PECAM1	NM_000442	yes	up
A_24_P355967	250	130	0	NM_000621	-1.28784	5.89121	-8.28615	7.06762e-06	0.000549596	4.11861	HTR2A	NM_000621	yes	down
A_23_P13382	64	127	0	NM_001013254	1.20077	5.66296	8.27583	7.14804e-06	0.000553574	4.10684	LSP1	NM_001013254	yes	up
A_24_P45367	288	111	0	NM_020448	0.960483	8.41328	8.24987	7.35468e-06	0.000564788	4.0772	NIPAL3	NM_020448	yes	up
A_23_P69310	308	85	0	NM_003965	0.888391	8.52906	8.24315	7.40929e-06	0.000567567	4.06951	CCRL2	NM_003965	yes	up
A_23_P357101	212	164	0	NM_145298	1.10756	6.24294	8.23358	7.48771e-06	0.000571757	4.05856	APOBEC3F	NM_145298	yes	up
A_23_P215111	71	93	0	NM_020632	-0.944838	8.70704	-8.22971	7.5197e-06	0.000571757	4.05412	ATP6V0A4	NM_020632	yes	down
A_23_P103919	49	159	0	NM_003779	0.784348	9.9156	8.20588	7.71988e-06	0.000579753	4.02679	B4GALT3	NM_003779	yes	up
A_23_P206018	190	67	0	NM_001018004	-1.45196	6.62317	-8.20298	7.74467e-06	0.000579753	4.02345	TPM1	NM_001018004	yes	down
A_32_P45009	366	69	0	NM_005896	0.798459	10.1685	8.19739	7.79262e-06	0.000580104	4.01703	IDH1	NM_005896	yes	up
A_23_P70127	28	64	0	NM_017510	1.13204	9.02208	8.17202	8.01431e-06	0.000591512	3.98784	TMED9	NM_017510	yes	up
A_24_P103469	38	53	0	NM_007161	-0.833326	9.16853	-8.15807	8.13919e-06	0.000598182	3.97175	LST1	NM_007161	yes	down
A_33_P3250253	279	88	0	AK096194	1.07696	7.18857	8.13542	8.34633e-06	0.000611945	3.9456	LOC100131150	AK096194	yes	up
A_33_P3296499	127	72	0	NM_002844	-1.09983	6.2126	-8.11174	8.56912e-06	0.000623824	3.91818	PTPRK	NM_002844	yes	down
A_24_P152468	89	52	0	XM_001718823	0.721936	11.2812	8.10135	8.6689e-06	0.000628118	3.90613	LOC100134663	XM_001718823	yes	up
A_33_P3382177	313	128	0	NM_003255	0.722818	13.7874	8.09418	8.73843e-06	0.00063167	3.89781	TIMP2	NM_003255	yes	up
A_24_P23258	166	45	0	NM_015124	-0.980328	10.3835	-8.08099	8.86807e-06	0.00063954	3.88248	GRAMD4	NM_015124	yes	down
A_23_P87310	317	98	0	NM_002315	-0.6826	14.4967	-8.05639	9.11527e-06	0.000655831	3.85386	LMO1	NM_002315	yes	down
A_23_P9293	203	33	0	NM_004817	-0.807782	9.60377	-8.0437	9.24572e-06	0.000663666	3.83906	TJP2	NM_004817	yes	down
A_33_P3238250	335	111	0	NM_016946	0.813299	9.10024	8.03248	9.3628e-06	0.00067004	3.82596	F11R	NM_016946	yes	up
A_33_P3381117	130	59	0	XM_003118860	-0.846634	8.61556	-8.03065	9.382e-06	0.00067004	3.82382	LOC100128563	XM_003118860	yes	down
A_24_P315862	199	144	0	ENST00000390629	-0.906748	9.58825	-8.02658	9.42498e-06	0.000670284	3.81906		ENST00000390629	yes	down
A_33_P3417260	29	92	0	NM_017881	-0.809532	9.12475	-8.0124	9.57628e-06	0.000677913	3.80248	C9orf95	NM_017881	yes	down
A_24_P811704	282	130	0	NM_003622	0.941704	7.47109	7.99567	9.75811e-06	0.000686053	3.78289	PPFIBP1	NM_003622	yes	up
A_24_P787897	158	39	0	NM_022166	1.087	6.731	7.98848	9.83748e-06	0.000689083	3.77445	XYLT1	NM_022166	yes	up
A_32_P60065	170	73	0	NM_004101	1.02491	7.26447	7.965	1.01014e-05	0.000703763	3.74687	F2RL2	NM_004101	yes	up
A_23_P257003	332	86	0	NM_006200	-0.934196	7.50251	-7.94953	1.02795e-05	0.000714553	3.72867	PCSK5	NM_006200	yes	down
A_23_P70398	298	14	0	NM_001025370	-0.9319	7.63822	-7.94099	1.03792e-05	0.000719858	3.71861	VEGFA	NM_001025370	yes	down
A_23_P76034	225	114	0	NM_203286	1.01773	6.65343	7.9336	1.04665e-05	0.000724279	3.70989	PVRL1	NM_203286	yes	up
A_23_P500501	59	93	0	NM_000142	-1.00997	6.82981	-7.91745	1.06597e-05	0.000732088	3.69082	FGFR3	NM_000142	yes	down
A_23_P309720	219	16	0	NM_000815	-1.07525	6.14984	-7.91623	1.06744e-05	0.000732088	3.68939	GABRD	NM_000815	yes	down
A_33_P3373775	377	75	0	NM_001010922	1.00213	6.76665	7.9093	1.07587e-05	0.000736231	3.68119	BCL2L15	NM_001010922	yes	up
A_23_P202334	170	46	0	NM_022970	-1.06779	7.29125	-7.90473	1.08147e-05	0.000738419	3.67579	FGFR2	NM_022970	yes	down
A_33_P3416142	197	12	0	EF413001	-0.892472	8.69729	-7.8953	1.0931e-05	0.00073976	3.66464	LOC100131234	EF413001	yes	down
A_33_P3734384	118	67	0	AK097526	0.80093	9.31534	7.8875	1.10284e-05	0.000739886	3.6554	LOC285957	AK097526	yes	up
A_23_P71513	231	22	0	NM_015137	-0.855232	9.08094	-7.87022	1.12474e-05	0.000752923	3.63491	EFR3A	NM_015137	yes	down
A_23_P303833	66	20	0	NM_174934	0.682159	12.3701	7.86833	1.12716e-05	0.000752923	3.63266	SCN4B	NM_174934	yes	up
A_33_P3380742	6	92	0	NM_001167947	-0.712469	12.9643	-7.84837	1.15312e-05	0.000768594	3.60893	TIMM17B	NM_001167947	yes	down
A_24_P941353	317	69	0	NM_004845	0.96917	7.46893	7.80124	1.21698e-05	0.000802475	3.55274	PCYT1B	NM_004845	yes	up
A_33_P3323298	45	47	0	NM_002228	0.909417	7.54683	7.788	1.2356e-05	0.000813014	3.53691	JUN	NM_002228	yes	up
A_23_P117082	98	43	0	NM_015987	-0.867336	8.0673	-7.78614	1.23824e-05	0.000813017	3.53468	HEBP1	NM_015987	yes	down
A_33_P3319760	49	70	0	NM_003564	0.726877	10.9832	7.77963	1.24752e-05	0.000817367	3.5269	TAGLN2	NM_003564	yes	up
A_33_P3464438	27	76	0	ENST00000433371	-1.06094	6.07364	-7.7653	1.26825e-05	0.000827428	3.50971		ENST00000433371	yes	down
A_32_P79434	325	15	0	NM_002847	0.885994	7.8938	7.75684	1.28066e-05	0.000833756	3.49956	PTPRN2	NM_002847	yes	up
A_24_P194081	184	143	0	NM_144779	0.770913	9.51096	7.75092	1.28942e-05	0.000837687	3.49246	FXYD5	NM_144779	yes	up
A_23_P102731	4	70	0	NM_175839	-0.717378	10.4468	-7.73783	1.30902e-05	0.000848628	3.47673	SMOX	NM_175839	yes	down
A_33_P3347040	72	30	0	NM_001242901	0.699159	11.5531	7.70749	1.3557e-05	0.000877045	3.44018	LOC100131094	NM_001242901	yes	up
A_33_P3324454	289	21	0	NM_000391	0.688132	12.7831	7.68995	1.3835e-05	0.000893152	3.41901	TPP1	NM_000391	yes	up
A_33_P3262635	335	7	0	NM_177405	0.713582	11.3878	7.65354	1.44321e-05	0.000925878	3.37493	CECR1	NM_177405	yes	up
A_23_P347169	25	123	0	NM_001001924	-1.08821	5.88603	-7.6539	1.4426e-05	0.000925878	3.37537	MTUS1	NM_001001924	yes	down
A_23_P406928	11	89	0	ENST00000361567	0.691308	11.8447	7.63082	1.48186e-05	0.000944773	3.34735	ND5	ENST00000361567	yes	up
A_33_P3288219	107	34	0	AK127589	0.96891	7.27491	7.62796	1.48681e-05	0.000945969	3.34388	FLJ45684	AK127589	yes	up
A_32_P94	363	75	0	NM_198560	1.02175	6.54206	7.62337	1.49479e-05	0.000947705	3.33829	LHFPL4	NM_198560	yes	up
A_24_P317762	310	86	0	NM_002346	-0.89205	7.85951	-7.62285	1.4957e-05	0.000947705	3.33766	LY6E	NM_002346	yes	down
A_23_P135239	366	157	0	NM_005077	-0.808707	8.8112	-7.61108	1.51638e-05	0.000958837	3.32333	TLE1	NM_005077	yes	down
A_32_P168247	125	103	0	NM_004373	-0.642337	15.5627	-7.5972	1.54116e-05	0.000966884	3.30642	COX6A1	NM_004373	yes	down
A_33_P3243439	123	100	0	NM_019858	-0.791624	8.76211	-7.59692	1.54166e-05	0.000966884	3.30607	GPR162	NM_019858	yes	down
A_23_P38427	353	15	0	NM_032932	0.836249	8.60422	7.59711	1.54132e-05	0.000966884	3.30631	RAB11FIP4	NM_032932	yes	up
A_23_P409489	139	110	0	NM_004088	-0.64058	13.0722	-7.59151	1.55143e-05	0.000967832	3.29948	DNTT	NM_004088	yes	down
A_33_P3242863	197	115	0	NM_020201	0.668021	11.6104	7.59379	1.5473e-05	0.000967832	3.30226	NT5M	NM_020201	yes	up
A_23_P116557	180	40	0	NM_009587	0.814484	8.38018	7.5703	1.59044e-05	0.000987599	3.27357	LGALS9	NM_009587	yes	up
A_33_P3280845	155	159	0	NM_006288	0.688419	10.8073	7.57014	1.59073e-05	0.000987599	3.27338	THY1	NM_006288	yes	up
A_33_P3374623	119	164	0	NM_019112	-0.74697	9.60624	-7.56036	1.60908e-05	0.000992988	3.26141	ABCA7	NM_019112	yes	down
A_33_P3242174	335	103	0	NM_206895	-0.714973	14.0002	-7.56118	1.60753e-05	0.000992988	3.26242	C2orf82	NM_206895	yes	down
A_33_P3784253	62	77	0	NM_001128620	-0.744557	9.48213	-7.5635	1.60316e-05	0.000992988	3.26526	PAK1	NM_001128620	yes	down
A_23_P383009	205	22	0	NM_000599	-1.16733	6.22295	-7.55644	1.6165e-05	0.000994292	3.25661	IGFBP5	NM_000599	yes	down
A_24_P193295	193	77	0	NM_198686	-0.743331	11.9034	-7.55554	1.6182e-05	0.000994292	3.25551	RAB15	NM_198686	yes	down
A_33_P3213992	30	73	0	A_33_P3213992	-1.13638	6.2305	-7.54013	1.64774e-05	0.00100876	3.23663			yes	down
A_23_P357985	367	86	0	NM_001037866	-0.765089	9.96739	-7.52642	1.67453e-05	0.00102312	3.2198	RGPD6	NM_001037866	yes	down
A_33_P3310567	341	83	0	THC2670340	1.06717	5.84047	7.51194	1.70333e-05	0.00103646	3.202		THC2670340	yes	up
A_32_P183609	186	115	0	NM_001040445	-0.898966	7.319	-7.51025	1.70673e-05	0.00103646	3.19992	ASB1	NM_001040445	yes	down
A_23_P500271	252	32	0	NM_001098627	0.883649	7.4786	7.5118	1.7036e-05	0.00103646	3.20183	IRF5	NM_001098627	yes	up
A_23_P3014	250	126	0	NM_005615	-1.08779	5.62489	-7.50538	1.71654e-05	0.00103646	3.19393	RNASE6	NM_005615	yes	down
A_24_P292470	103	164	0	NM_022803	0.703171	12.8539	7.49085	1.74623e-05	0.00105026	3.17603	UCP3	NM_022803	yes	up
A_24_P360078	312	94	0	NM_006726	0.761919	10.2516	7.4817	1.7652e-05	0.00105343	3.16475	LRBA	NM_006726	yes	up
A_24_P94402	358	19	0	NM_005378	0.935	9.75692	7.48261	1.7633e-05	0.00105343	3.16587	MYCN	NM_005378	yes	up
A_33_P3313055	227	158	0	NM_000435	-0.677876	12.8557	-7.47202	1.78551e-05	0.00105832	3.15281	NOTCH3	NM_000435	yes	down
A_23_P253602	83	4	0	NM_001721	1.09756	5.61913	7.46819	1.79363e-05	0.00105992	3.14807	BMX	NM_001721	yes	up
A_23_P487	176	16	0	NM_012474	0.735951	10.2153	7.46674	1.79671e-05	0.00105992	3.14628	UCK2	NM_012474	yes	up
A_33_P3404729	146	88	0	AK075182	0.930524	7.56115	7.44403	1.84569e-05	0.00108259	3.1182		AK075182	yes	up
A_33_P3365845	364	63	0	ENST00000466694	-0.878831	7.69408	-7.44483	1.84394e-05	0.00108259	3.11919	NUPL1	ENST00000466694	yes	down
A_33_P3346680	258	21	0	NP105946	0.737814	9.35852	7.4354	1.86469e-05	0.0010908	3.1075		NP105946	yes	up
A_23_P74547	354	111	0	NM_001040033	-0.936049	6.83349	-7.43286	1.87031e-05	0.0010908	3.10436	CD53	NM_001040033	yes	down
A_24_P237443	347	123	0	NM_018990	0.928928	8.4095	7.43389	1.86804e-05	0.0010908	3.10562	SASH3	NM_018990	yes	up
A_23_P201808	4	161	0	NM_003713	-1.03434	5.8591	-7.42742	1.88243e-05	0.0010958	3.09761	PPAP2B	NM_003713	yes	down
A_33_P3223964	105	111	0	ENST00000390610	-0.959892	6.65299	-7.40577	1.93153e-05	0.00111804	3.07072		ENST00000390610	yes	down
A_32_P190951	339	125	0	ENST00000390622	-0.854459	7.64372	-7.38963	1.96904e-05	0.00113548	3.05064		ENST00000390622	yes	down
A_23_P300728	175	157	0	NM_022458	-0.899197	7.29134	-7.39115	1.96547e-05	0.00113548	3.05254	LMBR1	NM_022458	yes	down
A_23_P379649	141	100	0	NM_001003940	-0.6712	10.8156	-7.37135	2.01245e-05	0.00115835	3.02786	BMF	NM_001003940	yes	down
A_32_P129669	9	66	0	XM_003121034	-0.874394	8.63252	-7.35624	2.04913e-05	0.00117726	3.009	FRMPD3	XM_003121034	yes	down
A_23_P30069	246	1	0	NM_001012967	-0.911764	7.03111	-7.32316	2.13194e-05	0.00121802	2.96761	DDX60L	NM_001012967	yes	down
A_24_P148026	71	14	0	ENST00000536678	1.03025	5.94889	7.30594	2.1765e-05	0.00123888	2.946		ENST00000536678	yes	up
A_33_P3422897	269	27	0	NM_005502	-0.941881	8.00898	-7.30734	2.17284e-05	0.00123888	2.94776	ABCA1	NM_005502	yes	down
A_23_P24384	304	98	0	NM_032251	-0.714433	9.56626	-7.29698	2.20008e-05	0.00124539	2.93475	CCDC88B	NM_032251	yes	down
A_23_P17695	368	66	0	NM_018964	0.854941	8.10828	7.29829	2.1966e-05	0.00124539	2.9364	SLC37A1	NM_018964	yes	up
A_23_P134085	298	129	0	NM_173515	-0.874291	7.41005	-7.26206	2.2946e-05	0.00129004	2.8908	CNKSR3	NM_173515	yes	down
A_33_P3295148	322	98	0	AK128169	0.683056	14.4478	7.23954	2.3579e-05	0.00132017	2.86237		AK128169	yes	up
A_23_P336198	141	137	0	NM_138426	-0.85043	7.70223	-7.23668	2.36607e-05	0.00132234	2.85875	GLCCI1	NM_138426	yes	down
A_23_P161218	47	140	0	NM_014391	-0.84703	8.69986	-7.22686	2.39437e-05	0.00132612	2.84633	ANKRD1	NM_014391	yes	down
A_33_P3214948	32	39	0	NM_014767	0.934999	6.64027	7.23175	2.38023e-05	0.00132612	2.85252	SPOCK2	NM_014767	yes	up
A_23_P346093	210	93	0	NM_152468	-0.775146	8.75668	-7.22827	2.39029e-05	0.00132612	2.84811	TMC8	NM_152468	yes	down
A_33_P3710442	169	153	0	AK021772	-0.734755	9.68191	-7.22471	2.4006e-05	0.00132718	2.84361	FLJ11710	AK021772	yes	down
A_23_P205900	187	72	0	NM_001012338	1.06653	6.37001	7.22105	2.41128e-05	0.00132956	2.83897	NTRK3	NM_001012338	yes	up
A_23_P117582	90	22	0	NM_130469	0.890982	7.44183	7.2137	2.43285e-05	0.00133542	2.82967	JDP2	NM_130469	yes	up
A_33_P3406255	234	42	0	A_33_P3406255	0.670113	10.3884	7.21195	2.43802e-05	0.00133588	2.82745			yes	up
A_33_P3303394	80	117	0	A_33_P3303394	0.603125	13.59	7.20754	2.45111e-05	0.00133829	2.82185			yes	up
A_33_P3849275	175	35	0	NM_001159704	0.752277	11.4356	7.20891	2.44705e-05	0.00133829	2.82359	FHL1	NM_001159704	yes	up
A_23_P132856	370	42	0	NM_198565	0.698935	9.64865	7.19453	2.49013e-05	0.00135719	2.80535	LRRC33	NM_198565	yes	up
A_33_P3269218	201	116	0	NM_001703	-0.758452	8.60731	-7.18976	2.50459e-05	0.00135966	2.79929	BAI2	NM_001703	yes	down
A_23_P212749	245	52	0	NM_002111	0.666239	10.4483	7.18867	2.50791e-05	0.00135966	2.79791	HTT	NM_002111	yes	up
A_33_P3350202	376	97	0	NM_014484	0.661855	12.3905	7.17013	2.56513e-05	0.0013858	2.77433	MOCS3	NM_014484	yes	up
A_33_P3342957	136	141	0	NM_004226	-0.776954	8.51247	-7.15246	2.62098e-05	0.00141102	2.75182	STK17B	NM_004226	yes	down
A_24_P43092	160	163	0	NM_001008491	-0.785325	8.27266	-7.13753	2.66918e-05	0.00142704	2.73278	2002-09-01	NM_001008491	yes	down
A_23_P369899	333	9	0	NM_015444	-1.08857	5.16344	-7.13786	2.66811e-05	0.00142704	2.73319	TMEM158	NM_015444	yes	down
A_23_P25974	78	17	0	NM_001010854	0.768013	10.1709	7.1375	2.66927e-05	0.00142704	2.73274	TTC7B	NM_001010854	yes	up
A_23_P435636	64	7	0	NM_152654	0.707747	9.34398	7.12921	2.69647e-05	0.00143659	2.72214	DAND5	NM_152654	yes	up
A_24_P8220	298	88	0	NM_004807	0.652071	12.2493	7.13004	2.69371e-05	0.00143659	2.72321	HS6ST1	NM_004807	yes	up
A_33_P3332175	196	23	0	A_33_P3332175	-0.630772	11.361	-7.11856	2.73182e-05	0.00144463	2.70853			yes	down
A_23_P62932	354	159	0	NM_001677	0.729685	9.48638	7.12085	2.72419e-05	0.00144463	2.71145	ATP1B1	NM_001677	yes	up
A_23_P320862	47	8	0	NM_152786	0.919178	6.67987	7.11621	2.73969e-05	0.00144463	2.70552	C9orf43	NM_152786	yes	up
A_24_P931443	126	64	0	NM_003485	1.03426	6.44977	7.12233	2.71923e-05	0.00144463	2.71335	GPR68	NM_003485	yes	up
A_33_P3404706	22	41	0	NM_001030288	0.812214	9.216	7.11708	2.73676e-05	0.00144463	2.70664	SPN	NM_001030288	yes	up
A_33_P3249414	311	71	0	NM_015431	0.691936	10.5317	7.11783	2.73425e-05	0.00144463	2.7076	TRIM58	NM_015431	yes	up
A_23_P127460	229	74	0	NM_153253	-0.764107	8.46285	-7.1143	2.7461e-05	0.00144553	2.70308	SIPA1	NM_153253	yes	down
A_33_P3292130	332	102	0	THC2566648	0.616482	13.8131	7.1079	2.76772e-05	0.00145442	2.69488		THC2566648	yes	up
A_23_P206280	219	156	0	NM_201525	0.685318	13.6005	7.09615	2.80786e-05	0.001473	2.67983	GPR56	NM_201525	yes	up
A_33_P3215768	370	62	0	NM_007210	0.624831	13.3914	7.08672	2.84053e-05	0.00148508	2.66773	GALNT6	NM_007210	yes	up
A_23_P116280	42	91	0	NM_024426	0.935116	6.87202	7.0762	2.8775e-05	0.00149932	2.65421	WT1	NM_024426	yes	up
A_23_P314250	52	1	0	NM_033387	0.78647	8.08303	7.06583	2.91441e-05	0.00151088	2.64089	FAM78A	NM_033387	yes	up
A_23_P216845	191	1	0	NM_004188	1.11653	6.96879	7.06717	2.9096e-05	0.00151088	2.64262	GFI1B	NM_004188	yes	up
A_23_P140427	223	52	0	NM_016337	-0.605511	13.8804	-7.04959	2.97325e-05	0.00153364	2.61999	EVL	NM_016337	yes	down
A_24_P73577	340	84	0	NM_170697	-0.946339	6.79326	-7.04093	3.00515e-05	0.00153978	2.60883	ALDH1A2	NM_170697	yes	down
A_24_P220058	53	125	0	NM_012325	0.628788	11.9516	7.04131	3.00375e-05	0.00153978	2.60932	MAPRE1	NM_012325	yes	up
A_23_P47340	57	116	0	NM_020693	1.02959	5.54271	7.03705	3.01957e-05	0.00154203	2.60383	DSCAML1	NM_020693	yes	up
A_33_P3366336	213	84	0	NM_001024401	-0.864656	9.87749	-7.03117	3.04158e-05	0.00155066	2.59623	SBK1	NM_001024401	yes	down
A_33_P3367917	154	164	0	ENST00000324677	-0.706246	9.60306	-7.02985	3.04654e-05	0.00155066	2.59453	SSH2	ENST00000324677	yes	down
A_23_P126388	306	11	0	NM_031286	0.601842	12.4032	7.02611	3.06062e-05	0.00155526	2.58971	SH3BGRL3	NM_031286	yes	up
A_23_P207106	90	9	0	NM_000747	-0.852893	7.27745	-7.02064	3.08139e-05	0.0015624	2.58264	CHRNB1	NM_000747	yes	down
A_24_P59667	118	83	0	NM_000215	-0.613489	11.879	-7.01974	3.08482e-05	0.0015624	2.58147	JAK3	NM_000215	yes	down
A_23_P111860	192	59	0	NM_018059	-0.659754	10.1681	-7.01606	3.09888e-05	0.00156694	2.57672	RADIL	NM_018059	yes	down
A_23_P354074	239	19	0	NM_000081	-0.926442	6.36961	-7.00585	3.13825e-05	0.00157907	2.56352	LYST	NM_000081	yes	down
A_33_P3214665	108	52	0	NM_002374	0.98471	6.03785	6.99408	3.18432e-05	0.00159964	2.54828	MAP2	NM_002374	yes	up
A_23_P106682	10	64	0	NM_001424	-0.789039	7.90353	-6.99274	3.18959e-05	0.00159968	2.54655	EMP2	NM_001424	yes	down
A_23_P426021	318	131	0	NM_015187	0.805052	7.94581	6.98031	3.23913e-05	0.00162188	2.53043	SEL1L3	NM_015187	yes	up
A_23_P107322	132	34	0	NM_032854	-0.637532	11.0027	-6.97822	3.24755e-05	0.00162346	2.52772	CORO6	NM_032854	yes	down
A_23_P436353	50	131	0	NM_001207008	-0.857401	7.16828	-6.95701	3.33423e-05	0.00165604	2.50017	MLLT4	NM_001207008	yes	down
A_23_P351844	4	122	0	NM_001764	-0.997417	5.64798	-6.95225	3.35403e-05	0.00166052	2.49398	CD1B	NM_001764	yes	down
A_33_P3621701	384	149	0	ENST00000463107	0.644305	10.4748	6.94813	3.37126e-05	0.00166636	2.48862		ENST00000463107	yes	up
A_23_P306941	149	38	0	NM_153615	0.617282	11.3451	6.94549	3.38237e-05	0.00166918	2.48518	RGL4	NM_153615	yes	up
A_23_P157117	208	9	0	NM_182898	-0.963875	6.18641	-6.94155	3.399e-05	0.00167203	2.48005	CREB5	NM_182898	yes	down
A_33_P3345881	52	74	0	NP1245783	-1.01059	5.56604	-6.94001	3.40553e-05	0.00167257	2.47804		NP1245783	yes	down
A_23_P99614	366	135	0	NM_033271	-0.633161	10.8271	-6.93822	3.41314e-05	0.00167363	2.47571	BTBD6	NM_033271	yes	down
A_23_P146058	366	112	0	NM_001695	-0.658647	10.0712	-6.93085	3.44463e-05	0.00168374	2.4661	ATP6V1C1	NM_001695	yes	down
A_23_P372923	14	145	0	NM_001174066	-0.880837	6.89559	-6.92829	3.45561e-05	0.00168374	2.46277	FGFR1	NM_001174066	yes	down
A_24_P35478	83	104	0	NM_019619	-0.82288	7.48594	-6.92939	3.45088e-05	0.00168374	2.46421	PARD3	NM_019619	yes	down
A_23_P68866	312	97	0	NM_001003684	-0.577659	14.7505	-6.92867	3.45396e-05	0.00168374	2.46327	UQCR10	NM_001003684	yes	down
A_23_P39525	110	110	0	NM_024785	-0.657563	9.99494	-6.91815	3.49962e-05	0.00170154	2.44954	FAM124B	NM_024785	yes	down
A_33_P3340649	346	21	0	NM_001099219	0.855148	7.09469	6.9053	3.55622e-05	0.00171915	2.43276	KRTAP19-8	NM_001099219	yes	up
A_23_P77415	365	77	0	NM_013370	0.93404	6.18685	6.90752	3.54637e-05	0.00171915	2.43566	OSGIN1	NM_013370	yes	up
A_33_P3317618	35	87	0	NM_003178	-1.16306	5.6882	-6.88227	3.66017e-05	0.00176663	2.40262	SYN2	NM_003178	yes	down
A_33_P3268783	2	66	0	NM_133463	1.02949	5.8675	6.87692	3.68476e-05	0.00177421	2.39562	AMZ1	NM_133463	yes	up
A_24_P98086	4	129	0	NM_007353	0.616856	11.0554	6.87036	3.71521e-05	0.00177421	2.38701	GNA12	NM_007353	yes	up
A_33_P3237977	333	71	0	NM_197958	-0.830654	7.36545	-6.86891	3.72197e-05	0.00177421	2.38511	LARP6	NM_197958	yes	down
A_33_P3454968	101	20	0	BC062328	0.588139	13.5458	6.86947	3.71934e-05	0.00177421	2.38585	LOC645553	BC062328	yes	up
A_23_P124642	195	119	0	NM_005739	-0.728198	8.85983	-6.8691	3.72106e-05	0.00177421	2.38536	RASGRP1	NM_005739	yes	down
A_23_P145175	136	29	0	NM_014345	-0.775748	8.59044	-6.87036	3.71518e-05	0.00177421	2.38702	ZNF318	NM_014345	yes	down
A_33_P3210258	326	22	0	ENST00000390345	-0.782651	7.96568	-6.85061	3.80846e-05	0.00180705	2.36108		ENST00000390345	yes	down
A_33_P3329344	343	9	0	NM_004104	0.61696	10.9881	6.85235	3.80012e-05	0.00180705	2.36337	FASN	NM_004104	yes	up
A_33_P3398448	328	88	0	NM_032789	-0.603741	11.6052	-6.84398	3.84029e-05	0.00181935	2.35237	PARP10	NM_032789	yes	down
A_23_P362183	24	70	0	NM_173551	-1.16536	10.3349	-6.82773	3.91964e-05	0.00185125	2.33098	ANKS6	NM_173551	yes	down
A_23_P39386	280	113	0	NM_014266	-0.749123	8.39102	-6.804	4.03866e-05	0.00189873	2.29968	HCST	NM_014266	yes	down
A_24_P87763	366	14	0	NM_001961	0.576491	13.3688	6.8025	4.04633e-05	0.00189943	2.2977	EEF2	NM_001961	yes	up
A_33_P3388148	103	12	0	NM_001166694	-0.941522	6.2436	-6.78148	4.15521e-05	0.00192864	2.26992	CHRNA3	NM_001166694	yes	down
A_23_P566	29	96	0	NM_014947	-0.590046	12.4187	-6.78208	4.15208e-05	0.00192864	2.27071	FOXJ3	NM_014947	yes	down
A_33_P3265359	123	29	0	NM_018645	-0.709175	8.79961	-6.78277	4.14843e-05	0.00192864	2.27163	HES6	NM_018645	yes	down
A_33_P3400374	179	92	0	NM_001037335	-0.665641	10.0044	-6.77964	4.16492e-05	0.00192864	2.26748	PRIC285	NM_001037335	yes	down
A_24_P62530	383	129	0	NM_021205	-0.620309	12.6716	-6.77965	4.16487e-05	0.00192864	2.26749	RHOU	NM_021205	yes	down
A_23_P24751	359	41	0	NM_173810	-0.618638	10.7144	-6.78136	4.15585e-05	0.00192864	2.26976	TTC9C	NM_173810	yes	down
A_33_P3221438	47	40	0	NM_152531	0.618029	10.9307	6.77614	4.18337e-05	0.00193427	2.26285	C3orf21	NM_152531	yes	up
A_23_P211207	102	134	0	NM_001112	-0.65502	9.77658	-6.76529	4.24127e-05	0.00195517	2.24847	ADARB1	NM_001112	yes	down
A_23_P10591	213	53	0	NM_001004431	0.7916	7.54122	6.76291	4.25407e-05	0.0019564	2.24532	METRNL	NM_001004431	yes	up
A_33_P3522511	11	111	0	AB007954	-0.910805	6.62266	-6.7612	4.26332e-05	0.00195655	2.24304	KIAA0485	AB007954	yes	down
A_23_P21436	187	23	0	NM_015651	0.670483	9.79703	6.7547	4.29855e-05	0.00196979	2.23443	PHF19	NM_015651	yes	up
A_24_P304051	309	39	0	NM_004832	-0.622838	12.2511	-6.75206	4.31298e-05	0.00197346	2.23093	GSTO1	NM_004832	yes	down
A_33_P3354851	306	35	0	X58768	-0.795929	8.95256	-6.74249	4.3657e-05	0.00199462	2.21822		X58768	yes	down
A_33_P3215797	378	71	0	NM_001029882	0.777065	7.87886	6.73604	4.40164e-05	0.00200509	2.20964	AHDC1	NM_001029882	yes	up
A_24_P377144	48	1	0	NM_058172	0.893498	6.76836	6.73688	4.39689e-05	0.00200509	2.21077	ANTXR2	NM_058172	yes	up
A_23_P323227	275	59	0	NM_001008709	-0.579073	12.221	-6.73117	4.42895e-05	0.00201455	2.20317	PPP1CA	NM_001008709	yes	down
A_23_P128783	57	126	0	NM_018453	-0.647293	11.4124	-6.72803	4.44664e-05	0.00201961	2.199	EAPP	NM_018453	yes	down
A_23_P362046	132	5	0	NM_138779	-0.608202	10.9669	-6.72651	4.45525e-05	0.00202054	2.19697	C13orf27	NM_138779	yes	down
A_23_P217958	333	80	0	NM_033500	0.641454	10.0983	6.71798	4.50389e-05	0.0020396	2.18561	HK1	NM_033500	yes	up
A_33_P3381292	339	120	0	A_33_P3381292	0.615333	10.7089	6.7157	4.51696e-05	0.00204251	2.18258			yes	up
A_23_P258612	179	145	0	NM_016529	-0.770331	7.83122	-6.71452	4.52375e-05	0.00204258	2.18101	ATP8A2	NM_016529	yes	down
A_32_P218332	46	20	0	NM_174917	0.674598	9.33862	6.70788	4.56219e-05	0.00205392	2.17215	ACSF3	NM_174917	yes	up
A_23_P51646	34	132	0	NM_004073	-0.622508	10.4245	-6.69757	4.62252e-05	0.00207501	2.1584	PLK3	NM_004073	yes	down
A_23_P50276	234	147	0	NM_031917	0.771351	9.19331	6.69597	4.63197e-05	0.00207623	2.15627	ANGPTL6	NM_031917	yes	up
A_32_P23795	93	14	0	THC2520324	0.628701	10.8753	6.6891	4.67276e-05	0.00209147	2.14709		THC2520324	yes	up
A_33_P3276520	376	75	0	AK123704	0.912854	6.04954	6.68452	4.70016e-05	0.00210068	2.14097		AK123704	yes	up
A_24_P382489	9	147	0	NM_198580	0.661467	9.41551	6.68232	4.71338e-05	0.00210354	2.13804	SLC27A1	NM_198580	yes	up
A_33_P3234015	254	67	0	NM_014240	-0.613195	10.6768	-6.67674	4.74714e-05	0.00211248	2.13057	LIMD1	NM_014240	yes	down
A_33_P3408757	90	55	0	ENST00000372591	-0.640949	10.2095	-6.66948	4.79136e-05	0.00212908	2.12086		ENST00000372591	yes	down
A_24_P403734	303	33	0	NM_015481	0.607888	10.7272	6.66745	4.80384e-05	0.00213155	2.11814	ZNF385A	NM_015481	yes	up
A_33_P3317460	140	61	0	A_33_P3317460	-1.00796	5.47903	-6.6534	4.89104e-05	0.002164	2.09932			yes	down
A_33_P3383900	369	75	0	A_33_P3383900	0.893342	6.20768	6.64427	4.94859e-05	0.00218582	2.08708			yes	up
A_23_P399255	312	39	0	NM_152737	-0.784145	8.58884	-6.64333	4.95455e-05	0.00218582	2.08582	RNF182	NM_152737	yes	down
A_23_P102391	40	64	0	NM_014585	0.757735	8.90193	6.6279	5.05364e-05	0.00222	2.06509	SLC40A1	NM_014585	yes	up
A_24_P149124	362	152	0	NM_004772	-0.563334	14.008	-6.62196	5.09231e-05	0.0022338	2.05712	C5orf13	NM_004772	yes	down
A_32_P195401	302	139	0	NM_173511	-0.636887	9.96748	-6.60414	5.21037e-05	0.00227263	2.03313	FAM117B	NM_173511	yes	down
A_33_P3251703	20	15	0	NM_001311	-0.712202	8.36149	-6.59857	5.24791e-05	0.00227981	2.02562	CRIP1	NM_001311	yes	down
A_32_P114284	226	139	0	NM_001079526	0.635558	9.82134	6.59814	5.25078e-05	0.00227981	2.02504	IKZF2	NM_001079526	yes	up
A_24_P213924	167	106	0	NM_020947	0.944412	6.65081	6.6003	5.23624e-05	0.00227981	2.02795	KIAA1609	NM_020947	yes	up
A_23_P376488	89	17	0	NM_000594	-0.657959	9.45044	-6.59731	5.25643e-05	0.00227981	2.02392	TNF	NM_000594	yes	down
A_23_P80040	356	34	0	NM_006404	0.947509	5.69428	6.5883	5.31781e-05	0.00230319	2.01177	PROCR	NM_006404	yes	up
A_23_P72568	293	138	0	NM_003794	-0.650773	9.61519	-6.5852	5.33909e-05	0.00230916	2.00759	SNX4	NM_003794	yes	down
A_23_P26649	333	6	0	NM_020677	-0.629117	10.4495	-6.57652	5.39925e-05	0.0023319	1.99586	NMRAL1	NM_020677	yes	down
A_23_P98910	285	76	0	NM_006152	-0.687335	8.69977	-6.57349	5.42035e-05	0.00233774	1.99178	LRMP	NM_006152	yes	down
A_23_P379475	372	27	0	NM_014762	1.2648	7.40785	6.56506	5.47972e-05	0.00235017	1.98038	DHCR24	NM_014762	yes	up
A_23_P151232	376	46	0	NM_001136103	-0.896874	6.82085	-6.56515	5.47913e-05	0.00235017	1.98049	TMEM132C	NM_001136103	yes	down
A_33_P3405444	51	13	0	NM_003941	-0.668487	9.01726	-6.56079	5.51009e-05	0.00235991	1.97459	WASL	NM_003941	yes	down
A_24_P190168	270	124	0	NM_014573	0.63139	10.5146	6.5551	5.55076e-05	0.00236384	1.9669	TMEM97	NM_014573	yes	up
A_33_P3235400	304	44	0	NM_004494	0.58921	11.0134	6.55155	5.57632e-05	0.00236851	1.96209	HDGF	NM_004494	yes	up
A_33_P3379371	353	74	0	NM_001005861	-0.603183	10.8843	-6.54822	5.60035e-05	0.00237544	1.95759	RYK	NM_001005861	yes	down
A_23_P74701	293	111	0	NM_152890	0.864789	6.48389	6.54226	5.64374e-05	0.00239055	1.94951	COL24A1	NM_152890	yes	up
A_23_P98580	127	2	0	NM_004265	0.561983	13.8309	6.53973	5.66228e-05	0.00239219	1.94608	FADS2	NM_004265	yes	up
A_33_P3279124	63	11	0	NM_001169107	0.575285	12.0999	6.53851	5.67128e-05	0.00239219	1.94441	FAM21C	NM_001169107	yes	up
A_33_P3387050	266	25	0	NM_001001795	-0.554107	12.937	-6.53419	5.70309e-05	0.00239919	1.93856	C8orf82	NM_001001795	yes	down
A_23_P137381	242	86	0	NM_002167	-0.599843	10.5765	-6.52922	5.73997e-05	0.00240485	1.93181	ID3	NM_002167	yes	down
A_23_P120227	49	102	0	NM_030915	-0.876459	6.23516	-6.52941	5.73851e-05	0.00240485	1.93208	LBH	NM_030915	yes	down
A_23_P83028	213	9	0	NM_021111	-0.719753	8.13202	-6.52662	5.7593e-05	0.00240967	1.9283	RECK	NM_021111	yes	down
A_23_P306655	356	61	0	NM_198722	0.675931	8.90875	6.51874	5.81851e-05	0.00243114	1.91759	AMIGO3	NM_198722	yes	up
A_24_P15877	352	79	0	AF333762	0.950214	5.77048	6.50874	5.89458e-05	0.00245626	1.90399		AF333762	yes	up
A_33_P3374365	364	105	0	XM_001714010	0.646887	14.0922	6.50301	5.93864e-05	0.00247128	1.8962	LOC100129702	XM_001714010	yes	up
A_23_P408095	158	37	0	NM_001011546	0.550833	13.0106	6.49342	6.01322e-05	0.00249314	1.88314	DSTN	NM_001011546	yes	up
A_23_P108751	82	33	0	NM_001039492	-0.761582	7.52729	-6.49347	6.01278e-05	0.00249314	1.88321	FHL2	NM_001039492	yes	down
A_24_P37441	77	37	0	NM_002610	0.995775	6.93318	6.48737	6.06073e-05	0.002506	1.8749	PDK1	NM_002610	yes	up
A_23_P207911	92	143	0	NM_016113	0.572768	11.4999	6.48218	6.10187e-05	0.00251878	1.86782	TRPV2	NM_016113	yes	up
A_23_P156809	137	62	0	NM_001127395	-0.931038	12.2188	-6.47674	6.14524e-05	0.00253329	1.8604	METTL21A	NM_001127395	yes	down
A_32_P155506	14	58	0	NM_152653	-0.801051	7.38935	-6.47474	6.1613e-05	0.00253651	1.85767	UBE2E2	NM_152653	yes	down
A_23_P115573	353	54	0	NM_198149	0.578705	11.2853	6.46974	6.20165e-05	0.00254632	1.85084	SHISA4	NM_198149	yes	up
A_23_P106002	4	143	0	NM_020529	-0.568122	11.5615	-6.46215	6.26332e-05	0.00256821	1.84048	NFKBIA	NM_020529	yes	down
A_33_P3374253	341	39	0	XM_001717762	0.834712	7.03824	6.45662	6.30876e-05	0.0025834	1.83292		XM_001717762	yes	up
A_23_P61633	214	144	0	NM_005781	0.575519	12.2362	6.44712	6.38759e-05	0.00260874	1.81992	TNK2	NM_005781	yes	up
A_33_P3412863	17	71	0	ENST00000534466	-0.878253	6.10489	-6.44491	6.40601e-05	0.0026128	1.8169		ENST00000534466	yes	down
A_33_P3251093	326	32	0	NM_078483	-0.798512	7.15887	-6.43806	6.46366e-05	0.00263283	1.80752	SLC36A1	NM_078483	yes	down
A_23_P94365	16	120	0	NM_174922	-0.704435	8.48681	-6.43005	6.53185e-05	0.00265009	1.79654	ADCK5	NM_174922	yes	down
A_33_P3212109	238	45	0	NM_016356	-0.950978	5.25192	-6.42749	6.55373e-05	0.00265547	1.79304	DCDC2	NM_016356	yes	down
A_32_P234184	261	22	0	NM_001010926	-0.706254	8.15917	-6.42259	6.59599e-05	0.00266908	1.78631	HES5	NM_001010926	yes	down
A_33_P3366082	18	145	0	NM_032565	0.570217	11.3055	6.41921	6.62522e-05	0.0026765	1.78168	EBPL	NM_032565	yes	up
A_24_P309317	109	90	0	NM_001042465	-0.617043	10.8559	-6.4147	6.66456e-05	0.00268623	1.77549	PSAP	NM_001042465	yes	down
A_23_P93311	90	19	0	NM_013993	-0.742525	7.63898	-6.41055	6.70092e-05	0.00269539	1.76979	DDR1	NM_013993	yes	down
A_23_P200203	137	72	0	NM_018281	-0.554725	12.2537	-6.40915	6.71328e-05	0.00269539	1.76786	ECHDC2	NM_018281	yes	down
A_23_P107283	80	79	0	NM_002145	0.953956	5.59005	6.40912	6.71353e-05	0.00269539	1.76782	HOXB2	NM_002145	yes	up
A_23_P43226	57	133	0	NM_017634	-0.595304	10.6848	-6.40614	6.73982e-05	0.00269891	1.76373	KCTD9	NM_017634	yes	down
A_23_P125505	286	29	0	NM_006240	-0.987843	5.31071	-6.40373	6.76118e-05	0.00270394	1.76042	PPEF1	NM_006240	yes	down
A_24_P922631	86	157	0	NM_001102609	0.686995	8.40554	6.39931	6.8006e-05	0.00271618	1.75433	C5orf58	NM_001102609	yes	up
A_23_P3963	176	73	0	NM_014603	-0.708498	8.08778	-6.39669	6.82399e-05	0.00271847	1.75074	CDR2L	NM_014603	yes	down
A_33_P3259393	351	29	0	NM_178232	0.630182	9.52096	6.39718	6.81966e-05	0.00271847	1.7514	HAPLN3	NM_178232	yes	up
A_23_P372848	290	160	0	NM_002558	0.735884	7.70892	6.38638	6.91713e-05	0.00274847	1.73655	P2RX1	NM_002558	yes	up
A_23_P112482	304	55	0	NM_004925	-0.943341	7.93375	-6.37488	7.02266e-05	0.00277964	1.7207	AQP3	NM_004925	yes	down
A_24_P366122	382	7	0	NM_024722	0.791533	7.78324	6.3726	7.04376e-05	0.00278441	1.71756	ACBD4	NM_024722	yes	up
A_33_P3355717	13	108	0	ENST00000408913	0.566022	12.9671	6.36625	7.10291e-05	0.00279179	1.7088		ENST00000408913	yes	up
A_24_P295806	116	56	0	NM_023947	-0.660215	8.83076	-6.36665	7.09914e-05	0.00279179	1.70936	CHID1	NM_023947	yes	down
A_24_P319374	156	160	0	NM_005814	0.564917	11.8515	6.36621	7.1033e-05	0.00279179	1.70874	GPA33	NM_005814	yes	up
A_23_P151075	287	7	0	NM_001175	-0.531522	14.2991	-6.36359	7.12783e-05	0.00279255	1.70514	ARHGDIB	NM_001175	yes	down
A_24_P405205	86	3	0	NM_001001396	0.600967	12.0758	6.36388	7.1251e-05	0.00279255	1.70554	ATP2B4	NM_001001396	yes	up
A_23_P106761	287	130	0	NM_007074	-0.642276	9.65504	-6.35642	7.1956e-05	0.00281195	1.69523	CORO1A	NM_007074	yes	down
A_23_P40880	371	13	0	NM_178868	-0.665101	8.69339	-6.35417	7.21699e-05	0.00281673	1.69212	CMTM8	NM_178868	yes	down
A_23_P347059	125	143	0	NM_173468	-0.628063	9.424	-6.35122	7.24514e-05	0.00281701	1.68805	MOBKL1A	NM_173468	yes	down
A_33_P3230990	114	22	0	NM_173050	0.730629	7.69773	6.35265	7.23142e-05	0.00281701	1.69003	SCUBE1	NM_173050	yes	up
A_24_P277295	185	80	0	NM_198490	-0.650223	10.3208	-6.33771	7.37551e-05	0.00286408	1.66938	RAB43	NM_198490	yes	down
A_23_P37375	52	67	0	NM_004755	0.6594	8.76172	6.33138	7.4375e-05	0.00288451	1.66062	RPS6KA5	NM_004755	yes	up
A_23_P74290	180	113	0	NM_052942	0.957557	5.84282	6.32857	7.46523e-05	0.00288614	1.65672	GBP5	NM_052942	yes	up
A_33_P3333992	23	152	0	AK127414	-0.928832	5.80036	-6.32811	7.46982e-05	0.00288614	1.65608	LOC100132495	AK127414	yes	down
A_23_P77073	84	77	0	NM_032802	-0.648618	9.27166	-6.32483	7.50229e-05	0.00289506	1.65154	SPPL2A	NM_032802	yes	down
A_33_P3231297	362	71	0	NM_003851	0.60367	11.7014	6.31388	7.61188e-05	0.00292634	1.63636	CREG1	NM_003851	yes	up
A_33_P3398196	308	79	0	A_33_P3398196	0.653777	8.8734	6.31239	7.62683e-05	0.00292844	1.6343			yes	up
A_23_P120557	3	30	0	NM_017714	-0.669348	9.67337	-6.30579	7.69387e-05	0.0029505	1.62514	TASP1	NM_017714	yes	down
A_33_P3308553	360	76	0	A_33_P3308553	0.761879	7.80939	6.30261	7.72643e-05	0.00295195	1.62072			yes	up
A_33_P3422712	55	116	0	A_33_P3422712	0.576883	10.6638	6.29417	7.81345e-05	0.00297918	1.60899			yes	up
A_23_P305140	65	107	0	NM_144591	-0.70995	9.08566	-6.29382	7.81704e-05	0.00297918	1.60851	C10orf32	NM_144591	yes	down
A_33_P3287113	131	113	0	ENST00000296312	0.631843	10.0582	6.29036	7.85304e-05	0.0029892	1.6037	KIAA1530	ENST00000296312	yes	up
A_33_P3389376	53	105	0	NM_001204171	-0.641848	9.14245	-6.28872	7.87012e-05	0.002992	1.60143	MDM4	NM_001204171	yes	down
A_33_P3364520	3	64	0	NM_181602	-0.837908	7.24759	-6.28246	7.93584e-05	0.00300956	1.59272	KRTAP6-1	NM_181602	yes	down
A_23_P4551	149	3	0	NM_015559	-0.861808	6.15412	-6.27702	7.99347e-05	0.00302769	1.58515	SETBP1	NM_015559	yes	down
A_23_P64913	196	67	0	NM_006205	-0.941115	5.61116	-6.2738	8.02775e-05	0.00303693	1.58067	PDE6H	NM_006205	yes	down
A_24_P14634	371	149	0	NM_133455	0.760919	7.35676	6.27029	8.0653e-05	0.0030474	1.57578	EMID1	NM_133455	yes	up
A_23_P340019	360	12	0	NM_178844	0.589869	10.6048	6.26573	8.11448e-05	0.0030611	1.56942	NLRC3	NM_178844	yes	up
A_23_P134125	7	28	0	NM_005923	-0.887315	6.0173	-6.26299	8.14411e-05	0.00306589	1.5656	MAP3K5	NM_005923	yes	down
A_33_P3368188	304	97	0	NM_006640	-0.927455	8.24002	-6.25334	8.24944e-05	0.00309797	1.55215	2009-09-01	NM_006640	yes	down
A_24_P175612	8	82	0	NM_178858	-0.677167	8.32718	-6.24973	8.28922e-05	0.00310533	1.54711	SFXN2	NM_178858	yes	down
A_24_P389415	359	112	0	NM_007257	0.773656	8.8972	6.24744	8.31462e-05	0.00311106	1.54391	PNMA2	NM_007257	yes	up
A_33_P3381762	15	1	0	A_33_P3381762	0.63238	10.0668	6.2454	8.33725e-05	0.00311574	1.54107			yes	up
A_24_P156113	66	35	0	NM_014601	0.54376	11.8274	6.24386	8.35441e-05	0.00311837	1.53891	EHD2	NM_014601	yes	up
A_23_P371215	11	79	0	NM_012092	-0.855116	7.65495	-6.24263	8.36809e-05	0.0031197	1.5372	ICOS	NM_012092	yes	down
A_33_P3399468	285	137	0	AK311115	0.540787	13.9893	6.23857	8.41354e-05	0.00312919	1.53153		AK311115	yes	up
A_23_P161615	94	111	0	NM_002689	-0.650024	9.07443	-6.23563	8.44667e-05	0.00313004	1.52742	POLA2	NM_002689	yes	down
A_33_P3339376	84	20	0	BC110288	-0.835622	6.61766	-6.23654	8.43639e-05	0.00313004	1.52869	WIPF1	BC110288	yes	down
A_33_P3360540	311	27	0	NM_006412	0.694787	8.41345	6.23043	8.50551e-05	0.00314162	1.52015	AGPAT2	NM_006412	yes	up
A_33_P3360216	171	78	0	NM_003509	-0.643418	12.4573	-6.23017	8.50851e-05	0.00314162	1.51978	HIST1H2AI	NM_003509	yes	down
A_32_P172141	17	62	0	NM_016952	-0.734019	7.47002	-6.22894	8.52246e-05	0.00314283	1.51806	CDON	NM_016952	yes	down
A_23_P14774	305	79	0	NM_004390	0.569936	10.6957	6.22809	8.53221e-05	0.00314283	1.51687	CTSH	NM_004390	yes	up
A_33_P3400324	201	122	0	NM_024947	-0.582747	11.1154	-6.22426	8.57595e-05	0.00315517	1.51151	PHC3	NM_024947	yes	down
A_23_P6293	207	117	0	NM_018961	-0.624407	9.24612	-6.2149	8.68402e-05	0.00318731	1.4984	UBASH3A	NM_018961	yes	down
A_33_P3888629	271	9	0	NM_001164000	0.614301	9.92055	6.19369	8.93422e-05	0.00323671	1.46867	MECOM	NM_001164000	yes	up
A_32_P232214	193	31	0	NM_001194986	0.847363	6.24671	6.19116	8.96452e-05	0.00324006	1.46512	LOC388630	NM_001194986	yes	up
A_33_P3331193	15	158	0	ENST00000390605	-0.810972	7.99123	-6.18834	8.99852e-05	0.00324075	1.46116		ENST00000390605	yes	down
A_33_P3410194	97	6	0	NM_005324	0.562863	10.7832	6.18872	8.994e-05	0.00324075	1.46169	H3F3B	NM_005324	yes	up
A_33_P3338121	98	112	0	NM_001017402	0.87415	5.71008	6.18751	9.00851e-05	0.00324075	1.46	LAMB3	NM_001017402	yes	up
A_33_P3359900	155	104	0	NM_198449	-0.719734	8.70289	-6.18358	9.05624e-05	0.00325033	1.45447	EMB	NM_198449	yes	down
A_23_P137016	45	112	0	NM_002970	-0.571746	10.8753	-6.18426	9.04794e-05	0.00325033	1.45543	SAT1	NM_002970	yes	down
A_23_P46725	162	46	0	NM_025209	-0.592446	9.86962	-6.18257	9.0685e-05	0.00325094	1.45305	EPC1	NM_025209	yes	down
A_33_P3210379	93	13	0	NM_052863	0.67988	13.0903	6.16805	9.2471e-05	0.00330311	1.43263	SCGB3A1	NM_052863	yes	up
A_24_P237757	92	104	0	AL136621	-0.575839	10.5145	-6.16726	9.25695e-05	0.00330311	1.43152	ZMYM2	AL136621	yes	down
A_23_P48495	281	99	0	NM_004918	-0.775466	6.8958	-6.15877	9.36318e-05	0.00332944	1.41957	TCL1B	NM_004918	yes	down
A_33_P3306163	103	36	0	NM_001177388	0.561933	12.0848	6.15657	9.39097e-05	0.00333163	1.41647	LGALS3	NM_001177388	yes	up
A_33_P3504187	143	86	0	BC041859	0.89125	5.73529	6.15705	9.38487e-05	0.00333163	1.41715	LOC780529	BC041859	yes	up
A_33_P3388588	264	44	0	ENST00000378340	0.514152	13.7039	6.15304	9.43572e-05	0.00333981	1.41149		ENST00000378340	yes	up
A_33_P3209254	360	93	0	AK097937	-0.808706	7.39945	-6.14144	9.58421e-05	0.00337684	1.39515	RPS16P5	AK097937	yes	down
A_23_P48455	305	49	0	NM_030943	0.58342	10.2006	6.13596	9.65537e-05	0.00339415	1.3874	AMN	NM_030943	yes	up
A_33_P3535175	126	66	0	BX095413	0.654638	10.0273	6.13081	9.72264e-05	0.0034139	1.38013		BX095413	yes	up
A_24_P551842	1	36	0	ENST00000361789	0.518948	15.9825	6.12389	9.81381e-05	0.00344199	1.37036	CYTB	ENST00000361789	yes	up
A_33_P3377190	89	114	0	AK127156	-0.762827	7.0632	-6.12057	9.85788e-05	0.00344959	1.36567	LOC100131662	AK127156	yes	down
A_23_P403745	334	30	0	NM_138383	0.706854	7.80424	6.12121	9.84949e-05	0.00344959	1.36656	MTSS1L	NM_138383	yes	up
A_24_P25530	275	87	0	NM_000835	0.844084	5.98812	6.11907	9.87797e-05	0.00345075	1.36354	GRIN2C	NM_000835	yes	up
A_33_P3265374	19	11	0	NM_001145722	-0.634451	8.84836	-6.11629	9.91511e-05	0.00345483	1.35961	HOMER3	NM_001145722	yes	down
A_24_P12413	39	93	0	NM_012288	0.630927	9.43116	6.11609	9.91775e-05	0.00345483	1.35933	TRAM2	NM_012288	yes	up
A_33_P3251462	37	55	0	NM_080739	0.523721	12.3347	6.10696	0.000100409	0.00348198	1.34641	C20orf141	NM_080739	yes	up
A_24_P38572	133	100	0	NM_022917	0.663564	8.31703	6.10315	0.000100929	0.00349606	1.34101	NOL6	NM_022917	yes	up
A_23_P119353	248	83	0	NM_017805	0.641681	8.83154	6.08907	0.000102871	0.00355533	1.32106	RASIP1	NM_017805	yes	up
A_23_P23924	139	24	0	NM_001748	0.822587	6.2742	6.0734	0.000105079	0.00362353	1.29882	CAPN2	NM_001748	yes	up
A_33_P3263666	317	152	0	NM_152326	-0.7499	7.468	-6.07115	0.000105401	0.00363055	1.29562	ANKRD9	NM_152326	yes	down
A_23_P35309	96	102	0	NM_014409	1.43679	8.4509	6.0695	0.000105638	0.00363465	1.29327	TAF5L	NM_014409	yes	up
A_23_P41470	364	113	0	NM_017631	-0.769694	6.84916	-6.06792	0.000105863	0.00363834	1.29104	DDX60	NM_017631	yes	down
A_23_P156708	99	39	0	NM_032470	0.748937	7.27978	6.06435	0.000106379	0.00365199	1.28595	TNXB	NM_032470	yes	up
A_23_P251680	314	61	0	NM_000754	0.527983	11.932	6.06148	0.000106793	0.00366214	1.28188	COMT	NM_000754	yes	up
A_23_P141555	11	29	0	NM_013351	0.88926	5.50465	6.05945	0.000107088	0.00366816	1.27899	TBX21	NM_013351	yes	up
A_23_P89799	180	26	0	NM_006111	0.636163	8.82672	6.05135	0.000108274	0.00369703	1.26747	ACAA2	NM_006111	yes	up
A_23_P72912	23	43	0	NM_004858	-0.638894	8.58837	-6.05123	0.000108291	0.00369703	1.2673	SLC4A8	NM_004858	yes	down
A_33_P3380807	170	146	0	NM_017442	0.761998	7.37805	6.05174	0.000108217	0.00369703	1.26802	TLR9	NM_017442	yes	up
A_23_P314120	331	2	0	NM_005198	-0.632251	8.70087	-6.0482	0.00010874	0.00370822	1.26298	CHKB	NM_005198	yes	down
A_23_P162171	181	135	0	NM_006500	0.623703	8.94062	6.03753	0.000110329	0.00374998	1.24778	MCAM	NM_006500	yes	up
A_33_P3211739	132	87	0	NM_194071	0.565781	10.6779	6.03234	0.000111113	0.00376829	1.24038	CREB3L2	NM_194071	yes	up
A_24_P542375	140	24	0	NM_002823	-0.500059	15.115	-6.02825	0.000111734	0.00378517	1.23454	PTMA	NM_002823	yes	down
A_23_P129413	298	143	0	NM_022357	0.583421	11.8899	6.01779	0.000113339	0.00382694	1.21961	DPEP3	NM_022357	yes	up
A_33_P3297444	360	53	0	NM_032548	0.548022	10.8237	6.01292	0.000114094	0.00384398	1.21265	ABTB1	NM_032548	yes	up
A_33_P3268472	114	112	0	NM_001114173	0.687347	7.79865	6.00445	0.000115422	0.00386355	1.20054	CTSC	NM_001114173	yes	up
A_33_P3251647	319	129	0	AK126016	-0.820698	7.35352	-6.00442	0.000115427	0.00386355	1.2005	PCBP3OT	AK126016	yes	down
A_33_P3255949	71	156	0	NM_001113755	0.500621	16.2874	6.00693	0.000115031	0.00386355	1.2041	TYMP	NM_001113755	yes	up
A_23_P61823	187	78	0	NM_001031677	-0.567468	10.4423	-6.00075	0.000116008	0.00387876	1.19525	RAB24	NM_001031677	yes	down
A_24_P943472	62	10	0	NM_005126	0.84132	7.11254	5.9992	0.000116254	0.00388277	1.19303	NR1D2	NM_005126	yes	up
A_33_P3384133	248	72	0	NM_001163075	0.780094	6.65964	5.99816	0.000116418	0.00388405	1.19155	C17orf99	NM_001163075	yes	up
A_23_P76557	203	51	0	NM_018838	-0.531151	11.8559	-5.99541	0.000116857	0.00389027	1.18761	NDUFA12	NM_018838	yes	down
A_23_P160559	28	100	0	NM_004425	0.712386	8.28338	5.98329	0.000118811	0.00395103	1.17025	ECM1	NM_004425	yes	up
A_23_P54840	253	159	0	NM_005946	0.501184	13.5921	5.98218	0.000118991	0.00395276	1.16867	MT1A	NM_005946	yes	up
A_33_P3211327	9	62	0	ENST00000334821	-0.877405	6.89501	-5.97752	0.000119753	0.00396951	1.16198	LOC100130348	ENST00000334821	yes	down
A_23_P31896	124	148	0	NM_003033	-0.651153	8.24836	-5.97789	0.000119693	0.00396951	1.16251	ST3GAL1	NM_003033	yes	down
A_23_P328259	66	30	0	NM_033393	0.764981	6.82838	5.97361	0.000120397	0.00398656	1.15637	FHDC1	NM_033393	yes	up
A_33_P3325558	383	48	0	ENST00000367690	-0.552325	11.2475	-5.96681	0.000121525	0.0040196	1.14661	RABGAP1L	ENST00000367690	yes	down
A_33_P3275495	382	74	0	ENST00000412427	0.801135	6.40333	5.96056	0.000122571	0.00404116	1.13764		ENST00000412427	yes	up
A_33_P3381870	345	51	0	NM_001978	0.766026	7.02874	5.95806	0.000122993	0.00405073	1.13404	EPB49	NM_001978	yes	up
A_33_P3256334	347	80	0	NM_006249	0.691286	7.74588	5.95655	0.000123247	0.00405477	1.13188	PRB3	NM_006249	yes	up
A_23_P259272	49	51	0	NM_018639	-0.591716	10.5252	-5.95525	0.000123467	0.00405769	1.13001	WSB2	NM_018639	yes	down
A_23_P76364	351	68	0	NM_001769	-0.681153	8.89607	-5.95239	0.000123954	0.0040628	1.1259	CD9	NM_001769	yes	down
A_23_P76102	191	149	0	NM_005811	-0.622877	9.05807	-5.95127	0.000124145	0.0040628	1.12428	GDF11	NM_005811	yes	down
A_33_P3216438	382	10	0	NM_198546	0.659803	8.76546	5.95123	0.000124151	0.0040628	1.12423	SPATA21	NM_198546	yes	up
A_33_P3344618	270	53	0	NM_007162	0.681793	7.95749	5.95274	0.000123894	0.0040628	1.1264	TFEB	NM_007162	yes	up
A_24_P135628	172	153	0	ENST00000335083	0.514044	12.1159	5.94273	0.00012561	0.00410618	1.112		ENST00000335083	yes	up
A_23_P71319	383	108	0	NM_004462	0.502216	12.889	5.93326	0.000127256	0.00415561	1.09837	FDFT1	NM_004462	yes	up
A_23_P138541	15	126	0	NM_003739	0.521752	11.8344	5.92953	0.000127911	0.00416814	1.093	AKR1C3	NM_003739	yes	up
A_23_P397238	84	138	0	NM_054014	-0.622106	8.73227	-5.91929	0.000129728	0.00420447	1.07824	FKBP1A	NM_054014	yes	down
A_23_P8906	190	142	0	NM_013437	-0.666037	7.91835	-5.91896	0.000129786	0.00420447	1.07777	LRP12	NM_013437	yes	down
A_33_P3361636	91	64	0	NM_001190839	-0.849933	5.58035	-5.91863	0.000129845	0.00420447	1.07729	MGP	NM_001190839	yes	down
A_33_P3702364	298	56	0	NM_014035	-0.734593	7.39512	-5.92139	0.000129352	0.00420447	1.08127	SNX24	NM_014035	yes	down
A_23_P83094	357	117	0	NM_007005	0.641149	9.02427	5.92036	0.000129536	0.00420447	1.07979	TLE4	NM_007005	yes	up
A_33_P3392580	190	11	0	NM_013411	0.60325	9.04022	5.91449	0.000130588	0.00421705	1.07132	AK2	NM_013411	yes	up
A_33_P3314594	293	139	0	NM_175738	0.656806	10.0985	5.91303	0.000130852	0.00421705	1.0692	RAB37	NM_175738	yes	up
A_33_P3304304	206	92	0	ENST00000394478	-0.776815	6.97946	-5.91399	0.000130679	0.00421705	1.07059	STAG2	ENST00000394478	yes	down
A_33_P3335920	65	34	0	NM_182961	0.572129	9.95513	5.9119	0.000131055	0.00421705	1.06758	SYNE1	NM_182961	yes	up
A_33_P3410459	49	108	0	NM_001204255	-0.661478	11.2749	-5.90864	0.000131645	0.00423161	1.06288	SCARB2	NM_001204255	yes	down
A_23_P132139	138	2	0	NM_058180	0.5758	9.60381	5.89638	0.000133892	0.00429487	1.04517	C21orf58	NM_058180	yes	up
A_32_P96036	112	53	0	NM_001093725	0.535009	11.5446	5.88565	0.000135892	0.00434545	1.02964	MEX3A	NM_001093725	yes	up
A_33_P3363537	52	36	0	THC2725851	-0.758004	8.04407	-5.88449	0.00013611	0.00434788	1.02797		THC2725851	yes	down
A_23_P301942	98	109	0	NM_024409	-0.834192	5.81238	-5.88178	0.000136621	0.0043597	1.02404	NPPC	NM_024409	yes	down
A_33_P3254460	181	121	0	NM_206539	-0.626854	8.53801	-5.8797	0.000137015	0.00436775	1.02103	DLK2	NM_206539	yes	down
A_23_P413641	284	78	0	NM_020820	0.813713	5.99766	5.87736	0.000137459	0.00437738	1.01764	PREX1	NM_020820	yes	up
A_23_P100420	95	60	0	NM_015144	0.683333	7.80381	5.87458	0.000137989	0.00438516	1.01362	ZCCHC14	NM_015144	yes	up
A_24_P6083	109	31	0	NM_213720	0.552931	10.2399	5.87162	0.000138555	0.0043941	1.00933	CHCHD10	NM_213720	yes	up
A_23_P43490	331	31	0	NM_058197	0.560181	10.052	5.86963	0.000138938	0.00439719	1.00644	CDKN2A	NM_058197	yes	up
A_33_P3302448	53	78	0	NM_001101391	0.87068	5.52078	5.86555	0.000139726	0.00441757	1.00053	LINGO3	NM_001101391	yes	up
A_33_P3377005	317	90	0	NM_173573	-0.667915	7.82488	-5.86295	0.00014023	0.00442702	0.996759	C11orf35	NM_173573	yes	down
A_23_P142310	242	62	0	NM_017572	-0.522107	12.8788	-5.86247	0.000140323	0.00442702	0.99606	MKNK2	NM_017572	yes	down
A_23_P409168	340	50	0	NM_015175	-0.615198	9.7955	-5.85839	0.000141118	0.00444335	0.990148	NBEAL2	NM_015175	yes	down
A_23_P3681	195	13	0	NM_018092	-0.55412	10.4604	-5.85524	0.000141735	0.00445412	0.985583	NETO2	NM_018092	yes	down
A_23_P127186	48	124	0	NM_206862	0.860796	5.86489	5.84723	0.000143319	0.0044897	0.97395	TACC2	NM_206862	yes	up
A_32_P157213	94	58	0	A_32_P157213	0.812002	5.93385	5.84561	0.000143642	0.00449522	0.971598			yes	up
A_23_P415611	71	20	0	NM_139173	-0.800872	6.01428	-5.84401	0.000143961	0.00450065	0.969272	NHEDC1	NM_139173	yes	down
A_32_P209208	218	109	0	NM_032606	-0.747091	6.69837	-5.83715	0.000145339	0.00453912	0.959302	CAPS2	NM_032606	yes	down
A_33_P3397865	117	95	0	NM_003283	0.661838	8.66473	5.83342	0.000146094	0.00455346	0.953881	TNNT1	NM_003283	yes	up
A_23_P171336	255	152	0	NM_022052	0.624259	8.43676	5.82787	0.000147225	0.00457945	0.945808	NXF3	NM_022052	yes	up
A_33_P3235410	296	38	0	ENST00000326961	-0.646282	8.06072	-5.81083	0.00015076	0.00467052	0.920979	PTPLA	ENST00000326961	yes	down
A_33_P3223592	335	1	0	NM_000041	0.659397	9.26802	5.80417	0.000152165	0.00470458	0.911271	APOE	NM_000041	yes	up
A_33_P3388983	143	74	0	NM_001207003	-0.699928	8.60344	-5.80232	0.000152558	0.00471201	0.908569	C5orf56	NM_001207003	yes	down
A_32_P65589	70	54	0	AJ252276	-0.737165	6.74807	-5.80056	0.000152931	0.00471408	0.906012		AJ252276	yes	down
A_33_P3663705	168	16	0	NM_014675	-0.603417	9.61583	-5.7991	0.000153244	0.00471429	0.903872	CROCC	NM_014675	yes	down
A_23_P15402	2	134	0	NM_133491	-0.550392	13.333	-5.79957	0.000153143	0.00471429	0.904566	SAT2	NM_133491	yes	down
A_33_P3218741	132	55	0	A_33_P3218741	0.481422	14.4074	5.79481	0.000154163	0.00473782	0.897616			yes	up
A_24_P148750	220	17	0	NM_004844	-0.682699	7.85515	-5.79365	0.000154414	0.00474079	0.895916	SH3BP5	NM_004844	yes	down
A_23_P154058	376	100	0	NM_001034116	-0.617173	9.10246	-5.78923	0.000155368	0.00476533	0.889471	EIF2B4	NM_001034116	yes	down
A_23_P134827	47	128	0	NM_004674	0.548265	11.8496	5.78516	0.000156253	0.00478294	0.883528	ASH2L	NM_004674	yes	up
A_33_P3349252	259	105	0	AL512723	0.551688	10.3281	5.78254	0.000156827	0.00479359	0.879688	DKFZP547L112	AL512723	yes	up
A_23_P29248	279	46	0	NM_003312	0.52977	11.1824	5.78108	0.000157147	0.00479602	0.877554	TST	NM_003312	yes	up
A_23_P71148	338	41	0	NM_000712	-0.509074	11.5507	-5.77563	0.000158347	0.00482234	0.869592	BLVRA	NM_000712	yes	down
A_23_P167509	360	74	0	NM_001037332	0.609103	10.7387	5.77168	0.000159225	0.00482234	0.863809	CYFIP2	NM_001037332	yes	up
A_24_P368943	266	49	0	NM_001989	0.516862	11.3721	5.77107	0.000159361	0.00482234	0.86291	EVX1	NM_001989	yes	up
A_23_P346265	106	56	0	NM_024312	-0.563627	9.58802	-5.77233	0.000159079	0.00482234	0.864763	GNPTAB	NM_024312	yes	down
A_33_P3274009	169	139	0	AK124556	0.508137	11.5602	5.77237	0.000159072	0.00482234	0.864813	LOC100132966	AK124556	yes	up
A_24_P376309	112	57	0	NM_032595	-0.570195	9.41795	-5.7746	0.000158576	0.00482234	0.86808	PPP1R9B	NM_032595	yes	down
A_33_P3351536	296	31	0	NM_173174	-0.570129	9.41735	-5.77081	0.000159419	0.00482234	0.862534	PTK2B	NM_173174	yes	down
A_23_P87150	381	103	0	NM_004811	-0.573773	9.34044	-5.76588	0.000160522	0.00484145	0.855315	LPXN	NM_004811	yes	down
A_33_P3401243	129	62	0	NM_015441	-0.716103	7.54466	-5.76665	0.000160348	0.00484145	0.856453	OLFML2B	NM_015441	yes	down
A_23_P352435	304	51	0	NM_002926	0.599911	8.78212	5.76642	0.000160401	0.00484145	0.856108	RGS12	NM_002926	yes	up
A_24_P914495	22	71	0	NM_004954	-1.33734	7.93939	-5.75687	0.000162558	0.00488357	0.842126	MARK2	NM_004954	yes	down
A_33_P3240018	50	51	0	NM_000922	-0.774371	6.5583	-5.75643	0.000162659	0.00488357	0.841476	PDE3B	NM_000922	yes	down
A_24_P174755	12	76	0	NM_003060	-0.71759	7.4693	-5.75132	0.000163828	0.00490558	0.833985	SLC22A5	NM_003060	yes	down
A_24_P274831	226	92	0	NM_153236	-0.487049	13.3272	-5.74656	0.000164924	0.00493074	0.827006	GIMAP7	NM_153236	yes	down
A_23_P373031	19	47	0	NM_000719	0.608274	9.6624	5.73776	0.00016697	0.00497743	0.814102	CACNA1C	NM_000719	yes	up
A_23_P60259	75	92	0	NM_018112	-0.62835	8.41609	-5.73706	0.000167136	0.00497756	0.813063	TMEM38B	NM_018112	yes	down
A_24_P102981	89	30	0	NM_006736	-0.548978	10.0479	-5.73511	0.000167593	0.00498634	0.810206	DNAJB2	NM_006736	yes	down
A_33_P3266744	378	75	0	NM_032872	0.492708	13.0073	5.73226	0.000168264	0.00500147	0.806026	SYTL1	NM_032872	yes	up
A_23_P338233	81	1	0	NM_181708	-0.59988	8.84832	-5.72888	0.000169065	0.00501076	0.801058	BCDIN3D	NM_181708	yes	down
A_23_P29939	255	64	0	NM_007308	-0.74958	6.51957	-5.72457	0.000170091	0.0050315	0.794723	SNCA	NM_007308	yes	down
A_33_P3213086	95	161	0	ENST00000442192	-0.678627	7.6789	-5.72056	0.000171053	0.00504349	0.788821		ENST00000442192	yes	down
A_33_P3354569	304	84	0	NM_001083112	0.934725	5.85702	5.72046	0.000171078	0.00504349	0.788673	GPD2	NM_001083112	yes	up
A_33_P3627001	260	159	0	NM_144962	0.623329	8.40931	5.72114	0.000170914	0.00504349	0.789676	PEBP4	NM_144962	yes	up
A_23_P306890	186	13	0	NM_007195	-0.839864	7.09337	-5.72015	0.000171152	0.00504349	0.78822	POLI	NM_007195	yes	down
A_33_P3327470	272	89	0	THC2606816	0.992541	6.41582	5.71473	0.000172461	0.00506752	0.780248		THC2606816	yes	up
A_33_P3285868	293	54	0	NM_134268	0.486769	12.7005	5.71495	0.000172407	0.00506752	0.780576	CYGB	NM_134268	yes	up
A_23_P84910	110	74	0	NM_003446	0.743098	8.06341	5.71372	0.000172704	0.00506983	0.778771	ZNF157	NM_003446	yes	up
A_33_P3272390	88	109	0	NM_006267	-0.552067	10.3526	-5.7101	0.000173587	0.00509088	0.773439	RANBP2	NM_006267	yes	down
A_24_P64100	291	59	0	ENST00000399967	0.533342	10.8527	5.70753	0.000174217	0.00509965	0.769646		ENST00000399967	yes	up
A_23_P166269	93	48	0	NM_058186	0.619751	8.34857	5.70818	0.000174057	0.00509965	0.770605	FAM3B	NM_058186	yes	up
A_23_P65022	256	12	0	NM_000017	-0.704131	7.18187	-5.70109	0.000175801	0.0051373	0.760174	ACADS	NM_000017	yes	down
A_23_P382775	177	119	0	NM_014417	0.753581	7.53949	5.69691	0.00017684	0.00516172	0.754009	BBC3	NM_014417	yes	up
A_23_P214330	369	143	0	NM_030666	0.480558	13.1976	5.69379	0.00017762	0.00517957	0.749405	SERPINB1	NM_030666	yes	up
A_33_P3355266	60	14	0	NM_022164	0.642987	13.3641	5.68292	0.000180361	0.00523965	0.733383	TINAGL1	NM_022164	yes	up
A_33_P3254101	24	71	0	XM_003118785	-0.981707	5.63957	-5.68003	0.000181099	0.00525118	0.72911		XM_003118785	yes	down
A_23_P422083	273	74	0	NM_018710	-0.580802	9.03064	-5.68008	0.000181086	0.00525118	0.729181	TMEM55A	NM_018710	yes	down
A_23_P210747	365	160	0	NM_015939	-0.578267	9.00581	-5.67336	0.000182812	0.00529089	0.71926	TRMT6	NM_015939	yes	down
A_33_P3405957	249	111	0	NM_182557	-0.757635	7.4168	-5.67167	0.000183249	0.00529361	0.716758	BCL9L	NM_182557	yes	down
A_23_P29953	327	86	0	NM_172175	-0.655826	7.64863	-5.67222	0.000183107	0.00529361	0.71757	IL15	NM_172175	yes	down
A_33_P3294951	213	114	0	NM_001097643	-0.68367	7.32399	-5.66239	0.000185666	0.00534336	0.703053	TAS2R30	NM_001097643	yes	down
A_23_P369701	359	159	0	NM_021214	-0.831324	5.72453	-5.66049	0.000186165	0.00535273	0.700241	FAM108C1	NM_021214	yes	down
A_33_P3253812	212	109	0	A_33_P3253812	-0.646875	8.0145	-5.65037	0.000188849	0.00541472	0.685269			yes	down
A_23_P167599	142	94	0	NM_001034850	-0.740471	7.53984	-5.64489	0.00019032	0.00545183	0.67715	FAM134B	NM_001034850	yes	down
A_33_P3376017	55	130	0	ENST00000444348	-0.726779	8.58271	-5.64009	0.000191618	0.00547882	0.670039		ENST00000444348	yes	down
A_33_P3297545	306	57	0	ENST00000390376	0.699948	8.64497	5.63806	0.00019217	0.00547933	0.66703		ENST00000390376	yes	up
A_23_P24444	214	4	0	NM_001360	0.508784	11.0145	5.63808	0.000192166	0.00547933	0.667052	DHCR7	NM_001360	yes	up
A_23_P92082	71	8	0	NM_001064	0.499466	14.4779	5.62998	0.000194385	0.00553735	0.655042	TKT	NM_001064	yes	up
A_33_P3284108	113	156	0	NM_006178	-0.704819	7.13993	-5.62448	0.000195905	0.00557035	0.646892	NSF	NM_006178	yes	down
A_23_P34107	274	67	0	NM_004699	-0.622286	9.95236	-5.62275	0.000196389	0.00557382	0.644312	FAM50A	NM_004699	yes	down
A_23_P23221	82	97	0	NM_001924	-0.501234	11.3029	-5.62017	0.000197109	0.00558912	0.64048	GADD45A	NM_001924	yes	down
A_33_P3225572	98	66	0	A_33_P3225572	0.494779	12.1425	5.6118	0.000199464	0.00562562	0.628057			yes	up
A_24_P942694	336	49	0	NM_018017	-0.869424	6.30426	-5.61261	0.000199234	0.00562562	0.629264	C10orf118	NM_018017	yes	down
A_33_P3298990	266	162	0	NM_014207	0.547649	11.651	5.61205	0.000199393	0.00562562	0.628432	CD5	NM_014207	yes	up
A_23_P370625	113	111	0	NM_020451	0.543489	9.70019	5.61293	0.000199144	0.00562562	0.629737	SEPN1	NM_020451	yes	up
A_23_P141447	333	84	0	NM_001034836	-0.773413	7.05797	-5.60975	0.000200045	0.00562574	0.625015	RDM1	NM_001034836	yes	down
A_33_P3350863	199	84	0	NM_020415	-0.794781	6.39799	-5.60987	0.000200013	0.00562574	0.625183	RETN	NM_020415	yes	down
A_24_P109432	312	13	0	NM_001114132	-0.747229	6.70482	-5.60868	0.000200349	0.00562916	0.623424	NBEAL1	NM_001114132	yes	down
A_32_P106194	209	50	0	NM_153229	0.707425	6.91083	5.6065	0.000200973	0.00564153	0.620173	TMEM92	NM_153229	yes	up
A_33_P3220911	205	34	0	ENST00000252593	0.54744	10.2523	5.60413	0.000201651	0.00565026	0.61665	BST2	ENST00000252593	yes	up
A_23_P160849	298	86	0	NM_004106	0.550194	9.6154	5.60087	0.000202586	0.00565077	0.611808	FCER1G	NM_004106	yes	up
A_33_P3382746	269	98	0	NM_005356	-0.473058	13.1819	-5.60341	0.000201858	0.00565077	0.615576	LCK	NM_005356	yes	down
A_33_P3400192	354	73	0	NM_001135044	-0.751947	6.22575	-5.60179	0.000202322	0.00565077	0.613173	MAPK9	NM_001135044	yes	down
A_33_P3232006	46	73	0	NM_014235	-1.18645	10.4729	-5.60153	0.000202397	0.00565077	0.612787	UBL4A	NM_014235	yes	down
A_23_P157299	236	94	0	NM_001129	0.589336	9.17337	5.59704	0.000203695	0.00567141	0.606101	AEBP1	NM_001129	yes	up
A_23_P324490	251	33	0	NM_014686	-0.718027	7.55096	-5.59363	0.000204685	0.00568818	0.601026	KIAA0355	NM_014686	yes	down
A_23_P53081	19	41	0	NM_020896	0.606785	8.68417	5.59385	0.000204621	0.00568818	0.601357	OSBPL5	NM_020896	yes	up
A_23_P62115	215	113	0	NM_003254	-0.762171	6.36807	-5.5903	0.000205657	0.00570542	0.59607	TIMP1	NM_003254	yes	down
A_33_P3289204	384	124	0	NM_014911	0.619254	8.19401	5.58281	0.000207861	0.00576137	0.584919	AAK1	NM_014911	yes	up
A_33_P3294449	304	101	0	NM_001017977	-0.69631	7.2585	-5.57974	0.000208773	0.00578143	0.580344	DCAF6	NM_001017977	yes	down
A_23_P59045	152	20	0	NM_021052	0.47124	13.0213	5.57557	0.000210018	0.0058107	0.574121	HIST1H2AE	NM_021052	yes	up
A_23_P64129	26	68	0	NM_006410	-0.831806	5.26128	-5.57083	0.000211442	0.0058396	0.567054	HTATIP2	NM_006410	yes	down
A_23_P371076	125	148	0	ENST00000472022	-0.652457	8.00439	-5.57118	0.000211336	0.0058396	0.567581	KLF12	ENST00000472022	yes	down
A_23_P28582	68	112	0	ENST00000442128	0.665355	7.33116	5.56929	0.000211908	0.00584618	0.564751		ENST00000442128	yes	up
A_33_P3397150	224	41	0	NM_001190467	0.580375	8.76313	5.56805	0.000212281	0.00584618	0.562912	FLJ22184	NM_001190467	yes	up
A_33_P3317937	28	68	0	NM_181615	-1.31919	6.86908	-5.56811	0.000212265	0.00584618	0.56299	KRTAP20-1	NM_181615	yes	down
A_33_P3361817	186	35	0	A_33_P3361817	-0.610833	8.53107	-5.55604	0.000215954	0.00590517	0.544969			yes	down
A_32_P163089	273	18	0	NM_001145199	-0.548754	9.55516	-5.55551	0.000216118	0.00590517	0.544178	C12orf75	NM_001145199	yes	down
A_33_P3371663	59	120	0	NM_002344	0.534226	9.87021	5.55594	0.000215983	0.00590517	0.544831	LTK	NM_002344	yes	up
A_23_P140029	58	101	0	NM_007106	-0.807417	7.31707	-5.5566	0.00021578	0.00590517	0.545813	UBL3	NM_007106	yes	down
A_24_P148907	98	116	0	NM_006439	0.548412	9.42219	5.55423	0.000216511	0.00590569	0.542275	MAB21L2	NM_006439	yes	up
A_33_P3364741	184	104	0	NM_006039	0.587128	13.0548	5.55288	0.00021693	0.00591162	0.540254	MRC2	NM_006039	yes	up
A_23_P8913	226	33	0	NM_000067	-0.841864	6.0011	-5.55083	0.000217567	0.00592375	0.537186	CA2	NM_000067	yes	down
A_32_P148745	383	46	0	NM_001135924	0.734363	6.39017	5.5481	0.000218418	0.00593643	0.533101	VWDE	NM_001135924	yes	up
A_33_P3285769	365	129	0	A_33_P3285769	-0.48221	12.0889	-5.54613	0.000219033	0.00594015	0.530162			yes	down
A_23_P138760	143	106	0	NM_013246	-0.779562	7.29621	-5.54595	0.000219089	0.00594015	0.529895	CLCF1	NM_013246	yes	down
A_33_P3275310	64	5	0	NM_004993	-0.866735	7.59501	-5.54101	0.000220642	0.00597577	0.522506	ATXN3	NM_004993	yes	down
A_33_P3315475	43	122	0	NM_001080435	-0.555839	9.20442	-5.53843	0.000221459	0.00599262	0.518643	WHAMM	NM_001080435	yes	down
A_24_P406814	119	130	0	NM_014661	-0.53299	10.224	-5.53116	0.000223774	0.00604464	0.507767	FAM53B	NM_014661	yes	down
A_33_P3401394	102	48	0	A_33_P3401394	0.920689	6.52142	5.52808	0.000224763	0.00605593	0.503154			yes	up
A_33_P3635136	308	154	0	BF346224	-0.89833	8.12769	-5.52742	0.000224978	0.00605593	0.502152		BF346224	yes	down
A_23_P316511	219	57	0	NM_002146	0.742222	6.50455	5.5278	0.000224855	0.00605593	0.502723	HOXB3	NM_002146	yes	up
A_23_P50942	171	135	0	NM_012233	-0.579675	8.87567	-5.5292	0.000224404	0.00605593	0.504827	RAB3GAP1	NM_012233	yes	down
A_33_P3724750	172	163	0	BC014063	-0.653798	7.44744	-5.52629	0.000225342	0.00606041	0.500465		BC014063	yes	down
A_24_P208345	297	106	0	NM_033102	0.63054	10.0889	5.522	0.000226732	0.00609248	0.494031	SLC45A3	NM_033102	yes	up
A_33_P3376622	281	65	0	NM_005937	-0.773741	5.92589	-5.51738	0.000228237	0.00612223	0.487113	MLLT6	NM_005937	yes	down
A_33_P3355232	274	18	0	NM_145049	-0.561282	9.08845	-5.51371	0.000229443	0.00614924	0.4816	UBLCP1	NM_145049	yes	down
A_23_P426989	305	46	0	NM_030645	0.674494	10.9362	5.51238	0.000229879	0.00615556	0.479615	SH3BP5L	NM_030645	yes	up
A_24_P237586	164	1	0	NM_181726	0.581034	8.60359	5.50969	0.000230768	0.00616865	0.475577	ANKRD37	NM_181726	yes	up
A_24_P33895	251	28	0	NM_001040619	0.679632	7.1663	5.5078	0.000231394	0.00618	0.472746	ATF3	NM_001040619	yes	up
A_24_P217834	89	8	0	NM_003530	-0.57183	15.5233	-5.50521	0.000232259	0.00619599	0.468844	HIST1H3D	NM_003530	yes	down
A_23_P158662	231	91	0	NM_212492	-0.503935	10.6406	-5.5015	0.000233496	0.00621997	0.463287	GPS1	NM_212492	yes	down
A_24_P683861	211	46	0	ENST00000390594	-0.640091	7.85294	-5.49215	0.000236657	0.00629871	0.449227		ENST00000390594	yes	down
A_24_P398972	6	119	0	NM_016138	-0.611979	8.66163	-5.4881	0.000238038	0.00631281	0.44314	COQ7	NM_016138	yes	down
A_33_P3344951	139	86	0	NM_001114632	-0.598278	8.26556	-5.48825	0.000237986	0.00631281	0.44337	JMJD7	NM_001114632	yes	down
A_33_P3347147	163	21	0	NM_181356	-0.771099	6.20558	-5.48759	0.000238211	0.00631281	0.44238	SUPT3H	NM_181356	yes	down
A_33_P3341901	40	134	0	NM_058163	-0.49199	11.0905	-5.48835	0.000237952	0.00631281	0.443521	TSR2	NM_058163	yes	down
A_33_P3304824	284	29	0	ENST00000435624	-0.536283	9.56205	-5.48591	0.00023879	0.00632269	0.439844		ENST00000435624	yes	down
A_24_P333733	220	35	0	NM_005177	-0.589012	9.2866	-5.48299	0.000239795	0.0063384	0.435452	ATP6V0A1	NM_005177	yes	down
A_23_P144458	22	78	0	NM_001221	-0.702084	6.95274	-5.47977	0.000240907	0.00633997	0.430614	CAMK2D	NM_001221	yes	down
A_33_P3379091	335	53	0	NM_145731	0.567185	8.99695	5.47682	0.000241933	0.00635673	0.42617	SYNGR1	NM_145731	yes	up
A_33_P3287879	141	67	0	NM_003536	-0.571793	13.6165	-5.47534	0.000242447	0.00636479	0.423952	HIST1H3H	NM_003536	yes	down
A_23_P201747	23	70	0	NM_007365	-1.02896	5.27925	-5.46201	0.00024715	0.00647172	0.40386	PADI2	NM_007365	yes	down
A_33_P3464855	154	62	0	AL050097	-0.656312	7.59903	-5.45604	0.000249286	0.00651656	0.394863	DKFZP586B0319	AL050097	yes	down
A_33_P3307903	153	137	0	NM_005192	0.547967	9.6442	5.45166	0.000250867	0.00654582	0.388252	CDKN3	NM_005192	yes	up
A_23_P137423	266	79	0	NM_052868	0.660263	8.4717	5.45199	0.000250747	0.00654582	0.388753	IGSF8	NM_052868	yes	up
A_24_P47182	251	36	0	NM_014000	-0.754109	7.49235	-5.44947	0.000251659	0.00655322	0.384956	VCL	NM_014000	yes	down
A_33_P3382887	153	82	0	A_33_P3382887	0.507562	11.0425	5.44657	0.000252715	0.00657273	0.380577			yes	up
A_24_P76546	102	40	0	NM_006990	0.674911	9.14036	5.44182	0.000254454	0.00659789	0.373408	WASF2	NM_006990	yes	up
A_23_P140907	181	24	0	NM_021259	-0.563631	8.91882	-5.43902	0.000255488	0.00661323	0.369169	TMEM8A	NM_021259	yes	down
A_33_P3337742	207	50	0	A_33_P3337742	0.537804	9.41661	5.43738	0.000256091	0.00661825	0.366703			yes	up
A_23_P166408	181	143	0	NM_020530	0.76825	6.6787	5.43655	0.0002564	0.00661825	0.365444	OSM	NM_020530	yes	up
A_23_P4572	353	8	0	NM_006471	-0.479072	12.1115	-5.43476	0.000257065	0.00662986	0.362735	MYL12A	NM_006471	yes	down
A_33_P3288359	47	163	0	NM_002801	-0.453839	13.7526	-5.43372	0.000257453	0.00663431	0.361159	PSMB10	NM_002801	yes	down
A_24_P416257	250	68	0	NM_015044	-0.673189	7.11215	-5.4322	0.000258016	0.00663772	0.358873	GGA2	NM_015044	yes	down
A_23_P326319	222	151	0	NM_033201	0.792992	5.47381	5.4263	0.000260228	0.00668903	0.349949	C16orf45	NM_033201	yes	up
A_33_P3232038	153	50	0	NM_001204513	0.534419	9.821	5.42396	0.000261111	0.00670614	0.346407	RBAK-LOC389458	NM_001204513	yes	up
A_23_P406025	40	70	0	NM_015225	0.580373	9.27263	5.42274	0.000261572	0.00671236	0.344565	PRUNE2	NM_015225	yes	up
A_33_P3234540	314	103	0	A_33_P3234540	0.508719	12.6735	5.4194	0.000262839	0.00673367	0.339511			yes	up
A_24_P941708	14	72	0	NM_001042417	-1.22992	8.4542	-5.41808	0.000263343	0.00674098	0.337507	RUFY2	NM_001042417	yes	down
A_23_P138524	220	104	0	NM_198148	0.657859	7.27709	5.41209	0.000265638	0.00677737	0.328438	CPXM2	NM_198148	yes	up
A_23_P12784	137	151	0	NM_012083	0.635751	9.14502	5.41207	0.000265645	0.00677737	0.328409	FRAT2	NM_012083	yes	up
A_33_P3289248	109	97	0	ENST00000390600	0.574054	8.54242	5.40746	0.000267426	0.00681714	0.321425		ENST00000390600	yes	up
A_23_P131139	347	26	0	NM_052952	0.531748	10.6894	5.40394	0.000268792	0.006835	0.316097	DIRC1	NM_052952	yes	up
A_23_P48295	332	53	0	NM_030911	0.728694	8.95967	5.40081	0.000270015	0.00684912	0.311353	CDADC1	NM_030911	yes	up
A_33_P3221114	331	115	0	NM_144720	-0.930327	5.50849	-5.39448	0.000272509	0.00688214	0.301739	JAKMIP1	NM_144720	yes	down
A_33_P3345036	69	74	0	NM_001035256	0.862356	5.38147	5.39354	0.000272881	0.00688214	0.300315	POMC	NM_001035256	yes	up
A_24_P68631	212	81	0	NM_175065	-0.447454	14.4485	-5.38582	0.000275956	0.00694832	0.288601	HIST2H2AB	NM_175065	yes	down
A_33_P3325933	38	71	0	NM_144495	-0.605225	8.51774	-5.38406	0.00027666	0.00695466	0.285938	PQBP1	NM_144495	yes	down
A_23_P32253	340	135	0	NM_005384	-0.656025	7.17225	-5.38324	0.00027699	0.00695728	0.284693	NFIL3	NM_005384	yes	down
A_23_P119337	52	18	0	NM_012068	-0.530256	9.48648	-5.37735	0.000279371	0.0070074	0.275743	ATF5	NM_012068	yes	down
A_23_P68121	102	73	0	NM_012455	-0.705854	6.85451	-5.37245	0.00028137	0.00703892	0.268293	PSD4	NM_012455	yes	down
A_33_P3325978	173	146	0	ENST00000405331	-0.662711	7.35746	-5.37035	0.00028223	0.00704295	0.2651	TRIB2	ENST00000405331	yes	down
A_23_P431933	124	114	0	NM_032294	0.670428	7.07782	5.36949	0.000282583	0.00704603	0.263796	CAMKK1	NM_032294	yes	up
A_33_P3274179	34	118	0	AK126787	0.761529	6.15666	5.36794	0.000283224	0.0070506	0.261428	ERV18-1	AK126787	yes	up
A_23_P316850	58	40	0	NM_182577	0.500038	10.4361	5.3673	0.000283486	0.00705143	0.26046	ODF3L2	NM_182577	yes	up
A_33_P3738458	43	123	0	NM_022648	0.756044	6.00984	5.36577	0.000284118	0.00705576	0.258132	TNS1	NM_022648	yes	up
A_33_P3366859	264	53	0	NM_001187	-0.672688	7.02259	-5.36491	0.000284472	0.00705676	0.25683	BAGE	NM_001187	yes	down
A_23_P349406	178	152	0	NM_173642	-0.584631	9.08752	-5.36456	0.000284617	0.00705676	0.256299	RIMKLA	NM_173642	yes	down
A_33_P3314710	33	73	0	A_33_P3314710	-0.795575	5.24115	-5.36048	0.000286314	0.00709312	0.250085			yes	down
A_23_P170453	347	67	0	NM_001900	-0.763776	5.61314	-5.35408	0.000288994	0.00713654	0.240349	CST5	NM_001900	yes	down
A_23_P109143	15	106	0	NM_000311	0.516768	10.393	5.35176	0.000289975	0.00715503	0.236807	PRNP	NM_000311	yes	up
A_23_P259506	204	80	0	NM_032412	-0.483557	11.0427	-5.35084	0.000290361	0.0071571	0.235413	C5orf32	NM_032412	yes	down
A_23_P102258	237	19	0	NM_053050	-0.475152	12.2888	-5.35046	0.000290523	0.0071571	0.234831	MRPL53	NM_053050	yes	down
A_33_P3449097	379	35	0	NM_031945	0.668375	7.2796	5.34914	0.000291083	0.00715943	0.232819	TSPAN10	NM_031945	yes	up
A_23_P203475	22	73	0	NM_145040	-0.777473	6.67741	-5.34688	0.000292042	0.00717432	0.22938	PRKCDBP	NM_145040	yes	down
A_23_P17471	11	70	0	NM_022760	-0.947507	7.53675	-5.34556	0.000292607	0.00717971	0.227362	FAM113A	NM_022760	yes	down
A_23_P80827	151	95	0	NM_001011537	-0.554372	10.0883	-5.34256	0.000293888	0.00719967	0.222796	FYTTD1	NM_001011537	yes	down
A_33_P3404889	51	135	0	ENST00000370725	0.580831	8.27011	5.34119	0.000294478	0.00720839	0.220699	LPHN2	ENST00000370725	yes	up
A_32_P4199	316	8	0	NM_173557	-0.812414	5.11521	-5.33974	0.0002951	0.00721412	0.218496	RNF152	NM_173557	yes	down
A_33_P3209581	143	139	0	NM_001170738	0.531529	9.378	5.3364	0.000296544	0.00724168	0.213394	IQSEC3	NM_001170738	yes	up
A_33_P3421913	366	100	0	NM_014333	-0.58568	8.45528	-5.3331	0.000297976	0.00725938	0.208359	CADM1	NM_014333	yes	down
A_24_P270525	113	148	0	NM_004492	-0.475665	11.2145	-5.33318	0.000297941	0.00725938	0.208481	GTF2A2	NM_004492	yes	down
A_33_P3278540	5	111	0	NM_032111	-0.494508	10.8001	-5.33165	0.000298606	0.007269	0.206149	MRPL14	NM_032111	yes	down
A_33_P3420446	142	30	0	NM_001161528	0.486286	11.1805	5.33056	0.000299083	0.00727486	0.204482	LRRD1	NM_001161528	yes	up
A_24_P217306	258	90	0	NM_032153	0.780682	6.15431	5.32245	0.000302644	0.00734789	0.192112	ZIC4	NM_032153	yes	up
A_23_P400984	37	36	0	NM_001178000	-0.631432	7.60042	-5.31844	0.000304426	0.00737383	0.185978	PIKFYVE	NM_001178000	yes	down
A_23_P6963	260	152	0	NM_003341	-0.64805	7.37746	-5.31807	0.000304589	0.00737383	0.185419	UBE2E1	NM_003341	yes	down
A_32_P88120	350	97	0	NM_013313	0.561022	9.64014	5.31726	0.000304949	0.00737675	0.184183	YPEL1	NM_013313	yes	up
A_23_P30799	240	91	0	NM_021018	-0.543561	14.3306	-5.31501	0.000305958	0.00738093	0.180732	HIST1H3F	NM_021018	yes	down
A_33_P3211929	307	40	0	NM_173587	-0.558926	8.63795	-5.31469	0.0003061	0.00738093	0.180246	RCOR2	NM_173587	yes	down
A_23_P8961	200	71	0	NM_000880	-0.736864	5.89267	-5.31171	0.000307437	0.00739627	0.175691	IL7	NM_000880	yes	down
A_33_P3319491	58	62	0	NM_015878	0.474601	11.8695	5.30893	0.000308688	0.00740899	0.17145	AZIN1	NM_015878	yes	up
A_32_P145010	38	148	0	CR594811	-0.678354	6.86932	-5.30898	0.000308668	0.00740899	0.171518	LOC729683	CR594811	yes	down
A_33_P3256785	258	52	0	NM_199141	0.472786	11.23	5.30738	0.000309391	0.00742008	0.169072	CARM1	NM_199141	yes	up
A_23_P416581	26	156	0	NM_002073	0.634013	7.32388	5.30573	0.00031014	0.00743226	0.166544	GNAZ	NM_002073	yes	up
A_33_P3228266	244	15	0	NM_000099	-0.676456	7.00671	-5.30321	0.000311283	0.00744805	0.162702	CST3	NM_000099	yes	down
A_33_P3262799	97	50	0	ENST00000396245	-0.68204	6.68253	-5.30326	0.00031126	0.00744805	0.162779	ZNF280D	ENST00000396245	yes	down
A_33_P3273534	68	24	0	NM_002281	0.451192	13.3243	5.30022	0.000312649	0.0074709	0.158125	KRT81	NM_002281	yes	up
A_33_P3309054	371	2	0	AB209400	0.515565	9.6974	5.29603	0.000314577	0.00750356	0.151701		AB209400	yes	up
A_32_P110872	106	85	0	NM_033110	-0.725635	6.09903	-5.29319	0.000315889	0.00752319	0.147353	A2LD1	NM_033110	yes	down
A_23_P37892	213	161	0	NM_133443	0.677181	7.29134	5.29204	0.000316419	0.00752483	0.1456	GPT2	NM_133443	yes	up
A_33_P3225625	168	145	0	NM_001003799	-0.528334	9.3475	-5.28383	0.000320253	0.00760946	0.133017	TARP	NM_001003799	yes	down
A_23_P121716	80	50	0	NM_005139	0.552895	8.68295	5.28054	0.000321802	0.00761104	0.127974	ANXA3	NM_005139	yes	up
A_23_P212522	239	61	0	NM_014616	-0.639378	7.20599	-5.28122	0.000321484	0.00761104	0.129008	ATP11B	NM_014616	yes	down
A_24_P873764	370	22	0	NM_004327	0.525907	10.1459	5.28088	0.000321642	0.00761104	0.128495	BCR	NM_004327	yes	up
A_23_P251132	167	121	0	NM_018968	-0.605598	7.85178	-5.27849	0.000322772	0.00762811	0.124831	SNTG2	NM_018968	yes	down
A_33_P3252809	202	26	0	CR624528	-0.749782	6.01413	-5.27112	0.000326285	0.00770523	0.113519	FAM118A	CR624528	yes	down
A_23_P331908	137	108	0	ENST00000399269	0.631618	7.8717	5.26753	0.000328011	0.00773567	0.108009		ENST00000399269	yes	up
A_33_P3268567	145	48	0	NM_003581	-0.516144	10.1516	-5.26532	0.000329077	0.00774741	0.104616	NCK2	NM_003581	yes	down
A_23_P375524	332	151	0	NM_178352	0.463769	16.4878	5.26112	0.000331114	0.00778345	0.0981707	LCE1D	NM_178352	yes	up
A_23_P61960	216	150	0	NM_145230	0.636912	7.90056	5.25828	0.000332498	0.00781004	0.0938106	ATP6V0E2	NM_145230	yes	up
A_23_P161424	7	82	0	NM_032812	-0.818911	5.83373	-5.25654	0.000333353	0.00781818	0.0911287	PLXDC2	NM_032812	yes	down
A_24_P144773	171	104	0	NM_144726	-0.703905	6.27557	-5.24921	0.000336965	0.00789688	0.07987	RNF145	NM_144726	yes	down
A_23_P340158	148	104	0	NM_014301	-0.450585	12.3106	-5.24815	0.000337492	0.00789721	0.0782371	ISCU	NM_014301	yes	down
A_23_P26294	70	120	0	NM_012467	0.439471	15.9167	5.24189	0.000340617	0.00795824	0.0686081	TPSG1	NM_012467	yes	up
A_32_P160972	222	26	0	NM_021243	-0.500523	12.2809	-5.24043	0.000341352	0.00796937	0.0663566	C6orf115	NM_021243	yes	down
A_23_P46894	284	45	0	NM_020549	0.722937	7.33765	5.2394	0.00034187	0.00796939	0.0647715	CHAT	NM_020549	yes	up
A_23_P152262	288	23	0	NM_004413	0.642871	7.07527	5.23954	0.000341797	0.00796939	0.0649953	DPEP1	NM_004413	yes	up
A_33_P3331687	306	13	0	NM_001145638	0.488658	11.1748	5.23657	0.000343297	0.00799659	0.0604206	GPSM1	NM_001145638	yes	up
A_32_P219279	9	61	0	NM_052906	-0.740212	9.80267	-5.23508	0.000344053	0.00800815	0.0581222	ELFN2	NM_052906	yes	down
A_23_P87603	289	147	0	NM_134323	-0.51385	9.49493	-5.23169	0.000345776	0.00804216	0.0529064	TARBP2	NM_134323	yes	down
A_33_P3423845	93	155	0	A_33_P3423845	0.505644	11.1626	5.2277	0.000347816	0.00806525	0.0467597			yes	up
A_23_P113393	25	74	0	NM_017413	-0.74001	5.69329	-5.22805	0.000347635	0.00806525	0.0473055	APLN	NM_017413	yes	down
A_24_P83379	70	79	0	ENST00000426414	-0.571275	8.21438	-5.22841	0.000347452	0.00806525	0.0478534	WDFY3	ENST00000426414	yes	down
A_23_P314115	197	33	0	NM_005180	-0.632168	8.67985	-5.22408	0.000349681	0.00809544	0.0411731	BMI1	NM_005180	yes	down
A_33_P3619819	97	70	0	AK124949	-0.482428	15.1839	-5.22364	0.000349907	0.00809544	0.0404993	LOC100289388	AK124949	yes	down
A_23_P137035	35	54	0	NM_003662	0.506336	9.70231	5.22176	0.000350878	0.00810572	0.0376052	PIR	NM_003662	yes	up
A_24_P211709	334	83	0	NM_003399	0.746585	5.60971	5.21819	0.000352731	0.00813024	0.0321022	XPNPEP2	NM_003399	yes	up
A_23_P26468	274	36	0	NM_003961	0.490087	11.4733	5.21657	0.000353578	0.00814094	0.0295983	RHBDL1	NM_003961	yes	up
A_33_P3416937	99	90	0	ENST00000374624	-0.728216	5.93027	-5.21539	0.000354195	0.00814554	0.0277751	C9orf6	ENST00000374624	yes	down
A_23_P252306	290	19	0	NM_002165	-0.646947	7.21407	-5.21374	0.000355056	0.00814725	0.0252392	ID1	NM_002165	yes	down
A_24_P22976	299	63	0	NM_001025604	-0.535834	8.89189	-5.20776	0.000358209	0.00819173	0.016006	ARRDC2	NM_001025604	yes	down
A_33_P3377519	87	6	0	ENST00000222728	0.541269	8.8094	5.20754	0.000358325	0.00819173	0.0156674	HOXA6	ENST00000222728	yes	up
A_33_P3286973	292	93	0	ENST00000339381	0.484291	11.2695	5.20553	0.000359391	0.00820999	0.0125664	TAS1R3	ENST00000339381	yes	up
A_23_P368934	198	47	0	NM_001142641	0.467219	11.428	5.20467	0.000359848	0.00821434	0.0112384	FBRSL1	NM_001142641	yes	up
A_24_P487736	39	42	0	NM_198279	-0.70028	6.47342	-5.20026	0.000362202	0.00824974	0.00442771	CXorf23	NM_198279	yes	down
A_32_P103669	365	70	0	NM_001164404	-0.684075	6.67311	-5.2007	0.000361967	0.00824974	0.005104	GOLGA6C	NM_001164404	yes	down
A_33_P3329974	288	57	0	NM_020770	-0.598816	7.69213	-5.19863	0.000363077	0.00826355	0.00190832	CGN	NM_020770	yes	down
A_23_P148609	155	44	0	NM_021796	0.618658	7.36906	5.19505	0.000365005	0.00829097	-0.00362317	PLAC1	NM_021796	yes	up
A_33_P3271316	280	6	0	NM_017793	0.614868	7.53028	5.19401	0.000365566	0.00829097	-0.00522921	RPP25	NM_017793	yes	up
A_33_P3281273	343	15	0	NM_003775	0.451943	11.9787	5.19429	0.000365417	0.00829097	-0.00480128	S1PR4	NM_003775	yes	up
A_23_P65481	76	120	0	NM_007110	-0.575637	8.1054	-5.1939	0.000365627	0.00829097	-0.00540361	TEP1	NM_007110	yes	down
A_24_P121956	93	30	0	NM_173804	0.497706	9.86509	5.19514	0.000364958	0.00829097	-0.00348973	TMEM86B	NM_173804	yes	up
A_24_P76666	4	46	0	NM_177559	-0.606911	8.06434	-5.17478	0.000376129	0.00849781	-0.0349777	CSNK2A1	NM_177559	yes	down
A_32_P53524	83	112	0	NM_004822	-0.739401	5.59472	-5.17067	0.000378425	0.00853743	-0.0413315	NTN1	NM_004822	yes	down
A_23_P56659	4	97	0	NM_133637	0.62361	7.25406	5.16214	0.000383249	0.00862702	-0.0545602	DQX1	NM_133637	yes	up
A_23_P70020	139	100	0	NM_002622	-0.441038	12.8753	-5.15896	0.000385063	0.0086552	-0.05949	PFDN1	NM_002622	yes	down
A_33_P3228252	163	31	0	DA666023	-0.517706	10.7699	-5.15782	0.000385714	0.00866208	-0.0612544		DA666023	yes	down
A_33_P3288017	345	69	0	NM_177966	-0.501947	9.69497	-5.15744	0.000385931	0.00866208	-0.0618437	PDE12	NM_177966	yes	down
A_33_P3671291	173	62	0	AA378382	-0.737759	5.58342	-5.15452	0.000387607	0.00869335	-0.0663667	SNORA12	AA378382	yes	down
A_23_P101407	86	56	0	NM_000064	0.715799	5.8826	5.15298	0.000388499	0.00870701	-0.0687666	C3	NM_000064	yes	up
A_33_P3260100	65	31	0	NM_138493	-0.519565	11.9835	-5.14853	0.000391074	0.00875836	-0.0756664	CCDC167	NM_138493	yes	down
A_23_P257971	120	41	0	NM_001353	0.664267	6.72567	5.14677	0.000392098	0.00877491	-0.0783964	AKR1C1	NM_001353	yes	up
A_33_P3292854	15	109	0	NM_004343	0.427126	15.7155	5.14217	0.000394789	0.00881362	-0.0855372	CALR	NM_004343	yes	up
A_23_P7172	268	158	0	NM_018290	-0.523556	9.50334	-5.14186	0.000394973	0.00881362	-0.0860236	PGM2	NM_018290	yes	down
A_33_P3812815	193	56	0	NM_000296	0.484661	12.7185	5.13736	0.000397623	0.00885991	-0.093005	PKD1	NM_000296	yes	up
A_23_P23947	145	30	0	NM_005204	-0.593956	7.83101	-5.13506	0.000398989	0.00888393	-0.0965874	MAP3K8	NM_005204	yes	down
A_33_P3416231	277	69	0	NM_152739	0.513619	9.42408	5.13106	0.000401371	0.00892405	-0.102801	HOXA9	NM_152739	yes	up
A_33_P3263747	153	88	0	A_33_P3263747	0.894179	9.4743	5.12902	0.000402592	0.00894474	-0.105972			yes	up
A_23_P83736	16	141	0	NM_001564	-0.489008	9.94688	-5.12604	0.000404384	0.00897161	-0.110609	ING2	NM_001564	yes	down
A_24_P146892	29	162	0	NM_032790	0.481595	12.1957	5.12619	0.000404288	0.00897161	-0.110361	ORAI1	NM_032790	yes	up
A_23_P29079	25	55	0	NM_002626	0.523243	11.6508	5.12454	0.000405285	0.00898513	-0.112933	PFKL	NM_002626	yes	up
A_33_P3292896	321	22	0	NM_144579	0.53648	9.4451	5.12366	0.000405818	0.00899046	-0.114304	SFXN5	NM_144579	yes	up
A_33_P3334515	89	42	0	NM_201535	-0.538125	9.19186	-5.11776	0.000409403	0.00906337	-0.123487	NDRG2	NM_201535	yes	down
A_33_P3331906	224	75	0	NM_006750	-0.553282	8.38515	-5.11552	0.000410768	0.00908706	-0.126962	SNTB2	NM_006750	yes	down
A_23_P120566	136	111	0	NM_001042576	0.550388	8.88379	5.11479	0.000411215	0.00909042	-0.128098	RRBP1	NM_001042576	yes	up
A_23_P131060	374	29	0	NM_007253	0.589518	7.67241	5.11351	0.000412006	0.00910137	-0.130104	CYP4F8	NM_007253	yes	up
A_24_P29723	271	84	0	NM_000941	-0.564565	8.34784	-5.10935	0.000414569	0.00915142	-0.136577	POR	NM_000941	yes	down
A_23_P20275	214	33	0	NM_024613	-0.495858	9.66068	-5.1077	0.000415588	0.00916734	-0.13914	PLEKHF2	NM_024613	yes	down
A_33_P3285371	119	33	0	A_33_P3285371	-0.694028	6.24893	-5.10348	0.000418215	0.0092187	-0.14572			yes	down
A_33_P3213419	139	163	0	AK054946	0.575549	10.9732	5.10279	0.000418647	0.00922161	-0.146796	LOC100129447	AK054946	yes	up
A_33_P3224020	290	134	0	BC033982	0.4255	14.4874	5.10157	0.000419411	0.00923184	-0.1487	ARAF2P	BC033982	yes	up
A_23_P215318	224	134	0	NM_014396	-0.559647	8.60278	-5.0958	0.000423037	0.00929835	-0.157685	VPS41	NM_014396	yes	down
A_23_P143526	148	67	0	NM_006272	-0.714302	5.79664	-5.09413	0.000424098	0.00931503	-0.1603	S100B	NM_006272	yes	down
A_33_P3311285	378	158	0	NM_170707	0.478062	10.5173	5.08847	0.000427701	0.00937411	-0.169131	LMNA	NM_170707	yes	up
A_23_P112162	265	43	0	NM_012079	-0.537948	9.74277	-5.08085	0.000432599	0.00946819	-0.181016	DGAT1	NM_012079	yes	down
A_23_P414308	376	45	0	NM_144606	-0.564709	8.55225	-5.08018	0.000433036	0.00947081	-0.18207	FLCN	NM_144606	yes	down
A_32_P180315	49	18	0	NM_020893	0.580713	7.98031	5.0786	0.00043406	0.00948188	-0.184537	C9orf174	NM_020893	yes	up
A_24_P631848	270	43	0	BC036435	0.561755	8.33033	5.07658	0.00043537	0.00950161	-0.18768	LOC100132147	BC036435	yes	up
A_23_P143817	27	94	0	NM_053025	0.823307	6.25861	5.07402	0.000437044	0.0095314	-0.191686	MYLK	NM_053025	yes	up
A_33_P3311267	251	30	0	NM_181608	0.469211	10.4472	5.07173	0.000438546	0.00955063	-0.195268	KRTAP19-2	NM_181608	yes	up
A_23_P134109	157	26	0	NM_001431	-0.613693	7.23888	-5.06915	0.000440243	0.0095808	-0.199297	EPB41L2	NM_001431	yes	down
A_24_P941359	171	71	0	NM_014722	-0.549558	9.49041	-5.06664	0.000441904	0.00961015	-0.203227	FAM65B	NM_014722	yes	down
A_23_P24129	88	2	0	NM_012242	-0.666404	6.43527	-5.06404	0.000443623	0.00961361	-0.207281	DKK1	NM_012242	yes	down
A_33_P3355743	353	107	0	NM_018040	-0.592934	8.55806	-5.06471	0.00044318	0.00961361	-0.206237	GPATCH2	NM_018040	yes	down
A_23_P137984	150	160	0	NM_002966	-0.549859	8.62915	-5.06541	0.000442713	0.00961361	-0.205137	S100A10	NM_002966	yes	down
A_23_P343935	379	79	0	NM_022051	-0.749678	6.46419	-5.06243	0.000444696	0.00963008	-0.209802	EGLN1	NM_022051	yes	down
A_33_P3399755	296	110	0	A_33_P3399755	0.457947	11.1451	5.06093	0.000445701	0.00963152	-0.212157			yes	up
A_24_P125283	293	100	0	NM_001015053	0.549053	8.63716	5.06124	0.000445492	0.00963152	-0.211667	HDAC5	NM_001015053	yes	up
A_33_P3265704	377	84	0	NM_005659	-0.427875	13.8277	-5.06153	0.000445299	0.00963152	-0.211216	UFD1L	NM_005659	yes	down
A_23_P98310	375	92	0	NM_001326	-0.465227	10.7623	-5.05671	0.000448527	0.00968578	-0.218753	CSTF3	NM_001326	yes	down
A_23_P307860	376	67	0	NM_174959	0.715163	5.70886	5.05355	0.000450658	0.00972499	-0.223701	SVOPL	NM_174959	yes	up
A_23_P112341	98	110	0	NM_024945	-0.463257	10.8747	-5.05187	0.000451794	0.00974194	-0.226327	RMI1	NM_024945	yes	down
A_23_P219197	287	113	0	NM_134427	0.477911	10.373	5.05071	0.00045258	0.00974599	-0.228142	RGS3	NM_134427	yes	up
A_23_P345118	268	104	0	NM_002648	-0.468655	10.3891	-5.04913	0.000453652	0.00976223	-0.23061	PIM1	NM_002648	yes	down
A_24_P160466	326	65	0	NM_052899	-0.7439	6.00938	-5.04428	0.000456969	0.00981305	-0.238214	GPRIN1	NM_052899	yes	down
A_33_P3312049	254	114	0	ENST00000515150	0.770724	5.38768	5.04263	0.000458105	0.00983058	-0.240803		ENST00000515150	yes	up
A_33_P3214298	236	135	0	NM_000884	0.433134	12.2588	5.03804	0.000461272	0.00988476	-0.247993	IMPDH2	NM_000884	yes	up
A_33_P3417222	253	51	0	ENST00000378430	0.439894	13.6259	5.03063	0.000466437	0.00996336	-0.259613	CD72	ENST00000378430	yes	up
A_23_P91764	221	51	0	NM_052945	-0.612015	8.2262	-5.02746	0.000468661	0.0100014	-0.264576	TNFRSF13C	NM_052945	yes	down
A_23_P85218	252	81	0	NM_005634	-0.796248	5.60189	-5.02699	0.000468992	0.0100015	-0.265313	SOX3	NM_005634	yes	down
A_33_P3397763	278	136	0	NM_003811	-0.725281	6.48276	-5.0257	0.000469905	0.0100071	-0.267341	TNFSF9	NM_003811	yes	down
A_33_P3299279	384	13	0	NM_001014279	-0.488914	10.0065	-5.02265	0.000472066	0.0100359	-0.272129	C5orf39	NM_001014279	yes	down
A_23_P208900	354	56	0	NM_032108	0.636781	7.24898	5.02241	0.000472234	0.0100359	-0.2725	SEMA6B	NM_032108	yes	up
A_23_P340318	306	100	0	NM_170746	-0.417792	14.695	-5.01956	0.000474267	0.0100622	-0.276982	C11orf31	NM_170746	yes	down
A_23_P115842	70	48	0	NM_018237	-0.483345	11.2001	-5.01884	0.000474782	0.0100622	-0.278114	CCAR1	NM_018237	yes	down
A_33_P3241135	240	88	0	NM_000845	-0.730139	5.51343	-5.01888	0.000474755	0.0100622	-0.278055	GRM8	NM_000845	yes	down
A_24_P831309	272	25	0	NM_207401	0.454774	10.8664	5.01837	0.000475118	0.0100624	-0.278853	C1orf229	NM_207401	yes	up
A_33_P3272823	9	90	0	NM_002361	0.590953	8.15704	5.01539	0.000477251	0.0101007	-0.283525	MAG	NM_002361	yes	up
A_24_P289170	205	20	0	NM_001080414	-0.64925	7.21296	-5.01124	0.000480241	0.01015	-0.290041	CCDC88C	NM_001080414	yes	down
A_33_P3310976	342	12	0	A_33_P3310976	0.493427	9.52132	5.00762	0.00048287	0.0101846	-0.295737			yes	up
A_23_P111452	246	64	0	NM_031946	-0.578029	7.69901	-5.00789	0.00048267	0.0101846	-0.295305	AGAP3	NM_031946	yes	down
A_24_P358305	101	47	0	A_24_P358305	1.43277	8.97135	5.00362	0.000485787	0.0102355	-0.30202			yes	up
A_33_P3250750	93	152	0	CU677518	0.497964	9.99919	5.0034	0.000485948	0.0102355	-0.302367		CU677518	yes	up
A_24_P161293	80	124	0	ENST00000356801	-0.48465	12.1926	-5.00043	0.000488128	0.0102604	-0.307037		ENST00000356801	yes	down
A_33_P3414789	241	26	0	NM_024333	0.483315	10.1826	4.99647	0.000491051	0.0103077	-0.313266	FSD1	NM_024333	yes	up
A_33_P3333455	174	127	0	NM_007046	0.447704	11.1258	4.99464	0.000492409	0.0103222	-0.316147	EMILIN1	NM_007046	yes	up
A_33_P3831566	332	52	0	AF072164	-0.618565	7.01924	-4.99352	0.000493239	0.0103265	-0.317904		AF072164	yes	down
A_23_P61202	381	160	0	NM_058190	-0.484126	9.87969	-4.99287	0.000493725	0.0103265	-0.318931	C21orf70	NM_058190	yes	down
A_23_P342709	362	48	0	NM_152676	-0.635204	7.15849	-4.99211	0.000494294	0.0103265	-0.320132	FBXO15	NM_152676	yes	down
A_24_P61753	38	110	0	NM_015229	0.494327	9.54472	4.99327	0.000493427	0.0103265	-0.3183	KIAA0664	NM_015229	yes	up
A_23_P301414	68	115	0	NM_004449	0.542784	8.39333	4.9888	0.000496771	0.0103712	-0.325346	ERG	NM_004449	yes	up
A_33_P3210203	175	33	0	NM_032451	-0.641842	7.35174	-4.9818	0.000502048	0.0104743	-0.336369	SPIRE2	NM_032451	yes	down
A_23_P149775	353	115	0	NM_018287	-0.498823	9.60271	-4.98046	0.000503062	0.0104884	-0.338474	ARHGAP12	NM_018287	yes	down
A_33_P3356910	101	104	0	NM_001006938	0.74647	9.15681	4.974	0.000507992	0.0105768	-0.348646	TCEAL6	NM_001006938	yes	up
A_24_P298360	283	62	0	NM_021070	-0.661906	7.86241	-4.97352	0.000508366	0.0105774	-0.349413	LTBP3	NM_021070	yes	down
A_32_P394951	378	42	0	NM_145807	0.637469	7.44698	4.96899	0.000511855	0.0106357	-0.356546	NTN5	NM_145807	yes	up
A_33_P3295154	361	80	0	AK023831	-0.746598	5.72272	-4.95941	0.000519328	0.0107438	-0.371664		AK023831	yes	down
A_23_P218126	287	46	0	ENST00000390549	0.479906	9.90862	4.95916	0.000519528	0.0107438	-0.372065		ENST00000390549	yes	up
A_33_P3209537	123	148	0	NM_001110514	0.588518	8.52438	4.95875	0.000519851	0.0107438	-0.372713	EBF4	NM_001110514	yes	up
A_33_P3324904	217	76	0	A_33_P3324904	-0.605523	7.63483	-4.95582	0.000522158	0.0107626	-0.377333			yes	down
A_23_P61280	11	18	0	NM_012133	-0.523162	8.66003	-4.95051	0.000526372	0.0108177	-0.385715	COPG2	NM_012133	yes	down
A_33_P3384667	252	19	0	ENST00000389997	-0.684159	5.96213	-4.95077	0.000526168	0.0108177	-0.385311	DCAF5	ENST00000389997	yes	down
A_33_P3219090	179	72	0	NM_005542	0.431039	12.1008	4.94999	0.000526788	0.0108177	-0.386539	INSIG1	NM_005542	yes	up
A_23_P116614	104	121	0	NM_001014811	0.650501	6.47904	4.9498	0.000526941	0.0108177	-0.386842	ME3	NM_001014811	yes	up
A_33_P3299110	242	27	0	NM_152432	0.572837	7.91189	4.94143	0.000533664	0.0109144	-0.400062	ARHGAP42	NM_152432	yes	up
A_23_P420348	363	115	0	NM_174981	-0.650707	6.49261	-4.94086	0.000534131	0.0109144	-0.400976	POTED	NM_174981	yes	down
A_33_P3321507	302	150	0	NM_001080495	0.418599	13.1109	4.94092	0.00053408	0.0109144	-0.400876	TNRC18	NM_001080495	yes	up
A_23_P11005	253	81	0	NM_014272	0.441255	16.8448	4.93057	0.000542532	0.0110421	-0.417248	ADAMTS7	NM_014272	yes	up
A_33_P3398143	247	48	0	ENST00000397846	-0.506075	9.88816	-4.93087	0.000542285	0.0110421	-0.416774	ITGB2	ENST00000397846	yes	down
A_23_P204640	212	11	0	NM_024865	-0.632978	6.71434	-4.9311	0.000542093	0.0110421	-0.416405	NANOG	NM_024865	yes	down
A_33_P3388651	173	89	0	NM_001003408	-0.865331	6.2325	-4.92693	0.000545539	0.0110887	-0.423011	ABLIM1	NM_001003408	yes	down
A_23_P141100	357	82	0	NM_012091	-0.503736	9.00939	-4.92526	0.000546918	0.0111094	-0.425644	ADAT1	NM_012091	yes	down
A_32_P152696	30	97	0	A_32_P152696	-0.434723	11.6601	-4.92181	0.00054979	0.0111603	-0.431106			yes	down
A_23_P24433	150	137	0	NM_003793	0.514922	8.72513	4.9201	0.000551223	0.0111821	-0.43382	CTSF	NM_003793	yes	up
A_33_P3388322	53	19	0	ENST00000390298	0.662238	6.21712	4.91782	0.000553135	0.0112061	-0.437429		ENST00000390298	yes	up
A_33_P3242355	362	141	0	BC027847	0.558646	9.11034	4.91609	0.000554594	0.0112061	-0.440176		BC027847	yes	up
A_32_P141768	117	115	0	NM_020133	0.529221	8.89237	4.91684	0.000553959	0.0112061	-0.438981	AGPAT4	NM_020133	yes	up
A_33_P3504659	205	75	0	NM_032977	-0.489659	9.6506	-4.91696	0.000553855	0.0112061	-0.438787	CASP10	NM_032977	yes	down
A_24_P189533	295	109	0	NM_015036	0.530725	8.35658	4.91746	0.00055344	0.0112061	-0.438004	ENDOD1	NM_015036	yes	up
A_23_P38959	131	23	0	NM_005428	-0.436427	11.3125	-4.91618	0.000554518	0.0112061	-0.440034	VAV1	NM_005428	yes	down
A_23_P200001	231	130	0	NM_144573	-0.493893	9.40498	-4.91504	0.000555479	0.0112167	-0.441838	NEXN	NM_144573	yes	down
A_33_P3351510	141	46	0	NM_014271	0.648897	6.38093	4.91081	0.000559056	0.0112815	-0.448531	IL1RAPL1	NM_014271	yes	up
A_32_P87531	237	96	0	NM_001145154	-0.575856	7.5976	-4.90685	0.000562435	0.0113423	-0.454814	DNAH14	NM_001145154	yes	down
A_23_P60028	65	85	0	NM_005648	-0.442109	13.8074	-4.9	0.000568325	0.0114386	-0.465674	TCEB1	NM_005648	yes	down
A_23_P402751	126	46	0	ENST00000361739	0.406208	15.3826	4.89421	0.000573356	0.0115179	-0.474863	COX2	ENST00000361739	yes	up
A_33_P3301174	133	151	0	NM_006815	-0.440653	12.0676	-4.89418	0.000573388	0.0115179	-0.474921	TMED2	NM_006815	yes	down
A_23_P20427	228	129	0	NM_015178	0.459771	10.229	4.89331	0.000574142	0.0115255	-0.47629	RHOBTB2	NM_015178	yes	up
A_33_P3365963	245	157	0	A_33_P3365963	0.428182	12.0651	4.89116	0.000576029	0.0115408	-0.479711			yes	up
A_23_P321959	56	113	0	NM_145169	-0.55824	8.18979	-4.89198	0.000575305	0.0115408	-0.4784	SFT2D1	NM_145169	yes	down
A_23_P38154	94	94	0	NM_004110	-0.467168	11.7674	-4.88957	0.000577426	0.0115538	-0.482235	FDXR	NM_004110	yes	down
A_23_P83192	82	88	0	NM_014172	-0.500572	12.2834	-4.88534	0.000581159	0.0116209	-0.488954	PHPT1	NM_014172	yes	down
A_23_P58132	28	121	0	NM_004310	0.443899	11.0003	4.88295	0.000583282	0.0116482	-0.492755	RHOH	NM_004310	yes	up
A_33_P3401084	291	113	0	A_33_P3401084	0.434164	11.3795	4.88098	0.000585031	0.0116711	-0.495876			yes	up
A_23_P145631	324	31	0	NM_024711	-0.435007	11.2323	-4.88039	0.000585563	0.0116711	-0.496823	GIMAP6	NM_024711	yes	down
A_23_P210726	292	13	0	NM_021873	-0.509586	11.867	-4.87517	0.000590241	0.0117282	-0.505117	CDC25B	NM_021873	yes	down
A_33_P3408943	209	107	0	NM_024834	-0.462064	11.4383	-4.87506	0.000590335	0.0117282	-0.505283	MCMBP	NM_024834	yes	down
A_33_P3285334	23	69	0	AK096928	-0.934469	5.15543	-4.87019	0.00059474	0.0117982	-0.513032	LOC100130417	AK096928	yes	down
A_33_P3393537	346	122	0	NM_001164722	0.799369	12.0716	4.8699	0.000595007	0.0117982	-0.5135	PTAFR	NM_001164722	yes	up
A_23_P112397	297	20	0	NM_018998	-0.457601	10.4185	-4.86771	0.000596998	0.0118301	-0.516981	FBXW5	NM_018998	yes	down
A_23_P127475	55	2	0	NM_005125	0.464061	10.3285	4.86354	0.000600812	0.0118904	-0.523618	CCS	NM_005125	yes	up
A_33_P3223749	32	60	0	NM_004229	-0.503898	9.22941	-4.86372	0.000600642	0.0118904	-0.523323	MED14	NM_004229	yes	down
A_33_P3299705	371	157	0	ENST00000287667	0.433112	12.0729	4.86169	0.000602506	0.0119086	-0.526553	NOMO1	ENST00000287667	yes	up
A_23_P571	311	112	0	NM_006516	0.494995	9.18172	4.8589	0.000605084	0.0119258	-0.531002	SLC2A1	NM_006516	yes	up
A_24_P82880	182	110	0	NM_003290	1.33475	11.1894	4.85865	0.000605311	0.0119258	-0.531394	TPM4	NM_003290	yes	up
A_24_P918843	35	74	0	NM_194301	-0.760462	5.79406	-4.8575	0.000606377	0.0119391	-0.533228	RALGAPA1	NM_194301	yes	down
A_33_P3233000	28	72	0	A_33_P3233000	-0.87306	8.22974	-4.85221	0.000611298	0.0119797	-0.541651			yes	down
A_33_P3254335	66	83	0	NM_207406	-0.475079	9.6942	-4.85258	0.000610955	0.0119797	-0.541065	BEND4	NM_207406	yes	down
A_23_P64173	331	94	0	NM_001017534	-0.581916	7.29485	-4.85343	0.000610159	0.0119797	-0.539708	CARD16	NM_001017534	yes	down
A_23_P74359	152	55	0	NM_004078	0.503902	9.84839	4.85194	0.000611553	0.0119797	-0.542085	CSRP1	NM_004078	yes	up
A_24_P289648	383	74	0	NM_139011	0.695431	5.60673	4.85251	0.000611024	0.0119797	-0.541183	HFE	NM_139011	yes	up
A_23_P200976	365	29	0	NM_001190880	-0.462555	11.7527	-4.85406	0.000609576	0.0119797	-0.538711	HYI	NM_001190880	yes	down
A_23_P388670	355	50	0	NM_000895	0.453433	12.8734	4.85484	0.000608853	0.0119797	-0.537474	LTA4H	NM_000895	yes	up
A_33_P3379454	67	129	0	NM_013282	0.443623	10.6815	4.85339	0.000610197	0.0119797	-0.539772	UHRF1	NM_013282	yes	up
A_23_P67896	352	62	0	NM_006922	-0.5769	7.62082	-4.85083	0.000612597	0.0119926	-0.543862	SCN3A	NM_006922	yes	down
A_24_P400507	380	59	0	NM_173654	-0.750007	6.58926	-4.84969	0.000613665	0.0120058	-0.545677	C3orf64	NM_173654	yes	down
A_33_P3227686	66	158	0	NM_207414	0.625713	6.62278	4.84762	0.00061561	0.0120363	-0.548977	FLJ43860	NM_207414	yes	up
A_33_P3288904	174	32	0	NM_003899	-0.524953	8.45525	-4.84498	0.000618098	0.0120772	-0.553179	ARHGEF7	NM_003899	yes	down
A_23_P106727	2	69	0	NM_014700	-0.668112	10.5379	-4.84432	0.000618724	0.0120793	-0.554233	RAB11FIP3	NM_014700	yes	down
A_33_P3254761	136	58	0	THC2688558	-0.696657	5.59824	-4.8355	0.000627134	0.0122187	-0.568302		THC2688558	yes	down
A_33_P3350748	190	18	0	NM_005556	0.438696	11.8386	4.8353	0.000627322	0.0122187	-0.568614	KRT7	NM_005556	yes	up
A_33_P3389023	184	16	0	NM_024592	-0.556219	7.70389	-4.8305	0.000631954	0.012271	-0.57628	SRD5A3	NM_024592	yes	down
A_24_P179489	50	55	0	NM_006642	-0.557874	7.79101	-4.82184	0.000640393	0.0123871	-0.590102	SDCCAG8	NM_006642	yes	down
A_23_P97457	27	91	0	NM_022831	0.64349	7.50082	4.82046	0.000641744	0.0124054	-0.592297	AIDA	NM_022831	yes	up
A_23_P77328	284	21	0	NM_005258	-0.616687	6.84231	-4.81635	0.000645805	0.0124605	-0.59887	GCHFR	NM_005258	yes	down
A_33_P3219303	323	84	0	NM_001807	0.524886	9.44731	4.81235	0.000649785	0.0125178	-0.60527	CEL	NM_001807	yes	up
A_23_P68401	321	116	0	NM_030877	0.464407	10.3727	4.81213	0.000649996	0.0125178	-0.605609	CTNNBL1	NM_030877	yes	up
A_23_P29594	197	75	0	NM_052969	-0.457132	10.616	-4.81129	0.000650839	0.0125262	-0.606958	RPL39L	NM_052969	yes	down
A_23_P78734	244	51	0	NM_001077186	0.441672	10.5976	4.81017	0.000651959	0.0125399	-0.608751	MYH14	NM_001077186	yes	up
A_32_P6015	134	31	0	NM_005515	-0.594951	7.34996	-4.80634	0.000655804	0.012606	-0.614876	MNX1	NM_005515	yes	down
A_24_P206344	11	158	0	NM_152557	0.562449	12.5516	4.80572	0.000656428	0.0126074	-0.615867	ZNF746	NM_152557	yes	up
A_23_P82975	8	113	0	NM_181661	-0.666102	6.18258	-4.80412	0.000658044	0.0126254	-0.618428	VPS13B	NM_181661	yes	down
A_23_P132316	24	101	0	NM_152426	0.593244	7.07736	4.80306	0.000659111	0.012638	-0.620115	APOBEC3D	NM_152426	yes	up
A_23_P14734	292	19	0	NM_015920	-0.419097	12.4427	-4.8018	0.000660391	0.0126547	-0.622137	RPS27L	NM_015920	yes	down
A_33_P3411427	26	9	0	NM_001129730	-0.470685	9.53689	-4.80001	0.000662204	0.0126815	-0.624992	ZNF837	NM_001129730	yes	down
A_33_P3229357	41	73	0	ENST00000415836	-1.47028	6.16686	-4.7946	0.000667738	0.0127716	-0.633662		ENST00000415836	yes	down
A_23_P125643	90	113	0	NM_001031739	0.473251	9.82248	4.78984	0.000672641	0.0128249	-0.641283	ASB9	NM_001031739	yes	up
A_23_P141345	215	42	0	NM_001932	-0.649773	6.28222	-4.79094	0.000671506	0.0128249	-0.639524	MPP3	NM_001932	yes	down
A_23_P390172	155	30	0	NM_021133	-0.649515	6.63896	-4.79052	0.000671937	0.0128249	-0.640191	RNASEL	NM_021133	yes	down
A_23_P140967	38	147	0	NM_000243	0.482517	9.20703	4.78633	0.000676282	0.0128496	-0.646905	MEFV	NM_000243	yes	up
A_23_P104692	319	149	0	NM_145065	-0.588609	7.06022	-4.78621	0.000676403	0.0128496	-0.647091	PELI3	NM_145065	yes	down
A_33_P3272347	106	128	0	AK123720	0.418421	12.4216	4.78544	0.000677209	0.012857	-0.648333	LOC100128107	AK123720	yes	up
A_24_P227831	27	110	0	NM_019862	0.510561	8.50605	4.78353	0.000679195	0.0128867	-0.651382	ABCC1	NM_019862	yes	up
A_33_P3286481	252	84	0	A_33_P3286481	0.433684	11.3254	4.78198	0.000680821	0.0129035	-0.653872			yes	up
A_24_P356373	111	9	0	NM_032304	0.566458	7.46643	4.78189	0.000680916	0.0129035	-0.654018	HAGHL	NM_032304	yes	up
A_23_P502371	154	88	0	NM_005392	-0.48984	10.7618	-4.77903	0.000683917	0.0129524	-0.658598	PHF2	NM_005392	yes	down
A_23_P322704	191	67	0	NM_001079519	-0.476769	9.46979	-4.77709	0.000685959	0.0129751	-0.661703	FAM177A1	NM_001079519	yes	down
A_33_P3415633	336	57	0	NM_001198670	0.582948	7.34153	4.77335	0.00068993	0.0130422	-0.667714	TMEM136	NM_001198670	yes	up
A_23_P148057	252	112	0	NM_016032	0.523246	8.28216	4.77177	0.000691602	0.0130578	-0.670236	ZDHHC9	NM_016032	yes	up
A_24_P150486	260	155	0	NM_004863	0.821295	7.79889	4.76792	0.00069572	0.0131114	-0.676418	SPTLC2	NM_004863	yes	up
A_24_P941167	104	87	0	NM_030641	1.25253	8.60539	4.76695	0.000696761	0.013123	-0.677976	APOL6	NM_030641	yes	up
A_33_P3229002	4	63	0	NM_145272	-0.724142	6.68839	-4.76036	0.000703873	0.0132326	-0.688552	C17orf50	NM_145272	yes	down
A_24_P86240	371	15	0	NM_198892	-0.530274	8.09892	-4.75986	0.000704411	0.0132347	-0.689347	BMP2K	NM_198892	yes	down
A_33_P3322192	263	105	0	A_33_P3322192	0.482057	9.51369	4.75813	0.000706296	0.0132559	-0.69213			yes	up
A_23_P110712	30	5	0	NM_004417	0.594358	7.11398	4.75392	0.000710897	0.0133041	-0.698891	DUSP1	NM_004417	yes	up
A_33_P3243399	176	13	0	ENST00000467901	-0.545067	8.27139	-4.7531	0.000711799	0.0133085	-0.700212	SLMAP	ENST00000467901	yes	down
A_23_P85598	223	93	0	NM_020247	0.521667	9.13757	4.75042	0.00071475	0.0133556	-0.704519	ADCK3	NM_020247	yes	up
A_24_P944640	142	164	0	NM_020909	-0.547451	7.67126	-4.74759	0.000717878	0.0133693	-0.709067	EPB41L5	NM_020909	yes	down
A_23_P30956	161	134	0	NM_015323	-0.517335	8.38948	-4.74775	0.000717694	0.0133693	-0.708799	KIAA0776	NM_015323	yes	down
A_23_P133956	355	118	0	NM_002263	0.474876	10.3104	4.74841	0.000716966	0.0133693	-0.707743	KIFC1	NM_002263	yes	up
A_23_P46429	219	23	0	NM_001554	0.565668	7.3488	4.74612	0.000719512	0.0133716	-0.711434	CYR61	NM_001554	yes	up
A_24_P142151	92	110	0	NM_144598	-0.568287	7.53675	-4.74669	0.000718872	0.0133716	-0.710507	LRRC28	NM_144598	yes	down
A_33_P3268793	376	103	0	NM_138422	-0.427974	10.9319	-4.7397	0.000726672	0.013476	-0.721744	ADAT3	NM_138422	yes	down
A_33_P3301620	25	19	0	NM_001184997	0.430798	11.0198	4.73952	0.000726881	0.013476	-0.722043	RNF32	NM_001184997	yes	up
A_32_P159445	149	57	0	NM_015075	0.425644	12.7745	4.7334	0.000733786	0.0135958	-0.731887	IQSEC2	NM_015075	yes	up
A_23_P138574	363	15	0	NM_001001976	-0.641815	6.39917	-4.72742	0.000740594	0.0136726	-0.741502	ATE1	NM_001001976	yes	down
A_23_P142849	14	30	0	NM_005168	-0.652323	6.20712	-4.72782	0.000740146	0.0136726	-0.740872	RND3	NM_005168	yes	down
A_32_P142881	119	75	0	NM_015092	-0.551552	9.07591	-4.72816	0.000739748	0.0136726	-0.740312	SMG1	NM_015092	yes	down
A_23_P419239	271	87	0	NM_018638	-0.493355	8.74919	-4.72628	0.00074191	0.0136887	-0.74335	ETNK1	NM_018638	yes	down
A_33_P3329444	109	140	0	NM_182574	0.490075	8.92967	4.72379	0.000744767	0.0137331	-0.747351	MAMSTR	NM_182574	yes	up
A_23_P17430	144	54	0	NM_017495	-0.612978	6.61597	-4.72324	0.000745397	0.0137365	-0.748232	RBM38	NM_017495	yes	down
A_23_P38505	251	110	0	NM_022059	0.497641	9.19623	4.72124	0.000747713	0.0137662	-0.751461	CXCL16	NM_022059	yes	up
A_23_P217054	182	80	0	NM_024345	-0.47827	9.1031	-4.72063	0.000748422	0.0137662	-0.752447	DCAF10	NM_024345	yes	down
A_32_P43465	322	124	0	NM_006962	0.797323	9.32109	4.7203	0.000748796	0.0137662	-0.752967	ZNF182	NM_006962	yes	up
A_24_P141332	53	137	0	NM_172171	0.44527	10.4901	4.71756	0.000751987	0.0138166	-0.757394	CAMK2G	NM_172171	yes	up
A_33_P3387956	373	42	0	NM_013379	-0.482462	8.96283	-4.71663	0.000753064	0.0138204	-0.758884	DPP7	NM_013379	yes	down
A_23_P373598	349	131	0	NM_002360	0.597245	9.80456	4.71661	0.000753087	0.0138204	-0.758916	MAFK	NM_002360	yes	up
A_24_P8768	352	100	0	NM_017971	-0.401095	12.8186	-4.7128	0.000757541	0.0138773	-0.765054	MRPL20	NM_017971	yes	down
A_32_P130788	127	25	0	NM_001010971	-0.590755	6.93151	-4.71288	0.000757449	0.0138773	-0.764927	SAMD13	NM_001010971	yes	down
A_24_P305662	287	24	0	NM_022727	-0.515007	8.40499	-4.71007	0.000760757	0.0139196	-0.769464	TRMT2A	NM_022727	yes	down
A_23_P127964	333	37	0	NM_199418	0.414319	11.5421	4.70946	0.000761475	0.0139245	-0.770446	PRCP	NM_199418	yes	up
A_33_P3715177	306	4	0	NM_001410	0.497283	9.38224	4.70846	0.000762657	0.0139378	-0.77206	MEGF8	NM_001410	yes	up
A_33_P3338116	119	93	0	NM_002292	0.515385	8.31584	4.70268	0.000769513	0.0140388	-0.781375	LAMB2	NM_002292	yes	up
A_33_P3412468	110	24	0	NM_004277	0.601042	7.54071	4.7019	0.000770449	0.0140441	-0.782641	SLC25A27	NM_004277	yes	up
A_33_P3315375	371	4	0	NM_001104587	-0.483919	10.5248	-4.70164	0.000770753	0.0140441	-0.783051	SLFN11	NM_001104587	yes	down
A_33_P3347012	185	113	0	DB462629	0.513935	8.21169	4.69838	0.000774658	0.0140914	-0.788311		DB462629	yes	up
A_33_P3285260	6	85	0	ENST00000493883	-0.562046	8.69822	-4.69833	0.000774723	0.0140914	-0.788398	C21orf33	ENST00000493883	yes	down
A_32_P36235	162	1	0	NM_004907	0.41693	14.0296	4.69479	0.000778989	0.0141502	-0.794114	IER2	NM_004907	yes	up
A_32_P152437	239	18	0	NM_005100	0.562299	7.60395	4.69064	0.000784021	0.0142186	-0.800815	AKAP12	NM_005100	yes	up
A_23_P19291	317	19	0	NM_001069	0.479377	9.09792	4.68933	0.000785612	0.0142262	-0.802925	TUBB2A	NM_001069	yes	up
A_33_P3264416	151	100	0	HM236769	0.566209	7.37209	4.68755	0.000787788	0.0142533	-0.805803		HM236769	yes	up
A_23_P403898	23	14	0	NM_002829	-0.695164	5.2305	-4.68696	0.000788507	0.0142579	-0.806753	PTPN3	NM_002829	yes	down
A_33_P3406828	85	62	0	ENST00000400839	0.538974	7.69171	4.68496	0.000790961	0.014274	-0.809986	TEKT4P2	ENST00000400839	yes	up
A_23_P45087	257	72	0	NM_016220	-0.457513	9.86714	-4.68521	0.00079065	0.014274	-0.809577	ZNF107	NM_016220	yes	down
A_32_P347617	298	45	0	NM_181773	0.593709	6.93893	4.68411	0.000792011	0.0142794	-0.811367	APOBEC3H	NM_181773	yes	up
A_33_P3258593	146	132	0	NM_005039	0.487516	9.46285	4.67918	0.00079809	0.0143732	-0.819323	PRB1	NM_005039	yes	up
A_23_P94141	169	62	0	NM_001205262	-0.591368	6.85606	-4.6791	0.000798185	0.0143732	-0.819447	RAD54B	NM_001205262	yes	down
A_23_P135184	245	138	0	NM_001042368	1.38706	9.1698	4.67553	0.000802629	0.0144286	-0.825224	RALGDS	NM_001042368	yes	up
A_33_P3227703	254	41	0	A_33_P3227703	0.636103	7.47816	4.67383	0.000804751	0.0144414	-0.827972			yes	up
A_33_P3268618	41	71	0	NM_025132	-0.483406	8.84056	-4.67391	0.00080465	0.0144414	-0.827841	WDR19	NM_025132	yes	down
A_33_P3267665	108	2	0	NM_016353	-0.47565	9.06147	-4.67404	0.00080449	0.0144414	-0.827635	ZDHHC2	NM_016353	yes	down
A_24_P808522	345	2	0	NM_005617	0.40619	14.5384	4.67335	0.00080535	0.0144438	-0.828747	RPS14	NM_005617	yes	up
A_24_P270144	138	101	0	NM_001040034	-0.413655	11.6302	-4.66932	0.000810414	0.0145092	-0.835269	CD63	NM_001040034	yes	down
A_33_P3270636	302	21	0	NM_016479	0.407499	13.4694	4.66706	0.000813269	0.0145519	-0.838929	SHISA5	NM_016479	yes	up
A_33_P3274001	58	131	0	A_33_P3274001	0.521453	8.66976	4.66572	0.000814957	0.0145736	-0.841086			yes	up
A_33_P3253682	291	27	0	NM_032472	-0.45133	9.84716	-4.66389	0.00081729	0.0145984	-0.84406	PPIL3	NM_032472	yes	down
A_24_P405190	226	49	0	NM_201626	-0.465422	10.4541	-4.66073	0.000821314	0.0146618	-0.84917	USP33	NM_201626	yes	down
A_24_P184445	368	73	0	NM_002429	0.674031	7.28895	4.6596	0.000822753	0.0146619	-0.850991	MMP19	NM_002429	yes	up
A_23_P168556	24	144	0	NM_004603	-0.689375	5.41266	-4.65986	0.000822428	0.0146619	-0.85058	STX1A	NM_004603	yes	down
A_33_P3257222	248	152	0	NM_144589	-0.493445	8.56164	-4.65789	0.000824954	0.0146842	-0.85377	COMTD1	NM_144589	yes	down
A_33_P3271725	192	152	0	NM_025055	0.534781	7.80883	4.65719	0.000825845	0.0146914	-0.854894	CCDC33	NM_025055	yes	up
A_24_P288954	279	125	0	NM_001013694	-0.553748	8.59677	-4.65646	0.000826791	0.0146914	-0.856085	SRRD	NM_001013694	yes	down
A_23_P414252	90	70	0	AK315670	-0.605687	7.70276	-4.65369	0.000830362	0.0147463	-0.860569	SNX8	AK315670	yes	down
A_24_P113686	38	150	0	NM_017953	0.449813	9.7393	4.65296	0.000831304	0.0147546	-0.861748	ZNHIT6	NM_017953	yes	up
A_23_P15582	36	89	0	NM_022167	0.424234	11.4875	4.65078	0.000834133	0.0147792	-0.865282	XYLT2	NM_022167	yes	up
A_23_P259741	340	7	0	NM_002971	-0.480668	8.90335	-4.6491	0.000836316	0.0148009	-0.868002	SATB1	NM_002971	yes	down
A_24_P175176	320	80	0	NM_020432	-0.473784	9.4724	-4.64832	0.000837336	0.0148104	-0.86927	PHTF2	NM_020432	yes	down
A_32_P107746	272	162	0	NM_207042	0.630521	9.83188	4.64668	0.000839476	0.0148397	-0.871925	ENSA	NM_207042	yes	up
A_23_P156284	24	104	0	NM_080881	-0.493874	9.07018	-4.64301	0.000844289	0.0149077	-0.877872	DBN1	NM_080881	yes	down
A_24_P20630	81	107	0	NM_016269	-0.392381	14.5922	-4.64327	0.000843952	0.0149077	-0.877457	LEF1	NM_016269	yes	down
A_33_P3384617	123	111	0	BX114012	-0.594694	6.72598	-4.6422	0.000845355	0.014918	-0.879185		BX114012	yes	down
A_33_P3300600	60	81	0	NM_001005192	-0.64845	6.38186	-4.63222	0.000858612	0.0151259	-0.895371	OR7G1	NM_001005192	yes	down
A_23_P375566	189	42	0	NM_178509	-0.578394	7.62129	-4.6325	0.000858242	0.0151259	-0.894923	STXBP4	NM_178509	yes	down
A_23_P145935	168	59	0	NM_004445	-0.406625	12.4877	-4.62837	0.000863783	0.0151996	-0.901616	EPHB6	NM_004445	yes	down
A_23_P45345	38	99	0	NM_014500	-0.394476	12.67	-4.62732	0.000865205	0.0152159	-0.903326	HTATSF1	NM_014500	yes	down
A_24_P154142	304	86	0	NM_181885	0.661442	5.66457	4.62682	0.000865878	0.0152191	-0.904135	RXFP4	NM_181885	yes	up
A_23_P408996	97	79	0	NM_001080480	-0.51208	8.28955	-4.62538	0.00086782	0.0152274	-0.906466	MBOAT1	NM_001080480	yes	down
A_23_P312920	49	119	0	NM_006235	0.533171	7.67212	4.62537	0.000867834	0.0152274	-0.906483	POU2AF1	NM_006235	yes	up
A_24_P72479	372	128	0	NM_006409	-0.42652	10.9981	-4.62128	0.000873392	0.0153162	-0.913123	ARPC1A	NM_006409	yes	down
A_23_P129466	168	88	0	NM_024997	-0.441881	10.1646	-4.62073	0.00087415	0.0153208	-0.914024	ATF7IP2	NM_024997	yes	down
A_23_P42198	100	20	0	NM_003534	-0.440013	14.4943	-4.61611	0.000880479	0.0154054	-0.921527	HIST1H3G	NM_003534	yes	down
A_33_P3357322	64	34	0	NM_001042550	-0.421742	10.8799	-4.61411	0.000883239	0.0154361	-0.924782	SMC2	NM_001042550	yes	down
A_23_P22915	84	11	0	NM_133496	-0.559922	7.80911	-4.61268	0.000885207	0.0154617	-0.927096	SLC30A7	NM_133496	yes	down
A_23_P210482	193	75	0	NM_000022	-0.434704	17.2508	-4.6123	0.000885738	0.0154623	-0.927721	ADA	NM_000022	yes	down
A_33_P3636590	136	68	0	NM_003848	-0.648718	7.23449	-4.60739	0.000892561	0.0155571	-0.9357	SUCLG2	NM_003848	yes	down
A_23_P3849	17	59	0	NM_016292	-0.477977	8.84747	-4.60698	0.000893133	0.0155571	-0.936366	TRAP1	NM_016292	yes	down
A_23_P164258	93	82	0	NM_016518	0.613793	7.97344	4.60491	0.000896029	0.0155959	-0.939733	PIPOX	NM_016518	yes	up
A_33_P3260575	78	11	0	NM_016174	0.612994	7.06093	4.60164	0.000900617	0.0156599	-0.945044	CERCAM	NM_016174	yes	up
A_33_P3881056	368	47	0	XM_003119710	-0.536799	7.76266	-4.60049	0.000902236	0.0156703	-0.946912		XM_003119710	yes	down
A_23_P323783	241	68	0	NM_144703	-0.477302	9.01807	-4.59447	0.000910779	0.0158009	-0.95671	LSM14B	NM_144703	yes	down
A_33_P3339011	249	137	0	ENST00000546413	0.448368	10.7111	4.59278	0.000913195	0.0158338	-0.959464		ENST00000546413	yes	up
A_23_P315933	176	149	0	NM_148912	-0.511544	9.40451	-4.58835	0.000919548	0.015935	-0.966672	ABHD11	NM_148912	yes	down
A_33_P3258316	19	112	0	XM_003118986	0.401003	12.5283	4.58601	0.00092292	0.0159845	-0.970479	LOC100507269	XM_003118986	yes	up
A_23_P152234	304	161	0	NM_144673	-0.574733	7.22001	-4.58313	0.000927101	0.0160468	-0.975177	CMTM2	NM_144673	yes	down
A_33_P3244578	190	5	0	AK125061	-0.614586	7.01177	-4.58281	0.000927558	0.0160468	-0.97569	LOC100129675	AK125061	yes	down
A_23_P37283	285	6	0	NM_006568	0.588365	6.65302	4.57415	0.000940242	0.0162388	-0.989809	CGRRF1	NM_006568	yes	up
A_33_P3331095	345	56	0	ENST00000388807	-0.541636	7.42869	-4.57149	0.000944178	0.0162818	-0.994152	ATXN7L1	ENST00000388807	yes	down
A_23_P416036	2	84	0	NM_017518	-0.552454	9.59151	-4.57117	0.00094464	0.0162818	-0.99466	HAUS7	NM_017518	yes	down
A_33_P3333982	207	46	0	NM_022359	-0.676034	6.261	-4.57117	0.000944651	0.0162818	-0.994673	PDE4DIP	NM_022359	yes	down
A_23_P16415	213	36	0	NM_002333	0.399332	12.0012	4.57055	0.000945572	0.0162852	-0.995685	LRP3	NM_002333	yes	up
A_24_P178148	96	58	0	ENST00000313266	0.661185	6.55731	4.56922	0.000947543	0.01631	-0.99785		ENST00000313266	yes	up
A_23_P157795	236	93	0	NM_003798	-0.412666	11.2002	-4.56755	0.000950019	0.0163435	-1.00056	CTNNAL1	NM_003798	yes	down
A_33_P3253832	148	47	0	FV367791	0.619464	6.82532	4.56426	0.000954939	0.0164007	-1.00593		FV367791	yes	up
A_23_P5415	127	88	0	NM_021824	-0.405743	11.4239	-4.56357	0.000955978	0.0164094	-1.00706	NIF3L1	NM_021824	yes	down
A_23_P416965	210	44	0	NM_015398	-0.584972	7.16264	-4.56219	0.000958046	0.0164167	-1.00931	FAM149A	NM_015398	yes	down
A_33_P3315779	29	144	0	NM_001165136	-0.629923	5.95463	-4.56255	0.000957502	0.0164167	-1.00872	HERC6	NM_001165136	yes	down
A_33_P3372526	22	50	0	ENST00000392214	-0.427214	10.2904	-4.56274	0.000957222	0.0164167	-1.00841	MDH1B	ENST00000392214	yes	down
A_23_P65609	202	110	0	NM_015859	-0.519484	9.00488	-4.55941	0.000962243	0.0164618	-1.01385	GTF2A1	NM_015859	yes	down
A_33_P3229256	356	65	0	NM_014595	-0.428081	10.7526	-4.55898	0.000962894	0.0164638	-1.01455	NT5C	NM_014595	yes	down
A_23_P324340	92	40	0	NM_033510	-0.542552	7.44593	-4.55769	0.000964844	0.016488	-1.01666	DISP2	NM_033510	yes	down
A_23_P112159	25	50	0	NM_012154	-0.45583	9.78695	-4.55609	0.000967273	0.0165151	-1.01927	EIF2C2	NM_012154	yes	down
A_23_P304171	79	59	0	NM_001145642	-0.455866	10.4849	-4.55559	0.000968037	0.0165151	-1.02009	KIAA0226	NM_001145642	yes	down
A_33_P3369663	143	53	0	NM_001171945	-0.702071	7.42453	-4.55572	0.000967833	0.0165151	-1.01987	SUN1	NM_001171945	yes	down
A_23_P214046	265	35	0	NM_012300	0.42188	10.5248	4.55478	0.000969257	0.0165238	-1.0214	FBXW11	NM_012300	yes	up
A_23_P140423	58	55	0	NM_004545	-0.518359	13.6689	-4.55454	0.000969624	0.0165238	-1.02179	NDUFB1	NM_004545	yes	down
A_33_P3365392	2	137	0	AK127261	0.459022	9.15005	4.55186	0.000973725	0.0165846	-1.02618	LOC401557	AK127261	yes	up
A_24_P59607	293	33	0	NM_001113434	-0.435101	9.94842	-4.54961	0.000977171	0.0166157	-1.02985	C17orf51	NM_001113434	yes	down
A_23_P79161	291	16	0	NM_013237	-0.396144	12.1529	-4.54989	0.00097673	0.0166157	-1.02938	PRELID1	NM_013237	yes	down
A_24_P201171	270	94	0	NM_003165	0.591388	6.52808	4.54968	0.000977065	0.0166157	-1.02974	STXBP1	NM_003165	yes	up
A_23_P32404	114	94	0	NM_002201	0.440862	11.6773	4.5475	0.000980407	0.0166615	-1.03329	ISG20	NM_002201	yes	up
A_33_P3288649	290	98	0	NM_018951	0.426516	11.7363	4.54712	0.000981005	0.0166625	-1.03392	HOXA10	NM_018951	yes	up
A_23_P161190	169	129	0	NM_003380	0.382546	15.2306	4.5463	0.00098227	0.0166748	-1.03526	VIM	NM_003380	yes	up
A_24_P205130	77	31	0	NM_015033	-0.5025	8.19448	-4.54594	0.000982821	0.0166749	-1.03584	FNBP1	NM_015033	yes	down
A_24_P47467	339	80	0	NM_024092	0.39613	12.4099	4.54489	0.000984438	0.0166932	-1.03755	TMEM109	NM_024092	yes	up
A_24_P97770	188	143	0	NM_001031711	0.631272	6.39432	4.54201	0.000988905	0.0167597	-1.04226	ERGIC1	NM_001031711	yes	up
A_33_P3401317	368	72	0	NM_001145442	-0.656685	6.62753	-4.54005	0.000991967	0.0167758	-1.04547	POTEM	NM_001145442	yes	down
A_33_P3317258	158	68	0	ENST00000390344	-0.541303	7.38629	-4.5377	0.000995633	0.0168274	-1.0493		ENST00000390344	yes	down
A_33_P3413821	144	22	0	AK090554	-0.814965	6.23821	-4.53673	0.000997152	0.0168438	-1.05089	KIRREL	AK090554	yes	down
A_33_P3348159	248	84	0	NM_001145354	-0.494787	8.24121	-4.53511	0.000999702	0.0168734	-1.05354	MKLN1	NM_001145354	yes	down
A_33_P3343210	301	52	0	NM_016612	0.425334	10.2042	4.53492	0.001	0.0168734	-1.05385	SLC25A37	NM_016612	yes	up
A_23_P94095	310	58	0	NM_198401	-0.50494	9.0687	-4.53169	0.0010051	0.0169469	-1.05914	ANKRD46	NM_198401	yes	down
A_24_P320545	112	28	0	NM_002821	0.708479	7.14429	4.53146	0.00100546	0.0169469	-1.05951	PTK7	NM_002821	yes	up
A_33_P3341676	365	49	0	NM_001171894	-0.435591	9.85934	-4.5309	0.00100634	0.0169526	-1.06042	MEF2A	NM_001171894	yes	down
A_33_P3416762	22	19	0	NM_006330	0.424937	10.2497	4.52897	0.0010094	0.0169948	-1.06358	LYPLA1	NM_006330	yes	up
A_33_P3331791	17	82	0	A_33_P3331791	0.52962	10.9656	4.52809	0.00101081	0.017	-1.06503			yes	up
A_23_P216038	278	56	0	NM_032205	-0.519954	9.04518	-4.52813	0.00101074	0.017	-1.06495	PHF20L1	NM_032205	yes	down
A_33_P3272291	282	29	0	NM_001818	0.521386	7.68496	4.52677	0.00101291	0.017026	-1.06718	AKR1C4	NM_001818	yes	up
A_23_P128372	247	145	0	NM_002014	0.451236	11.1037	4.5261	0.00101398	0.0170347	-1.06828	FKBP4	NM_002014	yes	up
A_23_P30275	52	46	0	NM_024028	0.462495	10.2119	4.52463	0.00101634	0.0170556	-1.07069	PCYOX1L	NM_024028	yes	up
A_23_P138058	348	153	0	NM_015658	0.430458	10.5926	4.52168	0.00102106	0.0170976	-1.07551	NOC2L	NM_015658	yes	up
A_33_P3280094	282	7	0	NM_024036	0.387853	12.3552	4.52063	0.00102275	0.0171074	-1.07723	LRFN4	NM_024036	yes	up
A_24_P416370	12	126	0	NM_024015	0.448626	9.58319	4.51437	0.00103289	0.0172395	-1.08747	HOXB4	NM_024015	yes	up
A_24_P417162	17	74	0	NM_005647	-1.30849	8.62987	-4.51458	0.00103256	0.0172395	-1.08714	TBL1X	NM_005647	yes	down
A_23_P113111	36	159	0	NM_000044	0.585243	7.26148	4.51338	0.00103451	0.0172571	-1.0891	AR	NM_000044	yes	up
A_23_P89155	339	75	0	NM_001258	0.444583	9.55106	4.51257	0.00103582	0.0172599	-1.09042	CDK3	NM_001258	yes	up
A_32_P831181	224	164	0	NM_080626	0.458212	9.2248	4.5111	0.00103824	0.0172819	-1.09284	BRI3BP	NM_080626	yes	up
A_24_P74371	319	58	0	NM_000308	0.395071	11.8964	4.50955	0.00104078	0.0173055	-1.09538	CTSA	NM_000308	yes	up
A_24_P166645	70	97	0	NM_014374	0.388069	12.2459	4.50957	0.00104075	0.0173055	-1.09534	REPIN1	NM_014374	yes	up
A_24_P161144	235	32	0	NM_001136509	0.520807	8.04592	4.50832	0.0010428	0.0173297	-1.09739	ZNF843	NM_001136509	yes	up
A_23_P104607	207	64	0	NM_002804	-0.391674	12.2443	-4.50568	0.00104715	0.0173833	-1.10172	PSMC3	NM_002804	yes	down
A_23_P54991	238	57	0	NM_080677	-0.439301	11.0467	-4.50315	0.00105133	0.0174433	-1.10586	DYNLL2	NM_080677	yes	down
A_33_P3232120	169	70	0	ENST00000371468	-0.598968	6.34354	-4.50105	0.00105483	0.0174828	-1.10931	NELF	ENST00000371468	yes	down
A_24_P21770	196	53	0	NM_145008	0.535523	7.73006	4.49893	0.00105837	0.0175317	-1.11279	YPEL4	NM_145008	yes	up
A_23_P34852	197	91	0	NM_007272	0.632468	6.07153	4.49343	0.00106759	0.0176749	-1.1218	CTRC	NM_007272	yes	up
A_32_P196047	371	116	0	NM_181787	-0.480712	8.96343	-4.49237	0.00106939	0.0176951	-1.12354	DPY19L4	NM_181787	yes	down
A_33_P3246613	313	89	0	NM_001031737	0.410479	12.0186	4.49122	0.00107133	0.0177178	-1.12543	CCDC78	NM_001031737	yes	up
A_24_P384636	164	83	0	NM_024038	0.416304	10.4571	4.48847	0.00107598	0.0177757	-1.12993	C19orf43	NM_024038	yes	up
A_24_P1919	269	60	0	NM_000267	-0.606762	6.86475	-4.48345	0.00108456	0.0178982	-1.13818	NF1	NM_000267	yes	down
A_32_P151544	375	70	0	NM_000224	-0.471798	8.86906	-4.48289	0.00108553	0.0179045	-1.1391	KRT18	NM_000224	yes	down
A_23_P56505	341	120	0	NM_000885	-0.541878	7.28678	-4.48252	0.00108616	0.0179054	-1.13971	ITGA4	NM_000885	yes	down
A_32_P101860	109	28	0	A_32_P101860	-0.534647	8.7425	-4.47895	0.0010923	0.0179969	-1.14556			yes	down
A_23_P65983	267	125	0	NM_033212	-0.447561	9.38326	-4.47639	0.00109673	0.0180603	-1.14977	CCDC102A	NM_033212	yes	down
A_23_P5441	251	79	0	NM_005689	-0.561262	7.3021	-4.47532	0.00109859	0.0180715	-1.15152	ABCB6	NM_005689	yes	down
A_23_P313223	37	151	0	NM_138471	0.577499	7.99411	4.47552	0.00109825	0.0180715	-1.1512	C11orf84	NM_138471	yes	up
A_23_P218463	272	140	0	NM_013376	-0.451929	9.52345	-4.47492	0.00109929	0.0180734	-1.15218	SERTAD1	NM_013376	yes	down
A_33_P3405680	352	156	0	ENST00000477246	-0.555926	6.97332	-4.47367	0.00110146	0.0180882	-1.15423		ENST00000477246	yes	down
A_33_P3265956	228	142	0	ENST00000397798	-0.422579	10.1384	-4.47339	0.00110195	0.0180882	-1.15469	CBFA2T2	ENST00000397798	yes	down
A_33_P3589819	307	156	0	AK026502	0.440293	9.56829	4.47302	0.0011026	0.0180892	-1.15531	LOC100507637	AK026502	yes	up
A_23_P35354	279	126	0	NM_018294	-0.515684	8.57257	-4.47115	0.00110586	0.0181234	-1.15837	CWF19L1	NM_018294	yes	down
A_23_P55998	102	52	0	NM_005628	0.498345	8.63297	4.47056	0.00110691	0.0181309	-1.15935	SLC1A5	NM_005628	yes	up
A_23_P37983	72	7	0	NM_005947	0.396512	11.561	4.46795	0.00111149	0.0181865	-1.16364	MT1B	NM_005947	yes	up
A_23_P353056	132	16	0	NM_014807	-0.422739	10.0735	-4.46692	0.00111328	0.0182063	-1.16532	C2CD2L	NM_014807	yes	down
A_33_P3235568	248	116	0	NM_001206541	1.04354	10.7833	4.46629	0.0011144	0.0182083	-1.16636	CAPZB	NM_001206541	yes	up
A_33_P3412438	221	27	0	A_33_P3412438	0.481153	10.2783	4.46378	0.00111884	0.0182609	-1.17049			yes	up
A_23_P20248	113	78	0	NM_002755	-0.432025	10.3946	-4.46314	0.00111997	0.0182672	-1.17154	MAP2K1	NM_002755	yes	down
A_33_P3408237	317	123	0	THC2560329	-0.526536	7.49377	-4.46196	0.00112207	0.0182917	-1.17348		THC2560329	yes	down
A_33_P3281785	347	62	0	NM_006167	0.563021	6.93487	4.46081	0.00112411	0.018314	-1.17537	NKX3-1	NM_006167	yes	up
A_24_P269814	124	127	0	NM_001001974	-0.554664	7.16241	-4.46052	0.00112463	0.018314	-1.17585	PLEKHA1	NM_001001974	yes	down
A_33_P3230709	13	154	0	NM_006612	-0.413244	11.0647	-4.45954	0.00112637	0.0183327	-1.17745	KIF1C	NM_006612	yes	down
A_23_P74668	332	77	0	NM_152290	0.493461	8.44818	4.45794	0.00112924	0.0183631	-1.18009	C1orf158	NM_152290	yes	up
A_23_P153098	284	96	0	NM_032124	-0.421246	10.2015	-4.45716	0.00113062	0.0183631	-1.18137	HDHD2	NM_032124	yes	down
A_33_P3361746	237	151	0	NM_014112	-0.546573	7.1734	-4.45662	0.00113159	0.0183692	-1.18226	TRPS1	NM_014112	yes	down
A_33_P3336696	229	102	0	ENST00000361335	0.421021	15.8971	4.45518	0.00113419	0.0184016	-1.18464	ND4L	ENST00000361335	yes	up
A_32_P117464	129	126	0	NM_178496	-0.614205	6.11099	-4.45432	0.00113573	0.0184168	-1.18604	MB21D2	NM_178496	yes	down
A_23_P125771	100	38	0	NM_005334	0.593031	7.03194	4.45305	0.00113802	0.0184347	-1.18814	HCFC1	NM_005334	yes	up
A_32_P51787	19	150	0	THC2703908	-0.549384	7.27505	-4.45123	0.00114131	0.0184782	-1.19113		THC2703908	yes	down
A_33_P3326432	80	77	0	NM_003009	-0.459295	12.4361	-4.44297	0.00115635	0.018702	-1.20473	SEPW1	NM_003009	yes	down
A_24_P299996	153	39	0	NM_018130	-0.484654	9.24244	-4.43972	0.00116233	0.0187817	-1.21008	SHQ1	NM_018130	yes	down
A_23_P47282	116	10	0	NM_021978	0.662612	7.8003	4.43963	0.0011625	0.0187817	-1.21023	ST14	NM_021978	yes	up
A_23_P15414	3	5	0	NM_145352	0.479099	9.04613	4.43874	0.00116414	0.0187885	-1.21169	SCARF1	NM_145352	yes	up
A_23_P423864	9	131	0	NM_198040	-0.392914	11.8264	-4.43739	0.00116663	0.0188188	-1.21391	PHC2	NM_198040	yes	down
A_23_P103932	5	4	0	NM_001042747	0.502211	7.93893	4.4361	0.00116904	0.018829	-1.21605	FGR	NM_001042747	yes	up
A_23_P303891	220	83	0	NM_178351	0.383118	12.3284	4.43574	0.0011697	0.018829	-1.21664	LCE1C	NM_178351	yes	up
A_24_P945059	53	8	0	NM_025107	0.642715	5.52181	4.436	0.00116921	0.018829	-1.2162	MYCT1	NM_025107	yes	up
A_33_P3241984	324	43	0	NM_015967	-0.579595	7.32872	-4.43388	0.00117315	0.0188746	-1.2197	PTPN22	NM_015967	yes	down
A_33_P3251369	34	130	0	NM_001081573	-0.77884	5.82176	-4.43147	0.00117766	0.0189373	-1.22368	GAB3	NM_001081573	yes	down
A_24_P118260	275	148	0	A_24_P118260	0.659903	6.39521	4.43091	0.00117869	0.018944	-1.22459			yes	up
A_33_P3283669	337	84	0	NM_152296	0.618329	8.54474	4.42774	0.00118465	0.019	-1.22982	ATP1A3	NM_152296	yes	up
A_23_P203299	357	6	0	NM_002901	0.389067	11.5844	4.42788	0.00118439	0.019	-1.22959	RCN1	NM_002901	yes	up
A_33_P3358037	295	85	0	A_33_P3358037	-0.403089	10.9659	-4.42544	0.00118899	0.0190062	-1.23361			yes	down
A_33_P3422659	177	90	0	NM_018972	-0.529934	7.4154	-4.42505	0.00118972	0.0190062	-1.23425	GDAP1	NM_018972	yes	down
A_23_P371787	339	17	0	NM_014734	0.453944	10.4815	4.42546	0.00118894	0.0190062	-1.23358	KIAA0247	NM_014734	yes	up
A_33_P3263392	328	105	0	AK126149	-0.611894	5.97226	-4.42666	0.00118668	0.0190062	-1.2316	LOC729696	AK126149	yes	down
A_23_P214565	258	84	0	NM_052967	-0.721553	5.65792	-4.42638	0.0011872	0.0190062	-1.23206	MAS1L	NM_052967	yes	down
A_33_P3312682	114	12	0	NM_020695	0.381241	13.5125	4.42518	0.00118947	0.0190062	-1.23403	REXO1	NM_020695	yes	up
A_33_P3412613	257	15	0	NM_001032283	-0.466242	9.75539	-4.42233	0.00119487	0.0190745	-1.23874	TMPO	NM_001032283	yes	down
A_24_P940644	280	62	0	NM_003061	0.436543	9.51857	4.42195	0.0011956	0.0190764	-1.23937	SLIT1	NM_003061	yes	up
A_33_P3398005	253	90	0	THC2708197	0.544855	7.03252	4.42015	0.00119903	0.0190889	-1.24234		THC2708197	yes	up
A_33_P3259253	160	63	0	NM_006139	0.544745	7.12681	4.42062	0.00119812	0.0190889	-1.24156	CD28	NM_006139	yes	up
A_33_P3661631	39	85	0	NM_032151	-0.473291	8.70165	-4.41996	0.00119938	0.0190889	-1.24264	PCBD2	NM_032151	yes	down
A_24_P295999	273	70	0	NM_000616	0.409918	12.2117	4.41891	0.00120139	0.0190994	-1.24438	CD4	NM_000616	yes	up
A_23_P152678	159	90	0	NM_015681	-0.578881	6.44457	-4.41699	0.00120506	0.0191379	-1.24754	B9D1	NM_015681	yes	down
A_24_P356338	136	48	0	NM_007285	-0.409594	11.5078	-4.41703	0.00120499	0.0191379	-1.24748	GABARAPL2	NM_007285	yes	down
A_23_P304524	100	132	0	NM_001040260	-0.724481	5.68193	-4.41541	0.0012081	0.0191665	-1.25016	DCLK2	NM_001040260	yes	down
A_23_P149470	140	90	0	NM_004550	-0.491732	10.0212	-4.41361	0.00121156	0.0192016	-1.25313	NDUFS2	NM_004550	yes	down
A_23_P250516	135	93	0	THC2672097	-0.600203	6.08876	-4.41252	0.00121367	0.0192251	-1.25493		THC2672097	yes	down
A_23_P155147	234	21	0	NM_014838	-1.05087	8.4955	-4.40991	0.0012187	0.0192851	-1.25923	ZBED4	NM_014838	yes	down
A_33_P3210885	75	152	0	NM_000052	-0.532371	8.06146	-4.4042	0.00122982	0.0194211	-1.26865	ATP7A	NM_000052	yes	down
A_23_P359647	72	88	0	NM_138714	-0.414383	10.156	-4.40439	0.00122945	0.0194211	-1.26834	NFAT5	NM_138714	yes	down
A_23_P171117	309	23	0	NM_024657	-0.498555	8.19318	-4.40362	0.00123097	0.0194259	-1.26962	MORC4	NM_024657	yes	down
A_23_P129513	6	22	0	NM_006428	-0.399871	10.9752	-4.40306	0.00123207	0.0194259	-1.27055	MRPL28	NM_006428	yes	down
A_33_P3214803	358	124	0	NM_021620	0.492787	8.67729	4.4031	0.00123197	0.0194259	-1.27047	PRDM13	NM_021620	yes	up
A_23_P6561	65	89	0	NM_018029	-0.408947	10.4163	-4.40225	0.00123366	0.0194269	-1.27189	EBLN2	NM_018029	yes	down
A_24_P252945	260	33	0	NM_032966	-0.68547	5.64535	-4.3992	0.00123965	0.0194963	-1.27691	CXCR5	NM_032966	yes	down
A_23_P143885	49	46	0	NM_019555	-0.649102	6.58529	-4.39724	0.00124354	0.0195408	-1.28016	ARHGEF3	NM_019555	yes	down
A_24_P185709	193	95	0	NM_012156	0.697196	6.10595	4.39695	0.0012441	0.0195408	-1.28063	EPB41L1	NM_012156	yes	up
A_23_P201628	105	67	0	NM_002293	0.595537	6.15562	4.39504	0.00124789	0.019566	-1.28379	LAMC1	NM_002293	yes	up
A_33_P3231677	169	41	0	A_33_P3231677	0.504673	7.73512	4.39363	0.0012507	0.0196	-1.28612			yes	up
A_24_P153840	36	50	0	NM_033086	-0.423443	9.92488	-4.393	0.00125195	0.0196096	-1.28716	FGD3	NM_033086	yes	down
A_33_P3410849	87	135	0	NM_001013842	0.38373	12.0179	4.39111	0.00125574	0.019659	-1.29029	C8orf58	NM_001013842	yes	up
A_23_P23346	331	111	0	NM_006818	-0.433547	12.5627	-4.39018	0.0012576	0.0196782	-1.29183	MLLT11	NM_006818	yes	down
A_33_P3270034	15	28	0	NM_001145260	-0.388784	13.1877	-4.38761	0.00126275	0.0197386	-1.29606	NCOA4	NM_001145260	yes	down
A_23_P417415	24	112	0	NM_147161	0.513895	7.60715	4.3866	0.00126478	0.0197604	-1.29774	ACOT11	NM_147161	yes	up
A_23_P141893	331	29	0	NM_001080401	0.51096	8.29889	4.3847	0.00126863	0.0198004	-1.30089	PPM1N	NM_001080401	yes	up
A_23_P158533	382	8	0	NM_021008	-0.461633	8.61563	-4.38402	0.00127001	0.0198018	-1.30201	DEAF1	NM_021008	yes	down
A_33_P3295523	27	35	0	NM_005052	0.486551	8.56136	4.38416	0.00126972	0.0198018	-1.30178	RAC3	NM_005052	yes	up
A_33_P3230090	328	82	0	NM_001128619	-0.440991	10.9472	-4.38339	0.00127128	0.0198117	-1.30305	LUZP6	NM_001128619	yes	down
A_23_P201459	150	14	0	NM_022873	0.40656	10.8132	4.38255	0.00127298	0.0198169	-1.30444	IFI6	NM_022873	yes	up
A_23_P315252	314	22	0	ENST00000361381	0.371444	14.3868	4.38261	0.00127286	0.0198169	-1.30434	ND4	ENST00000361381	yes	up
A_23_P137157	349	118	0	NM_002910	-0.532401	7.16349	-4.38124	0.00127564	0.0198382	-1.30661	RENBP	NM_002910	yes	down
A_23_P120953	301	105	0	NM_014509	-0.555383	7.29948	-4.38022	0.00127772	0.0198445	-1.30829	SERHL2	NM_014509	yes	down
A_33_P3393091	323	79	0	DA197111	0.477809	8.48375	4.3786	0.00128102	0.0198727	-1.31097		DA197111	yes	up
A_23_P79622	305	120	0	NM_181342	0.507061	8.02102	4.37752	0.00128323	0.0198778	-1.31276	FKBP7	NM_181342	yes	up
A_24_P244356	39	87	0	NM_170722	-0.399969	10.8434	-4.3775	0.00128327	0.0198778	-1.31279	NLRX1	NM_170722	yes	down
A_23_P502224	253	7	0	NM_007326	0.393929	15.1648	4.37613	0.00128609	0.0199114	-1.31506	CYB5R3	NM_007326	yes	up
A_23_P410224	258	120	0	NM_001145020	-0.508281	7.67332	-4.37468	0.00128907	0.0199275	-1.31747	C6orf52	NM_001145020	yes	down
A_23_P131240	41	117	0	NM_181713	-0.487515	8.02327	-4.37428	0.00128989	0.0199302	-1.31812	UBXN2A	NM_181713	yes	down
A_33_P3390546	2	29	0	XM_003118499	0.472853	8.75774	4.37384	0.00129079	0.019934	-1.31884		XM_003118499	yes	up
A_23_P99397	214	123	0	NM_153251	-0.537834	8.92516	-4.37099	0.00129668	0.020015	-1.32357	ZDHHC20	NM_153251	yes	down
A_23_P395172	272	86	0	NM_007011	0.660375	7.32683	4.36896	0.00130088	0.0200597	-1.32692	ABHD2	NM_007011	yes	up
A_33_P3407601	201	120	0	THC2753069	0.477302	12.742	4.3676	0.0013037	0.0200932	-1.32917		THC2753069	yes	up
A_23_P23017	211	53	0	NM_017887	0.387913	11.337	4.36704	0.00130488	0.0201013	-1.33011	C1orf123	NM_017887	yes	up
A_33_P3334185	59	125	0	NM_015239	-0.571286	6.5287	-4.36637	0.00130627	0.0201037	-1.33121	AGTPBP1	NM_015239	yes	down
A_33_P3356371	307	96	0	AK127766	-0.566075	6.86145	-4.3658	0.00130747	0.0201037	-1.33216	LOC100133089	AK127766	yes	down
A_23_P111092	361	131	0	NM_030883	0.427031	10.7979	4.36571	0.00130765	0.0201037	-1.33231	OR2H1	NM_030883	yes	up
A_33_P3380417	347	21	0	NM_001010875	0.494272	7.94037	4.36625	0.00130653	0.0201037	-1.33142	SLC25A30	NM_001010875	yes	up
A_33_P3718269	288	39	0	ENST00000517927	0.590239	6.14134	4.36284	0.00131365	0.0201759	-1.33706		ENST00000517927	yes	up
A_24_P261259	334	121	0	NM_004566	0.559448	6.81207	4.35947	0.00132075	0.0202747	-1.34264	PFKFB3	NM_004566	yes	up
A_33_P3356517	21	127	0	ENST00000435388	-0.625722	6.50054	-4.35794	0.00132399	0.0203042	-1.34518		ENST00000435388	yes	down
A_23_P212617	61	71	0	NM_003234	0.366162	13.9234	4.35676	0.00132647	0.0203236	-1.34713	TFRC	NM_003234	yes	up
A_33_P3405995	245	49	0	NM_058181	-0.53669	7.4659	-4.35672	0.00132657	0.0203236	-1.34721	YBEY	NM_058181	yes	down
A_23_P200829	237	27	0	NM_015326	0.388906	11.4316	4.35615	0.00132778	0.020332	-1.34815	SRGAP2	NM_015326	yes	up
A_23_P259692	161	126	0	NM_058179	-0.378911	12.1786	-4.35276	0.00133499	0.0204298	-1.35376	PSAT1	NM_058179	yes	down
A_24_P127075	76	74	0	NM_022918	-0.558082	6.71404	-4.35221	0.00133617	0.02043	-1.35468	TMEM135	NM_022918	yes	down
A_33_P3400389	233	101	0	NM_001100422	-0.487269	7.96726	-4.35057	0.00133968	0.0204633	-1.3574	SPATS2L	NM_001100422	yes	down
A_32_P85539	66	101	0	NM_013320	-0.517157	7.67329	-4.34829	0.00134456	0.0205277	-1.36117	HCFC2	NM_013320	yes	down
A_32_P84009	228	25	0	NM_181521	-0.541344	7.29147	-4.34767	0.0013459	0.020538	-1.3622	CMTM4	NM_181521	yes	down
A_23_P10077	137	141	0	NM_020376	0.485914	8.34489	4.34669	0.00134801	0.02056	-1.36383	PNPLA2	NM_020376	yes	up
A_23_P30666	333	106	0	NM_014452	0.495954	10.0346	4.34628	0.0013489	0.0205634	-1.36451	TNFRSF21	NM_014452	yes	up
A_23_P404685	36	27	0	NM_178348	0.37448	12.1588	4.34509	0.00135146	0.0205788	-1.36648	LCE1A	NM_178348	yes	up
A_23_P84666	253	56	0	NM_182569	-0.60381	5.88178	-4.34439	0.00135297	0.0205847	-1.36764	GDPD1	NM_182569	yes	down
A_23_P115805	217	125	0	NM_001143764	-0.458803	8.8295	-4.34398	0.00135386	0.0205881	-1.36832	SYCE1	NM_001143764	yes	down
A_33_P3311046	54	137	0	NM_001004691	0.447831	9.19599	4.343	0.001356	0.0206103	-1.36995	OR2M7	NM_001004691	yes	up
A_32_P115130	100	86	0	NM_032477	-0.437491	11.7839	-4.34246	0.00135717	0.020618	-1.37085	MRPL41	NM_032477	yes	down
A_33_P3257312	24	100	0	NM_015104	-0.401945	11.081	-4.34087	0.00136061	0.0206398	-1.37348	ATG2A	NM_015104	yes	down
A_23_P339773	172	68	0	NM_182752	-0.550294	6.76143	-4.34042	0.0013616	0.0206445	-1.37423	TPRG1L	NM_182752	yes	down
A_23_P50535	127	150	0	NM_004409	-0.454913	8.69475	-4.33867	0.00136542	0.0206859	-1.37713	DMPK	NM_004409	yes	down
A_23_P215051	56	164	0	NM_018479	-0.412478	10.0366	-4.33856	0.00136567	0.0206859	-1.37732	ECHDC1	NM_018479	yes	down
A_23_P70571	162	120	0	NM_006979	0.86072	8.12438	4.33769	0.00136757	0.0207045	-1.37876	SLC39A7	NM_006979	yes	up
A_23_P98686	79	17	0	NM_025092	0.406112	12.0656	4.33405	0.00137555	0.0208041	-1.3848	ATHL1	NM_025092	yes	up
A_23_P40192	82	102	0	NM_021248	0.398245	12.4362	4.33374	0.00137623	0.0208041	-1.38531	CDH22	NM_021248	yes	up
A_23_P369983	383	13	0	NM_174905	-0.508713	8.62022	-4.33346	0.00137685	0.0208041	-1.38577	FAM98C	NM_174905	yes	down
A_23_P128201	364	27	0	NM_005337	0.865112	6.53006	4.33406	0.00137554	0.0208041	-1.38479	NCKAP1L	NM_005337	yes	up
A_33_P3310293	222	126	0	NM_181805	-0.460007	8.71871	-4.33298	0.00137791	0.02081	-1.38658	PKIG	NM_181805	yes	down
A_33_P3246804	100	81	0	NM_001165937	-0.405709	10.7734	-4.33066	0.00138304	0.0208669	-1.39042	STARD3	NM_001165937	yes	down
A_33_P3225046	95	83	0	NM_001025109	0.425091	9.77633	4.32884	0.00138709	0.020893	-1.39345	CD34	NM_001025109	yes	up
A_23_P252928	220	64	0	NM_005367	-0.622323	5.69868	-4.32886	0.00138704	0.020893	-1.39342	MAGEA12	NM_005367	yes	down
A_23_P34233	201	2	0	NM_014298	0.452054	8.71395	4.32957	0.00138545	0.020893	-1.39223	QPRT	NM_014298	yes	up
A_33_P3495962	9	117	0	BM918074	0.525924	10.2486	4.32838	0.00138811	0.020893	-1.39422	SNORA71A	BM918074	yes	up
A_33_P3414591	165	36	0	NM_000474	0.568652	6.42853	4.32835	0.00138816	0.020893	-1.39426	TWIST1	NM_000474	yes	up
A_23_P43157	176	75	0	NM_001080416	0.483596	8.62297	4.3272	0.00139073	0.0209215	-1.39618	MYBL1	NM_001080416	yes	up
A_33_P3312754	272	119	0	A_33_P3312754	0.415546	10.9542	4.32655	0.00139217	0.0209328	-1.39724			yes	up
A_23_P28507	23	96	0	NM_012214	-0.629971	6.39904	-4.32495	0.00139576	0.0209664	-1.39992	MGAT4A	NM_012214	yes	down
A_24_P75072	121	94	0	NM_014311	-0.471725	8.32976	-4.32334	0.00139937	0.0210103	-1.40259	SMUG1	NM_014311	yes	down
A_23_P204484	282	17	0	NM_006861	-0.422534	9.77593	-4.32127	0.00140401	0.0210594	-1.40602	RAB35	NM_006861	yes	down
A_33_P3318646	78	137	0	NM_015722	0.366811	15.0541	4.32012	0.00140661	0.0210677	-1.40794	CALY	NM_015722	yes	up
A_23_P49975	306	28	0	NM_000421	-0.374185	12.7857	-4.32046	0.00140583	0.0210677	-1.40737	KRT10	NM_000421	yes	down
A_23_P28434	61	132	0	NM_003761	-0.487686	9.93923	-4.32019	0.00140645	0.0210677	-1.40782	VAMP8	NM_003761	yes	down
A_23_P34676	123	96	0	NM_198053	0.407964	10.2078	4.31861	0.00141002	0.0210777	-1.41045	CD247	NM_198053	yes	up
A_23_P143935	335	75	0	NM_025163	-0.511161	7.90687	-4.31783	0.00141176	0.0210936	-1.41173	PIGZ	NM_025163	yes	down
A_33_P3377294	258	49	0	ENST00000349937	0.466028	8.41736	4.31395	0.0014206	0.0212152	-1.4182	TCF7L2	ENST00000349937	yes	up
A_23_P156390	109	66	0	NM_014790	0.517607	7.53042	4.31214	0.00142472	0.0212666	-1.4212	JAKMIP2	NM_014790	yes	up
A_23_P169197	132	79	0	NM_032303	-0.482914	7.98539	-4.31169	0.00142574	0.0212714	-1.42194	HSDL2	NM_032303	yes	down
A_23_P103877	26	85	0	NM_001010847	-0.430173	9.34246	-4.30771	0.00143487	0.0213695	-1.42855	LRRC38	NM_001010847	yes	down
A_24_P418637	241	49	0	NM_012090	0.671483	7.36732	4.30671	0.00143717	0.0213695	-1.43022	MACF1	NM_012090	yes	up
A_33_P3394312	380	64	0	NM_001005480	0.559924	6.66108	4.30785	0.00143456	0.0213695	-1.42833	OR2A2	NM_001005480	yes	up
A_23_P74799	290	104	0	NM_213651	-0.456646	8.57953	-4.30698	0.00143655	0.0213695	-1.42977	SLC25A24	NM_213651	yes	down
A_33_P3328123	242	147	0	XM_001719900	0.442096	9.10219	4.30625	0.00143825	0.0213752	-1.431	LOC100127919	XM_001719900	yes	up
A_33_P3362737	211	17	0	AK124695	0.458966	8.92305	4.30564	0.00143966	0.0213859	-1.43201		AK124695	yes	up
A_33_P3229156	331	90	0	NM_022082	-0.388441	11.1331	-4.30167	0.00144885	0.0214913	-1.4386	SLC17A9	NM_022082	yes	down
A_23_P46928	201	11	0	NM_002627	0.364331	12.8302	4.29898	0.00145513	0.0215636	-1.44308	PFKP	NM_002627	yes	up
A_33_P3685216	275	68	0	NM_130786	-0.419844	11.1275	-4.29824	0.00145685	0.0215787	-1.44431	A1BG	NM_130786	yes	down
A_23_P40453	96	160	0	NM_001236	0.675778	6.02744	4.29782	0.00145783	0.0215829	-1.44501	CBR3	NM_001236	yes	up
A_33_P3313532	144	157	0	NM_032250	-0.472743	8.41085	-4.29544	0.00146342	0.0216552	-1.44897	ANKRD20A1	NM_032250	yes	down
A_32_P49350	69	24	0	CR609307	0.358751	14.444	4.29439	0.0014659	0.0216815	-1.45072	RPS4XP6	CR609307	yes	up
A_23_P350074	260	47	0	NM_001039876	0.50829	7.98458	4.29063	0.00147477	0.0217709	-1.45698	C19orf46	NM_001039876	yes	up
A_33_P3380462	261	64	0	NM_022049	0.489887	8.41638	4.2909	0.00147413	0.0217709	-1.45653	GPR88	NM_022049	yes	up
A_33_P3381816	225	131	0	NM_183245	-0.595364	7.6575	-4.29012	0.00147598	0.0217783	-1.45783	INVS	NM_183245	yes	down
A_33_P3299766	278	21	0	ENST00000369246	-0.474661	8.08078	-4.28866	0.00147944	0.0217981	-1.46025	FAM160B1	ENST00000369246	yes	down
A_23_P134347	256	92	0	NM_019029	0.45469	9.20914	4.28621	0.00148529	0.0218633	-1.46434	CPVL	NM_019029	yes	up
A_32_P234604	365	98	0	NM_005022	0.371265	11.9931	4.28624	0.00148523	0.0218633	-1.4643	PFN1	NM_005022	yes	up
A_33_P3320010	66	7	0	NM_006089	-0.51331	7.47912	-4.28431	0.00148985	0.0219199	-1.46751	SCML2	NM_006089	yes	down
A_23_P35576	300	102	0	NM_014803	-0.538374	8.85527	-4.28097	0.00149786	0.0220273	-1.47307	ZNF518A	NM_014803	yes	down
A_33_P3315314	341	95	0	NM_005951	0.385593	11.4866	4.2805	0.00149899	0.0220334	-1.47385	MT1H	NM_005951	yes	up
A_33_P3279820	335	119	0	A_33_P3279820	0.478902	8.34746	4.2796	0.00150116	0.0220547	-1.47535			yes	up
A_33_P3293169	311	37	0	NM_017749	-0.552816	6.59588	-4.27735	0.0015066	0.0221135	-1.4791	AMBRA1	NM_017749	yes	down
A_23_P104583	240	95	0	NM_020441	-0.472949	8.77745	-4.27747	0.00150631	0.0221135	-1.4789	CORO1B	NM_020441	yes	down
A_33_P3402783	310	71	0	A_33_P3402783	-0.492567	8.41387	-4.27426	0.00151412	0.0222133	-1.48426			yes	down
A_23_P67847	22	135	0	NM_024572	-0.584307	6.6632	-4.27371	0.00151545	0.0222223	-1.48517	GALNT14	NM_024572	yes	down
A_23_P147255	240	28	0	NM_020528	-0.459446	8.42208	-4.27316	0.0015168	0.0222315	-1.48609	PCBP3	NM_020528	yes	down
A_33_P3283196	326	39	0	ENST00000395453	-0.519529	7.29326	-4.27268	0.00151797	0.0222381	-1.48689	SCAF11	ENST00000395453	yes	down
A_24_P203622	145	79	0	NM_033407	-0.551995	6.83775	-4.27205	0.00151951	0.0222501	-1.48794	DOCK7	NM_033407	yes	down
A_33_P3224882	177	17	0	ENST00000444775	0.602819	6.62512	4.2716	0.00152062	0.0222556	-1.48869		ENST00000444775	yes	up
A_23_P404667	289	12	0	NM_001197	-0.426242	9.54584	-4.27061	0.00152304	0.02227	-1.49034	BIK	NM_001197	yes	down
A_23_P160025	216	123	0	NM_005531	-0.40265	10.3016	-4.26868	0.00152777	0.0223247	-1.49355	IFI16	NM_005531	yes	down
A_33_P3876591	104	82	0	CD050382	0.691689	5.41691	4.26849	0.00152824	0.0223247	-1.49387	SNORA76	CD050382	yes	up
A_33_P3336113	208	83	0	NM_145719	-0.58219	6.10611	-4.2679	0.00152971	0.0223356	-1.49486	TIGD3	NM_145719	yes	down
A_23_P164927	79	88	0	NM_012451	0.470475	9.04564	4.26527	0.00153618	0.0224195	-1.49924	SYNGR4	NM_012451	yes	up
A_24_P328504	132	97	0	NM_007237	-0.469459	8.46072	-4.26497	0.00153693	0.0224198	-1.49974	SP140	NM_007237	yes	down
A_33_P3362153	239	45	0	NM_001190764	0.388978	12.9915	4.26381	0.00153981	0.0224405	-1.50168	LOC388564	NM_001190764	yes	up
A_24_P227415	266	57	0	NM_197954	-0.649495	5.20706	-4.26285	0.00154218	0.0224472	-1.50327	CLEC7A	NM_197954	yes	down
A_24_P84008	351	90	0	XM_003119609	0.83174	10.6282	4.26284	0.0015422	0.0224472	-1.50329	LOC100509022	XM_003119609	yes	up
A_24_P384397	6	135	0	NM_133452	0.396002	12.1775	4.26195	0.00154443	0.0224654	-1.50478	RAVER1	NM_133452	yes	up
A_23_P145694	134	58	0	NM_001673	-0.39234	10.6653	-4.261	0.00154679	0.0224849	-1.50637	ASNS	NM_001673	yes	down
A_33_P3314276	143	47	0	NM_181718	0.432449	9.25322	4.26082	0.00154723	0.0224849	-1.50666	ASPHD1	NM_181718	yes	up
A_33_P3758973	101	40	0	AL137340	0.650318	5.58663	4.25894	0.00155192	0.0225424	-1.5098	DKFZP761C1711	AL137340	yes	up
A_23_P152235	272	99	0	NM_024336	-0.40008	10.3729	-4.25714	0.00155643	0.0225972	-1.5128	IRX3	NM_024336	yes	down
A_32_P120604	36	109	0	ENST00000219090	-0.529772	7.96189	-4.25551	0.00156054	0.0226263	-1.51553	SNX29	ENST00000219090	yes	down
A_33_P3276913	25	28	0	ENST00000399010	-0.473118	8.23516	-4.25547	0.00156064	0.0226263	-1.5156	TTC3	ENST00000399010	yes	down
A_33_P3299047	110	33	0	A_33_P3299047	0.499797	7.66385	4.25446	0.00156317	0.0226524	-1.51728			yes	up
A_33_P3291882	126	141	0	ENST00000354354	-0.663412	6.60487	-4.25321	0.00156632	0.0226874	-1.51936	ARID1B	ENST00000354354	yes	down
A_23_P39034	213	71	0	NM_003072	-0.390426	14.6909	-4.25253	0.00156805	0.0227018	-1.52051	SMARCA4	NM_003072	yes	down
A_33_P3415032	143	141	0	NM_002232	-0.544417	6.732	-4.25214	0.00156904	0.0227054	-1.52116	KCNA3	NM_002232	yes	down
A_24_P743907	130	34	0	NM_012062	0.440118	9.40386	4.25099	0.00157194	0.0227153	-1.52307	DNM1L	NM_012062	yes	up
A_23_P37623	153	65	0	NM_181077	-0.673003	6.89326	-4.25104	0.00157182	0.0227153	-1.52299	GOLGA8A	NM_181077	yes	down
A_24_P419211	149	73	0	NM_004685	-0.513673	7.9406	-4.25131	0.00157112	0.0227153	-1.52253	MTMR6	NM_004685	yes	down
A_24_P64329	36	99	0	NM_173575	-0.616942	6.93909	-4.2498	0.00157497	0.0227378	-1.52506	STK32C	NM_173575	yes	down
A_33_P3479066	31	73	0	BQ128378	-1.03173	6.5181	-4.24947	0.00157581	0.0227392	-1.52561	RPL13P5	BQ128378	yes	down
A_23_P20823	177	35	0	NM_052844	-0.371535	11.8491	-4.24539	0.0015862	0.0228677	-1.53242	WDR34	NM_052844	yes	down
A_23_P41987	109	102	0	NM_001496	0.488352	7.69774	4.24382	0.00159023	0.0229	-1.53505	GFRA3	NM_001496	yes	up
A_33_P3228722	114	64	0	ENST00000397466	-0.75493	8.33047	-4.24365	0.00159067	0.0229	-1.53533	TBCD	ENST00000397466	yes	down
A_23_P403424	230	90	0	NM_005090	-0.389949	10.6812	-4.2393	0.00160186	0.0230294	-1.54259	JMJD7-PLA2G4B	NM_005090	yes	down
A_24_P289139	117	109	0	NM_001024666	-0.459442	8.36713	-4.23542	0.00161192	0.0231303	-1.54908	SH3KBP1	NM_001024666	yes	down
A_24_P414269	354	127	0	NM_005787	0.398468	11.4321	4.23499	0.00161304	0.0231356	-1.5498	ALG3	NM_005787	yes	up
A_23_P137697	168	148	0	NM_003005	0.674525	5.34591	4.23292	0.00161844	0.0231805	-1.55325	SELP	NM_003005	yes	up
A_24_P127719	217	32	0	NM_201589	0.500454	8.98777	4.23261	0.00161927	0.0231817	-1.55378	MAFA	NM_201589	yes	up
A_32_P170444	233	126	0	NM_006713	-0.408134	10.2947	-4.23218	0.00162039	0.023187	-1.5545	SUB1	NM_006713	yes	down
A_24_P282343	194	3	0	NM_003159	-0.707181	7.27158	-4.23171	0.00162161	0.0231936	-1.55528	CDKL5	NM_003159	yes	down
A_33_P3234347	12	69	0	NM_001171689	-0.796419	9.49574	-4.23022	0.00162553	0.0232174	-1.55778	AMMECR1	NM_001171689	yes	down
A_33_P3363260	372	143	0	NM_173582	-0.462625	8.6828	-4.23031	0.00162528	0.0232174	-1.55762	PGM2L1	NM_173582	yes	down
A_33_P3406866	172	42	0	NM_001005388	-0.473293	8.00123	-4.22948	0.00162745	0.023234	-1.559	NFASC	NM_001005388	yes	down
A_33_P3265564	158	90	0	XM_001714497	-0.615949	5.79532	-4.22897	0.00162882	0.0232428	-1.55987	LOC644334	XM_001714497	yes	down
A_33_P3222069	162	118	0	NM_182965	0.401969	11.3112	4.22092	0.00165014	0.0235251	-1.57333	SPHK1	NM_182965	yes	up
A_33_P3303951	381	127	0	NM_007342	-0.412873	9.64181	-4.21725	0.00165995	0.0236322	-1.57946	NUPL2	NM_007342	yes	down
A_23_P120594	104	16	0	NM_032501	-0.453708	9.69224	-4.21616	0.00166289	0.0236522	-1.5813	ACSS1	NM_032501	yes	down
A_24_P398781	40	39	0	NM_052873	-0.420137	9.53559	-4.21231	0.00167325	0.0237886	-1.58773	IFT43	NM_052873	yes	down
A_33_P3297150	21	68	0	A_33_P3297150	-0.641981	5.58911	-4.21098	0.00167687	0.023796	-1.58996			yes	down
A_32_P171181	23	48	0	NM_001039703	-0.459373	8.42976	-4.21111	0.00167652	0.023796	-1.58975	NBPF10	NM_001039703	yes	down
A_33_P3229725	148	101	0	NM_000487	-0.394841	10.3608	-4.20549	0.00169182	0.0239309	-1.59915	ARSA	NM_000487	yes	down
A_23_P314798	181	91	0	NM_144622	0.519691	7.99799	4.20611	0.00169013	0.0239309	-1.59811	DCST2	NM_144622	yes	up
A_24_P151	254	74	0	NM_003636	-0.564571	6.2665	-4.2056	0.00169153	0.0239309	-1.59897	KCNAB2	NM_003636	yes	down
A_33_P3223678	271	40	0	NM_014564	0.483383	11.9273	4.20408	0.00169569	0.0239309	-1.60151	LHX3	NM_014564	yes	up
A_33_P3275722	154	134	0	NM_021246	0.422508	9.19432	4.20452	0.00169449	0.0239309	-1.60078	LY6G6D	NM_021246	yes	up
A_33_P3372788	172	154	0	NM_001170755	-0.43575	10.0892	-4.20477	0.0016938	0.0239309	-1.60036	NBPF15	NM_001170755	yes	down
A_33_P3343290	189	14	0	NM_139283	-0.505211	7.44101	-4.20427	0.00169518	0.0239309	-1.6012	PPTC7	NM_139283	yes	down
A_23_P89601	195	14	0	NM_002278	-0.631974	5.9393	-4.20237	0.0017004	0.0239644	-1.60439	KRT32	NM_002278	yes	down
A_33_P3329356	200	74	0	ENST00000512129	-0.579624	6.38336	-4.19812	0.00171214	0.0240977	-1.6115		ENST00000512129	yes	down
A_23_P132159	69	87	0	NM_017414	-0.412511	9.48287	-4.19716	0.00171479	0.0241229	-1.6131	USP18	NM_017414	yes	down
A_23_P111811	142	120	0	NM_019071	-0.436197	10.5648	-4.19568	0.00171891	0.0241667	-1.61558	ING3	NM_019071	yes	down
A_23_P19517	30	109	0	NM_002224	-0.443069	8.83704	-4.19533	0.00171989	0.0241667	-1.61618	ITPR3	NM_002224	yes	down
A_23_P111000	160	32	0	NM_002800	-0.362813	12.0451	-4.1952	0.00172025	0.0241667	-1.61639	PSMB9	NM_002800	yes	down
A_23_P86182	205	78	0	NM_031901	-0.350171	13.7912	-4.19304	0.00172628	0.0242293	-1.62002	MRPS21	NM_031901	yes	down
A_33_P3252359	21	87	0	NM_203314	-0.400786	9.95109	-4.19119	0.00173146	0.0242909	-1.62311	BDH1	NM_203314	yes	down
A_23_P101655	64	121	0	NM_004924	0.409362	9.58455	4.19046	0.00173351	0.0243075	-1.62434	ACTN4	NM_004924	yes	up
A_33_P3285580	182	145	0	NM_145262	0.530448	7.02412	4.19021	0.00173422	0.0243075	-1.62476	GLYCTK	NM_145262	yes	up
A_23_P152548	42	33	0	NM_021626	-0.491401	7.71994	-4.18916	0.00173716	0.0243377	-1.62651	SCPEP1	NM_021626	yes	down
A_33_P3214129	84	63	0	AK025151	-0.540264	8.0894	-4.18809	0.00174019	0.0243583	-1.62832	LOC728061	AK025151	yes	down
A_23_P63655	201	85	0	NM_005174	0.383581	11.5972	4.18721	0.00174266	0.0243703	-1.62978	ATP5C1	NM_005174	yes	up
A_23_P59349	231	17	0	NM_016217	-0.448736	8.60415	-4.18604	0.00174597	0.0244056	-1.63175	HECA	NM_016217	yes	down
A_23_P160200	58	33	0	NM_023070	-0.552086	6.97022	-4.18497	0.00174899	0.0244366	-1.63353	ZNF643	NM_023070	yes	down
A_33_P3260209	160	21	0	CD674525	0.462478	9.74139	4.18418	0.00175125	0.0244571	-1.63487		CD674525	yes	up
A_23_P20255	14	15	0	NM_014066	-0.505961	7.94896	-4.18306	0.00175444	0.0244795	-1.63675	COMMD5	NM_014066	yes	down
A_23_P33720	143	38	0	NM_006567	-0.523141	7.94521	-4.1831	0.00175431	0.0244795	-1.63667	FARS2	NM_006567	yes	down
A_24_P376294	37	34	0	NM_007040	-0.410255	9.79896	-4.18223	0.00175678	0.024501	-1.63813	HNRNPUL1	NM_007040	yes	down
A_24_P270890	235	67	0	NM_001007226	-0.394838	10.2422	-4.18085	0.00176073	0.024545	-1.64045	SPOP	NM_001007226	yes	down
A_33_P3368560	360	118	0	BC050395	0.450752	8.35626	4.17969	0.00176405	0.024558	-1.64241	AHSA2	BC050395	yes	up
A_23_P110961	46	39	0	NM_016098	-0.386116	10.5745	-4.17903	0.00176592	0.0245617	-1.6435	BRP44L	NM_016098	yes	down
A_23_P373568	134	48	0	NM_025129	0.413073	9.42191	4.17683	0.00177223	0.0246273	-1.64719	FUZ	NM_025129	yes	up
A_33_P3250148	120	55	0	NM_198956	0.421489	9.18374	4.17531	0.00177662	0.0246695	-1.64975	SP8	NM_198956	yes	up
A_33_P3362891	147	67	0	NM_002137	-0.417276	14.2501	-4.17423	0.00177973	0.024698	-1.65156	HNRNPA2B1	NM_002137	yes	down
A_23_P502035	9	154	0	NM_000155	-0.458455	8.6701	-4.1736	0.00178156	0.0247124	-1.65262	GALT	NM_000155	yes	down
A_23_P166677	211	8	0	NM_022736	-0.40971	9.66119	-4.17318	0.00178276	0.0247124	-1.65332	MFSD1	NM_022736	yes	down
A_23_P254842	19	140	0	NM_012080	0.400197	10.6235	4.17039	0.00179085	0.0247965	-1.658	HDHD1	NM_012080	yes	up
A_23_P422044	137	24	0	NM_032009	-0.53607	7.47275	-4.16891	0.00179517	0.0248452	-1.66049	PCDHGA2	NM_032009	yes	down
A_23_P134433	144	24	0	NM_001427	0.368676	14.3648	4.16407	0.00180931	0.0249815	-1.66861	EN2	NM_001427	yes	up
A_33_P3294608	164	31	0	NM_017458	-0.415172	10.1432	-4.16388	0.00180989	0.0249815	-1.66894	MVP	NM_017458	yes	down
A_33_P3244843	333	97	0	NM_017431	0.404226	10.7234	4.16424	0.00180883	0.0249815	-1.66833	PRKAG3	NM_017431	yes	up
A_24_P346807	34	89	0	NM_022079	-0.510443	7.97929	-4.16358	0.00181077	0.0249824	-1.66944	HERC4	NM_022079	yes	down
A_33_P3255716	279	8	0	XM_001722643	0.43372	8.73667	4.16219	0.00181486	0.0250277	-1.67178	LOC285095	XM_001722643	yes	up
A_33_P3287314	359	102	0	A_33_P3287314	0.439165	8.88476	4.16083	0.00181886	0.025038	-1.67405			yes	up
A_23_P331092	274	56	0	NM_152571	0.385303	10.5705	4.1615	0.00181688	0.025038	-1.67292	C9orf163	NM_152571	yes	up
A_23_P60387	7	143	0	NM_017617	0.454769	8.83678	4.16099	0.00181841	0.025038	-1.67379	NOTCH1	NM_017617	yes	up
A_33_P3248759	270	98	0	ENST00000248142	-0.439594	10.2649	-4.15942	0.00182303	0.0250841	-1.67642	WDR24	ENST00000248142	yes	down
A_23_P38497	256	67	0	NM_003562	-0.385171	10.4973	-4.1577	0.00182813	0.0251319	-1.67931	SLC25A11	NM_003562	yes	down
A_24_P84970	196	121	0	A_24_P84970	-0.554632	6.61061	-4.15474	0.00183695	0.0252307	-1.68429			yes	down
A_32_P139229	128	54	0	NM_213598	-0.485371	7.96853	-4.15493	0.0018364	0.0252307	-1.68398	ZNF543	NM_213598	yes	down
A_33_P3275826	122	3	0	A_33_P3275826	0.368667	16.3284	4.15075	0.00184892	0.0253611	-1.691			yes	up
A_23_P360874	75	141	0	NM_152892	-0.374689	10.9206	-4.14836	0.0018561	0.0254402	-1.69501	LRWD1	NM_152892	yes	down
A_23_P140748	383	155	0	NM_022910	0.48526	7.52971	4.14828	0.00185634	0.0254402	-1.69514	NDRG4	NM_022910	yes	up
A_33_P3370600	230	41	0	NM_001162997	0.605652	5.91171	4.14681	0.00186078	0.025467	-1.69761	C17orf110	NM_001162997	yes	up
A_24_P287043	374	5	0	NM_006435	0.431441	8.75485	4.14696	0.00186033	0.025467	-1.69736	IFITM2	NM_006435	yes	up
A_33_P3294578	320	131	0	NM_002740	-0.40308	9.64187	-4.14631	0.0018623	0.0254765	-1.69846	PRKCI	NM_002740	yes	down
A_33_P3318414	168	163	0	NM_012292	-0.352267	13.6687	-4.14597	0.00186331	0.0254772	-1.69902	HMHA1	NM_012292	yes	down
A_33_P3812038	167	65	0	AK074459	0.518834	9.81996	4.1452	0.00186566	0.0254772	-1.70032	LOC340335	AK074459	yes	up
A_23_P133694	56	73	0	NM_001078177	-0.403539	11.3133	-4.1453	0.00186535	0.0254772	-1.70015	SLC29A1	NM_001078177	yes	down
A_23_P94053	307	49	0	NM_003496	-0.421896	9.17633	-4.14521	0.00186565	0.0254772	-1.70031	TRRAP	NM_003496	yes	down
A_24_P232365	53	152	0	NM_019043	-0.511346	8.28502	-4.14397	0.00186938	0.0255055	-1.70238	APBB1IP	NM_019043	yes	down
A_33_P3226492	284	149	0	A_33_P3226492	0.59398	6.20927	4.14322	0.00187169	0.0255143	-1.70366			yes	up
A_33_P3218188	101	115	0	NM_032641	-0.405011	9.64096	-4.14346	0.00187095	0.0255143	-1.70324	SPSB2	NM_032641	yes	down
A_33_P3392802	300	59	0	ENST00000402170	-0.584485	5.8371	-4.1411	0.00187815	0.0255911	-1.70722	TAF1B	ENST00000402170	yes	down
A_33_P3257808	358	103	0	NM_001018115	-0.528017	9.99416	-4.14009	0.00188124	0.025595	-1.70892	FANCD2	NM_001018115	yes	down
A_23_P146572	333	86	0	NM_015392	-0.534287	7.35922	-4.14059	0.00187971	0.025595	-1.70808	NPDC1	NM_015392	yes	down
A_33_P3313555	14	70	0	NM_001042414	-1.23988	10.2798	-4.13992	0.00188177	0.025595	-1.70921	PSPC1	NM_001042414	yes	down
A_23_P159125	368	137	0	NM_004695	-0.412084	9.39507	-4.13923	0.00188388	0.0256012	-1.71037	SLC16A5	NM_004695	yes	down
A_23_P82334	318	163	0	NM_014251	0.506026	7.27339	4.1388	0.0018852	0.0256077	-1.71109	SLC25A13	NM_014251	yes	up
A_33_P3218797	105	126	0	ENST00000370177	0.387231	12.7444	4.1317	0.00190711	0.0258484	-1.72304	PPDPF	ENST00000370177	yes	up
A_23_P424734	300	13	0	NM_178516	0.496688	7.32226	4.13126	0.00190846	0.0258552	-1.72377	EXOC3L1	NM_178516	yes	up
A_23_P250294	14	122	0	NM_016006	-0.448968	8.2549	-4.12507	0.00192778	0.0260827	-1.73418	ABHD5	NM_016006	yes	down
A_33_P3351101	88	1	0	NM_173555	0.477715	7.70504	4.12534	0.00192696	0.0260827	-1.73374	TYSND1	NM_173555	yes	up
A_33_P3492750	341	8	0	ENST00000436742	0.55069	6.26493	4.12379	0.00193183	0.0261031	-1.73635		ENST00000436742	yes	up
A_23_P75790	179	38	0	NM_013279	0.466963	9.89633	4.12288	0.00193469	0.0261302	-1.73788	C11orf9	NM_013279	yes	up
A_23_P304279	224	68	0	NM_000080	-0.571774	5.97513	-4.12157	0.00193882	0.0261745	-1.74008	CHRNE	NM_000080	yes	down
A_32_P88719	14	71	0	NM_001031834	-1.08819	6.66222	-4.11606	0.00195632	0.0263414	-1.74937	RAB40AL	NM_001031834	yes	down
A_24_P353794	359	64	0	NM_004481	0.470005	10.0894	4.11537	0.0019585	0.0263478	-1.75052	GALNT2	NM_004481	yes	up
A_23_P162142	323	100	0	NM_015516	0.484334	8.12042	4.11556	0.0019579	0.0263478	-1.7502	TSKU	NM_015516	yes	up
A_33_P3210702	166	53	0	A_33_P3210702	0.344667	13.9089	4.11442	0.00196155	0.0263773	-1.75213			yes	up
A_23_P22224	353	40	0	NM_004095	0.361028	12.6096	4.1117	0.00197026	0.0264366	-1.7567	EIF4EBP1	NM_004095	yes	up
A_23_P208482	82	54	0	NM_001144904	0.495053	7.26675	4.11062	0.00197373	0.0264703	-1.75853	CLEC4M	NM_001144904	yes	up
A_33_P3396607	125	133	0	NM_003359	-0.582314	5.7028	-4.11039	0.00197449	0.0264703	-1.75892	UGDH	NM_003359	yes	down
A_33_P3227443	154	20	0	NM_175900	0.445612	8.33463	4.10882	0.00197953	0.0265033	-1.76155	C16orf54	NM_175900	yes	up
A_23_P116235	384	138	0	NM_001012334	0.534716	7.48661	4.10902	0.00197888	0.0265033	-1.76122	MDK	NM_001012334	yes	up
A_23_P203790	162	131	0	NM_006812	0.371591	11.1293	4.10903	0.00197886	0.0265033	-1.7612	OS9	NM_006812	yes	up
A_33_P3210622	160	148	0	NM_024701	0.418912	9.10604	4.10732	0.0019844	0.0265224	-1.76409	ASB13	NM_024701	yes	up
A_33_P3319161	79	152	0	NM_181425	-0.439382	8.47967	-4.1058	0.00198931	0.026565	-1.76665	FXN	NM_181425	yes	down
A_23_P26124	206	163	0	NM_134260	0.511598	6.95557	4.10444	0.00199374	0.0266126	-1.76895	RORA	NM_134260	yes	up
A_23_P150693	60	99	0	NM_014344	-0.480206	7.85358	-4.10403	0.00199506	0.0266179	-1.76963	FJX1	NM_014344	yes	down
A_33_P3407895	27	11	0	NM_001195833	-0.420538	8.94896	-4.10378	0.00199587	0.0266179	-1.77005	RINL	NM_001195833	yes	down
A_24_P340128	300	110	0	NM_178129	0.447846	10.6591	4.10308	0.00199815	0.0266368	-1.77123	P2RY8	NM_178129	yes	up
A_24_P97825	89	144	0	NM_015621	0.596722	5.86876	4.10136	0.00200377	0.0267001	-1.77413	CCDC69	NM_015621	yes	up
A_23_P30784	101	41	0	NM_013375	0.443743	8.38197	4.09837	0.00201359	0.0268165	-1.77918	ABT1	NM_013375	yes	up
A_23_P393531	35	58	0	NM_004027	-0.660238	6.14277	-4.09784	0.00201534	0.0268195	-1.78008	INPP4A	NM_004027	yes	down
A_33_P3319026	122	71	0	NM_015534	-0.428519	8.70662	-4.09751	0.00201642	0.0268223	-1.78063	ZZZ3	NM_015534	yes	down
A_24_P80532	156	57	0	NM_004354	-0.487586	7.37169	-4.09719	0.00201745	0.0268244	-1.78116	CCNG2	NM_004354	yes	down
A_33_P3408898	123	87	0	NM_001008739	-0.371489	11.2094	-4.09486	0.00202514	0.0269034	-1.78509	C6orf226	NM_001008739	yes	down
A_23_P422071	136	27	0	NM_003782	-0.424309	8.88246	-4.09421	0.0020273	0.0269205	-1.78619	B3GALT4	NM_003782	yes	down
A_33_P3360886	300	148	0	THC2642603	0.472919	8.15899	4.09369	0.00202904	0.026932	-1.78708		THC2642603	yes	up
A_23_P85969	25	76	0	NM_182976	-0.53389	11.1903	-4.09321	0.00203062	0.0269413	-1.78788	ZNF326	NM_182976	yes	down
A_33_P3418025	100	136	0	NM_001334	-0.48928	7.55763	-4.09284	0.00203183	0.0269458	-1.7885	CTSO	NM_001334	yes	down
A_23_P30495	301	92	0	NM_000859	0.373418	10.8602	4.09141	0.00203658	0.0269972	-1.79091	HMGCR	NM_000859	yes	up
A_33_P3232294	292	95	0	NM_002223	-0.410357	9.24396	-4.09092	0.00203824	0.0270075	-1.79175	ITPR2	NM_002223	yes	down
A_33_P3315410	274	28	0	NM_004645	-0.385357	10.5187	-4.08867	0.00204573	0.0270769	-1.79554	COIL	NM_004645	yes	down
A_33_P3249716	362	9	0	ENST00000415640	0.448808	8.37444	4.0879	0.00204831	0.0270944	-1.79684		ENST00000415640	yes	up
A_24_P926684	24	75	0	ENST00000503418	-1.03039	6.28283	-4.08548	0.00205642	0.0271899	-1.80092	UBE2D3	ENST00000503418	yes	down
A_33_P3252989	36	142	0	NM_015037	-0.369357	10.894	-4.08374	0.00206227	0.0272279	-1.80386	KIAA0913	NM_015037	yes	down
A_23_P156061	88	40	0	NM_005575	-0.528513	7.81297	-4.08397	0.00206151	0.0272279	-1.80348	LNPEP	NM_005575	yes	down
A_32_P34	247	158	0	AK092544	0.381523	10.3374	4.08107	0.00207128	0.0273028	-1.80836	LOC100131581	AK092544	yes	up
A_24_P143189	143	40	0	NM_021109	-0.395898	15.8039	-4.08081	0.00207215	0.0273028	-1.8088	TMSB4X	NM_021109	yes	down
A_23_P94762	142	97	0	NM_058230	-0.49312	8.5967	-4.07989	0.00207529	0.0273222	-1.81036	ZNF354B	NM_058230	yes	down
A_33_P3268304	377	34	0	NM_001161404	-0.383126	10.2751	-4.07808	0.00208144	0.0273679	-1.81341	LIMS2	NM_001161404	yes	down
A_23_P166797	236	36	0	NM_022147	-0.444744	8.55193	-4.07672	0.00208606	0.0273937	-1.81571	RTP4	NM_022147	yes	down
A_23_P200199	8	47	0	NM_015913	0.460412	9.40183	4.07682	0.00208574	0.0273937	-1.81555	TXNDC12	NM_015913	yes	up
A_32_P48615	11	65	0	A_32_P48615	-0.415328	9.57342	-4.07374	0.00209626	0.0274779	-1.82075			yes	down
A_23_P76705	172	67	0	NM_006322	-0.450421	8.35688	-4.07362	0.00209668	0.0274779	-1.82095	TUBGCP3	NM_006322	yes	down
A_23_P216023	38	73	0	NM_001146	-1.07362	5.25512	-4.07177	0.00210302	0.0275188	-1.82407	ANGPT1	NM_001146	yes	down
A_33_P3222539	51	57	0	XM_001717006	-0.521755	6.73232	-4.0717	0.00210325	0.0275188	-1.82418	LOC728965	XM_001717006	yes	down
A_23_P165707	121	87	0	NM_174898	-0.480485	7.47819	-4.07149	0.002104	0.0275188	-1.82455	LYG1	NM_174898	yes	down
A_23_P55477	281	53	0	NM_000676	0.500697	8.26323	4.06812	0.00211562	0.0276386	-1.83024	ADORA2B	NM_000676	yes	up
A_33_P3243907	286	123	0	NM_001909	0.428178	9.02191	4.0679	0.00211638	0.0276386	-1.83061	CTSD	NM_001909	yes	up
A_23_P75430	231	98	0	NM_020179	-0.379846	10.6139	-4.06717	0.0021189	0.0276598	-1.83184	C11orf75	NM_020179	yes	down
A_24_P361816	358	86	0	ENST00000390285	0.439556	8.6292	4.06574	0.00212389	0.0276897	-1.83427		ENST00000390285	yes	up
A_33_P3422170	208	124	0	NM_194247	-0.375101	10.506	-4.06625	0.00212209	0.0276897	-1.83339	HNRNPA3	NM_194247	yes	down
A_33_P3333038	323	46	0	NM_002824	0.338314	15.0213	4.06523	0.00212566	0.0276956	-1.83513	PTMS	NM_002824	yes	up
A_23_P148785	227	20	0	NM_199344	-0.530335	7.11812	-4.06495	0.00212662	0.0276956	-1.83559	SFT2D2	NM_199344	yes	down
A_33_P3385101	205	126	0	NM_019009	-0.362335	11.2161	-4.06483	0.00212704	0.0276956	-1.8358	TOLLIP	NM_019009	yes	down
A_33_P3252491	370	157	0	A_33_P3252491	0.425456	9.70271	4.062	0.00213693	0.0277891	-1.84059			yes	up
A_23_P258493	146	48	0	NM_005573	0.437909	10.9542	4.05922	0.00214666	0.0278804	-1.84528	LMNB1	NM_005573	yes	up
A_33_P3267502	215	56	0	NM_001009941	-0.394512	10.4399	-4.05829	0.00214994	0.0278883	-1.84686	ANKRD16	NM_001009941	yes	down
A_23_P311150	94	144	0	NM_138288	-0.388766	10.0941	-4.05851	0.00214916	0.0278883	-1.84648	C14orf147	NM_138288	yes	down
A_33_P3328061	52	96	0	THC2773489	-0.54976	6.32768	-4.05601	0.00215798	0.0279684	-1.85071		THC2773489	yes	down
A_23_P432545	19	33	0	NM_173584	0.408142	10.8418	4.05531	0.00216044	0.0279885	-1.85189	EFCAB4A	NM_173584	yes	up
A_33_P3350643	259	6	0	NM_001174146	0.551661	6.7855	4.05167	0.00217336	0.028087	-1.85804	LMX1B	NM_001174146	yes	up
A_33_P3354940	243	78	0	NM_000757	-0.567132	6.12638	-4.05124	0.00217489	0.028093	-1.85877	CSF1	NM_000757	yes	down
A_32_P827528	31	144	0	NM_004230	-0.463237	8.12591	-4.04996	0.00217946	0.0281284	-1.86093	S1PR2	NM_004230	yes	down
A_33_P3313810	43	111	0	NM_001971	-0.567032	6.04904	-4.04767	0.00218765	0.0281839	-1.86481	CELA1	NM_001971	yes	down
A_24_P364970	291	51	0	NM_020162	-0.442308	8.39415	-4.04748	0.00218834	0.0281839	-1.86513	DHX33	NM_020162	yes	down
A_24_P56270	170	31	0	NM_006482	-0.484801	7.65084	-4.04769	0.00218759	0.0281839	-1.86478	DYRK2	NM_006482	yes	down
A_23_P136573	18	92	0	NM_003896	-0.405407	9.22697	-4.04663	0.0021914	0.0281997	-1.86657	ST3GAL5	NM_003896	yes	down
A_23_P114774	151	107	0	NM_006556	-0.355603	11.7415	-4.04561	0.00219505	0.0282349	-1.86829	PMVK	NM_006556	yes	down
A_32_P14843	61	31	0	ENST00000429990	0.359051	11.4858	4.04433	0.00219968	0.0282659	-1.87047		ENST00000429990	yes	up
A_23_P7412	193	126	0	NM_001040462	-0.521684	6.62922	-4.04413	0.00220039	0.0282659	-1.8708	BTNL8	NM_001040462	yes	down
A_24_P23245	337	58	0	NM_002490	-0.339644	13.3736	-4.04345	0.00220285	0.0282659	-1.87195	NDUFA6	NM_002490	yes	down
A_23_P65089	292	60	0	NM_016355	-0.348114	12.2104	-4.04199	0.00220814	0.0282734	-1.87443	DDX47	NM_016355	yes	down
A_23_P257538	88	39	0	NM_006606	0.426227	8.78582	4.04212	0.00220767	0.0282734	-1.87421	RBBP9	NM_006606	yes	up
A_24_P203103	276	99	0	NM_002351	-0.399503	11.0094	-4.04246	0.00220642	0.0282734	-1.87362	SH2D1A	NM_002351	yes	down
A_33_P3360097	189	87	0	NM_000485	-0.356718	13.9313	-4.03716	0.00222569	0.0283801	-1.8826	APRT	NM_000485	yes	down
A_33_P3372451	353	12	0	NM_199184	-0.423804	12.4077	-4.03724	0.00222539	0.0283801	-1.88246	C6orf108	NM_199184	yes	down
A_33_P3244283	51	29	0	NM_033259	-0.412871	8.96893	-4.03882	0.00221965	0.0283801	-1.87979	CAMK2N2	NM_033259	yes	down
A_33_P3294222	381	8	0	NM_001013838	0.411494	9.65142	4.03743	0.0022247	0.0283801	-1.88214	RLTPR	NM_001013838	yes	up
A_33_P3247403	249	150	0	NM_022371	0.425786	10.0073	4.03808	0.00222233	0.0283801	-1.88104	TOR3A	NM_022371	yes	up
A_24_P239606	240	100	0	NM_015675	0.383473	10.0136	4.03607	0.00222966	0.028419	-1.88444	GADD45B	NM_015675	yes	up
A_23_P22352	247	71	0	ENST00000342409	-0.38363	11.2019	-4.03578	0.00223071	0.0284206	-1.88493	FRMD4A	ENST00000342409	yes	down
A_23_P83266	151	158	0	NM_004435	-0.417965	9.22777	-4.03494	0.0022338	0.0284482	-1.88635	ENDOG	NM_004435	yes	down
A_33_P3378785	343	43	0	AK124823	0.420401	8.73469	4.03228	0.00224358	0.0285491	-1.89086	FAM99A	AK124823	yes	up
A_23_P143016	165	9	0	NM_212481	-0.515025	6.79149	-4.03007	0.00225173	0.0286058	-1.8946	ARID5A	NM_212481	yes	down
A_33_P3296862	367	123	0	NM_152459	0.541788	6.57375	4.02811	0.00225898	0.0286058	-1.89792	C16orf89	NM_152459	yes	up
A_23_P250347	353	9	0	NM_001744	-0.479506	7.92641	-4.02823	0.00225853	0.0286058	-1.89772	CAMK4	NM_001744	yes	down
A_33_P3851513	206	108	0	NM_194282	-0.405273	9.48439	-4.02895	0.00225588	0.0286058	-1.8965	LIN54	NM_194282	yes	down
A_23_P49842	276	57	0	NM_005148	-0.439912	8.29352	-4.02866	0.00225693	0.0286058	-1.89698	UNC119	NM_005148	yes	down
A_23_P78092	268	89	0	NM_001003927	-0.439862	8.36326	-4.02672	0.00226413	0.0286213	-1.90027	EVI2A	NM_001003927	yes	down
A_23_P150350	370	109	0	NM_022761	0.432812	8.40962	4.02506	0.00227033	0.0286833	-1.90309	C11orf1	NM_022761	yes	up
A_24_P414256	7	65	0	ENST00000477624	-0.340024	13.8833	-4.02465	0.00227183	0.0286833	-1.90377	CCDC72	ENST00000477624	yes	down
A_24_P366777	154	8	0	ENST00000344859	-0.428534	9.75884	-4.02416	0.00227367	0.0286873	-1.90461	NOTCH2NL	ENST00000344859	yes	down
A_33_P3287310	71	89	0	A_33_P3287310	0.378883	10.5514	4.023	0.00227801	0.0287261	-1.90658			yes	up
A_33_P3242231	100	54	0	A_33_P3242231	0.389296	10.39	4.02155	0.00228345	0.0287475	-1.90904			yes	up
A_33_P3317392	378	14	0	NM_133638	-0.478556	7.80668	-4.02012	0.00228882	0.0287916	-1.91146	ADAMTS19	NM_133638	yes	down
A_23_P11652	132	28	0	NM_003368	-0.386022	12.088	-4.01908	0.00229272	0.0288172	-1.91322	USP1	NM_003368	yes	down
A_33_P3300975	101	93	0	NM_014620	0.53223	6.37099	4.01578	0.00230516	0.0289061	-1.9188	HOXC4	NM_014620	yes	up
A_23_P96209	382	110	0	NM_025232	0.405752	9.73098	4.01651	0.0023024	0.0289061	-1.91757	REEP4	NM_025232	yes	up
A_32_P776626	299	127	0	NM_001024457	-0.406406	9.9655	-4.01475	0.00230908	0.0289283	-1.92056	RGPD1	NM_001024457	yes	down
A_33_P3395743	361	51	0	NM_022834	0.442312	8.17377	4.01402	0.00231184	0.0289512	-1.92179	VWA1	NM_022834	yes	up
A_23_P121945	182	59	0	NM_001001502	0.432394	8.39801	4.0134	0.00231421	0.028969	-1.92284	SNCB	NM_001001502	yes	up
A_23_P254254	7	64	0	NM_000199	-0.702794	6.31446	-4.01286	0.00231627	0.0289712	-1.92376	SGSH	NM_000199	yes	down
A_24_P82142	305	5	0	NM_207038	-0.455213	8.48835	-4.01297	0.00231584	0.0289712	-1.92357	TCF12	NM_207038	yes	down
A_33_P3385842	6	74	0	NM_145023	-1.07844	7.57972	-4.01123	0.00232248	0.0290136	-1.92652	CCDC7	NM_145023	yes	down
A_33_P3312212	341	110	0	NM_206907	-0.682687	7.05727	-4.01136	0.00232199	0.0290136	-1.92631	PRKAA1	NM_206907	yes	down
A_23_P259621	247	30	0	NM_032464	0.508022	6.97844	4.0101	0.00232677	0.0290436	-1.92843	LAT2	NM_032464	yes	up
A_33_P3309924	205	15	0	NM_001527	-0.54544	6.09098	-4.0091	0.00233062	0.0290798	-1.93013	HDAC2	NM_001527	yes	down
A_23_P90659	337	151	0	NM_014713	0.355113	12.6199	4.00445	0.00234852	0.0292557	-1.93802	LAPTM4A	NM_014713	yes	up
A_33_P3281358	163	73	0	ENST00000472621	-0.518949	6.82337	-4.00397	0.00235035	0.0292667	-1.93883	ARF3	ENST00000472621	yes	down
A_23_P256391	367	6	0	NM_002078	-0.419234	9.43309	-4.00077	0.00236274	0.0293735	-1.94425	GOLGA4	NM_002078	yes	down
A_23_P69810	10	71	0	NM_032717	-1.07713	5.10676	-3.99923	0.00236875	0.0294232	-1.94687	AGPAT9	NM_032717	yes	down
A_24_P37887	76	3	0	NM_199243	0.342539	13.4512	3.99949	0.00236772	0.0294232	-1.94643	GPR150	NM_199243	yes	up
A_24_P235049	288	91	0	NM_015440	-0.428518	8.57628	-3.99558	0.002383	0.0295524	-1.95306	MTHFD1L	NM_015440	yes	down
A_23_P345460	9	70	0	NM_015432	-0.702643	11.5574	-3.99537	0.00238384	0.0295524	-1.95342	PLEKHG4	NM_015432	yes	down
A_24_P139901	307	30	0	NM_002101	-0.378978	10.0755	-3.99449	0.00238729	0.0295537	-1.95491	GYPC	NM_002101	yes	down
A_33_P3297030	128	38	0	AK128440	0.435985	8.22568	3.99388	0.00238971	0.0295537	-1.95596	LOC100129974	AK128440	yes	up
A_33_P3405004	103	68	0	NM_152995	-0.411215	9.06889	-3.99449	0.0023873	0.0295537	-1.95492	NFXL1	NM_152995	yes	down
A_23_P12463	8	103	0	NM_002826	0.365004	10.7591	3.99394	0.00238944	0.0295537	-1.95584	QSOX1	NM_002826	yes	up
A_23_P120845	24	87	0	NM_005080	0.339131	13.1811	3.99396	0.00238938	0.0295537	-1.95582	XBP1	NM_005080	yes	up
A_33_P3229452	116	32	0	AK126441	0.41818	8.76487	3.99274	0.00239419	0.0295973	-1.95789	FLJ44477	AK126441	yes	up
A_33_P3390673	234	32	0	A_33_P3390673	-0.515122	7.43814	-3.99125	0.00240004	0.0296458	-1.96041			yes	down
A_24_P409402	319	26	0	A_24_P409402	0.350403	11.7209	3.98932	0.00240771	0.0297285	-1.9637			yes	up
A_33_P3373765	255	75	0	NM_000797	0.494161	6.98804	3.9882	0.00241213	0.0297647	-1.96559	DRD4	NM_000797	yes	up
A_23_P67725	35	163	0	NM_032737	0.38345	9.97603	3.98785	0.00241354	0.0297647	-1.96619	LMNB2	NM_032737	yes	up
A_23_P136405	122	80	0	NM_005018	-0.46809	7.63383	-3.98792	0.00241326	0.0297647	-1.96607	PDCD1	NM_005018	yes	down
A_33_P3315929	250	85	0	NM_001163790	-0.481096	8.28391	-3.98698	0.00241697	0.0297951	-1.96766	ROD1	NM_001163790	yes	down
A_23_P208293	240	132	0	NM_001042724	0.47088	9.41618	3.98643	0.00241917	0.0297983	-1.96859	PVRL2	NM_001042724	yes	up
A_33_P3226425	58	38	0	NM_001034025	0.419214	8.74938	3.98611	0.00242045	0.0298022	-1.96914	ERP29	NM_001034025	yes	up
A_24_P90097	129	155	0	NM_016824	-0.369669	10.7183	-3.98491	0.00242524	0.0298369	-1.97118	ADD3	NM_016824	yes	down
A_23_P135486	300	145	0	NM_016633	0.527837	6.36514	3.98465	0.00242628	0.0298369	-1.97162	AHSP	NM_016633	yes	up
A_24_P379820	135	92	0	NM_030926	0.414698	8.75029	3.98443	0.00242715	0.0298369	-1.97199	ITM2C	NM_030926	yes	up
A_33_P3227551	267	52	0	ENST00000509069	-0.671904	6.1875	-3.98508	0.00242455	0.0298369	-1.97089	ZNF331	ENST00000509069	yes	down
A_33_P3275163	369	107	0	A_33_P3275163	0.44798	8.3091	3.98237	0.00243541	0.0299146	-1.97549			yes	up
A_23_P152655	151	151	0	NM_000873	0.397073	14.7627	3.98019	0.00244418	0.0299745	-1.9792	ICAM2	NM_000873	yes	up
A_33_P3392677	222	36	0	THC2539584	-0.463421	7.71651	-3.97865	0.00245037	0.0300027	-1.98181		THC2539584	yes	down
A_33_P3250767	231	122	0	A_33_P3250767	0.406087	10.6588	3.97904	0.00244878	0.0300027	-1.98114			yes	up
A_24_P117029	279	30	0	NM_000527	0.401689	11.5792	3.97877	0.0024499	0.0300027	-1.98161	LDLR	NM_000527	yes	up
A_33_P3402495	363	65	0	A_33_P3402495	-0.473305	7.38235	-3.97783	0.00245368	0.0300312	-1.9832			yes	down
A_33_P3364651	53	75	0	ENST00000536864	-0.640127	6.02489	-3.97704	0.00245687	0.0300463	-1.98454		ENST00000536864	yes	down
A_33_P3338539	286	87	0	A_33_P3338539	-0.505064	6.82131	-3.97675	0.00245804	0.0300488	-1.98503			yes	down
A_23_P114740	246	83	0	NM_000186	-0.419829	8.66503	-3.97528	0.00246401	0.0300859	-1.98753	CFH	NM_000186	yes	down
A_23_P258912	330	95	0	NM_003970	-0.442616	9.03803	-3.97557	0.00246283	0.0300859	-1.98704	MYOM2	NM_003970	yes	down
A_23_P85053	98	74	0	NM_005089	-0.392685	9.47535	-3.97535	0.00246373	0.0300859	-1.98741	ZRSR2	NM_005089	yes	down
A_23_P118289	4	156	0	NM_004765	-0.431918	8.29261	-3.97493	0.00246543	0.0300914	-1.98813	BCL7C	NM_004765	yes	down
A_23_P395595	361	93	0	NM_015308	-0.377613	10.0712	-3.97387	0.00246976	0.0301268	-1.98994	FNBP4	NM_015308	yes	down
A_23_P38864	81	69	0	NM_006423	0.3325	13.6819	3.97373	0.00247029	0.0301268	-1.99016	RABAC1	NM_006423	yes	up
A_23_P110167	10	125	0	NM_002413	0.575932	5.47133	3.97337	0.00247178	0.0301331	-1.99078	MGST2	NM_002413	yes	up
A_23_P6891	280	31	0	NM_005875	-0.387225	9.8584	-3.972	0.00247736	0.0301652	-1.9931	EIF1B	NM_005875	yes	down
A_23_P501822	120	59	0	NM_002230	0.448484	7.94764	3.97246	0.0024755	0.0301652	-1.99233	JUP	NM_002230	yes	up
A_33_P3290949	177	26	0	ENST00000487043	-0.475288	7.91538	-3.97137	0.00247994	0.0301847	-1.99418	PTCD3	ENST00000487043	yes	down
A_23_P210690	44	71	0	NM_021158	-0.353187	11.3748	-3.97076	0.00248244	0.0302032	-1.99521	TRIB3	NM_021158	yes	down
A_33_P3330608	233	140	0	NM_032152	0.587813	6.85788	3.96899	0.00248969	0.0302436	-1.99822	PRAM1	NM_032152	yes	up
A_33_P3336715	33	20	0	NM_021911	-0.595778	5.68876	-3.96523	0.00250516	0.0303955	-2.00461	GABRB2	NM_021911	yes	down
A_23_P146644	304	63	0	NM_001002857	0.359864	10.8192	3.96395	0.00251046	0.0304359	-2.00679	ANXA2	NM_001002857	yes	up
A_24_P374962	99	42	0	NM_018991	0.386441	9.60682	3.96399	0.00251028	0.0304359	-2.00671	STAG3L1	NM_018991	yes	up
A_33_P3326483	155	6	0	NM_004378	-0.368537	10.5859	-3.9633	0.00251317	0.0304567	-2.0079	CRABP1	NM_004378	yes	down
A_23_P52986	81	129	0	NM_152718	-0.383918	10.1184	-3.95631	0.0025423	0.0307371	-2.01977	VWCE	NM_152718	yes	down
A_33_P3404775	87	41	0	NM_001135653	0.36578	11.9879	3.95567	0.00254499	0.0307576	-2.02086	PABPC4	NM_001135653	yes	up
A_23_P93258	50	82	0	NM_003537	-0.469841	15.527	-3.95394	0.00255225	0.0308091	-2.0238	HIST1H3B	NM_003537	yes	down
A_33_P3423721	318	63	0	ENST00000301008	0.329949	14.2188	3.95363	0.00255355	0.0308127	-2.02433	JPH3	ENST00000301008	yes	up
A_33_P3421571	60	87	0	NM_213589	0.359736	10.7789	3.95131	0.00256336	0.0308826	-2.02828	RAPH1	NM_213589	yes	up
A_24_P258235	355	10	0	NM_001004739	0.459887	7.69788	3.94989	0.00256937	0.0309429	-2.03069	OR5L2	NM_001004739	yes	up
A_33_P3314643	14	126	0	NM_015417	-0.459215	7.59523	-3.94891	0.00257354	0.0309811	-2.03236	SPEF1	NM_015417	yes	down
A_23_P218807	147	127	0	NM_017590	-0.835635	7.903	-3.94849	0.00257532	0.0309904	-2.03308	ZC3H7B	NM_017590	yes	down
A_23_P214222	371	132	0	NM_002356	-0.350315	11.872	-3.94817	0.00257667	0.0309945	-2.03361	MARCKS	NM_002356	yes	down
A_33_P3295423	330	27	0	NM_001040653	-0.436371	8.38666	-3.94662	0.00258331	0.0310259	-2.03627	ZXDC	NM_001040653	yes	down
A_23_P79842	144	97	0	NM_015937	0.333272	13.0185	3.94631	0.00258462	0.0310295	-2.03679	PIGT	NM_015937	yes	up
A_33_P3279501	302	60	0	ENST00000403962	0.525819	6.35931	3.9458	0.00258681	0.0310317	-2.03766		ENST00000403962	yes	up
A_33_P3213089	274	7	0	AK058117	-0.512827	6.88656	-3.94387	0.00259504	0.0311182	-2.04093		AK058117	yes	down
A_33_P3278303	264	34	0	A_33_P3278303	-0.423385	8.40692	-3.94216	0.00260239	0.0311821	-2.04385			yes	down
A_23_P216080	350	19	0	NM_032410	-0.434087	8.53174	-3.94065	0.00260888	0.0312456	-2.04642	HOOK3	NM_032410	yes	down
A_23_P204375	182	118	0	NM_020400	0.683157	6.20905	3.93771	0.0026216	0.0313635	-2.05143	LPAR5	NM_020400	yes	up
A_33_P3368109	74	37	0	THC2686826	0.473791	7.7374	3.9352	0.00263251	0.0314695	-2.05571		THC2686826	yes	up
A_23_P354027	61	29	0	NM_001002914	0.589335	6.90207	3.93493	0.00263366	0.0314711	-2.05616	KCTD11	NM_001002914	yes	up
A_33_P3257678	62	144	0	NM_001005464	0.327493	15.1792	3.93297	0.00264221	0.0315365	-2.05949	HIST2H3A	NM_001005464	yes	up
A_23_P209195	294	28	0	NM_031448	-0.55654	6.17946	-3.93149	0.00264868	0.031567	-2.06201	C19orf12	NM_031448	yes	down
A_23_P253012	305	141	0	NM_017577	-0.477289	7.16875	-3.92983	0.00265598	0.0316395	-2.06485	GRAMD1C	NM_017577	yes	down
A_23_P259333	30	62	0	NM_016487	-0.369049	10.3144	-3.92931	0.00265823	0.0316419	-2.06572	C6orf203	NM_016487	yes	down
A_32_P98072	98	36	0	NM_007113	-0.508049	6.66499	-3.92941	0.00265781	0.0316419	-2.06556	TCHH	NM_007113	yes	down
A_33_P3519683	1	76	0	NM_178547	-0.449012	10.0214	-3.92889	0.00266008	0.0316517	-2.06644	ZBTB8OS	NM_178547	yes	down
A_33_P3405114	56	79	0	NM_198573	-0.67258	7.34291	-3.92472	0.00267851	0.0318463	-2.07355	ENHO	NM_198573	yes	down
A_33_P3406706	381	80	0	NM_005107	0.400229	9.21042	3.92261	0.00268787	0.0319329	-2.07714	EXOG	NM_005107	yes	up
A_23_P501010	148	25	0	NM_000494	-0.469793	7.73342	-3.92171	0.00269186	0.0319557	-2.07867	COL17A1	NM_000494	yes	down
A_23_P164057	95	55	0	NM_002404	0.340762	14.7284	3.92175	0.00269168	0.0319557	-2.0786	MFAP4	NM_002404	yes	up
A_24_P399694	365	148	0	NM_033089	-0.382989	9.64785	-3.92131	0.00269363	0.0319644	-2.07935	ZCCHC3	NM_033089	yes	down
A_24_P923102	194	32	0	NM_001199290	-0.478942	8.07488	-3.92066	0.00269657	0.0319746	-2.08047	PHOSPHO2-KLHL23	NM_001199290	yes	down
A_23_P63459	273	35	0	NM_001012985	-0.337528	12.2721	-3.9195	0.00270172	0.0320111	-2.08244	C1orf31	NM_001012985	yes	down
A_23_P141779	270	159	0	NM_014593	-0.403943	9.20208	-3.91953	0.00270158	0.0320111	-2.08238	CXXC1	NM_014593	yes	down
A_23_P168868	267	43	0	NM_014754	0.346572	12.8184	3.91785	0.0027091	0.0320738	-2.08525	PTDSS1	NM_014754	yes	up
A_23_P11995	16	109	0	NM_002574	-0.340836	12.8565	-3.91579	0.00271835	0.0321216	-2.08876	PRDX1	NM_002574	yes	down
A_23_P10194	109	96	0	NM_201575	0.363747	10.4486	3.91638	0.00271573	0.0321216	-2.08776	SEZ6L2	NM_201575	yes	up
A_23_P31161	102	149	0	NM_001869	-0.55901	5.62143	-3.91437	0.00272475	0.0321473	-2.09118	CPA2	NM_001869	yes	down
A_33_P3410235	4	8	0	NM_144565	0.537279	6.01877	3.91415	0.00272574	0.0321473	-2.09155	DUOXA1	NM_144565	yes	up
A_23_P48988	6	125	0	NM_003027	-0.416469	8.81483	-3.91463	0.00272359	0.0321473	-2.09074	SH3GL3	NM_003027	yes	down
A_32_P18470	205	62	0	NM_001012979	0.534227	9.54536	3.91345	0.00272892	0.0321601	-2.09275	TCEAL5	NM_001012979	yes	up
A_33_P3227842	167	87	0	NM_001166006	-0.529188	6.32602	-3.91279	0.00273192	0.0321832	-2.09389	EPB41	NM_001166006	yes	down
A_33_P3296205	125	155	0	NM_183422	-0.34312	11.6454	-3.91077	0.00274105	0.0322745	-2.09732	TSC22D1	NM_183422	yes	down
A_23_P405707	320	147	0	ENST00000501455	-0.43496	9.55905	-3.90618	0.00276197	0.0324875	-2.10515	BCOR	ENST00000501455	yes	down
A_23_P147025	172	64	0	NM_004794	0.388816	10.61	3.90575	0.00276392	0.032498	-2.10588	RAB33A	NM_004794	yes	up
A_33_P3318444	10	101	0	NM_001146684	0.35894	10.5805	3.90544	0.00276534	0.0325022	-2.1064	RNF222	NM_001146684	yes	up
A_23_P143374	154	58	0	NM_025176	-0.332002	13.0928	-3.90498	0.00276744	0.0325146	-2.10719	NINL	NM_025176	yes	down
A_33_P3408877	250	128	0	A_33_P3408877	0.393781	9.15022	3.90359	0.00277382	0.0325437	-2.10956			yes	up
A_24_P273413	256	117	0	NM_019063	0.444451	9.79626	3.90335	0.00277496	0.0325437	-2.10998	EML4	NM_019063	yes	up
A_23_P13183	340	145	0	NM_000401	0.354563	10.8691	3.90377	0.002773	0.0325437	-2.10925	EXT2	NM_000401	yes	up
A_32_P201979	173	104	0	NM_182765	-0.464902	7.51484	-3.90329	0.00277521	0.0325437	-2.11007	HECTD2	NM_182765	yes	down
A_33_P3213029	229	113	0	NM_017763	-0.389518	9.33583	-3.90398	0.00277204	0.0325437	-2.1089	RNF43	NM_017763	yes	down
A_32_P138042	126	68	0	BG056597	0.521262	6.84039	3.90161	0.00278294	0.0326001	-2.11294		BG056597	yes	up
A_24_P79755	287	105	0	NM_006066	-0.390775	9.63926	-3.90174	0.00278236	0.0326001	-2.11272	AKR1A1	NM_006066	yes	down
A_24_P151834	200	138	0	NM_020740	-0.417466	8.54513	-3.90103	0.00278562	0.0326001	-2.11393	ANKFY1	NM_020740	yes	down
A_24_P241183	172	31	0	NM_013269	-0.590113	5.3237	-3.90093	0.00278608	0.0326001	-2.1141	CLEC2D	NM_013269	yes	down
A_33_P3259775	373	60	0	NM_024940	-0.535123	6.00248	-3.90129	0.00278443	0.0326001	-2.11349	DOCK5	NM_024940	yes	down
A_23_P170186	338	147	0	NM_017570	-0.514906	6.38526	-3.90087	0.00278637	0.0326001	-2.11421	OPLAH	NM_017570	yes	down
A_23_P47704	55	108	0	NM_003355	-0.373492	10.4051	-3.90051	0.00278802	0.032607	-2.11481	UCP2	NM_003355	yes	down
A_33_P3464900	187	139	0	ENST00000515542	-0.432972	8.14268	-3.8997	0.00279178	0.0326262	-2.1162		ENST00000515542	yes	down
A_23_P67864	68	118	0	NM_004036	-0.437946	7.93114	-3.89889	0.00279551	0.032632	-2.11758	ADCY3	NM_004036	yes	down
A_23_P376627	64	72	0	NM_152783	-0.425317	10.9729	-3.8988	0.00279594	0.032632	-2.11774	D2HGDH	NM_152783	yes	down
A_23_P379794	301	137	0	NM_178517	0.478972	7.15581	3.89868	0.00279651	0.032632	-2.11795	PIGW	NM_178517	yes	up
A_32_P517749	359	42	0	NM_004586	0.440582	10.5698	3.89594	0.00280921	0.0327553	-2.12261	RPS6KA3	NM_004586	yes	up
A_33_P3234377	355	78	0	A_33_P3234377	0.345482	12.9951	3.89508	0.00281322	0.0327897	-2.12408			yes	up
A_23_P137391	15	27	0	NM_001428	0.328503	13.5617	3.89428	0.00281694	0.0328082	-2.12544	ENO1	NM_001428	yes	up
A_33_P3268167	265	11	0	A_33_P3268167	0.356009	10.8983	3.8937	0.00281968	0.0328277	-2.12644			yes	up
A_33_P3297245	141	66	0	NM_012250	-0.374634	9.84383	-3.89078	0.00283338	0.0329747	-2.13143	RRAS2	NM_012250	yes	down
A_23_P403521	172	74	0	NM_020192	-0.392529	9.23932	-3.88887	0.00284233	0.0330289	-2.13468	C7orf36	NM_020192	yes	down
A_33_P3237927	323	8	0	NM_001164741	-0.366351	13.63	-3.88618	0.00285506	0.0331071	-2.13927	ARHGAP4	NM_001164741	yes	down
A_23_P148969	213	73	0	NM_017768	-0.413787	10.6529	-3.88658	0.00285314	0.0331071	-2.13859	LRRC40	NM_017768	yes	down
A_33_P3257861	164	102	0	NM_001134707	-0.480138	7.20538	-3.88586	0.00285658	0.0331071	-2.13983	SARDH	NM_001134707	yes	down
A_24_P318593	119	88	0	NM_138355	-0.423007	8.26666	-3.88542	0.00285864	0.0331101	-2.14057	SCRN2	NM_138355	yes	down
A_23_P122852	284	65	0	NM_003078	0.399411	9.28255	3.88535	0.00285899	0.0331101	-2.14069	SMARCD3	NM_003078	yes	up
A_33_P3381666	307	34	0	NM_001130088	-0.52536	6.39079	-3.88418	0.00286454	0.0331439	-2.14269	ABLIM2	NM_001130088	yes	down
A_32_P48825	131	135	0	NM_080747	-0.398153	9.39928	-3.88398	0.00286549	0.0331439	-2.14303	KRT72	NM_080747	yes	down
A_33_P3420266	241	5	0	NM_001012421	-0.538329	7.15684	-3.88232	0.00287337	0.0332017	-2.14586	ANKRD20A2	NM_001012421	yes	down
A_33_P3261167	297	160	0	NM_002076	0.380649	9.90596	3.88254	0.00287235	0.0332017	-2.14549	GNS	NM_002076	yes	up
A_23_P78802	260	121	0	NM_016457	-0.377585	9.66879	-3.88071	0.00288107	0.0332532	-2.14861	PRKD2	NM_016457	yes	down
A_33_P3371999	172	48	0	NM_007030	0.544059	6.0451	3.88083	0.00288048	0.0332532	-2.1484	TPPP	NM_007030	yes	up
A_23_P347198	163	97	0	NM_003111	-0.368304	10.0543	-3.87951	0.00288683	0.0333072	-2.15067	SP3	NM_003111	yes	down
A_33_P3398719	360	60	0	ENST00000390293	0.43058	8.24111	3.87779	0.00289507	0.0333523	-2.1536		ENST00000390293	yes	up
A_23_P34568	264	80	0	NM_017825	-0.390634	9.22391	-3.87662	0.00290071	0.0333924	-2.1556	ADPRHL2	NM_017825	yes	down
A_23_P17663	85	115	0	NM_002462	-0.363008	10.4844	-3.87591	0.00290412	0.0334066	-2.15681	MX1	NM_002462	yes	down
A_23_P89101	251	72	0	NM_144605	-0.561151	5.84038	-3.87075	0.00292912	0.0336314	-2.16563	2012-09-01	NM_144605	yes	down
A_24_P273157	187	59	0	NM_052843	-0.453326	7.69642	-3.87049	0.00293035	0.0336329	-2.16606	OBSCN	NM_052843	yes	down
A_24_P346604	277	37	0	NM_001001481	-0.487432	6.90169	-3.86959	0.00293477	0.0336711	-2.16761	UBE2W	NM_001001481	yes	down
A_33_P3289870	256	58	0	ENST00000512634	-0.639768	5.48324	-3.86863	0.00293943	0.0336995	-2.16925		ENST00000512634	yes	down
A_23_P36322	335	114	0	NM_001567	0.512285	9.33388	3.8669	0.00294788	0.0337838	-2.1722	INPPL1	NM_001567	yes	up
A_23_P117506	78	41	0	NM_016029	0.413992	8.72664	3.8644	0.00296018	0.0339121	-2.17648	DHRS7	NM_016029	yes	up
A_23_P201002	38	21	0	NM_018150	0.355991	12.5183	3.86286	0.00296772	0.0339732	-2.1791	RNF220	NM_018150	yes	up
A_23_P93772	210	121	0	NM_019102	0.450413	8.31785	3.86113	0.0029763	0.0340335	-2.18207	HOXA5	NM_019102	yes	up
A_33_P3243168	86	163	0	NM_198055	-0.371021	10.6287	-3.86123	0.00297576	0.0340335	-2.18189	MZF1	NM_198055	yes	down
A_32_P192823	134	150	0	NM_175886	0.450268	7.71769	3.8574	0.0029948	0.0341526	-2.18845	PRPS1L1	NM_175886	yes	up
A_33_P3243519	196	98	0	NM_001164387	-0.516473	6.8836	-3.85637	0.00299994	0.0341642	-2.19021	RAPGEF6	NM_001164387	yes	down
A_33_P3383606	97	43	0	NM_001135914	0.376009	10.503	3.8552	0.00300575	0.0342177	-2.1922	KCP	NM_001135914	yes	up
A_32_P36694	166	119	0	NM_175061	-0.574154	5.19652	-3.85457	0.00300891	0.0342411	-2.19328	JAZF1	NM_175061	yes	down
A_33_P3349325	286	52	0	NM_001017979	-0.480405	6.9253	-3.85217	0.00302093	0.0343651	-2.19738	RAB28	NM_001017979	yes	down
A_23_P48088	146	73	0	NM_001242	-0.509908	6.37314	-3.85183	0.00302266	0.0343722	-2.19797	CD27	NM_001242	yes	down
A_33_P3229918	312	1	0	NM_138296	-0.360001	12.2333	-3.85141	0.00302475	0.0343832	-2.19868	PTCRA	NM_138296	yes	down
A_32_P55241	143	152	0	NM_001007538	-0.572501	5.39886	-3.85003	0.00303168	0.0344366	-2.20104	SHISA2	NM_001007538	yes	down
A_23_P129903	178	91	0	NM_001037330	-0.382275	9.38933	-3.85018	0.00303096	0.0344366	-2.20079	TRIM16L	NM_001037330	yes	down
A_23_P62764	104	115	0	NM_024296	-0.442645	9.66058	-3.84829	0.00304047	0.0344856	-2.20402	CCDC28B	NM_024296	yes	down
A_24_P219785	220	133	0	NM_005184	-0.360949	10.3146	-3.84801	0.0030419	0.034489	-2.2045	CALM3	NM_005184	yes	down
A_23_P1072	70	8	0	NM_000701	0.339008	11.7405	3.84721	0.00304597	0.0345225	-2.20587	ATP1A1	NM_000701	yes	up
A_23_P417282	206	63	0	NM_000875	-0.36856	10.0099	-3.84545	0.00305488	0.0345981	-2.20888	IGF1R	NM_000875	yes	down
A_33_P3713357	144	128	0	NM_001627	0.513263	6.58239	3.84464	0.00305902	0.0346322	-2.21027	ALCAM	NM_001627	yes	up
A_33_P3253460	219	58	0	AK095243	0.372988	10.4084	3.84361	0.00306427	0.034662	-2.21203	LOC100130654	AK095243	yes	up
A_23_P133284	17	39	0	NM_018343	-0.37759	9.56168	-3.84346	0.00306503	0.034662	-2.21229	RIOK2	NM_018343	yes	down
A_33_P3370364	338	29	0	NM_004248	0.420553	8.87502	3.84151	0.00307499	0.0347618	-2.21562	PRLHR	NM_004248	yes	up
A_24_P35537	212	26	0	NM_024557	-0.41929	8.32274	-3.8321	0.00312352	0.0351978	-2.23173	RIC3	NM_024557	yes	down
A_23_P39237	130	25	0	NM_003407	0.398775	9.59483	3.83204	0.00312384	0.0351978	-2.23183	ZFP36	NM_003407	yes	up
A_23_P1594	243	17	0	NM_003377	-0.332127	11.9547	-3.82747	0.00314768	0.0354405	-2.23965	VEGFB	NM_003377	yes	down
A_23_P218079	285	77	0	NM_018976	-0.401132	11.3862	-3.82637	0.00315346	0.0354796	-2.24153	SLC38A2	NM_018976	yes	down
A_33_P3420762	90	141	0	THC2577776	0.51181	7.15636	3.82466	0.00316245	0.0355548	-2.24446		THC2577776	yes	up
A_23_P72059	126	126	0	NM_019086	0.560792	5.35142	3.82484	0.00316149	0.0355548	-2.24415	VSIG10	NM_019086	yes	up
A_33_P3279715	381	25	0	NM_152896	-0.405759	10.0908	-3.82436	0.00316403	0.0355595	-2.24498	UHRF2	NM_152896	yes	down
A_23_P214603	79	110	0	NM_005803	-0.364115	11.0848	-3.82368	0.0031676	0.0355867	-2.24614	FLOT1	NM_005803	yes	down
A_33_P3397161	238	119	0	ENST00000307548	0.397784	9.09167	3.82083	0.00318268	0.035691	-2.25102		ENST00000307548	yes	up
A_33_P3214705	371	35	0	NM_001100418	-0.37639	9.81028	-3.82029	0.00318555	0.0357064	-2.25194	C19orf60	NM_001100418	yes	down
A_23_P343900	341	38	0	AF085654	-0.471357	7.38604	-3.81922	0.00319124	0.0357219	-2.25378		AF085654	yes	down
A_33_P3375541	26	73	0	NM_000732	-0.857869	15.3364	-3.81938	0.00319039	0.0357219	-2.2535	CD3D	NM_000732	yes	down
A_23_P126241	74	160	0	NM_003760	0.46742	7.76976	3.81841	0.00319554	0.035757	-2.25516	EIF4G3	NM_003760	yes	up
A_23_P48628	261	55	0	NM_006977	-0.444953	7.68721	-3.81456	0.00321611	0.0359375	-2.26176	ZBTB25	NM_006977	yes	down
A_24_P418189	90	35	0	A_24_P418189	0.325057	13.4086	3.81371	0.00322071	0.0359603	-2.26323			yes	up
A_24_P419028	342	43	0	AB014771	0.615799	7.50032	3.81316	0.00322364	0.0359799	-2.26416	MOP-1	AB014771	yes	up
A_23_P66682	6	26	0	NM_018952	0.567733	5.20481	3.81277	0.00322577	0.0359907	-2.26484	HOXB6	NM_018952	yes	up
A_24_P29401	350	26	0	NM_181523	-0.409838	8.59252	-3.81116	0.00323442	0.0360611	-2.26759	PIK3R1	NM_181523	yes	down
A_23_P48581	44	90	0	NM_021944	0.373367	9.51962	3.80901	0.00324603	0.0361251	-2.27127	C14orf93	NM_021944	yes	up
A_23_P44505	126	156	0	NM_003597	0.502273	6.5211	3.80678	0.00325813	0.0362336	-2.2751	KLF11	NM_003597	yes	up
A_24_P124672	195	42	0	NM_001037494	-0.32911	13.9241	-3.80399	0.00327331	0.036363	-2.27987	DYNLL1	NM_001037494	yes	down
A_23_P45851	321	136	0	NM_033055	0.370705	10.5942	3.80417	0.00327236	0.036363	-2.27958	HIAT1	NM_033055	yes	up
A_24_P93206	97	39	0	NM_207379	0.51515	6.28516	3.80316	0.00327787	0.0364005	-2.2813	TMEM179	NM_207379	yes	up
A_33_P3410892	321	81	0	A_33_P3410892	0.434054	8.12911	3.79773	0.0033077	0.0366854	-2.29062			yes	up
A_33_P3219398	65	47	0	NM_015461	0.494625	6.98348	3.79762	0.00330828	0.0366854	-2.29079	ZNF521	NM_015461	yes	up
A_23_P339309	54	147	0	NM_001024674	0.464306	7.38019	3.79646	0.00331471	0.0367119	-2.29279	LIN52	NM_001024674	yes	up
A_33_P3214466	249	83	0	NM_018670	-0.415145	8.55699	-3.79642	0.00331495	0.0367119	-2.29286	MESP1	NM_018670	yes	down
A_33_P3387561	128	7	0	NM_206818	0.365133	10.9798	3.79633	0.00331545	0.0367119	-2.29302	OSCAR	NM_206818	yes	up
A_24_P152356	80	38	0	A_24_P152356	0.318561	14.2791	3.79532	0.00332101	0.0367564	-2.29474			yes	up
A_32_P60459	283	22	0	NM_001145373	-0.502383	6.68464	-3.79497	0.00332297	0.0367564	-2.29535	OTUD1	NM_001145373	yes	down
A_33_P3277611	158	60	0	NM_001080483	0.383222	9.7767	3.79489	0.00332339	0.0367564	-2.29548	TMEM8C	NM_001080483	yes	up
A_23_P88893	368	20	0	NM_017702	-0.386407	10.1415	-3.79325	0.00333251	0.0368214	-2.29829	DEF8	NM_017702	yes	down
A_33_P3225091	378	60	0	NM_004756	0.497309	6.87987	3.79287	0.00333463	0.0368317	-2.29895	NUMBL	NM_004756	yes	up
A_23_P369746	52	5	0	AF161372	0.470695	7.27074	3.79252	0.00333658	0.0368399	-2.29955		AF161372	yes	up
A_24_P346886	239	108	0	NM_005004	-0.324458	14.3883	-3.78993	0.00335104	0.0369467	-2.30399	NDUFB8	NM_005004	yes	down
A_24_P170753	158	16	0	ENST00000443539	-0.426952	8.45407	-3.78969	0.00335241	0.0369485	-2.30441		ENST00000443539	yes	down
A_23_P309779	163	24	0	NM_018177	-0.356305	10.3948	-3.78904	0.00335605	0.0369754	-2.30552	N4BP2	NM_018177	yes	down
A_33_P3277753	258	91	0	NM_144994	-0.468592	7.08137	-3.7871	0.00336694	0.0370821	-2.30885	ANKRD23	NM_144994	yes	down
A_33_P3265504	87	18	0	NM_001099692	0.430155	7.95683	3.78663	0.00336959	0.037098	-2.30966	EIF5AL1	NM_001099692	yes	up
A_33_P3307836	55	49	0	ENST00000370958	-0.6028	5.42468	-3.7842	0.00338326	0.0371688	-2.31382	LRRC7	ENST00000370958	yes	down
A_24_P71439	342	56	0	NM_015317	-0.415637	9.23336	-3.7821	0.00339515	0.0372861	-2.31742	PUM2	NM_015317	yes	down
A_23_P304016	32	101	0	BC006438	-0.55228	6.18341	-3.78171	0.00339738	0.0372972	-2.31809	LOC100132167	BC006438	yes	down
A_33_P3369854	374	81	0	NM_153614	-0.546519	6.80705	-3.78079	0.00340259	0.0373146	-2.31967	DNAJB13	NM_153614	yes	down
A_33_P3280003	27	70	0	NM_004667	-0.750549	7.09365	-3.78097	0.00340157	0.0373146	-2.31936	HERC2	NM_004667	yes	down
A_23_P69109	80	74	0	NM_021105	-0.440941	7.5716	-3.78118	0.00340036	0.0373146	-2.319	PLSCR1	NM_021105	yes	down
A_33_P3317752	302	83	0	NM_033061	0.591226	7.43747	3.78009	0.00340656	0.0373448	-2.32087	KRTAP4-7	NM_033061	yes	up
A_33_P3315320	244	100	0	NM_173478	0.502763	6.4205	3.7796	0.00340937	0.0373602	-2.32171	CNTD1	NM_173478	yes	up
A_23_P10025	205	137	0	NM_006159	-0.523482	5.9143	-3.77942	0.00341039	0.0373602	-2.32202	NELL2	NM_006159	yes	down
A_23_P137715	340	155	0	NM_017542	0.35474	10.5634	3.77875	0.00341419	0.0373885	-2.32316	POGK	NM_017542	yes	up
A_33_P3410599	356	27	0	NM_017633	0.463634	7.12943	3.77698	0.0034243	0.0374726	-2.3262	FAM46A	NM_017633	yes	up
A_33_P3406458	202	155	0	NM_152667	-0.488569	6.57937	-3.77668	0.00342603	0.0374782	-2.32672	NANP	NM_152667	yes	down
A_32_P154053	374	75	0	NM_173681	0.532898	5.73417	3.77601	0.00342991	0.037494	-2.32788	ATG9B	NM_173681	yes	up
A_24_P269619	44	76	0	NM_001359	-0.360582	10.0277	-3.77406	0.00344109	0.0375496	-2.33122	DECR1	NM_001359	yes	down
A_23_P161237	37	159	0	NM_004193	0.669864	10.1574	3.77373	0.00344297	0.0375496	-2.33179	GBF1	NM_004193	yes	up
A_33_P3420852	82	145	0	NM_199180	0.351166	10.6848	3.77366	0.00344337	0.0375496	-2.33191	KIRREL2	NM_199180	yes	up
A_33_P3364864	113	20	0	NM_005746	0.498687	7.35384	3.77468	0.00343752	0.0375496	-2.33016	NAMPT	NM_005746	yes	up
A_33_P3407636	219	97	0	AK296555	-0.505313	7.14753	-3.77433	0.00343951	0.0375496	-2.33075	YWHAE	AK296555	yes	down
A_24_P93633	232	96	0	ENST00000380424	-0.546429	5.46412	-3.77175	0.00345438	0.0376413	-2.33518	DENND4C	ENST00000380424	yes	down
A_33_P3411296	12	149	0	NM_005859	-0.355445	10.7981	-3.77051	0.00346159	0.0377064	-2.33732	PURA	NM_005859	yes	down
A_33_P3405103	299	91	0	NM_020912	-0.48306	6.66048	-3.77002	0.00346438	0.0377192	-2.33815	FLYWCH1	NM_020912	yes	down
A_23_P46606	199	40	0	NM_014873	-0.393594	8.89211	-3.76988	0.00346521	0.0377192	-2.3384	LPGAT1	NM_014873	yes	down
A_24_P67748	145	40	0	A_24_P67748	-0.385687	8.95541	-3.76851	0.00347318	0.0377605	-2.34076			yes	down
A_33_P3360728	76	114	0	NM_000713	-0.359561	10.0097	-3.76892	0.00347075	0.0377605	-2.34004	BLVRB	NM_000713	yes	down
A_23_P212696	380	102	0	NM_007085	0.415834	8.50178	3.76855	0.00347295	0.0377605	-2.34069	FSTL1	NM_007085	yes	up
A_24_P339869	140	95	0	NM_020727	0.404653	9.80567	3.76838	0.0034739	0.0377605	-2.34097	ZNF295	NM_020727	yes	up
A_23_P73208	325	81	0	NM_144618	-0.495052	8.0968	-3.76693	0.00348237	0.0378125	-2.34347	GABPB2	NM_144618	yes	down
A_24_P219808	182	116	0	NM_017432	-0.345021	11.558	-3.7649	0.00349422	0.0379056	-2.34696	PTOV1	NM_017432	yes	down
A_33_P3385488	85	26	0	NM_022551	0.31322	15.7695	3.76494	0.00349396	0.0379056	-2.34688	RPS18	NM_022551	yes	up
A_23_P425880	210	54	0	NM_007118	-0.391655	8.83952	-3.76425	0.00349799	0.0379286	-2.34807	TRIO	NM_007118	yes	down
A_23_P29495	134	54	0	NM_001904	-0.339358	11.0009	-3.76374	0.00350095	0.0379473	-2.34893	CTNNB1	NM_001904	yes	down
A_33_P3247237	135	11	0	NM_001131015	-0.515011	7.08092	-3.76092	0.00351753	0.0381136	-2.35379	CIZ1	NM_001131015	yes	down
A_24_P336584	320	73	0	NM_182664	-0.534237	6.83038	-3.76065	0.00351915	0.0381177	-2.35426	RASSF5	NM_182664	yes	down
A_33_P3330323	382	58	0	NM_001080541	-0.419492	8.10629	-3.75685	0.00354155	0.0383469	-2.36077	MGA	NM_001080541	yes	down
A_23_P25945	212	53	0	NM_020421	-0.480541	6.73847	-3.75623	0.00354526	0.0383736	-2.36185	ADCK1	NM_020421	yes	down
A_33_P3327592	42	72	0	NM_007282	-0.540037	9.48189	-3.75168	0.00357236	0.0386262	-2.36966	RNF13	NM_007282	yes	down
A_33_P3400708	27	75	0	NM_001159642	-0.902127	5.4351	-3.75036	0.00358028	0.0386703	-2.37194	BNIPL	NM_001159642	yes	down
A_24_P347704	369	2	0	NM_006565	0.417189	9.22001	3.74995	0.00358273	0.0386703	-2.37264	CTCF	NM_006565	yes	up
A_23_P83931	133	97	0	NM_001047160	0.346289	11.5272	3.75061	0.00357877	0.0386703	-2.3715	NET1	NM_001047160	yes	up
A_33_P3213064	69	130	0	NM_005419	-0.371313	11.9769	-3.74998	0.00358255	0.0386703	-2.37259	STAT2	NM_005419	yes	down
A_33_P3327165	125	22	0	NM_206886	-0.374104	9.39826	-3.74806	0.00359409	0.0387794	-2.37589	CCDC18	NM_206886	yes	down
A_33_P3339741	369	76	0	A_33_P3339741	0.511988	6.06639	3.74624	0.00360501	0.03887	-2.379			yes	up
A_33_P3759611	97	53	0	NM_000923	0.526881	6.00077	3.74553	0.00360932	0.0389029	-2.38023	PDE4C	NM_000923	yes	up
A_33_P3413795	98	35	0	ENST00000427872	0.387664	9.59566	3.74522	0.00361117	0.0389092	-2.38075		ENST00000427872	yes	up
A_24_P225679	159	148	0	NM_005544	-0.529256	6.00078	-3.74405	0.0036183	0.0389724	-2.38278	IRS1	NM_005544	yes	down
A_32_P203528	90	119	0	NM_001105578	0.394246	9.10043	3.74202	0.00363061	0.0390776	-2.38626	SYCE2	NM_001105578	yes	up
A_23_P52207	381	46	0	NM_012342	-0.567407	5.75955	-3.74092	0.00363731	0.0391361	-2.38816	BAMBI	NM_012342	yes	down
A_32_P69930	7	124	0	NM_153376	-0.412072	8.13191	-3.74019	0.00364176	0.0391429	-2.38941	CCDC96	NM_153376	yes	down
A_24_P241318	245	73	0	NM_181340	-0.377922	9.45667	-3.74026	0.00364131	0.0391429	-2.38928	DCAF4	NM_181340	yes	down
A_33_P3300152	229	124	0	XM_003118914	0.598206	6.61655	3.74036	0.00364072	0.0391429	-2.38912	LOC100506972	XM_003118914	yes	up
A_24_P276816	259	61	0	NM_018254	-0.402588	8.49676	-3.73958	0.00364547	0.0391581	-2.39046	RCOR3	NM_018254	yes	down
A_23_P161488	248	24	0	NM_001033925	-0.34675	10.5261	-3.73954	0.00364572	0.0391581	-2.39052	TIAL1	NM_001033925	yes	down
A_33_P3231542	369	48	0	NM_006885	0.473639	6.91953	3.73886	0.00364986	0.0391889	-2.39169	ZFHX3	NM_006885	yes	up
A_33_P3269380	283	87	0	A_33_P3269380	0.432431	7.66879	3.73856	0.00365169	0.0391949	-2.3922			yes	up
A_33_P3771067	86	135	0	AK095275	-0.503313	6.21178	-3.73777	0.00365653	0.0392332	-2.39356	LOC283140	AK095275	yes	down
A_23_P321949	353	76	0	NM_000300	0.539305	5.5611	3.73659	0.00366381	0.0392839	-2.3956	PLA2G2A	NM_000300	yes	up
A_23_P210835	284	95	0	NM_004535	-0.425542	7.89657	-3.73506	0.00367322	0.0393574	-2.39824	MYT1	NM_004535	yes	down
A_33_P3401422	361	3	0	NM_001128215	0.545054	5.39378	3.73484	0.00367453	0.0393577	-2.3986	LIPM	NM_001128215	yes	up
A_33_P3288364	289	113	0	NM_152339	-0.398654	8.54419	-3.7344	0.00367725	0.0393732	-2.39936	SPATA2L	NM_152339	yes	down
A_33_P3242833	20	86	0	NM_006256	-0.510695	9.66604	-3.73381	0.00368088	0.0393847	-2.40038	PKN2	NM_006256	yes	down
A_23_P211064	22	47	0	NM_013329	-0.455605	8.51773	-3.73337	0.00368359	0.0393872	-2.40113	GCFC1	NM_013329	yes	down
A_24_P79808	158	26	0	NM_020524	0.53137	9.21113	3.73262	0.00368827	0.0394226	-2.40243	PBXIP1	NM_020524	yes	up
A_33_P3306192	311	106	0	NM_001101362	0.353422	10.136	3.73181	0.00369324	0.039462	-2.40381	KBTBD13	NM_001101362	yes	up
A_23_P119254	14	36	0	NM_018154	0.336809	11.3101	3.72958	0.00370709	0.0395689	-2.40766	ASF1B	NM_018154	yes	up
A_33_P3224730	301	85	0	ENST00000302481	0.487036	6.54772	3.72761	0.00371936	0.0396556	-2.41104		ENST00000302481	yes	up
A_24_P627306	329	49	0	NM_018217	0.393366	8.63111	3.72675	0.00372474	0.0396884	-2.41253	EDEM2	NM_018217	yes	up
A_32_P11894	120	116	0	NM_152269	-0.335495	11.3648	-3.72419	0.00374078	0.039818	-2.41693	C12orf65	NM_152269	yes	down
A_23_P215406	40	125	0	NM_018890	-0.393833	11.2094	-3.72368	0.00374394	0.0398349	-2.4178	RAC1	NM_018890	yes	down
A_23_P431305	111	13	0	NM_152421	0.507624	6.11165	3.72238	0.00375215	0.0398976	-2.42005	FAM69B	NM_152421	yes	up
A_33_P3415087	83	94	0	NM_001127899	-0.52016	6.01448	-3.71985	0.0037681	0.0400396	-2.4244	CLCN5	NM_001127899	yes	down
A_33_P3234859	34	80	0	NM_007124	-0.62614	7.19327	-3.71999	0.00376718	0.0400396	-2.42415	UTRN	NM_007124	yes	down
A_23_P20494	335	22	0	NM_006096	-0.470004	8.43777	-3.71918	0.00377229	0.0400704	-2.42554	NDRG1	NM_006096	yes	down
A_24_P314179	239	70	0	NM_005239	0.380082	10.0948	3.71889	0.00377418	0.0400766	-2.42605	ETS2	NM_005239	yes	up
A_33_P3304908	300	105	0	BC067227	-0.478653	7.06937	-3.71818	0.00377864	0.0401101	-2.42726	WASH3P	BC067227	yes	down
A_33_P3244433	270	88	0	AK090826	0.541714	6.03426	3.71632	0.00379049	0.0401777	-2.43048	FAM188B	AK090826	yes	up
A_24_P367329	177	86	0	XM_496078	-0.350933	10.3072	-3.71627	0.00379079	0.0401777	-2.43056	LOC440292	XM_496078	yes	down
A_24_P303480	242	63	0	NM_006834	-0.384052	8.83335	-3.71427	0.00380352	0.0402632	-2.434	RAB32	NM_006834	yes	down
A_23_P136413	354	62	0	NM_016155	0.36567	10.1779	3.71249	0.00381491	0.0403586	-2.43706	MMP17	NM_016155	yes	up
A_33_P3377380	162	91	0	ENST00000450157	0.415663	8.57375	3.71008	0.0038304	0.0404504	-2.44122		ENST00000450157	yes	up
A_23_P302116	342	59	0	NM_177423	-0.42055	7.98791	-3.70979	0.00383221	0.0404556	-2.4417	PPFIA1	NM_177423	yes	down
A_33_P3220015	53	79	0	ENST00000390341	-0.399337	8.38645	-3.70923	0.00383583	0.0404687	-2.44267		ENST00000390341	yes	down
A_33_P3422991	115	38	0	NM_152313	0.410615	8.07947	3.70919	0.00383608	0.0404687	-2.44274	SLC36A4	NM_152313	yes	up
A_33_P3347049	21	16	0	A_33_P3347049	-0.4255	7.97011	-3.70611	0.00385596	0.0406201	-2.44804			yes	down
A_33_P3330125	174	12	0	NM_138929	0.307753	15.6463	3.70608	0.0038562	0.0406201	-2.4481	DIABLO	NM_138929	yes	up
A_23_P156049	186	60	0	NM_000521	0.348169	10.5144	3.70574	0.0038584	0.0406201	-2.44869	HEXB	NM_000521	yes	up
A_32_P194115	137	33	0	NM_015374	0.881257	7.37561	3.70554	0.00385967	0.0406201	-2.44902	SUN2	NM_015374	yes	up
A_33_P3384452	241	106	0	NM_007111	0.353978	10.929	3.70453	0.00386624	0.0406477	-2.45077	TFDP1	NM_007111	yes	up
A_33_P3315600	186	68	0	NM_003403	-0.395684	12.321	-3.70468	0.00386526	0.0406477	-2.45051	YY1	NM_003403	yes	down
A_23_P131899	255	140	0	NM_080489	-0.482952	6.7543	-3.70224	0.00388114	0.0407765	-2.45471	SDCBP2	NM_080489	yes	down
A_33_P3213006	224	87	0	NM_030966	0.336927	12.8264	3.7007	0.00389118	0.040868	-2.45736	KRTAP1-3	NM_030966	yes	up
A_23_P78122	379	52	0	NM_078471	0.332393	11.0862	3.70007	0.00389529	0.0408972	-2.45844	MYO18A	NM_078471	yes	up
A_23_P80382	194	91	0	NM_015366	0.422076	7.77536	3.69966	0.003898	0.0409117	-2.45916	PRR5	NM_015366	yes	up
A_33_P3370305	329	104	0	NM_145041	-0.484767	6.69006	-3.69847	0.00390576	0.0409234	-2.4612	TMEM106A	NM_145041	yes	down
A_33_P3332135	239	98	0	NM_001143804	0.353108	10.2707	3.69748	0.00391228	0.0409778	-2.46291	PHOSPHO1	NM_001143804	yes	up
A_33_P3322553	113	97	0	NM_030973	-0.357376	10.1908	-3.69695	0.00391579	0.0409823	-2.46383	MED25	NM_030973	yes	down
A_23_P129629	61	146	0	NM_005954	0.334015	11.9271	3.69692	0.00391596	0.0409823	-2.46387	MT3	NM_005954	yes	up
A_23_P76799	31	156	0	NM_013448	-0.36696	9.33845	-3.69484	0.00392969	0.0410902	-2.46746	BAZ1A	NM_013448	yes	down
A_33_P3219010	204	112	0	ENST00000505713	0.411081	12.0856	3.69456	0.00393152	0.0410954	-2.46793	PPA2	ENST00000505713	yes	up
A_23_P99604	269	63	0	NM_017769	-0.39224	8.5288	-3.69322	0.00394043	0.0411606	-2.47025	G2E3	NM_017769	yes	down
A_23_P167040	166	54	0	NM_006810	0.402968	9.38846	3.69108	0.00395461	0.0412807	-2.47394	PDIA5	NM_006810	yes	up
A_33_P3211679	311	157	0	NM_001080509	0.394394	9.01415	3.69047	0.00395864	0.0413089	-2.47498	TSPAN11	NM_001080509	yes	up
A_24_P161018	259	35	0	NM_017554	-0.37556	9.42029	-3.68948	0.00396524	0.0413497	-2.47669	PARP14	NM_017554	yes	down
A_33_P3314436	192	15	0	NM_001163315	-0.460199	6.97096	-3.68812	0.00397434	0.0414165	-2.47904	FBXL17	NM_001163315	yes	down
A_33_P3233649	63	148	0	NM_001085411	-0.463317	7.24137	-3.68403	0.00400174	0.0416739	-2.48608	NADKD1	NM_001085411	yes	down
A_23_P209944	149	88	0	NM_017750	0.697092	6.24856	3.6836	0.00400463	0.0416898	-2.48682	RETSAT	NM_017750	yes	up
A_33_P3353027	323	1	0	ENST00000461824	-0.471904	6.83258	-3.68012	0.00402813	0.0419062	-2.49282	CHN2	ENST00000461824	yes	down
A_23_P65240	47	133	0	NM_001845	-0.445845	7.58762	-3.67958	0.00403181	0.0419161	-2.49375	COL4A1	NM_001845	yes	down
A_23_P23194	156	77	0	NM_032409	-0.368696	9.27573	-3.67963	0.00403147	0.0419161	-2.49367	PINK1	NM_032409	yes	down
A_33_P3397473	69	155	0	A_33_P3397473	-0.626938	6.17291	-3.67804	0.00404223	0.0419425	-2.4964			yes	down
A_33_P3418917	50	29	0	NM_001039517	0.376468	8.96283	3.678	0.00404252	0.0419425	-2.49647	RUSC1-AS1	NM_001039517	yes	up
A_32_P159400	7	142	0	NM_015902	-0.416562	7.95517	-3.67886	0.00403666	0.0419425	-2.49499	UBR5	NM_015902	yes	down
A_33_P3236218	95	58	0	XM_001715028	0.51852	5.81445	3.67727	0.0040475	0.04198	-2.49773	LOC391767	XM_001715028	yes	up
A_24_P251534	258	96	0	NM_001008392	0.353406	9.82585	3.67647	0.00405298	0.0420205	-2.49912	CTDSPL	NM_001008392	yes	up
A_23_P425752	183	56	0	NM_033219	-0.442443	7.26783	-3.67581	0.00405745	0.0420408	-2.50025	TRIM14	NM_033219	yes	down
A_23_P90804	160	59	0	NM_145686	0.374263	9.16984	3.67558	0.00405901	0.0420428	-2.50064	MAP4K4	NM_145686	yes	up
A_23_P143143	105	22	0	NM_002166	0.495858	9.59885	3.67422	0.00406832	0.0421109	-2.50299	ID2	NM_002166	yes	up
A_24_P282043	166	40	0	NM_006969	0.494943	6.37853	3.67429	0.00406786	0.0421109	-2.50288	ZNF28	NM_006969	yes	up
A_24_P412734	313	130	0	NM_173502	0.344908	11.4542	3.6739	0.00407052	0.0421195	-2.50355	PRSS36	NM_173502	yes	up
A_33_P3256793	92	84	0	NM_020775	-0.609615	7.3163	-3.67358	0.00407273	0.0421282	-2.5041	KIAA1324	NM_020775	yes	down
A_23_P43255	179	74	0	NM_016623	-0.323644	11.7185	-3.67173	0.00408543	0.042217	-2.50729	FAM49B	NM_016623	yes	down
A_23_P105307	302	77	0	NM_201444	-0.368851	9.77836	-3.67088	0.00409127	0.0422444	-2.50876	DGKA	NM_201444	yes	down
A_33_P3422822	134	66	0	NM_020435	0.397716	8.63381	3.67074	0.0040922	0.0422444	-2.50899	GJC2	NM_020435	yes	up
A_33_P3411388	55	78	0	NM_001080461	0.307645	13.5422	3.67048	0.00409403	0.0422492	-2.50945	UNCX	NM_001080461	yes	up
A_23_P130585	310	13	0	NM_054113	0.522597	6.57197	3.6692	0.00410281	0.0422967	-2.51164	CIB3	NM_054113	yes	up
A_24_P810290	261	35	0	NM_001030059	0.423604	7.73516	3.66922	0.00410267	0.0422967	-2.5116	PPAPDC1A	NM_001030059	yes	up
A_23_P368101	164	79	0	NM_024632	-0.336857	10.7231	-3.66948	0.0041009	0.0422967	-2.51116	SAP30L	NM_024632	yes	down
A_33_P3222769	26	93	0	NM_001013638	0.371648	12.4029	3.66839	0.00410842	0.0423268	-2.51304	PRR25	NM_001013638	yes	up
A_23_P204850	19	91	0	NM_000321	-0.374351	12.2456	-3.6673	0.004116	0.0423906	-2.51493	RB1	NM_000321	yes	down
A_33_P3410700	211	86	0	ENST00000361851	0.323338	14.596	3.66706	0.00411766	0.0423935	-2.51534	ATP8	ENST00000361851	yes	up
A_23_P160503	247	131	0	NM_016066	0.35326	9.77252	3.66651	0.00412147	0.0424101	-2.51629	GLRX2	NM_016066	yes	up
A_33_P3390950	324	107	0	AK125852	0.368114	9.30166	3.66586	0.00412597	0.0424366	-2.51741	LOC100128338	AK125852	yes	up
A_33_P3419970	229	23	0	NM_148896	0.442363	10.1955	3.66477	0.00413356	0.0425004	-2.51929	NPB	NM_148896	yes	up
A_23_P106661	52	97	0	NM_052999	-0.368143	9.18951	-3.66356	0.00414201	0.0425731	-2.52138	CMTM1	NM_052999	yes	down
A_23_P206310	27	90	0	NM_014732	0.394104	8.37887	3.66314	0.00414488	0.0425742	-2.52209	KIAA0513	NM_014732	yes	up
A_24_P14010	359	109	0	NM_021079	0.826536	12.1319	3.66087	0.00416079	0.0426949	-2.52602	NMT1	NM_021079	yes	up
A_33_P3213752	47	74	0	NM_016082	-0.668396	11.8572	-3.66038	0.00416423	0.0427128	-2.52686	CDK5RAP1	NM_016082	yes	down
A_24_P257971	317	1	0	NM_005094	-0.470471	7.08305	-3.66022	0.00416531	0.0427128	-2.52713	SLC27A4	NM_005094	yes	down
A_23_P70897	22	146	0	NM_017984	0.386762	8.77554	3.65876	0.0041756	0.042804	-2.52966	ZCWPW1	NM_017984	yes	up
A_33_P3222210	130	35	0	NM_001130111	-0.415402	9.33327	-3.65652	0.00419136	0.0429207	-2.53352	FAM108A1	NM_001130111	yes	down
A_23_P48936	148	129	0	NM_005902	0.513412	5.82991	3.65635	0.00419255	0.0429207	-2.53381	SMAD3	NM_005902	yes	up
A_23_P122906	105	151	0	NM_015570	0.372054	9.29404	3.65533	0.00419976	0.0429659	-2.53557	AUTS2	NM_015570	yes	up
A_23_P39561	207	85	0	NM_080678	-0.37701	8.94263	-3.6554	0.0041993	0.0429659	-2.53545	UBE2F	NM_080678	yes	down
A_33_P3391915	198	155	0	NM_001080466	-0.647946	5.15276	-3.65503	0.00420192	0.0429695	-2.53609	BTBD17	NM_001080466	yes	down
A_33_P3287959	156	107	0	NM_006989	0.504273	9.15901	3.65364	0.00421173	0.0430312	-2.53848	RASA4	NM_006989	yes	up
A_24_P98914	45	104	0	NM_000289	0.356339	11.5277	3.65261	0.00421907	0.0430776	-2.54026	PFKM	NM_000289	yes	up
A_33_P3294603	294	132	0	NM_001242757	0.311203	12.6241	3.65134	0.00422814	0.0431416	-2.54246	SLC22A31	NM_001242757	yes	up
A_33_P3411805	169	30	0	ENST00000412714	0.443173	7.60689	3.65113	0.00422964	0.0431426	-2.54283		ENST00000412714	yes	up
A_23_P72068	20	101	0	NM_001500	-0.418559	7.73571	-3.64968	0.00423999	0.043191	-2.54533	GMDS	NM_001500	yes	down
A_23_P93750	62	102	0	NM_012322	-0.327461	13.0027	-3.65012	0.00423679	0.043191	-2.54456	LSM5	NM_012322	yes	down
A_23_P3221	174	92	0	NM_021199	-0.447834	7.09993	-3.65006	0.00423725	0.043191	-2.54467	SQRDL	NM_021199	yes	down
A_23_P65674	268	66	0	NM_014547	-0.389841	8.9588	-3.64978	0.00423921	0.043191	-2.54514	TMOD3	NM_014547	yes	down
A_24_P192994	195	126	0	NM_013402	0.359138	12.7504	3.64929	0.00424274	0.0432047	-2.54599	FADS1	NM_013402	yes	up
A_33_P3341494	326	154	0	NM_033160	0.474258	7.36635	3.64888	0.00424566	0.0432202	-2.5467	ZNF658	NM_033160	yes	up
A_24_P260134	373	87	0	NM_178177	-0.415333	7.9987	-3.64784	0.00425315	0.0432677	-2.5485	NMNAT3	NM_178177	yes	down
A_23_P167818	235	38	0	NM_024581	-0.523005	5.94701	-3.64686	0.00426017	0.0433106	-2.55019	FAM184A	NM_024581	yes	down
A_33_P3391339	348	108	0	ENST00000383040	-0.436243	7.4059	-3.6465	0.00426272	0.0433222	-2.5508		ENST00000383040	yes	down
A_33_P3576797	269	140	0	AL110203	-0.44142	7.25534	-3.64607	0.00426583	0.0433395	-2.55155	LOC158863	AL110203	yes	down
[truncated: 15,006 more rows]

## Sheet: all_sig
ProbeName	Row	Col	ControlType	SystematicName	logFC	AveExpr	t	P.Value	adj.P.Val	B	GeneSymbol	PrimaryAccession	sig	dir
A_33_P3252394	210	50	0	NM_006705	-5.36495	8.44515	-47.3283	2.08279e-13	3.20687e-09	18.834	GADD45G	NM_006705	yes	down
A_23_P117602	96	76	0	NM_004131	-5.27983	9.29548	-50.2735	1.11984e-13	3.20687e-09	19.1323	GZMB	NM_004131	yes	down
A_33_P3294509	223	4	0	NM_000610	3.50801	9.49308	35.6284	3.83819e-12	2.95483e-08	17.1614	CD44	NM_000610	yes	up
A_23_P215720	32	125	0	NM_000492	-3.77696	8.9351	-36.3188	3.15308e-12	2.95483e-08	17.2882	CFTR	NM_000492	yes	down
A_24_P159434	310	155	0	NM_007261	-4.01021	6.94792	-31.8771	1.19847e-11	6.92922e-08	16.3883	CD300A	NM_007261	yes	down
A_23_P399001	360	72	0	NM_016463	3.23461	8.71158	30.8152	1.6944e-11	6.92922e-08	16.1406	CXXC5	NM_016463	yes	up
A_33_P3289121	177	82	0	NM_032411	-3.51807	7.09708	-28.5169	3.73846e-11	1.18305e-07	15.5533	C2orf40	NM_032411	yes	down
A_33_P3305835	66	26	0	NM_007128	2.70112	10.9839	28.4408	3.84182e-11	1.18305e-07	15.5326	VPREB1	NM_007128	yes	up
A_23_P166459	167	97	0	NM_002305	3.0012	9.14429	25.9219	9.88279e-11	2.17379e-07	14.7936	LGALS1	NM_002305	yes	up
A_33_P3281985	188	139	0	NM_001006658	-2.22598	12.6686	-25.5174	1.15977e-10	2.23213e-07	14.6647	CR2	NM_001006658	yes	down
A_23_P2283	233	3	0	NM_013251	2.29815	11.1634	25.5957	1.12422e-10	2.23213e-07	14.6898	TAC3	NM_013251	yes	up
A_33_P3311403	12	116	0	NM_130385	3.12043	7.53843	25.2993	1.26562e-10	2.29256e-07	14.5939	MRVI1	NM_130385	yes	up
A_23_P120812	190	116	0	NM_020070	2.74833	8.25895	25.0284	1.41201e-10	2.41563e-07	14.5047	IGLL1	NM_020070	yes	up
A_23_P44112	336	130	0	NM_014387	-2.14408	12.6172	-24.5901	1.68976e-10	2.47783e-07	14.3574	LAT	NM_014387	yes	down
A_33_P3281795	2	6	0	NM_007283	3.08867	6.86591	24.6331	1.65998e-10	2.47783e-07	14.3721	MGLL	NM_007283	yes	up
A_23_P41804	46	116	0	NM_033120	-2.4664	10.5231	-24.7015	1.61387e-10	2.47783e-07	14.3952	NKD2	NM_033120	yes	down
A_33_P3215422	152	25	0	NM_005583	2.38154	9.08904	23.4654	2.71799e-10	3.48741e-07	13.9615	LYL1	NM_005583	yes	up
A_33_P3220837	145	31	0	NM_005461	-1.96852	13.4812	-23.4796	2.70142e-10	3.48741e-07	13.9666	MAFB	NM_005461	yes	down
A_23_P79069	384	5	0	NM_022904	-2.23533	10.0427	-23.5809	2.5859e-10	3.48741e-07	14.0034	RASAL3	NM_022904	yes	down
A_33_P3250680	357	122	0	NM_000074	-2.16107	11.795	-22.2868	4.58251e-10	4.98015e-07	13.5166	CD40LG	NM_000074	yes	down
A_33_P3743432	171	95	0	AY746433	-2.56891	7.61993	-22.1666	4.84045e-10	4.98015e-07	13.4694	DEFA8P	AY746433	yes	down
A_32_P133072	193	22	0	NM_006108	-2.53868	9.3062	-22.1615	4.85174e-10	4.98015e-07	13.4674	SPON1	NM_006108	yes	down
A_32_P153071	131	79	0	NM_003382	-2.2279	9.0398	-21.8011	5.72756e-10	5.6895e-07	13.3237	VIPR2	NM_003382	yes	down
A_23_P315602	148	69	0	NM_016300	-2.85508	6.51554	-21.6631	6.10758e-10	5.8774e-07	13.2678	ARPP21	NM_016300	yes	down
A_23_P110837	126	81	0	NM_016358	-2.2059	9.06265	-21.5771	6.35829e-10	5.93325e-07	13.2327	IRX4	NM_016358	yes	down
A_23_P29096	70	144	0	NM_002606	-2.46636	8.29273	-21.3342	7.12947e-10	6.27271e-07	13.1326	PDE9A	NM_002606	yes	down
A_23_P252541	335	93	0	NM_177403	2.83526	6.85604	20.4872	1.07343e-09	8.36348e-07	12.7713	RAB7B	NM_177403	yes	up
A_23_P14105	377	9	0	NM_001268	-2.5385	8.28215	-20.4671	1.08413e-09	8.36348e-07	12.7624	RCBTB2	NM_001268	yes	down
A_23_P161769	67	7	0	NM_021603	1.99969	10.7181	19.7371	1.56361e-09	1.11976e-06	12.4344	FXYD2	NM_021603	yes	up
A_23_P119196	17	55	0	NM_016270	-2.28508	7.29441	-19.0157	2.27455e-09	1.52267e-06	12.0945	KLF2	NM_016270	yes	down
A_23_P88404	190	78	0	NM_003239	-2.33176	7.94504	-19.0268	2.26127e-09	1.52267e-06	12.0998	TGFB3	NM_003239	yes	down
A_32_P51237	96	29	0	NM_181712	-1.92763	9.26626	-18.8959	2.42387e-09	1.5881e-06	12.0364	KANK4	NM_181712	yes	down
A_33_P3298775	202	24	0	NM_214710	2.47946	6.37485	18.7732	2.58785e-09	1.66022e-06	11.9765	PRSS57	NM_214710	yes	up
A_23_P140384	97	11	0	NM_001911	-1.70645	13.5226	-18.7242	2.65669e-09	1.66959e-06	11.9524	CTSG	NM_001911	yes	down
A_33_P3250671	228	40	0	NM_003202	-2.00407	10.3634	-18.376	3.20798e-09	1.97573e-06	11.779	TCF7	NM_003202	yes	down
A_23_P500741	6	59	0	NM_005187	2.05065	8.07269	18.1686	3.59489e-09	2.12887e-06	11.6738	CBFA2T3	NM_005187	yes	up
A_23_P161076	99	98	0	NM_001767	-1.74992	10.3768	-17.9351	4.09291e-09	2.37806e-06	11.5535	CD2	NM_001767	yes	down
A_23_P49539	104	159	0	NM_001080519	1.80662	9.28081	17.8141	4.38024e-09	2.49787e-06	11.4905	BAHCC1	NM_001080519	yes	up
A_23_P95640	375	25	0	NM_001007544	2.35063	6.82307	16.9309	7.28537e-09	3.5658e-06	11.0137	C1orf186	NM_001007544	yes	up
A_33_P3373459	316	68	0	NM_018641	-1.52544	11.349	-16.9784	7.0843e-09	3.5658e-06	11.0401	CHST12	NM_018641	yes	down
A_23_P19754	16	95	0	NM_016352	-2.16262	6.9605	-16.9287	7.29509e-09	3.5658e-06	11.0124	CPA4	NM_016352	yes	down
A_23_P431268	306	81	0	NM_014935	1.70996	9.48668	17.0476	6.80225e-09	3.5658e-06	11.0783	PLEKHA6	NM_014935	yes	up
A_23_P100963	11	12	0	NM_182538	1.58107	11.1899	16.9998	6.99595e-09	3.5658e-06	11.0519	SPNS3	NM_182538	yes	up
A_24_P11061	25	132	0	NM_153478	-1.45538	13.9441	-16.7453	8.13348e-09	3.91347e-06	10.9096	CSAG1	NM_153478	yes	down
A_23_P68240	314	83	0	NM_207328	1.75313	8.75185	16.7185	8.26439e-09	3.91529e-06	10.8945	GPAT2	NM_207328	yes	up
A_23_P42004	78	156	0	NM_033125	-1.58608	11.232	-16.6485	8.61807e-09	4.02098e-06	10.8548	SLC22A16	NM_033125	yes	down
A_33_P3363799	114	5	0	NM_001242607	-1.93444	7.7462	-16.3932	1.00543e-08	4.48713e-06	10.7085	NCAM1	NM_001242607	yes	down
A_23_P216340	8	127	0	NM_001045556	1.68899	8.999	16.2586	1.09153e-08	4.73417e-06	10.6302	SLA	NM_001045556	yes	up
A_23_P215744	136	69	0	NM_033427	-2.06715	6.76924	-16.2182	1.1189e-08	4.78546e-06	10.6066	CTTNBP2	NM_033427	yes	down
A_23_P154962	114	99	0	NM_015672	-2.01093	6.95701	-16.1917	1.13728e-08	4.79744e-06	10.5911	RIMBP3	NM_015672	yes	down
A_24_P304154	315	48	0	NM_001025390	1.95456	7.48735	16.0979	1.20502e-08	5.01453e-06	10.5358	AMPD3	NM_001025390	yes	up
A_23_P363316	246	143	0	NM_002147	2.19111	7.03406	15.9482	1.32245e-08	5.42979e-06	10.4469	HOXB5	NM_002147	yes	up
A_23_P166633	301	107	0	NM_002213	-1.98521	6.98219	-15.7966	1.45426e-08	5.81591e-06	10.3558	ITGB5	NM_002213	yes	down
A_23_P2705	51	157	0	NM_005767	-2.43117	7.23185	-15.7996	1.45147e-08	5.81591e-06	10.3577	LPAR6	NM_005767	yes	down
A_23_P216630	5	47	0	NM_080546	-1.4921	10.5296	-15.6423	1.60327e-08	6.32965e-06	10.2621	SLC44A1	NM_080546	yes	down
A_24_P101651	296	48	0	ENST00000361201	-1.36201	13.4084	-15.6052	1.6416e-08	6.39892e-06	10.2394		ENST00000361201	yes	down
A_23_P371039	366	58	0	NM_002531	1.72578	7.98806	15.4365	1.8287e-08	7.03912e-06	10.1354	NTSR1	NM_002531	yes	up
A_23_P1962	244	33	0	NM_004585	-1.47805	11.6147	-15.3907	1.88343e-08	7.16029e-06	10.1069	RARRES3	NM_004585	yes	down
A_23_P156970	363	46	0	NM_002402	-1.57113	11.218	-15.2891	2.01133e-08	7.46229e-06	10.0435	MEST	NM_002402	yes	down
A_24_P567298	234	118	0	NM_004909	-1.3323	12.8988	-15.1719	2.17083e-08	7.59643e-06	9.96964	CSAG2	NM_004909	yes	down
A_23_P86283	165	94	0	NM_006762	1.52364	10.6765	15.2036	2.12638e-08	7.59643e-06	9.98967	LAPTM5	NM_006762	yes	up
A_23_P433785	309	59	0	NM_002561	1.41559	10.8369	15.1811	2.15773e-08	7.59643e-06	9.9755	P2RX5	NM_002561	yes	up
A_23_P500614	216	31	0	NM_001243	1.49862	9.46949	15.2212	2.10213e-08	7.59643e-06	10.0008	TNFRSF8	NM_001243	yes	up
A_24_P360722	59	8	0	NM_014974	-1.99719	6.71608	-15.0971	2.2798e-08	7.88811e-06	9.9222	DIP2C	NM_014974	yes	down
A_33_P3379076	57	146	0	ENST00000506335	-1.64697	8.52974	-15.0657	2.32731e-08	7.96302e-06	9.90221		ENST00000506335	yes	down
A_33_P3278649	286	49	0	NM_203468	-1.84937	7.22029	-14.9321	2.54191e-08	8.60171e-06	9.81661	ENTPD2	NM_203468	yes	down
A_23_P24104	136	148	0	NM_002658	1.66747	8.07563	14.809	2.759e-08	9.23486e-06	9.73693	PLAU	NM_002658	yes	up
A_23_P423331	332	38	0	NM_032536	1.68647	8.10076	14.7666	2.8383e-08	9.39814e-06	9.70935	NTNG2	NM_032536	yes	up
A_23_P216282	270	105	0	NM_014629	-1.54928	11.0111	-14.7484	2.87313e-08	9.41225e-06	9.69748	ARHGEF10	NM_014629	yes	down
A_23_P49759	196	73	0	NM_002981	1.66822	7.85836	14.7203	2.9278e-08	9.49038e-06	9.67912	CCL1	NM_002981	yes	up
A_24_P385732	255	71	0	NM_152672	-2.03185	6.13451	-14.676	3.0164e-08	9.67572e-06	9.65006	OSTalpha	NM_152672	yes	down
A_33_P3423420	188	128	0	NM_024702	-2.03705	7.06597	-14.5291	3.33173e-08	1.0577e-05	9.55305	ZNF750	NM_024702	yes	down
A_33_P3300635	303	96	0	NM_006212	-1.63594	9.99397	-14.4766	3.45303e-08	1.08503e-05	9.51811	PFKFB2	NM_006212	yes	down
A_33_P3258723	295	164	0	NM_022762	-1.60543	8.03544	-14.429	3.56703e-08	1.10953e-05	9.48635	RMND5B	NM_022762	yes	down
A_33_P3480395	355	159	0	AK055463	1.64056	8.39854	14.2697	3.9799e-08	1.20056e-05	9.37912	FLJ30901	AK055463	yes	up
A_23_P404481	270	118	0	NM_001400	-1.87301	6.45956	-14.2778	3.95775e-08	1.20056e-05	9.38459	S1PR1	NM_001400	yes	down
A_24_P140608	320	83	0	NM_001945	-1.33679	10.9961	-14.1274	4.39337e-08	1.28847e-05	9.28216	HBEGF	NM_001945	yes	down
A_23_P406341	81	35	0	NM_001001936	-1.76936	7.39396	-13.9955	4.81852e-08	1.39983e-05	9.19139	AFAP1L2	NM_001001936	yes	down
A_24_P355944	221	55	0	NM_004093	-1.81846	6.96162	-13.8706	5.26293e-08	1.51464e-05	9.10455	EFNB2	NM_004093	yes	down
A_23_P30254	89	160	0	NM_006622	-1.62145	7.4471	-13.7316	5.81061e-08	1.60554e-05	9.00693	PLK2	NM_006622	yes	down
A_33_P3286157	191	28	0	NM_003327	1.2442	10.8235	13.7125	5.89071e-08	1.60554e-05	8.99342	TNFRSF4	NM_003327	yes	up
A_24_P38143	176	152	0	NM_017651	-1.24599	11.191	-13.6476	6.17179e-08	1.65264e-05	8.94739	AHI1	NM_017651	yes	down
A_23_P78053	287	18	0	NM_030802	1.47415	11.3373	13.6342	6.23185e-08	1.65434e-05	8.93782	FAM117A	NM_030802	yes	up
A_23_P61508	189	28	0	NM_017581	1.67251	7.03322	13.5036	6.84915e-08	1.80267e-05	8.84441	CHRNA9	NM_017581	yes	up
A_23_P143713	285	50	0	NM_021822	1.40279	8.62336	13.3227	7.81736e-08	2.00606e-05	8.7134	APOBEC3G	NM_021822	yes	up
A_33_P3309551	342	74	0	NM_002839	1.21434	10.5947	13.2166	8.45448e-08	2.15163e-05	8.63563	PTPRD	NM_002839	yes	up
A_33_P3310780	298	54	0	NM_005231	-1.62921	7.85167	-13.1251	9.04935e-08	2.28414e-05	8.56806	CTTN	NM_005231	yes	down
A_23_P146444	66	34	0	NM_003389	1.53795	7.49631	13.1013	9.21128e-08	2.30558e-05	8.55042	CORO2A	NM_003389	yes	up
A_24_P8371	295	127	0	NM_001124758	1.46577	8.41012	13.0908	9.28402e-08	2.30558e-05	8.54259	SPNS2	NM_001124758	yes	up
A_33_P3231613	94	91	0	NM_001129828	-1.22354	10.3591	-13.0622	9.48417e-08	2.33645e-05	8.52137	CSAG3	NM_001129828	yes	down
A_23_P211007	219	81	0	NM_003489	-1.34037	9.14554	-13.0204	9.78618e-08	2.39171e-05	8.49017	NRIP1	NM_003489	yes	down
A_23_P167005	208	93	0	NM_014373	-1.57691	7.1143	-12.9035	1.06876e-07	2.57447e-05	8.40239	GPR160	NM_014373	yes	down
A_33_P3321657	186	23	0	NM_005529	1.78457	6.73273	12.7918	1.16343e-07	2.77727e-05	8.31771	HSPG2	NM_005529	yes	up
A_23_P99967	202	63	0	NM_033028	-1.46978	7.77059	-12.7318	1.21807e-07	2.86331e-05	8.27188	BBS4	NM_033028	yes	down
A_23_P41424	125	66	0	NM_022154	1.35198	10.2323	12.7151	1.23374e-07	2.87817e-05	8.25911	SLC39A8	NM_022154	yes	up
A_23_P392384	104	154	0	NM_001185095	1.51593	7.33967	12.6491	1.29791e-07	2.97104e-05	8.20842	AIF1L	NM_001185095	yes	up
A_32_P210642	327	68	0	NM_201446	1.41319	8.03852	12.6446	1.30249e-07	2.97104e-05	8.2049	EGFL7	NM_201446	yes	up
A_23_P139418	127	148	0	NM_198516	-1.19101	10.3609	-12.6511	1.29593e-07	2.97104e-05	8.20995	GALNTL4	NM_198516	yes	down
A_23_P47034	329	126	0	NM_002729	1.30206	8.872	12.5331	1.41984e-07	3.17865e-05	8.11858	HHEX	NM_002729	yes	up
A_23_P202117	326	119	0	ENST00000490164	-1.41132	8.34525	-12.5362	1.41637e-07	3.17865e-05	8.12103	PCGF5	ENST00000490164	yes	down
A_23_P307382	286	80	0	NM_080552	1.31381	8.99049	12.4863	1.47249e-07	3.26215e-05	8.08211	SLC32A1	NM_080552	yes	up
A_23_P132175	67	144	0	NM_023004	1.22071	9.66681	12.3929	1.58401e-07	3.45944e-05	8.00893	RTN4R	NM_023004	yes	up
A_23_P25224	44	19	0	NM_003651	1.31452	8.70551	12.3569	1.62942e-07	3.53355e-05	7.98058	CSDA	NM_003651	yes	up
A_33_P3386671	173	76	0	NM_005060	-2.02907	7.54405	-12.2607	1.75804e-07	3.75951e-05	7.90431	RORC	NM_005060	yes	down
A_24_P305784	70	157	0	NM_145664	-1.50521	7.08744	-12.2465	1.77782e-07	3.7756e-05	7.89307	SPANXB2	NM_145664	yes	down
A_33_P3228600	139	130	0	NM_001127442	-1.50374	7.50509	-12.2281	1.804e-07	3.80496e-05	7.87839	CPA5	NM_001127442	yes	down
A_32_P452655	277	93	0	NM_001040078	1.05442	12.6144	12.2089	1.83177e-07	3.83724e-05	7.86304	LGALS9C	NM_001040078	yes	up
A_23_P315964	11	94	0	NM_173568	1.29284	8.75464	12.1719	1.88655e-07	3.92529e-05	7.83342	UMODL1	NM_173568	yes	up
A_23_P32805	17	61	0	NM_017551	-1.67338	6.00149	-12.1339	1.94455e-07	3.96559e-05	7.80296	GRID1	NM_017551	yes	down
A_32_P205944	247	108	0	NM_005054	-1.03729	12.886	-12.135	1.94292e-07	3.96559e-05	7.80381	RGPD5	NM_005054	yes	down
A_33_P3282489	119	100	0	NM_001097634	1.21377	9.23604	12.1174	1.97034e-07	3.99175e-05	7.78971	GCNT1	NM_001097634	yes	up
A_33_P3307297	182	117	0	XM_001718042	-1.55098	6.91793	-12.0773	2.03474e-07	4.09529e-05	7.75735	LOC100130503	XM_001718042	yes	down
A_24_P412512	38	95	0	NM_016350	1.27462	8.58941	12.0467	2.08546e-07	4.17011e-05	7.73256	NIN	NM_016350	yes	up
A_23_P86653	168	115	0	NM_002727	-1.54699	8.0545	-12.0202	2.13032e-07	4.23232e-05	7.71113	SRGN	NM_002727	yes	down
A_33_P3231447	176	129	0	NM_000210	1.2667	8.70953	12.0069	2.15336e-07	4.25069e-05	7.7003	ITGA6	NM_000210	yes	up
A_23_P128993	331	79	0	NM_033423	-1.71911	6.31656	-11.9846	2.19254e-07	4.28367e-05	7.68213	GZMH	NM_033423	yes	down
A_23_P13753	370	32	0	NM_006163	1.02546	12.4455	11.9815	2.19789e-07	4.28367e-05	7.67968	NFE2	NM_006163	yes	up
A_32_P183598	377	53	0	THC2524341	1.29922	8.24879	11.9258	2.29939e-07	4.43031e-05	7.63418		THC2524341	yes	up
A_33_P3662685	219	14	0	AY746434	-1.63861	6.08268	-11.9244	2.30191e-07	4.43031e-05	7.63308	DEFA9P	AY746434	yes	down
A_23_P350045	173	33	0	NM_005669	1.36016	8.2225	11.8742	2.39796e-07	4.55527e-05	7.59185	REEP5	NM_005669	yes	up
A_23_P41390	263	29	0	NM_018986	-1.13363	10.9517	-11.8545	2.43676e-07	4.55527e-05	7.57566	SH3TC1	NM_018986	yes	down
A_23_P375165	154	41	0	NM_207459	1.1013	10.7538	11.8528	2.44007e-07	4.55527e-05	7.57429	TEX19	NM_207459	yes	up
A_23_P397120	363	158	0	NM_001136503	1.11982	10.0481	11.7496	2.65529e-07	4.86709e-05	7.48896	C19orf77	NM_001136503	yes	up
A_33_P3316786	367	137	0	NM_080759	-1.63605	6.63678	-11.7241	2.71154e-07	4.94077e-05	7.46779	DACH1	NM_080759	yes	down
A_23_P138717	251	92	0	NM_001005339	-0.995141	14.5644	-11.6231	2.94785e-07	5.33977e-05	7.38332	RGS10	NM_001005339	yes	down
A_33_P3248265	50	57	0	NM_002341	-1.05994	11.4387	-11.6084	2.98388e-07	5.37342e-05	7.37103	LTB	NM_002341	yes	down
A_33_P3221253	180	71	0	NM_005578	-1.49177	6.74112	-11.5797	3.05616e-07	5.47159e-05	7.34682	LPP	NM_005578	yes	down
A_33_P3342126	51	1	0	NM_020226	1.15437	11.1049	11.5622	3.10083e-07	5.51947e-05	7.33213	PRDM8	NM_020226	yes	up
A_23_P85800	280	85	0	NM_001803	1.17377	11.6494	11.5305	3.18412e-07	5.63516e-05	7.3053	CD52	NM_001803	yes	up
A_24_P380132	122	28	0	NM_203505	-1.01863	11.9329	-11.5225	3.20558e-07	5.64072e-05	7.2985	G3BP2	NM_203505	yes	down
A_23_P94319	63	69	0	NM_014867	-1.04174	12.0582	-11.4928	3.28627e-07	5.74985e-05	7.27333	KBTBD11	NM_014867	yes	down
A_33_P3224809	304	164	0	NM_014339	-1.27098	8.09997	-11.4411	3.43185e-07	5.94334e-05	7.22942	IL17RA	NM_014339	yes	down
A_23_P72961	222	2	0	NM_002764	1.21005	8.78122	11.4399	3.43546e-07	5.94334e-05	7.22835	PRPS1	NM_002764	yes	up
A_23_P386241	186	119	0	NM_001042353	-1.03979	10.8087	-11.4277	3.47103e-07	5.97133e-05	7.21792	FAM110A	NM_001042353	yes	down
A_24_P367432	158	92	0	ENST00000390633	-1.28561	8.12316	-11.4195	3.49496e-07	5.9791e-05	7.21095		ENST00000390633	yes	down
A_32_P88349	12	65	0	ENST00000538264	-1.37952	7.1927	-11.355	3.69075e-07	6.27917e-05	7.15569		ENST00000538264	yes	down
A_33_P3410589	344	160	0	NM_153690	1.56569	6.43467	11.3252	3.78501e-07	6.40416e-05	7.13011	FAM43A	NM_153690	yes	up
A_24_P142743	66	37	0	NM_004368	-1.68539	6.95413	-11.2831	3.92314e-07	6.56572e-05	7.09373	CNN2	NM_004368	yes	down
A_23_P124252	364	79	0	NM_020397	-1.49852	6.28137	-11.2365	4.08203e-07	6.7947e-05	7.05343	CAMK1D	NM_020397	yes	down
A_23_P99163	284	160	0	NM_018370	-1.37676	7.25508	-11.2133	4.16396e-07	6.85696e-05	7.03325	DRAM1	NM_018370	yes	down
A_24_P181254	305	92	0	NM_006418	0.963616	12.2611	11.1314	4.46747e-07	7.24059e-05	6.96176	OLFM4	NM_006418	yes	up
A_33_P3287158	110	52	0	NM_020742	-1.35331	7.42789	-11.0769	4.68262e-07	7.54957e-05	6.91394	NLGN4X	NM_020742	yes	down
A_33_P3299140	315	83	0	ENST00000372089	1.19738	8.39465	11.0551	4.77191e-07	7.65344e-05	6.89473	GTF3C5	ENST00000372089	yes	up
A_23_P112634	231	163	0	NM_174921	-1.08451	9.50367	-11.0435	4.82012e-07	7.69071e-05	6.8845	C4orf34	NM_174921	yes	down
A_32_P3534	302	149	0	NM_001167902	-1.25223	7.81851	-10.9564	5.19957e-07	8.22898e-05	6.80737	PGPEP1L	NM_001167902	yes	down
A_23_P102950	9	74	0	NM_080860	1.58414	6.2627	10.9539	5.21092e-07	8.22898e-05	6.80515	RSPH1	NM_080860	yes	up
A_24_P807031	347	23	0	NM_001017971	-1.0081	11.2666	-10.7928	6.00365e-07	9.33694e-05	6.66084	ATP6AP1L	NM_001017971	yes	down
A_23_P27332	119	9	0	NM_003199	0.951006	11.5093	10.7872	6.03381e-07	9.33694e-05	6.65573	TCF4	NM_003199	yes	up
A_23_P23048	220	15	0	NM_002965	-1.4423	6.23635	-10.7575	6.19468e-07	9.53794e-05	6.62889	S100A9	NM_002965	yes	down
A_23_P423197	107	46	0	NM_002957	-1.18157	8.58776	-10.728	6.35916e-07	9.69426e-05	6.60215	RXRA	NM_002957	yes	down
A_23_P28857	230	137	0	NM_018556	-1.30836	7.3107	-10.702	6.5081e-07	9.77765e-05	6.57852	SIRPG	NM_018556	yes	down
A_33_P3310475	204	53	0	NM_018243	-1.27862	7.41189	-10.7018	6.50912e-07	9.77765e-05	6.57836	2011-09-01	NM_018243	yes	down
A_32_P168349	87	78	0	NM_138277	1.24598	7.70214	10.688	6.58977e-07	9.85074e-05	6.56579	C6orf25	NM_138277	yes	up
A_33_P3318763	209	61	0	ENST00000452050	-0.903331	14.1667	-10.6621	6.74375e-07	0.000100322	6.54221		ENST00000452050	yes	down
A_23_P101013	16	164	0	NM_007267	-1.11276	8.78067	-10.6338	6.91664e-07	0.000102399	6.51636	TMC6	NM_007267	yes	down
A_23_P211680	197	59	0	NM_015166	1.12865	8.77654	10.6179	7.01605e-07	0.000103232	6.50178	MLC1	NM_015166	yes	up
A_33_P3209772	373	108	0	NM_006237	1.55196	6.98217	10.6141	7.03991e-07	0.000103232	6.49831	POU4F1	NM_006237	yes	up
A_23_P140648	271	161	0	NM_014608	-1.28982	7.19773	-10.5864	7.21719e-07	0.000104913	6.4729	CYFIP1	NM_014608	yes	down
A_24_P252497	254	143	0	NM_025195	-1.48382	6.25318	-10.5856	7.22266e-07	0.000104913	6.47213	TRIB1	NM_025195	yes	down
A_33_P3376821	226	51	0	NM_006144	1.45649	6.07335	10.5594	7.3949e-07	0.00010691	6.44804	GZMA	NM_006144	yes	up
A_23_P146084	118	101	0	NM_000637	-1.11593	9.02251	-10.4825	7.92699e-07	0.000113537	6.377	GSR	NM_000637	yes	down
A_23_P34066	168	111	0	NM_002186	1.1284	8.66538	10.4852	7.90794e-07	0.000113537	6.37946	IL9R	NM_002186	yes	up
A_23_P501007	38	83	0	NM_001039348	0.932349	12.5143	10.4629	8.06916e-07	0.000114508	6.35882	EFEMP1	NM_001039348	yes	up
A_23_P122937	140	94	0	NM_014800	0.997557	9.9407	10.4457	8.19668e-07	0.000115784	6.34278	ELMO1	NM_014800	yes	up
A_24_P35891	167	70	0	NM_016423	-1.01665	10.0841	-10.42	8.39039e-07	0.000117771	6.31888	ZNF219	NM_016423	yes	down
A_33_P3265872	266	108	0	ENST00000419668	-0.903086	14.6777	-10.3965	8.57235e-07	0.000119447	6.29692		ENST00000419668	yes	down
A_33_P3404749	363	78	0	NM_001103184	1.298	6.8694	10.3479	8.96247e-07	0.000123803	6.25135	FMN1	NM_001103184	yes	up
A_23_P150394	123	43	0	NM_022003	0.946965	10.642	10.3426	9.00563e-07	0.000123803	6.24643	FXYD6	NM_022003	yes	up
A_24_P131522	125	72	0	NM_032208	-1.20623	7.53913	-10.3168	9.22131e-07	0.000125464	6.22219	ANTXR1	NM_032208	yes	down
A_23_P319598	48	49	0	NM_000716	-1.31479	6.79471	-10.3181	9.21066e-07	0.000125464	6.22337	C4BPB	NM_000716	yes	down
A_33_P3317058	325	33	0	NM_012447	-1.29031	6.97159	-10.3136	9.24867e-07	0.000125464	6.21916	STAG3	NM_012447	yes	down
A_23_P414913	161	35	0	NM_022343	-1.3604	7.43444	-10.2605	9.71288e-07	0.000130611	6.16898	GLIPR2	NM_022343	yes	down
A_23_P206806	285	61	0	NM_002209	-1.2994	6.75748	-10.2282	1.00064e-06	0.000133973	6.13846	ITGAL	NM_002209	yes	down
A_33_P3320523	183	77	0	ENST00000398669	-1.25812	7.18535	-10.1809	1.04559e-06	0.000139385	6.09341		ENST00000398669	yes	down
A_32_P187571	231	14	0	NM_004588	1.82921	6.646	10.1681	1.05809e-06	0.000140443	6.08122	SCN2B	NM_004588	yes	up
A_23_P120931	12	117	0	NM_014508	1.33247	6.43922	10.1179	1.10879e-06	0.000145915	6.0332	APOBEC3C	NM_014508	yes	up
A_23_P318581	124	77	0	NM_020827	-0.978988	10.6913	-10.1067	1.1204e-06	0.000146193	6.02251	KIAA1430	NM_020827	yes	down
A_23_P57667	32	46	0	NM_032242	-0.963407	9.98935	-10.1083	1.11872e-06	0.000146193	6.02405	PLXNA1	NM_032242	yes	down
A_33_P3330149	155	123	0	NM_000280	-1.29958	6.87368	-10.0871	1.1412e-06	0.000148279	6.00363	PAX6	NM_000280	yes	down
A_23_P122563	7	149	0	NM_014260	1.1479	10.2234	10.0709	1.15859e-06	0.000149279	5.9881	PFDN6	NM_014260	yes	up
A_23_P200096	333	57	0	NM_025106	-1.05256	8.90614	-10.001	1.23736e-06	0.000157494	5.92056	SPSB1	NM_025106	yes	down
A_23_P7684	108	43	0	NM_024565	1.0646	8.43941	9.95007	1.29836e-06	0.000164534	5.87112	CCNJL	NM_024565	yes	up
A_23_P163087	317	49	0	NM_007361	1.23819	6.93595	9.94028	1.31046e-06	0.000164711	5.86159	NID2	NM_007361	yes	up
A_33_P3374833	126	150	0	NM_012388	-0.862244	12.0172	-9.93099	1.32205e-06	0.000165492	5.85254	PLDN	NM_012388	yes	down
A_23_P69586	366	114	0	NM_005245	-0.976432	9.76362	-9.87615	1.39282e-06	0.000173645	5.79894	FAT1	NM_005245	yes	down
A_24_P298027	120	33	0	NM_004655	-1.37591	6.75416	-9.85757	1.41771e-06	0.000176036	5.78072	AXIN2	NM_004655	yes	down
A_23_P80068	20	111	0	NM_006806	-0.846746	12.2578	-9.83129	1.45377e-06	0.000179789	5.75489	BTG3	NM_006806	yes	down
A_33_P3220723	225	138	0	NM_015196	-0.954991	11.6059	-9.81557	1.4758e-06	0.000181639	5.73941	KIAA0922	NM_015196	yes	down
A_23_P126836	255	7	0	NM_003326	-1.33338	6.12074	-9.81223	1.48053e-06	0.000181639	5.73612	TNFSF4	NM_003326	yes	down
A_33_P3228402	12	25	0	A_33_P3228402	0.928726	11.3669	9.79341	1.50749e-06	0.000183485	5.71755			yes	up
A_23_P20443	85	141	0	NM_021020	-0.886239	10.8282	-9.76927	1.54286e-06	0.000186544	5.69369	LZTS1	NM_021020	yes	down
A_33_P3393766	311	147	0	NM_001130677	-1.34404	9.36237	-9.75506	1.56409e-06	0.000188143	5.67963	C17orf96	NM_001130677	yes	down
A_24_P333571	93	83	0	ENST00000370217	-1.27135	6.49311	-9.74953	1.57245e-06	0.000188412	5.67414	ARHGAP29	ENST00000370217	yes	down
A_23_P15146	278	77	0	NM_001012631	0.880338	11.1894	9.6968	1.65456e-06	0.000196549	5.62173	IL32	NM_001012631	yes	up
A_23_P207367	167	17	0	NM_003152	0.878159	11.9156	9.69566	1.65638e-06	0.000196549	5.6206	STAT5A	NM_003152	yes	up
A_24_P259607	27	20	0	NM_017982	1.08595	8.20503	9.69371	1.6595e-06	0.000196549	5.61866	SUSD4	NM_017982	yes	up
A_33_P3379396	241	77	0	NM_006121	-0.86426	11.0276	-9.61626	1.7891e-06	0.000211086	5.5412	KRT1	NM_006121	yes	down
A_33_P3239759	187	136	0	NM_001198690	1.26748	10.5104	9.60423	1.81021e-06	0.000211952	5.52912	PPAN-P2RY11	NM_001198690	yes	up
A_24_P350589	333	31	0	NM_020724	1.1608	7.60738	9.54547	1.91721e-06	0.000221949	5.46992	RNF150	NM_020724	yes	up
A_23_P418031	191	157	0	NM_001136265	1.04124	8.48438	9.52021	1.96532e-06	0.000225821	5.44437	IFFO2	NM_001136265	yes	up
A_33_P3415820	380	74	0	NM_003246	1.28971	6.70521	9.49916	2.0064e-06	0.000229684	5.42303	THBS1	NM_003246	yes	up
A_23_P389897	43	104	0	NM_002507	-1.39189	5.77711	-9.48854	2.02749e-06	0.000231239	5.41224	NGFR	NM_002507	yes	down
A_23_P213385	354	74	0	NM_006317	-1.11101	7.45218	-9.42005	2.16937e-06	0.000243809	5.34246	BASP1	NM_006317	yes	down
A_33_P3323559	5	62	0	NM_000394	-1.21418	8.64218	-9.40487	2.20226e-06	0.000246605	5.32693	CRYAA	NM_000394	yes	down
A_24_P45446	282	84	0	NM_052941	0.941685	10.3534	9.34793	2.33054e-06	0.000258153	5.26848	GBP4	NM_052941	yes	up
A_24_P414999	258	4	0	NM_018407	0.951472	10.8248	9.32177	2.39215e-06	0.000264029	5.24154	LAPTM4B	NM_018407	yes	up
A_24_P125871	123	102	0	NM_020639	-0.821472	11.6421	-9.30867	2.42369e-06	0.000266554	5.22801	RIPK4	NM_020639	yes	down
A_23_P88678	127	99	0	NM_152335	1.6716	6.54229	9.27581	2.50479e-06	0.000274493	5.19401	C15orf27	NM_152335	yes	up
A_33_P3307980	247	140	0	AK131345	-0.891276	9.79739	-9.25683	2.55295e-06	0.000277598	5.17433		AK131345	yes	down
A_33_P3421515	79	32	0	A_33_P3421515	0.82269	12.7388	9.2607	2.54304e-06	0.000277598	5.17835			yes	up
A_23_P384044	151	46	0	NM_152495	-1.14392	7.85862	-9.25191	2.5656e-06	0.000277598	5.16922	CNIH3	NM_152495	yes	down
A_24_P184555	7	131	0	NM_002859	-0.870972	10.7009	-9.22349	2.64005e-06	0.000284258	5.13966	PXN	NM_002859	yes	down
A_33_P3419785	181	95	0	NM_004052	1.54623	7.84085	9.20929	2.67811e-06	0.000287351	5.12487	BNIP3	NM_004052	yes	up
A_23_P98350	247	55	0	NM_001165	-1.02548	8.07616	-9.18442	2.74621e-06	0.00029161	5.09891	BIRC3	NM_001165	yes	down
A_23_P90463	378	109	0	NM_016199	0.783252	14.9279	9.18938	2.73248e-06	0.00029161	5.10409	LSM7	NM_016199	yes	up
A_23_P75008	141	61	0	NM_000818	-1.33366	5.49035	-9.16626	2.79713e-06	0.000292975	5.07992	GAD2	NM_000818	yes	down
A_33_P3398862	202	113	0	NM_004040	-1.16902	6.72782	-9.16874	2.79013e-06	0.000292975	5.08251	RHOB	NM_004040	yes	down
A_23_P164284	366	77	0	NM_001307	1.18098	6.91625	9.15958	2.81613e-06	0.000293965	5.07292	CLDN7	NM_001307	yes	up
A_23_P145238	181	48	0	NM_080593	-0.807075	11.4413	-9.13435	2.88912e-06	0.000299643	5.04646	HIST1H2BK	NM_080593	yes	down
A_23_P121898	1	104	0	NM_024615	-1.30961	5.96975	-9.13406	2.88998e-06	0.000299643	5.04615	PARP8	NM_024615	yes	down
A_33_P3337272	333	54	0	NM_001004354	-1.00689	8.37751	-9.11613	2.94312e-06	0.000304129	5.0273	NRARP	NM_001004354	yes	down
A_33_P3629678	135	117	0	NM_000093	0.991872	8.82096	9.10637	2.97249e-06	0.000306136	5.01703	COL5A1	NM_000093	yes	up
A_23_P207336	373	76	0	NM_002722	1.15547	6.74692	9.09009	3.0222e-06	0.000309188	4.99988	PPY	NM_002722	yes	up
A_24_P16610	128	148	0	NM_032268	0.828378	10.9783	9.09307	3.01303e-06	0.000309188	5.00302	ZNRF1	NM_032268	yes	up
A_33_P3351495	295	54	0	BI833485	1.19378	6.43131	9.0789	3.05688e-06	0.000310672	4.98807		BI833485	yes	up
A_23_P76901	289	61	0	NM_015549	-0.882383	10.1784	-9.02	3.2467e-06	0.000322513	4.92573	PLEKHG3	NM_015549	yes	down
A_23_P121976	189	48	0	NM_002700	1.15581	6.8763	9.00385	3.30099e-06	0.000326851	4.90856	POU4F3	NM_002700	yes	up
A_23_P17134	220	87	0	NM_002371	-0.790895	13.2833	-8.99774	3.32175e-06	0.000327852	4.90207	MAL	NM_002371	yes	down
A_23_P819	214	72	0	NM_005101	-0.76334	13.4974	-8.99292	3.33827e-06	0.00032843	4.89694	ISG15	NM_005101	yes	down
A_24_P22079	355	111	0	NM_002015	1.05033	7.62328	8.98557	3.36358e-06	0.00032882	4.88912	FOXO1	NM_002015	yes	up
A_23_P60296	77	132	0	NM_012383	-0.874079	9.86128	-8.98838	3.35387e-06	0.00032882	4.89211	OSTF1	NM_012383	yes	down
A_23_P350689	251	23	0	NM_173570	-1.24643	6.51391	-8.97093	3.41465e-06	0.000332756	4.87351	ZDHHC23	NM_173570	yes	down
A_32_P61684	283	56	0	NM_018440	1.27655	5.97148	8.96432	3.43799e-06	0.000333973	4.86646	PAG1	NM_018440	yes	up
A_33_P3392092	14	128	0	NM_001099733	1.14043	6.79507	8.93478	3.54442e-06	0.000338224	4.83489	ADCYAP1	NM_001099733	yes	up
A_24_P85942	16	37	0	NM_181453	-0.75493	13.0094	-8.93506	3.54341e-06	0.000338224	4.83519	GCC2	NM_181453	yes	down
A_33_P3307495	155	59	0	NM_001199042	-0.767798	12.3447	-8.93671	3.53735e-06	0.000338224	4.83696	STRA6	NM_001199042	yes	down
A_33_P3404950	354	80	0	NM_001204083	1.29199	6.64103	8.91669	3.61137e-06	0.00034218	4.81551	C1orf151	NM_001204083	yes	up
A_33_P3420204	94	72	0	NM_001098482	0.828347	10.4251	8.91857	3.60434e-06	0.00034218	4.81753	CRTC1	NM_001098482	yes	up
A_33_P3795649	251	156	0	ENST00000447535	-1.0417	7.86192	-8.89043	3.71097e-06	0.000350245	4.78733		ENST00000447535	yes	down
A_33_P3285540	302	64	0	NM_001130861	-0.804637	12.913	-8.88829	3.71924e-06	0.000350245	4.78502	CLDN5	NM_001130861	yes	down
A_23_P88522	1	89	0	NM_021077	-0.892016	9.20936	-8.88251	3.74161e-06	0.000351277	4.77881	NMB	NM_021077	yes	down
A_33_P3240512	301	6	0	NM_138444	-0.878165	9.42759	-8.85942	3.83249e-06	0.000358716	4.75394	KCTD12	NM_138444	yes	down
A_23_P434473	230	20	0	NM_178862	0.904631	9.24497	8.85156	3.86395e-06	0.000360565	4.74547	STT3B	NM_178862	yes	up
A_23_P36753	64	80	0	NM_000690	-0.981838	8.12284	-8.81458	4.01587e-06	0.000371366	4.7055	ALDH2	NM_000690	yes	down
A_23_P164999	132	125	0	NM_004359	-0.818191	10.3557	-8.79829	4.0848e-06	0.000376608	4.68787	CDC34	NM_004359	yes	down
A_23_P85903	314	100	0	NM_003268	1.05101	7.3052	8.77357	4.19192e-06	0.000384184	4.66103	TLR5	NM_003268	yes	up
A_33_P3279590	280	55	0	NM_033014	-1.11554	6.82022	-8.76753	4.21856e-06	0.000385479	4.65446	OGN	NM_033014	yes	down
A_23_P10980	42	139	0	NM_015236	-1.08831	6.98283	-8.76343	4.23674e-06	0.000385995	4.65	LPHN3	NM_015236	yes	down
A_23_P121676	24	120	0	NM_025212	-1.05218	7.25903	-8.74553	4.31712e-06	0.000391004	4.63051	CXXC4	NM_025212	yes	down
A_23_P17593	310	97	0	NM_001794	1.03418	7.4028	8.70762	4.49292e-06	0.000398814	4.58912	CDH4	NM_001794	yes	up
A_23_P137484	238	68	0	NM_019079	-0.873126	13.4693	-8.70041	4.52723e-06	0.000398814	4.58123	L1TD1	NM_019079	yes	down
A_23_P215024	250	82	0	NM_018214	-0.826665	10.0171	-8.71557	4.45541e-06	0.000398814	4.59782	LRRC1	NM_018214	yes	down
A_24_P383609	349	97	0	NM_199461	-1.03378	7.42795	-8.70264	4.51659e-06	0.000398814	4.58367	NANOS1	NM_199461	yes	down
A_33_P3351175	73	106	0	NM_006648	-1.0108	7.96124	-8.69923	4.53286e-06	0.000398814	4.57994	WNK2	NM_006648	yes	down
A_23_P139687	96	19	0	NM_152321	-1.13454	6.47481	-8.67106	4.66983e-06	0.000409694	4.54906	ERP27	NM_152321	yes	down
A_33_P3269803	78	129	0	NM_014718	1.18047	10.0274	8.6516	4.76701e-06	0.000416882	4.52769	CLSTN3	NM_014718	yes	up
A_33_P3216372	359	111	0	NM_006633	0.772289	11.1954	8.64927	4.77884e-06	0.000416882	4.52512	IQGAP2	NM_006633	yes	up
A_24_P418408	213	8	0	NM_198552	-1.06141	7.07904	-8.64401	4.80554e-06	0.000418028	4.51933	FAM89A	NM_198552	yes	down
A_33_P3227041	5	130	0	NM_197966	-0.793469	11.5242	-8.62998	4.87762e-06	0.000421914	4.50388	BID	NM_197966	yes	down
A_23_P204751	66	123	0	NM_020039	-1.14729	6.80545	-8.62491	4.90397e-06	0.000423005	4.49829	ACCN2	NM_020039	yes	down
A_23_P401361	235	142	0	NM_020845	-0.939317	8.33445	-8.62013	4.92896e-06	0.000423973	4.49302	PITPNM2	NM_020845	yes	down
A_23_P204998	124	124	0	NM_005766	-1.00074	7.53815	-8.54819	5.32189e-06	0.000449469	4.4134	FARP1	NM_005766	yes	down
A_33_P3829391	82	47	0	BC030809	-1.04137	7.31179	-8.5472	5.32754e-06	0.000449469	4.4123	LOC641510	BC030809	yes	down
A_33_P3295803	21	69	0	NM_032846	-1.7694	7.70411	-8.52769	5.44e-06	0.000456456	4.39061	RAB2B	NM_032846	yes	down
A_33_P3308914	111	19	0	NM_006383	-0.835964	9.52393	-8.52019	5.48393e-06	0.000457648	4.38225	CIB2	NM_006383	yes	down
A_33_P3293918	178	158	0	NM_170600	0.846992	9.6738	8.52069	5.48101e-06	0.000457648	4.38281	SH2D3C	NM_170600	yes	up
A_23_P19182	246	54	0	NM_016606	0.887789	8.73062	8.51498	5.5147e-06	0.000458972	4.37644	REEP2	NM_016606	yes	up
A_33_P3336257	363	70	0	NM_024337	0.734956	12.8039	8.47876	5.73356e-06	0.000473349	4.33602	IRX1	NM_024337	yes	up
A_33_P3335682	308	26	0	NM_033256	0.723818	13.5112	8.45995	5.85097e-06	0.000481751	4.31496	PPP1R14A	NM_033256	yes	up
A_24_P376391	314	146	0	NM_015103	-0.777405	11.6472	-8.44929	5.91867e-06	0.000484283	4.30301	PLXND1	NM_015103	yes	down
A_23_P138435	314	71	0	NM_020338	0.82348	11.1176	8.44769	5.9289e-06	0.000484283	4.30122	ZMIZ1	NM_020338	yes	up
A_33_P3396562	321	84	0	XM_003119181	1.19885	6.16344	8.44283	5.96009e-06	0.000485281	4.29577	LOC642414	XM_003119181	yes	up
A_23_P207058	372	77	0	NM_003955	0.851969	9.09966	8.40636	6.19992e-06	0.000499791	4.25478	SOCS3	NM_003955	yes	up
A_23_P23074	322	15	0	NM_006417	-0.851641	9.03337	-8.37369	6.4237e-06	0.000513297	4.21792	IFI44	NM_006417	yes	down
A_23_P156209	211	76	0	NM_033414	-1.03695	7.09001	-8.36982	6.4508e-06	0.000513297	4.21355	ZNF622	NM_033414	yes	down
A_33_P3403075	3	19	0	NM_018304	-0.85581	9.12633	-8.35302	6.5698e-06	0.000521419	4.19455	PRR11	NM_018304	yes	down
A_23_P64058	14	42	0	NM_153819	0.708423	12.7219	8.33949	6.66739e-06	0.000527804	4.17922	RASGRP2	NM_153819	yes	up
A_23_P125348	123	117	0	NM_021210	-0.799771	9.83239	-8.33259	6.71776e-06	0.000530428	4.1714	TRAPPC1	NM_021210	yes	down
A_33_P3405213	164	89	0	NM_000442	0.808595	10.5612	8.30829	6.89839e-06	0.00053916	4.14381	PECAM1	NM_000442	yes	up
A_24_P355967	250	130	0	NM_000621	-1.28784	5.89121	-8.28615	7.06762e-06	0.000549596	4.11861	HTR2A	NM_000621	yes	down
A_23_P13382	64	127	0	NM_001013254	1.20077	5.66296	8.27583	7.14804e-06	0.000553574	4.10684	LSP1	NM_001013254	yes	up
A_24_P45367	288	111	0	NM_020448	0.960483	8.41328	8.24987	7.35468e-06	0.000564788	4.0772	NIPAL3	NM_020448	yes	up
A_23_P69310	308	85	0	NM_003965	0.888391	8.52906	8.24315	7.40929e-06	0.000567567	4.06951	CCRL2	NM_003965	yes	up
A_23_P357101	212	164	0	NM_145298	1.10756	6.24294	8.23358	7.48771e-06	0.000571757	4.05856	APOBEC3F	NM_145298	yes	up
A_23_P215111	71	93	0	NM_020632	-0.944838	8.70704	-8.22971	7.5197e-06	0.000571757	4.05412	ATP6V0A4	NM_020632	yes	down
A_23_P103919	49	159	0	NM_003779	0.784348	9.9156	8.20588	7.71988e-06	0.000579753	4.02679	B4GALT3	NM_003779	yes	up
A_23_P206018	190	67	0	NM_001018004	-1.45196	6.62317	-8.20298	7.74467e-06	0.000579753	4.02345	TPM1	NM_001018004	yes	down
A_32_P45009	366	69	0	NM_005896	0.798459	10.1685	8.19739	7.79262e-06	0.000580104	4.01703	IDH1	NM_005896	yes	up
A_23_P70127	28	64	0	NM_017510	1.13204	9.02208	8.17202	8.01431e-06	0.000591512	3.98784	TMED9	NM_017510	yes	up
A_24_P103469	38	53	0	NM_007161	-0.833326	9.16853	-8.15807	8.13919e-06	0.000598182	3.97175	LST1	NM_007161	yes	down
A_33_P3250253	279	88	0	AK096194	1.07696	7.18857	8.13542	8.34633e-06	0.000611945	3.9456	LOC100131150	AK096194	yes	up
A_33_P3296499	127	72	0	NM_002844	-1.09983	6.2126	-8.11174	8.56912e-06	0.000623824	3.91818	PTPRK	NM_002844	yes	down
A_24_P152468	89	52	0	XM_001718823	0.721936	11.2812	8.10135	8.6689e-06	0.000628118	3.90613	LOC100134663	XM_001718823	yes	up
A_33_P3382177	313	128	0	NM_003255	0.722818	13.7874	8.09418	8.73843e-06	0.00063167	3.89781	TIMP2	NM_003255	yes	up
A_24_P23258	166	45	0	NM_015124	-0.980328	10.3835	-8.08099	8.86807e-06	0.00063954	3.88248	GRAMD4	NM_015124	yes	down
A_23_P87310	317	98	0	NM_002315	-0.6826	14.4967	-8.05639	9.11527e-06	0.000655831	3.85386	LMO1	NM_002315	yes	down
A_23_P9293	203	33	0	NM_004817	-0.807782	9.60377	-8.0437	9.24572e-06	0.000663666	3.83906	TJP2	NM_004817	yes	down
A_33_P3238250	335	111	0	NM_016946	0.813299	9.10024	8.03248	9.3628e-06	0.00067004	3.82596	F11R	NM_016946	yes	up
A_33_P3381117	130	59	0	XM_003118860	-0.846634	8.61556	-8.03065	9.382e-06	0.00067004	3.82382	LOC100128563	XM_003118860	yes	down
A_24_P315862	199	144	0	ENST00000390629	-0.906748	9.58825	-8.02658	9.42498e-06	0.000670284	3.81906		ENST00000390629	yes	down
A_33_P3417260	29	92	0	NM_017881	-0.809532	9.12475	-8.0124	9.57628e-06	0.000677913	3.80248	C9orf95	NM_017881	yes	down
A_24_P811704	282	130	0	NM_003622	0.941704	7.47109	7.99567	9.75811e-06	0.000686053	3.78289	PPFIBP1	NM_003622	yes	up
A_24_P787897	158	39	0	NM_022166	1.087	6.731	7.98848	9.83748e-06	0.000689083	3.77445	XYLT1	NM_022166	yes	up
A_32_P60065	170	73	0	NM_004101	1.02491	7.26447	7.965	1.01014e-05	0.000703763	3.74687	F2RL2	NM_004101	yes	up
A_23_P257003	332	86	0	NM_006200	-0.934196	7.50251	-7.94953	1.02795e-05	0.000714553	3.72867	PCSK5	NM_006200	yes	down
A_23_P70398	298	14	0	NM_001025370	-0.9319	7.63822	-7.94099	1.03792e-05	0.000719858	3.71861	VEGFA	NM_001025370	yes	down
A_23_P76034	225	114	0	NM_203286	1.01773	6.65343	7.9336	1.04665e-05	0.000724279	3.70989	PVRL1	NM_203286	yes	up
A_23_P500501	59	93	0	NM_000142	-1.00997	6.82981	-7.91745	1.06597e-05	0.000732088	3.69082	FGFR3	NM_000142	yes	down
A_23_P309720	219	16	0	NM_000815	-1.07525	6.14984	-7.91623	1.06744e-05	0.000732088	3.68939	GABRD	NM_000815	yes	down
A_33_P3373775	377	75	0	NM_001010922	1.00213	6.76665	7.9093	1.07587e-05	0.000736231	3.68119	BCL2L15	NM_001010922	yes	up
A_23_P202334	170	46	0	NM_022970	-1.06779	7.29125	-7.90473	1.08147e-05	0.000738419	3.67579	FGFR2	NM_022970	yes	down
A_33_P3416142	197	12	0	EF413001	-0.892472	8.69729	-7.8953	1.0931e-05	0.00073976	3.66464	LOC100131234	EF413001	yes	down
A_33_P3734384	118	67	0	AK097526	0.80093	9.31534	7.8875	1.10284e-05	0.000739886	3.6554	LOC285957	AK097526	yes	up
A_23_P71513	231	22	0	NM_015137	-0.855232	9.08094	-7.87022	1.12474e-05	0.000752923	3.63491	EFR3A	NM_015137	yes	down
A_23_P303833	66	20	0	NM_174934	0.682159	12.3701	7.86833	1.12716e-05	0.000752923	3.63266	SCN4B	NM_174934	yes	up
A_33_P3380742	6	92	0	NM_001167947	-0.712469	12.9643	-7.84837	1.15312e-05	0.000768594	3.60893	TIMM17B	NM_001167947	yes	down
A_24_P941353	317	69	0	NM_004845	0.96917	7.46893	7.80124	1.21698e-05	0.000802475	3.55274	PCYT1B	NM_004845	yes	up
A_33_P3323298	45	47	0	NM_002228	0.909417	7.54683	7.788	1.2356e-05	0.000813014	3.53691	JUN	NM_002228	yes	up
A_23_P117082	98	43	0	NM_015987	-0.867336	8.0673	-7.78614	1.23824e-05	0.000813017	3.53468	HEBP1	NM_015987	yes	down
A_33_P3319760	49	70	0	NM_003564	0.726877	10.9832	7.77963	1.24752e-05	0.000817367	3.5269	TAGLN2	NM_003564	yes	up
A_33_P3464438	27	76	0	ENST00000433371	-1.06094	6.07364	-7.7653	1.26825e-05	0.000827428	3.50971		ENST00000433371	yes	down
A_32_P79434	325	15	0	NM_002847	0.885994	7.8938	7.75684	1.28066e-05	0.000833756	3.49956	PTPRN2	NM_002847	yes	up
A_24_P194081	184	143	0	NM_144779	0.770913	9.51096	7.75092	1.28942e-05	0.000837687	3.49246	FXYD5	NM_144779	yes	up
A_23_P102731	4	70	0	NM_175839	-0.717378	10.4468	-7.73783	1.30902e-05	0.000848628	3.47673	SMOX	NM_175839	yes	down
A_33_P3347040	72	30	0	NM_001242901	0.699159	11.5531	7.70749	1.3557e-05	0.000877045	3.44018	LOC100131094	NM_001242901	yes	up
A_33_P3324454	289	21	0	NM_000391	0.688132	12.7831	7.68995	1.3835e-05	0.000893152	3.41901	TPP1	NM_000391	yes	up
A_33_P3262635	335	7	0	NM_177405	0.713582	11.3878	7.65354	1.44321e-05	0.000925878	3.37493	CECR1	NM_177405	yes	up
A_23_P347169	25	123	0	NM_001001924	-1.08821	5.88603	-7.6539	1.4426e-05	0.000925878	3.37537	MTUS1	NM_001001924	yes	down
A_23_P406928	11	89	0	ENST00000361567	0.691308	11.8447	7.63082	1.48186e-05	0.000944773	3.34735	ND5	ENST00000361567	yes	up
A_33_P3288219	107	34	0	AK127589	0.96891	7.27491	7.62796	1.48681e-05	0.000945969	3.34388	FLJ45684	AK127589	yes	up
A_32_P94	363	75	0	NM_198560	1.02175	6.54206	7.62337	1.49479e-05	0.000947705	3.33829	LHFPL4	NM_198560	yes	up
A_24_P317762	310	86	0	NM_002346	-0.89205	7.85951	-7.62285	1.4957e-05	0.000947705	3.33766	LY6E	NM_002346	yes	down
A_23_P135239	366	157	0	NM_005077	-0.808707	8.8112	-7.61108	1.51638e-05	0.000958837	3.32333	TLE1	NM_005077	yes	down
A_32_P168247	125	103	0	NM_004373	-0.642337	15.5627	-7.5972	1.54116e-05	0.000966884	3.30642	COX6A1	NM_004373	yes	down
A_33_P3243439	123	100	0	NM_019858	-0.791624	8.76211	-7.59692	1.54166e-05	0.000966884	3.30607	GPR162	NM_019858	yes	down
A_23_P38427	353	15	0	NM_032932	0.836249	8.60422	7.59711	1.54132e-05	0.000966884	3.30631	RAB11FIP4	NM_032932	yes	up
A_23_P409489	139	110	0	NM_004088	-0.64058	13.0722	-7.59151	1.55143e-05	0.000967832	3.29948	DNTT	NM_004088	yes	down
A_33_P3242863	197	115	0	NM_020201	0.668021	11.6104	7.59379	1.5473e-05	0.000967832	3.30226	NT5M	NM_020201	yes	up
A_23_P116557	180	40	0	NM_009587	0.814484	8.38018	7.5703	1.59044e-05	0.000987599	3.27357	LGALS9	NM_009587	yes	up
A_33_P3280845	155	159	0	NM_006288	0.688419	10.8073	7.57014	1.59073e-05	0.000987599	3.27338	THY1	NM_006288	yes	up
A_33_P3374623	119	164	0	NM_019112	-0.74697	9.60624	-7.56036	1.60908e-05	0.000992988	3.26141	ABCA7	NM_019112	yes	down
A_33_P3242174	335	103	0	NM_206895	-0.714973	14.0002	-7.56118	1.60753e-05	0.000992988	3.26242	C2orf82	NM_206895	yes	down
A_33_P3784253	62	77	0	NM_001128620	-0.744557	9.48213	-7.5635	1.60316e-05	0.000992988	3.26526	PAK1	NM_001128620	yes	down
A_23_P383009	205	22	0	NM_000599	-1.16733	6.22295	-7.55644	1.6165e-05	0.000994292	3.25661	IGFBP5	NM_000599	yes	down
A_24_P193295	193	77	0	NM_198686	-0.743331	11.9034	-7.55554	1.6182e-05	0.000994292	3.25551	RAB15	NM_198686	yes	down
A_33_P3213992	30	73	0	A_33_P3213992	-1.13638	6.2305	-7.54013	1.64774e-05	0.00100876	3.23663			yes	down
A_23_P357985	367	86	0	NM_001037866	-0.765089	9.96739	-7.52642	1.67453e-05	0.00102312	3.2198	RGPD6	NM_001037866	yes	down
A_33_P3310567	341	83	0	THC2670340	1.06717	5.84047	7.51194	1.70333e-05	0.00103646	3.202		THC2670340	yes	up
A_32_P183609	186	115	0	NM_001040445	-0.898966	7.319	-7.51025	1.70673e-05	0.00103646	3.19992	ASB1	NM_001040445	yes	down
A_23_P500271	252	32	0	NM_001098627	0.883649	7.4786	7.5118	1.7036e-05	0.00103646	3.20183	IRF5	NM_001098627	yes	up
A_23_P3014	250	126	0	NM_005615	-1.08779	5.62489	-7.50538	1.71654e-05	0.00103646	3.19393	RNASE6	NM_005615	yes	down
A_24_P292470	103	164	0	NM_022803	0.703171	12.8539	7.49085	1.74623e-05	0.00105026	3.17603	UCP3	NM_022803	yes	up
A_24_P360078	312	94	0	NM_006726	0.761919	10.2516	7.4817	1.7652e-05	0.00105343	3.16475	LRBA	NM_006726	yes	up
A_24_P94402	358	19	0	NM_005378	0.935	9.75692	7.48261	1.7633e-05	0.00105343	3.16587	MYCN	NM_005378	yes	up
A_33_P3313055	227	158	0	NM_000435	-0.677876	12.8557	-7.47202	1.78551e-05	0.00105832	3.15281	NOTCH3	NM_000435	yes	down
A_23_P253602	83	4	0	NM_001721	1.09756	5.61913	7.46819	1.79363e-05	0.00105992	3.14807	BMX	NM_001721	yes	up
A_23_P487	176	16	0	NM_012474	0.735951	10.2153	7.46674	1.79671e-05	0.00105992	3.14628	UCK2	NM_012474	yes	up
A_33_P3404729	146	88	0	AK075182	0.930524	7.56115	7.44403	1.84569e-05	0.00108259	3.1182		AK075182	yes	up
A_33_P3365845	364	63	0	ENST00000466694	-0.878831	7.69408	-7.44483	1.84394e-05	0.00108259	3.11919	NUPL1	ENST00000466694	yes	down
A_33_P3346680	258	21	0	NP105946	0.737814	9.35852	7.4354	1.86469e-05	0.0010908	3.1075		NP105946	yes	up
A_23_P74547	354	111	0	NM_001040033	-0.936049	6.83349	-7.43286	1.87031e-05	0.0010908	3.10436	CD53	NM_001040033	yes	down
A_24_P237443	347	123	0	NM_018990	0.928928	8.4095	7.43389	1.86804e-05	0.0010908	3.10562	SASH3	NM_018990	yes	up
A_23_P201808	4	161	0	NM_003713	-1.03434	5.8591	-7.42742	1.88243e-05	0.0010958	3.09761	PPAP2B	NM_003713	yes	down
A_33_P3223964	105	111	0	ENST00000390610	-0.959892	6.65299	-7.40577	1.93153e-05	0.00111804	3.07072		ENST00000390610	yes	down
A_32_P190951	339	125	0	ENST00000390622	-0.854459	7.64372	-7.38963	1.96904e-05	0.00113548	3.05064		ENST00000390622	yes	down
A_23_P300728	175	157	0	NM_022458	-0.899197	7.29134	-7.39115	1.96547e-05	0.00113548	3.05254	LMBR1	NM_022458	yes	down
A_23_P379649	141	100	0	NM_001003940	-0.6712	10.8156	-7.37135	2.01245e-05	0.00115835	3.02786	BMF	NM_001003940	yes	down
A_32_P129669	9	66	0	XM_003121034	-0.874394	8.63252	-7.35624	2.04913e-05	0.00117726	3.009	FRMPD3	XM_003121034	yes	down
A_23_P30069	246	1	0	NM_001012967	-0.911764	7.03111	-7.32316	2.13194e-05	0.00121802	2.96761	DDX60L	NM_001012967	yes	down
A_24_P148026	71	14	0	ENST00000536678	1.03025	5.94889	7.30594	2.1765e-05	0.00123888	2.946		ENST00000536678	yes	up
A_33_P3422897	269	27	0	NM_005502	-0.941881	8.00898	-7.30734	2.17284e-05	0.00123888	2.94776	ABCA1	NM_005502	yes	down
A_23_P24384	304	98	0	NM_032251	-0.714433	9.56626	-7.29698	2.20008e-05	0.00124539	2.93475	CCDC88B	NM_032251	yes	down
A_23_P17695	368	66	0	NM_018964	0.854941	8.10828	7.29829	2.1966e-05	0.00124539	2.9364	SLC37A1	NM_018964	yes	up
A_23_P134085	298	129	0	NM_173515	-0.874291	7.41005	-7.26206	2.2946e-05	0.00129004	2.8908	CNKSR3	NM_173515	yes	down
A_33_P3295148	322	98	0	AK128169	0.683056	14.4478	7.23954	2.3579e-05	0.00132017	2.86237		AK128169	yes	up
A_23_P336198	141	137	0	NM_138426	-0.85043	7.70223	-7.23668	2.36607e-05	0.00132234	2.85875	GLCCI1	NM_138426	yes	down
A_23_P161218	47	140	0	NM_014391	-0.84703	8.69986	-7.22686	2.39437e-05	0.00132612	2.84633	ANKRD1	NM_014391	yes	down
A_33_P3214948	32	39	0	NM_014767	0.934999	6.64027	7.23175	2.38023e-05	0.00132612	2.85252	SPOCK2	NM_014767	yes	up
A_23_P346093	210	93	0	NM_152468	-0.775146	8.75668	-7.22827	2.39029e-05	0.00132612	2.84811	TMC8	NM_152468	yes	down
A_33_P3710442	169	153	0	AK021772	-0.734755	9.68191	-7.22471	2.4006e-05	0.00132718	2.84361	FLJ11710	AK021772	yes	down
A_23_P205900	187	72	0	NM_001012338	1.06653	6.37001	7.22105	2.41128e-05	0.00132956	2.83897	NTRK3	NM_001012338	yes	up
A_23_P117582	90	22	0	NM_130469	0.890982	7.44183	7.2137	2.43285e-05	0.00133542	2.82967	JDP2	NM_130469	yes	up
A_33_P3406255	234	42	0	A_33_P3406255	0.670113	10.3884	7.21195	2.43802e-05	0.00133588	2.82745			yes	up
A_33_P3303394	80	117	0	A_33_P3303394	0.603125	13.59	7.20754	2.45111e-05	0.00133829	2.82185			yes	up
A_33_P3849275	175	35	0	NM_001159704	0.752277	11.4356	7.20891	2.44705e-05	0.00133829	2.82359	FHL1	NM_001159704	yes	up
A_23_P132856	370	42	0	NM_198565	0.698935	9.64865	7.19453	2.49013e-05	0.00135719	2.80535	LRRC33	NM_198565	yes	up
A_33_P3269218	201	116	0	NM_001703	-0.758452	8.60731	-7.18976	2.50459e-05	0.00135966	2.79929	BAI2	NM_001703	yes	down
A_23_P212749	245	52	0	NM_002111	0.666239	10.4483	7.18867	2.50791e-05	0.00135966	2.79791	HTT	NM_002111	yes	up
A_33_P3350202	376	97	0	NM_014484	0.661855	12.3905	7.17013	2.56513e-05	0.0013858	2.77433	MOCS3	NM_014484	yes	up
A_33_P3342957	136	141	0	NM_004226	-0.776954	8.51247	-7.15246	2.62098e-05	0.00141102	2.75182	STK17B	NM_004226	yes	down
A_24_P43092	160	163	0	NM_001008491	-0.785325	8.27266	-7.13753	2.66918e-05	0.00142704	2.73278	2002-09-01	NM_001008491	yes	down
A_23_P369899	333	9	0	NM_015444	-1.08857	5.16344	-7.13786	2.66811e-05	0.00142704	2.73319	TMEM158	NM_015444	yes	down
A_23_P25974	78	17	0	NM_001010854	0.768013	10.1709	7.1375	2.66927e-05	0.00142704	2.73274	TTC7B	NM_001010854	yes	up
A_23_P435636	64	7	0	NM_152654	0.707747	9.34398	7.12921	2.69647e-05	0.00143659	2.72214	DAND5	NM_152654	yes	up
A_24_P8220	298	88	0	NM_004807	0.652071	12.2493	7.13004	2.69371e-05	0.00143659	2.72321	HS6ST1	NM_004807	yes	up
A_33_P3332175	196	23	0	A_33_P3332175	-0.630772	11.361	-7.11856	2.73182e-05	0.00144463	2.70853			yes	down
A_23_P62932	354	159	0	NM_001677	0.729685	9.48638	7.12085	2.72419e-05	0.00144463	2.71145	ATP1B1	NM_001677	yes	up
A_23_P320862	47	8	0	NM_152786	0.919178	6.67987	7.11621	2.73969e-05	0.00144463	2.70552	C9orf43	NM_152786	yes	up
A_24_P931443	126	64	0	NM_003485	1.03426	6.44977	7.12233	2.71923e-05	0.00144463	2.71335	GPR68	NM_003485	yes	up
A_33_P3404706	22	41	0	NM_001030288	0.812214	9.216	7.11708	2.73676e-05	0.00144463	2.70664	SPN	NM_001030288	yes	up
A_33_P3249414	311	71	0	NM_015431	0.691936	10.5317	7.11783	2.73425e-05	0.00144463	2.7076	TRIM58	NM_015431	yes	up
A_23_P127460	229	74	0	NM_153253	-0.764107	8.46285	-7.1143	2.7461e-05	0.00144553	2.70308	SIPA1	NM_153253	yes	down
A_33_P3292130	332	102	0	THC2566648	0.616482	13.8131	7.1079	2.76772e-05	0.00145442	2.69488		THC2566648	yes	up
A_23_P206280	219	156	0	NM_201525	0.685318	13.6005	7.09615	2.80786e-05	0.001473	2.67983	GPR56	NM_201525	yes	up
A_33_P3215768	370	62	0	NM_007210	0.624831	13.3914	7.08672	2.84053e-05	0.00148508	2.66773	GALNT6	NM_007210	yes	up
A_23_P116280	42	91	0	NM_024426	0.935116	6.87202	7.0762	2.8775e-05	0.00149932	2.65421	WT1	NM_024426	yes	up
A_23_P314250	52	1	0	NM_033387	0.78647	8.08303	7.06583	2.91441e-05	0.00151088	2.64089	FAM78A	NM_033387	yes	up
A_23_P216845	191	1	0	NM_004188	1.11653	6.96879	7.06717	2.9096e-05	0.00151088	2.64262	GFI1B	NM_004188	yes	up
A_23_P140427	223	52	0	NM_016337	-0.605511	13.8804	-7.04959	2.97325e-05	0.00153364	2.61999	EVL	NM_016337	yes	down
A_24_P73577	340	84	0	NM_170697	-0.946339	6.79326	-7.04093	3.00515e-05	0.00153978	2.60883	ALDH1A2	NM_170697	yes	down
A_24_P220058	53	125	0	NM_012325	0.628788	11.9516	7.04131	3.00375e-05	0.00153978	2.60932	MAPRE1	NM_012325	yes	up
A_23_P47340	57	116	0	NM_020693	1.02959	5.54271	7.03705	3.01957e-05	0.00154203	2.60383	DSCAML1	NM_020693	yes	up
A_33_P3366336	213	84	0	NM_001024401	-0.864656	9.87749	-7.03117	3.04158e-05	0.00155066	2.59623	SBK1	NM_001024401	yes	down
A_33_P3367917	154	164	0	ENST00000324677	-0.706246	9.60306	-7.02985	3.04654e-05	0.00155066	2.59453	SSH2	ENST00000324677	yes	down
A_23_P126388	306	11	0	NM_031286	0.601842	12.4032	7.02611	3.06062e-05	0.00155526	2.58971	SH3BGRL3	NM_031286	yes	up
A_23_P207106	90	9	0	NM_000747	-0.852893	7.27745	-7.02064	3.08139e-05	0.0015624	2.58264	CHRNB1	NM_000747	yes	down
A_24_P59667	118	83	0	NM_000215	-0.613489	11.879	-7.01974	3.08482e-05	0.0015624	2.58147	JAK3	NM_000215	yes	down
A_23_P111860	192	59	0	NM_018059	-0.659754	10.1681	-7.01606	3.09888e-05	0.00156694	2.57672	RADIL	NM_018059	yes	down
A_23_P354074	239	19	0	NM_000081	-0.926442	6.36961	-7.00585	3.13825e-05	0.00157907	2.56352	LYST	NM_000081	yes	down
A_33_P3214665	108	52	0	NM_002374	0.98471	6.03785	6.99408	3.18432e-05	0.00159964	2.54828	MAP2	NM_002374	yes	up
A_23_P106682	10	64	0	NM_001424	-0.789039	7.90353	-6.99274	3.18959e-05	0.00159968	2.54655	EMP2	NM_001424	yes	down
A_23_P426021	318	131	0	NM_015187	0.805052	7.94581	6.98031	3.23913e-05	0.00162188	2.53043	SEL1L3	NM_015187	yes	up
A_23_P107322	132	34	0	NM_032854	-0.637532	11.0027	-6.97822	3.24755e-05	0.00162346	2.52772	CORO6	NM_032854	yes	down
A_23_P436353	50	131	0	NM_001207008	-0.857401	7.16828	-6.95701	3.33423e-05	0.00165604	2.50017	MLLT4	NM_001207008	yes	down
A_23_P351844	4	122	0	NM_001764	-0.997417	5.64798	-6.95225	3.35403e-05	0.00166052	2.49398	CD1B	NM_001764	yes	down
A_33_P3621701	384	149	0	ENST00000463107	0.644305	10.4748	6.94813	3.37126e-05	0.00166636	2.48862		ENST00000463107	yes	up
A_23_P306941	149	38	0	NM_153615	0.617282	11.3451	6.94549	3.38237e-05	0.00166918	2.48518	RGL4	NM_153615	yes	up
A_23_P157117	208	9	0	NM_182898	-0.963875	6.18641	-6.94155	3.399e-05	0.00167203	2.48005	CREB5	NM_182898	yes	down
A_33_P3345881	52	74	0	NP1245783	-1.01059	5.56604	-6.94001	3.40553e-05	0.00167257	2.47804		NP1245783	yes	down
A_23_P99614	366	135	0	NM_033271	-0.633161	10.8271	-6.93822	3.41314e-05	0.00167363	2.47571	BTBD6	NM_033271	yes	down
A_23_P146058	366	112	0	NM_001695	-0.658647	10.0712	-6.93085	3.44463e-05	0.00168374	2.4661	ATP6V1C1	NM_001695	yes	down
A_23_P372923	14	145	0	NM_001174066	-0.880837	6.89559	-6.92829	3.45561e-05	0.00168374	2.46277	FGFR1	NM_001174066	yes	down
A_24_P35478	83	104	0	NM_019619	-0.82288	7.48594	-6.92939	3.45088e-05	0.00168374	2.46421	PARD3	NM_019619	yes	down
A_23_P68866	312	97	0	NM_001003684	-0.577659	14.7505	-6.92867	3.45396e-05	0.00168374	2.46327	UQCR10	NM_001003684	yes	down
A_23_P39525	110	110	0	NM_024785	-0.657563	9.99494	-6.91815	3.49962e-05	0.00170154	2.44954	FAM124B	NM_024785	yes	down
A_33_P3340649	346	21	0	NM_001099219	0.855148	7.09469	6.9053	3.55622e-05	0.00171915	2.43276	KRTAP19-8	NM_001099219	yes	up
A_23_P77415	365	77	0	NM_013370	0.93404	6.18685	6.90752	3.54637e-05	0.00171915	2.43566	OSGIN1	NM_013370	yes	up
A_33_P3317618	35	87	0	NM_003178	-1.16306	5.6882	-6.88227	3.66017e-05	0.00176663	2.40262	SYN2	NM_003178	yes	down
A_33_P3268783	2	66	0	NM_133463	1.02949	5.8675	6.87692	3.68476e-05	0.00177421	2.39562	AMZ1	NM_133463	yes	up
A_24_P98086	4	129	0	NM_007353	0.616856	11.0554	6.87036	3.71521e-05	0.00177421	2.38701	GNA12	NM_007353	yes	up
A_33_P3237977	333	71	0	NM_197958	-0.830654	7.36545	-6.86891	3.72197e-05	0.00177421	2.38511	LARP6	NM_197958	yes	down
A_33_P3454968	101	20	0	BC062328	0.588139	13.5458	6.86947	3.71934e-05	0.00177421	2.38585	LOC645553	BC062328	yes	up
A_23_P124642	195	119	0	NM_005739	-0.728198	8.85983	-6.8691	3.72106e-05	0.00177421	2.38536	RASGRP1	NM_005739	yes	down
A_23_P145175	136	29	0	NM_014345	-0.775748	8.59044	-6.87036	3.71518e-05	0.00177421	2.38702	ZNF318	NM_014345	yes	down
A_33_P3210258	326	22	0	ENST00000390345	-0.782651	7.96568	-6.85061	3.80846e-05	0.00180705	2.36108		ENST00000390345	yes	down
A_33_P3329344	343	9	0	NM_004104	0.61696	10.9881	6.85235	3.80012e-05	0.00180705	2.36337	FASN	NM_004104	yes	up
A_33_P3398448	328	88	0	NM_032789	-0.603741	11.6052	-6.84398	3.84029e-05	0.00181935	2.35237	PARP10	NM_032789	yes	down
A_23_P362183	24	70	0	NM_173551	-1.16536	10.3349	-6.82773	3.91964e-05	0.00185125	2.33098	ANKS6	NM_173551	yes	down
A_23_P39386	280	113	0	NM_014266	-0.749123	8.39102	-6.804	4.03866e-05	0.00189873	2.29968	HCST	NM_014266	yes	down
A_24_P87763	366	14	0	NM_001961	0.576491	13.3688	6.8025	4.04633e-05	0.00189943	2.2977	EEF2	NM_001961	yes	up
A_33_P3388148	103	12	0	NM_001166694	-0.941522	6.2436	-6.78148	4.15521e-05	0.00192864	2.26992	CHRNA3	NM_001166694	yes	down
A_23_P566	29	96	0	NM_014947	-0.590046	12.4187	-6.78208	4.15208e-05	0.00192864	2.27071	FOXJ3	NM_014947	yes	down
A_33_P3265359	123	29	0	NM_018645	-0.709175	8.79961	-6.78277	4.14843e-05	0.00192864	2.27163	HES6	NM_018645	yes	down
A_33_P3400374	179	92	0	NM_001037335	-0.665641	10.0044	-6.77964	4.16492e-05	0.00192864	2.26748	PRIC285	NM_001037335	yes	down
A_24_P62530	383	129	0	NM_021205	-0.620309	12.6716	-6.77965	4.16487e-05	0.00192864	2.26749	RHOU	NM_021205	yes	down
A_23_P24751	359	41	0	NM_173810	-0.618638	10.7144	-6.78136	4.15585e-05	0.00192864	2.26976	TTC9C	NM_173810	yes	down
A_33_P3221438	47	40	0	NM_152531	0.618029	10.9307	6.77614	4.18337e-05	0.00193427	2.26285	C3orf21	NM_152531	yes	up
A_23_P211207	102	134	0	NM_001112	-0.65502	9.77658	-6.76529	4.24127e-05	0.00195517	2.24847	ADARB1	NM_001112	yes	down
A_23_P10591	213	53	0	NM_001004431	0.7916	7.54122	6.76291	4.25407e-05	0.0019564	2.24532	METRNL	NM_001004431	yes	up
A_33_P3522511	11	111	0	AB007954	-0.910805	6.62266	-6.7612	4.26332e-05	0.00195655	2.24304	KIAA0485	AB007954	yes	down
A_23_P21436	187	23	0	NM_015651	0.670483	9.79703	6.7547	4.29855e-05	0.00196979	2.23443	PHF19	NM_015651	yes	up
A_24_P304051	309	39	0	NM_004832	-0.622838	12.2511	-6.75206	4.31298e-05	0.00197346	2.23093	GSTO1	NM_004832	yes	down
A_33_P3354851	306	35	0	X58768	-0.795929	8.95256	-6.74249	4.3657e-05	0.00199462	2.21822		X58768	yes	down
A_33_P3215797	378	71	0	NM_001029882	0.777065	7.87886	6.73604	4.40164e-05	0.00200509	2.20964	AHDC1	NM_001029882	yes	up
A_24_P377144	48	1	0	NM_058172	0.893498	6.76836	6.73688	4.39689e-05	0.00200509	2.21077	ANTXR2	NM_058172	yes	up
A_23_P323227	275	59	0	NM_001008709	-0.579073	12.221	-6.73117	4.42895e-05	0.00201455	2.20317	PPP1CA	NM_001008709	yes	down
A_23_P128783	57	126	0	NM_018453	-0.647293	11.4124	-6.72803	4.44664e-05	0.00201961	2.199	EAPP	NM_018453	yes	down
A_23_P362046	132	5	0	NM_138779	-0.608202	10.9669	-6.72651	4.45525e-05	0.00202054	2.19697	C13orf27	NM_138779	yes	down
A_23_P217958	333	80	0	NM_033500	0.641454	10.0983	6.71798	4.50389e-05	0.0020396	2.18561	HK1	NM_033500	yes	up
A_33_P3381292	339	120	0	A_33_P3381292	0.615333	10.7089	6.7157	4.51696e-05	0.00204251	2.18258			yes	up
A_23_P258612	179	145	0	NM_016529	-0.770331	7.83122	-6.71452	4.52375e-05	0.00204258	2.18101	ATP8A2	NM_016529	yes	down
A_32_P218332	46	20	0	NM_174917	0.674598	9.33862	6.70788	4.56219e-05	0.00205392	2.17215	ACSF3	NM_174917	yes	up
A_23_P51646	34	132	0	NM_004073	-0.622508	10.4245	-6.69757	4.62252e-05	0.00207501	2.1584	PLK3	NM_004073	yes	down
A_23_P50276	234	147	0	NM_031917	0.771351	9.19331	6.69597	4.63197e-05	0.00207623	2.15627	ANGPTL6	NM_031917	yes	up
A_32_P23795	93	14	0	THC2520324	0.628701	10.8753	6.6891	4.67276e-05	0.00209147	2.14709		THC2520324	yes	up
A_33_P3276520	376	75	0	AK123704	0.912854	6.04954	6.68452	4.70016e-05	0.00210068	2.14097		AK123704	yes	up
A_24_P382489	9	147	0	NM_198580	0.661467	9.41551	6.68232	4.71338e-05	0.00210354	2.13804	SLC27A1	NM_198580	yes	up
A_33_P3234015	254	67	0	NM_014240	-0.613195	10.6768	-6.67674	4.74714e-05	0.00211248	2.13057	LIMD1	NM_014240	yes	down
A_33_P3408757	90	55	0	ENST00000372591	-0.640949	10.2095	-6.66948	4.79136e-05	0.00212908	2.12086		ENST00000372591	yes	down
A_24_P403734	303	33	0	NM_015481	0.607888	10.7272	6.66745	4.80384e-05	0.00213155	2.11814	ZNF385A	NM_015481	yes	up
A_33_P3317460	140	61	0	A_33_P3317460	-1.00796	5.47903	-6.6534	4.89104e-05	0.002164	2.09932			yes	down
A_33_P3383900	369	75	0	A_33_P3383900	0.893342	6.20768	6.64427	4.94859e-05	0.00218582	2.08708			yes	up
A_23_P399255	312	39	0	NM_152737	-0.784145	8.58884	-6.64333	4.95455e-05	0.00218582	2.08582	RNF182	NM_152737	yes	down
A_23_P102391	40	64	0	NM_014585	0.757735	8.90193	6.6279	5.05364e-05	0.00222	2.06509	SLC40A1	NM_014585	yes	up
A_24_P149124	362	152	0	NM_004772	-0.563334	14.008	-6.62196	5.09231e-05	0.0022338	2.05712	C5orf13	NM_004772	yes	down
A_32_P195401	302	139	0	NM_173511	-0.636887	9.96748	-6.60414	5.21037e-05	0.00227263	2.03313	FAM117B	NM_173511	yes	down
A_33_P3251703	20	15	0	NM_001311	-0.712202	8.36149	-6.59857	5.24791e-05	0.00227981	2.02562	CRIP1	NM_001311	yes	down
A_32_P114284	226	139	0	NM_001079526	0.635558	9.82134	6.59814	5.25078e-05	0.00227981	2.02504	IKZF2	NM_001079526	yes	up
A_24_P213924	167	106	0	NM_020947	0.944412	6.65081	6.6003	5.23624e-05	0.00227981	2.02795	KIAA1609	NM_020947	yes	up
A_23_P376488	89	17	0	NM_000594	-0.657959	9.45044	-6.59731	5.25643e-05	0.00227981	2.02392	TNF	NM_000594	yes	down
A_23_P80040	356	34	0	NM_006404	0.947509	5.69428	6.5883	5.31781e-05	0.00230319	2.01177	PROCR	NM_006404	yes	up
A_23_P72568	293	138	0	NM_003794	-0.650773	9.61519	-6.5852	5.33909e-05	0.00230916	2.00759	SNX4	NM_003794	yes	down
A_23_P26649	333	6	0	NM_020677	-0.629117	10.4495	-6.57652	5.39925e-05	0.0023319	1.99586	NMRAL1	NM_020677	yes	down
A_23_P98910	285	76	0	NM_006152	-0.687335	8.69977	-6.57349	5.42035e-05	0.00233774	1.99178	LRMP	NM_006152	yes	down
A_23_P379475	372	27	0	NM_014762	1.2648	7.40785	6.56506	5.47972e-05	0.00235017	1.98038	DHCR24	NM_014762	yes	up
A_23_P151232	376	46	0	NM_001136103	-0.896874	6.82085	-6.56515	5.47913e-05	0.00235017	1.98049	TMEM132C	NM_001136103	yes	down
A_33_P3405444	51	13	0	NM_003941	-0.668487	9.01726	-6.56079	5.51009e-05	0.00235991	1.97459	WASL	NM_003941	yes	down
A_24_P190168	270	124	0	NM_014573	0.63139	10.5146	6.5551	5.55076e-05	0.00236384	1.9669	TMEM97	NM_014573	yes	up
A_33_P3235400	304	44	0	NM_004494	0.58921	11.0134	6.55155	5.57632e-05	0.00236851	1.96209	HDGF	NM_004494	yes	up
A_33_P3379371	353	74	0	NM_001005861	-0.603183	10.8843	-6.54822	5.60035e-05	0.00237544	1.95759	RYK	NM_001005861	yes	down
A_23_P74701	293	111	0	NM_152890	0.864789	6.48389	6.54226	5.64374e-05	0.00239055	1.94951	COL24A1	NM_152890	yes	up
A_23_P98580	127	2	0	NM_004265	0.561983	13.8309	6.53973	5.66228e-05	0.00239219	1.94608	FADS2	NM_004265	yes	up
A_33_P3279124	63	11	0	NM_001169107	0.575285	12.0999	6.53851	5.67128e-05	0.00239219	1.94441	FAM21C	NM_001169107	yes	up
A_33_P3387050	266	25	0	NM_001001795	-0.554107	12.937	-6.53419	5.70309e-05	0.00239919	1.93856	C8orf82	NM_001001795	yes	down
A_23_P137381	242	86	0	NM_002167	-0.599843	10.5765	-6.52922	5.73997e-05	0.00240485	1.93181	ID3	NM_002167	yes	down
A_23_P120227	49	102	0	NM_030915	-0.876459	6.23516	-6.52941	5.73851e-05	0.00240485	1.93208	LBH	NM_030915	yes	down
A_23_P83028	213	9	0	NM_021111	-0.719753	8.13202	-6.52662	5.7593e-05	0.00240967	1.9283	RECK	NM_021111	yes	down
A_23_P306655	356	61	0	NM_198722	0.675931	8.90875	6.51874	5.81851e-05	0.00243114	1.91759	AMIGO3	NM_198722	yes	up
A_24_P15877	352	79	0	AF333762	0.950214	5.77048	6.50874	5.89458e-05	0.00245626	1.90399		AF333762	yes	up
A_33_P3374365	364	105	0	XM_001714010	0.646887	14.0922	6.50301	5.93864e-05	0.00247128	1.8962	LOC100129702	XM_001714010	yes	up
A_23_P408095	158	37	0	NM_001011546	0.550833	13.0106	6.49342	6.01322e-05	0.00249314	1.88314	DSTN	NM_001011546	yes	up
A_23_P108751	82	33	0	NM_001039492	-0.761582	7.52729	-6.49347	6.01278e-05	0.00249314	1.88321	FHL2	NM_001039492	yes	down
A_24_P37441	77	37	0	NM_002610	0.995775	6.93318	6.48737	6.06073e-05	0.002506	1.8749	PDK1	NM_002610	yes	up
A_23_P207911	92	143	0	NM_016113	0.572768	11.4999	6.48218	6.10187e-05	0.00251878	1.86782	TRPV2	NM_016113	yes	up
A_23_P156809	137	62	0	NM_001127395	-0.931038	12.2188	-6.47674	6.14524e-05	0.00253329	1.8604	METTL21A	NM_001127395	yes	down
A_32_P155506	14	58	0	NM_152653	-0.801051	7.38935	-6.47474	6.1613e-05	0.00253651	1.85767	UBE2E2	NM_152653	yes	down
A_23_P115573	353	54	0	NM_198149	0.578705	11.2853	6.46974	6.20165e-05	0.00254632	1.85084	SHISA4	NM_198149	yes	up
A_23_P106002	4	143	0	NM_020529	-0.568122	11.5615	-6.46215	6.26332e-05	0.00256821	1.84048	NFKBIA	NM_020529	yes	down
A_33_P3374253	341	39	0	XM_001717762	0.834712	7.03824	6.45662	6.30876e-05	0.0025834	1.83292		XM_001717762	yes	up
A_23_P61633	214	144	0	NM_005781	0.575519	12.2362	6.44712	6.38759e-05	0.00260874	1.81992	TNK2	NM_005781	yes	up
A_33_P3412863	17	71	0	ENST00000534466	-0.878253	6.10489	-6.44491	6.40601e-05	0.0026128	1.8169		ENST00000534466	yes	down
A_33_P3251093	326	32	0	NM_078483	-0.798512	7.15887	-6.43806	6.46366e-05	0.00263283	1.80752	SLC36A1	NM_078483	yes	down
A_23_P94365	16	120	0	NM_174922	-0.704435	8.48681	-6.43005	6.53185e-05	0.00265009	1.79654	ADCK5	NM_174922	yes	down
A_33_P3212109	238	45	0	NM_016356	-0.950978	5.25192	-6.42749	6.55373e-05	0.00265547	1.79304	DCDC2	NM_016356	yes	down
A_32_P234184	261	22	0	NM_001010926	-0.706254	8.15917	-6.42259	6.59599e-05	0.00266908	1.78631	HES5	NM_001010926	yes	down
A_33_P3366082	18	145	0	NM_032565	0.570217	11.3055	6.41921	6.62522e-05	0.0026765	1.78168	EBPL	NM_032565	yes	up
A_24_P309317	109	90	0	NM_001042465	-0.617043	10.8559	-6.4147	6.66456e-05	0.00268623	1.77549	PSAP	NM_001042465	yes	down
A_23_P93311	90	19	0	NM_013993	-0.742525	7.63898	-6.41055	6.70092e-05	0.00269539	1.76979	DDR1	NM_013993	yes	down
A_23_P200203	137	72	0	NM_018281	-0.554725	12.2537	-6.40915	6.71328e-05	0.00269539	1.76786	ECHDC2	NM_018281	yes	down
A_23_P107283	80	79	0	NM_002145	0.953956	5.59005	6.40912	6.71353e-05	0.00269539	1.76782	HOXB2	NM_002145	yes	up
A_23_P43226	57	133	0	NM_017634	-0.595304	10.6848	-6.40614	6.73982e-05	0.00269891	1.76373	KCTD9	NM_017634	yes	down
A_23_P125505	286	29	0	NM_006240	-0.987843	5.31071	-6.40373	6.76118e-05	0.00270394	1.76042	PPEF1	NM_006240	yes	down
A_24_P922631	86	157	0	NM_001102609	0.686995	8.40554	6.39931	6.8006e-05	0.00271618	1.75433	C5orf58	NM_001102609	yes	up
A_23_P3963	176	73	0	NM_014603	-0.708498	8.08778	-6.39669	6.82399e-05	0.00271847	1.75074	CDR2L	NM_014603	yes	down
A_33_P3259393	351	29	0	NM_178232	0.630182	9.52096	6.39718	6.81966e-05	0.00271847	1.7514	HAPLN3	NM_178232	yes	up
A_23_P372848	290	160	0	NM_002558	0.735884	7.70892	6.38638	6.91713e-05	0.00274847	1.73655	P2RX1	NM_002558	yes	up
A_23_P112482	304	55	0	NM_004925	-0.943341	7.93375	-6.37488	7.02266e-05	0.00277964	1.7207	AQP3	NM_004925	yes	down
A_24_P366122	382	7	0	NM_024722	0.791533	7.78324	6.3726	7.04376e-05	0.00278441	1.71756	ACBD4	NM_024722	yes	up
A_33_P3355717	13	108	0	ENST00000408913	0.566022	12.9671	6.36625	7.10291e-05	0.00279179	1.7088		ENST00000408913	yes	up
A_24_P295806	116	56	0	NM_023947	-0.660215	8.83076	-6.36665	7.09914e-05	0.00279179	1.70936	CHID1	NM_023947	yes	down
A_24_P319374	156	160	0	NM_005814	0.564917	11.8515	6.36621	7.1033e-05	0.00279179	1.70874	GPA33	NM_005814	yes	up
A_23_P151075	287	7	0	NM_001175	-0.531522	14.2991	-6.36359	7.12783e-05	0.00279255	1.70514	ARHGDIB	NM_001175	yes	down
A_24_P405205	86	3	0	NM_001001396	0.600967	12.0758	6.36388	7.1251e-05	0.00279255	1.70554	ATP2B4	NM_001001396	yes	up
A_23_P106761	287	130	0	NM_007074	-0.642276	9.65504	-6.35642	7.1956e-05	0.00281195	1.69523	CORO1A	NM_007074	yes	down
A_23_P40880	371	13	0	NM_178868	-0.665101	8.69339	-6.35417	7.21699e-05	0.00281673	1.69212	CMTM8	NM_178868	yes	down
A_23_P347059	125	143	0	NM_173468	-0.628063	9.424	-6.35122	7.24514e-05	0.00281701	1.68805	MOBKL1A	NM_173468	yes	down
A_33_P3230990	114	22	0	NM_173050	0.730629	7.69773	6.35265	7.23142e-05	0.00281701	1.69003	SCUBE1	NM_173050	yes	up
A_24_P277295	185	80	0	NM_198490	-0.650223	10.3208	-6.33771	7.37551e-05	0.00286408	1.66938	RAB43	NM_198490	yes	down
A_23_P37375	52	67	0	NM_004755	0.6594	8.76172	6.33138	7.4375e-05	0.00288451	1.66062	RPS6KA5	NM_004755	yes	up
A_23_P74290	180	113	0	NM_052942	0.957557	5.84282	6.32857	7.46523e-05	0.00288614	1.65672	GBP5	NM_052942	yes	up
A_33_P3333992	23	152	0	AK127414	-0.928832	5.80036	-6.32811	7.46982e-05	0.00288614	1.65608	LOC100132495	AK127414	yes	down
A_23_P77073	84	77	0	NM_032802	-0.648618	9.27166	-6.32483	7.50229e-05	0.00289506	1.65154	SPPL2A	NM_032802	yes	down
A_33_P3231297	362	71	0	NM_003851	0.60367	11.7014	6.31388	7.61188e-05	0.00292634	1.63636	CREG1	NM_003851	yes	up
A_33_P3398196	308	79	0	A_33_P3398196	0.653777	8.8734	6.31239	7.62683e-05	0.00292844	1.6343			yes	up
A_23_P120557	3	30	0	NM_017714	-0.669348	9.67337	-6.30579	7.69387e-05	0.0029505	1.62514	TASP1	NM_017714	yes	down
A_33_P3308553	360	76	0	A_33_P3308553	0.761879	7.80939	6.30261	7.72643e-05	0.00295195	1.62072			yes	up
A_33_P3422712	55	116	0	A_33_P3422712	0.576883	10.6638	6.29417	7.81345e-05	0.00297918	1.60899			yes	up
A_23_P305140	65	107	0	NM_144591	-0.70995	9.08566	-6.29382	7.81704e-05	0.00297918	1.60851	C10orf32	NM_144591	yes	down
A_33_P3287113	131	113	0	ENST00000296312	0.631843	10.0582	6.29036	7.85304e-05	0.0029892	1.6037	KIAA1530	ENST00000296312	yes	up
A_33_P3389376	53	105	0	NM_001204171	-0.641848	9.14245	-6.28872	7.87012e-05	0.002992	1.60143	MDM4	NM_001204171	yes	down
A_33_P3364520	3	64	0	NM_181602	-0.837908	7.24759	-6.28246	7.93584e-05	0.00300956	1.59272	KRTAP6-1	NM_181602	yes	down
A_23_P4551	149	3	0	NM_015559	-0.861808	6.15412	-6.27702	7.99347e-05	0.00302769	1.58515	SETBP1	NM_015559	yes	down
A_23_P64913	196	67	0	NM_006205	-0.941115	5.61116	-6.2738	8.02775e-05	0.00303693	1.58067	PDE6H	NM_006205	yes	down
A_24_P14634	371	149	0	NM_133455	0.760919	7.35676	6.27029	8.0653e-05	0.0030474	1.57578	EMID1	NM_133455	yes	up
A_23_P340019	360	12	0	NM_178844	0.589869	10.6048	6.26573	8.11448e-05	0.0030611	1.56942	NLRC3	NM_178844	yes	up
A_23_P134125	7	28	0	NM_005923	-0.887315	6.0173	-6.26299	8.14411e-05	0.00306589	1.5656	MAP3K5	NM_005923	yes	down
A_33_P3368188	304	97	0	NM_006640	-0.927455	8.24002	-6.25334	8.24944e-05	0.00309797	1.55215	2009-09-01	NM_006640	yes	down
A_24_P175612	8	82	0	NM_178858	-0.677167	8.32718	-6.24973	8.28922e-05	0.00310533	1.54711	SFXN2	NM_178858	yes	down
A_24_P389415	359	112	0	NM_007257	0.773656	8.8972	6.24744	8.31462e-05	0.00311106	1.54391	PNMA2	NM_007257	yes	up
A_33_P3381762	15	1	0	A_33_P3381762	0.63238	10.0668	6.2454	8.33725e-05	0.00311574	1.54107			yes	up
A_24_P156113	66	35	0	NM_014601	0.54376	11.8274	6.24386	8.35441e-05	0.00311837	1.53891	EHD2	NM_014601	yes	up
A_23_P371215	11	79	0	NM_012092	-0.855116	7.65495	-6.24263	8.36809e-05	0.0031197	1.5372	ICOS	NM_012092	yes	down
A_33_P3399468	285	137	0	AK311115	0.540787	13.9893	6.23857	8.41354e-05	0.00312919	1.53153		AK311115	yes	up
A_23_P161615	94	111	0	NM_002689	-0.650024	9.07443	-6.23563	8.44667e-05	0.00313004	1.52742	POLA2	NM_002689	yes	down
A_33_P3339376	84	20	0	BC110288	-0.835622	6.61766	-6.23654	8.43639e-05	0.00313004	1.52869	WIPF1	BC110288	yes	down
A_33_P3360540	311	27	0	NM_006412	0.694787	8.41345	6.23043	8.50551e-05	0.00314162	1.52015	AGPAT2	NM_006412	yes	up
A_33_P3360216	171	78	0	NM_003509	-0.643418	12.4573	-6.23017	8.50851e-05	0.00314162	1.51978	HIST1H2AI	NM_003509	yes	down
A_32_P172141	17	62	0	NM_016952	-0.734019	7.47002	-6.22894	8.52246e-05	0.00314283	1.51806	CDON	NM_016952	yes	down
A_23_P14774	305	79	0	NM_004390	0.569936	10.6957	6.22809	8.53221e-05	0.00314283	1.51687	CTSH	NM_004390	yes	up
A_33_P3400324	201	122	0	NM_024947	-0.582747	11.1154	-6.22426	8.57595e-05	0.00315517	1.51151	PHC3	NM_024947	yes	down
A_23_P6293	207	117	0	NM_018961	-0.624407	9.24612	-6.2149	8.68402e-05	0.00318731	1.4984	UBASH3A	NM_018961	yes	down
A_33_P3888629	271	9	0	NM_001164000	0.614301	9.92055	6.19369	8.93422e-05	0.00323671	1.46867	MECOM	NM_001164000	yes	up
A_32_P232214	193	31	0	NM_001194986	0.847363	6.24671	6.19116	8.96452e-05	0.00324006	1.46512	LOC388630	NM_001194986	yes	up
A_33_P3331193	15	158	0	ENST00000390605	-0.810972	7.99123	-6.18834	8.99852e-05	0.00324075	1.46116		ENST00000390605	yes	down
A_33_P3410194	97	6	0	NM_005324	0.562863	10.7832	6.18872	8.994e-05	0.00324075	1.46169	H3F3B	NM_005324	yes	up
A_33_P3338121	98	112	0	NM_001017402	0.87415	5.71008	6.18751	9.00851e-05	0.00324075	1.46	LAMB3	NM_001017402	yes	up
A_33_P3359900	155	104	0	NM_198449	-0.719734	8.70289	-6.18358	9.05624e-05	0.00325033	1.45447	EMB	NM_198449	yes	down
A_23_P137016	45	112	0	NM_002970	-0.571746	10.8753	-6.18426	9.04794e-05	0.00325033	1.45543	SAT1	NM_002970	yes	down
A_23_P46725	162	46	0	NM_025209	-0.592446	9.86962	-6.18257	9.0685e-05	0.00325094	1.45305	EPC1	NM_025209	yes	down
A_33_P3210379	93	13	0	NM_052863	0.67988	13.0903	6.16805	9.2471e-05	0.00330311	1.43263	SCGB3A1	NM_052863	yes	up
A_24_P237757	92	104	0	AL136621	-0.575839	10.5145	-6.16726	9.25695e-05	0.00330311	1.43152	ZMYM2	AL136621	yes	down
A_23_P48495	281	99	0	NM_004918	-0.775466	6.8958	-6.15877	9.36318e-05	0.00332944	1.41957	TCL1B	NM_004918	yes	down
A_33_P3306163	103	36	0	NM_001177388	0.561933	12.0848	6.15657	9.39097e-05	0.00333163	1.41647	LGALS3	NM_001177388	yes	up
A_33_P3504187	143	86	0	BC041859	0.89125	5.73529	6.15705	9.38487e-05	0.00333163	1.41715	LOC780529	BC041859	yes	up
A_33_P3388588	264	44	0	ENST00000378340	0.514152	13.7039	6.15304	9.43572e-05	0.00333981	1.41149		ENST00000378340	yes	up
A_33_P3209254	360	93	0	AK097937	-0.808706	7.39945	-6.14144	9.58421e-05	0.00337684	1.39515	RPS16P5	AK097937	yes	down
A_23_P48455	305	49	0	NM_030943	0.58342	10.2006	6.13596	9.65537e-05	0.00339415	1.3874	AMN	NM_030943	yes	up
A_33_P3535175	126	66	0	BX095413	0.654638	10.0273	6.13081	9.72264e-05	0.0034139	1.38013		BX095413	yes	up
A_24_P551842	1	36	0	ENST00000361789	0.518948	15.9825	6.12389	9.81381e-05	0.00344199	1.37036	CYTB	ENST00000361789	yes	up
A_33_P3377190	89	114	0	AK127156	-0.762827	7.0632	-6.12057	9.85788e-05	0.00344959	1.36567	LOC100131662	AK127156	yes	down
A_23_P403745	334	30	0	NM_138383	0.706854	7.80424	6.12121	9.84949e-05	0.00344959	1.36656	MTSS1L	NM_138383	yes	up
A_24_P25530	275	87	0	NM_000835	0.844084	5.98812	6.11907	9.87797e-05	0.00345075	1.36354	GRIN2C	NM_000835	yes	up
A_33_P3265374	19	11	0	NM_001145722	-0.634451	8.84836	-6.11629	9.91511e-05	0.00345483	1.35961	HOMER3	NM_001145722	yes	down
A_24_P12413	39	93	0	NM_012288	0.630927	9.43116	6.11609	9.91775e-05	0.00345483	1.35933	TRAM2	NM_012288	yes	up
A_33_P3251462	37	55	0	NM_080739	0.523721	12.3347	6.10696	0.000100409	0.00348198	1.34641	C20orf141	NM_080739	yes	up
A_24_P38572	133	100	0	NM_022917	0.663564	8.31703	6.10315	0.000100929	0.00349606	1.34101	NOL6	NM_022917	yes	up
A_23_P119353	248	83	0	NM_017805	0.641681	8.83154	6.08907	0.000102871	0.00355533	1.32106	RASIP1	NM_017805	yes	up
A_23_P23924	139	24	0	NM_001748	0.822587	6.2742	6.0734	0.000105079	0.00362353	1.29882	CAPN2	NM_001748	yes	up
A_33_P3263666	317	152	0	NM_152326	-0.7499	7.468	-6.07115	0.000105401	0.00363055	1.29562	ANKRD9	NM_152326	yes	down
A_23_P35309	96	102	0	NM_014409	1.43679	8.4509	6.0695	0.000105638	0.00363465	1.29327	TAF5L	NM_014409	yes	up
A_23_P41470	364	113	0	NM_017631	-0.769694	6.84916	-6.06792	0.000105863	0.00363834	1.29104	DDX60	NM_017631	yes	down
A_23_P156708	99	39	0	NM_032470	0.748937	7.27978	6.06435	0.000106379	0.00365199	1.28595	TNXB	NM_032470	yes	up
A_23_P251680	314	61	0	NM_000754	0.527983	11.932	6.06148	0.000106793	0.00366214	1.28188	COMT	NM_000754	yes	up
A_23_P141555	11	29	0	NM_013351	0.88926	5.50465	6.05945	0.000107088	0.00366816	1.27899	TBX21	NM_013351	yes	up
A_23_P89799	180	26	0	NM_006111	0.636163	8.82672	6.05135	0.000108274	0.00369703	1.26747	ACAA2	NM_006111	yes	up
A_23_P72912	23	43	0	NM_004858	-0.638894	8.58837	-6.05123	0.000108291	0.00369703	1.2673	SLC4A8	NM_004858	yes	down
A_33_P3380807	170	146	0	NM_017442	0.761998	7.37805	6.05174	0.000108217	0.00369703	1.26802	TLR9	NM_017442	yes	up
A_23_P314120	331	2	0	NM_005198	-0.632251	8.70087	-6.0482	0.00010874	0.00370822	1.26298	CHKB	NM_005198	yes	down
A_23_P162171	181	135	0	NM_006500	0.623703	8.94062	6.03753	0.000110329	0.00374998	1.24778	MCAM	NM_006500	yes	up
A_33_P3211739	132	87	0	NM_194071	0.565781	10.6779	6.03234	0.000111113	0.00376829	1.24038	CREB3L2	NM_194071	yes	up
A_24_P542375	140	24	0	NM_002823	-0.500059	15.115	-6.02825	0.000111734	0.00378517	1.23454	PTMA	NM_002823	yes	down
A_23_P129413	298	143	0	NM_022357	0.583421	11.8899	6.01779	0.000113339	0.00382694	1.21961	DPEP3	NM_022357	yes	up
A_33_P3297444	360	53	0	NM_032548	0.548022	10.8237	6.01292	0.000114094	0.00384398	1.21265	ABTB1	NM_032548	yes	up
A_33_P3268472	114	112	0	NM_001114173	0.687347	7.79865	6.00445	0.000115422	0.00386355	1.20054	CTSC	NM_001114173	yes	up
A_33_P3251647	319	129	0	AK126016	-0.820698	7.35352	-6.00442	0.000115427	0.00386355	1.2005	PCBP3OT	AK126016	yes	down
A_33_P3255949	71	156	0	NM_001113755	0.500621	16.2874	6.00693	0.000115031	0.00386355	1.2041	TYMP	NM_001113755	yes	up
A_23_P61823	187	78	0	NM_001031677	-0.567468	10.4423	-6.00075	0.000116008	0.00387876	1.19525	RAB24	NM_001031677	yes	down
A_24_P943472	62	10	0	NM_005126	0.84132	7.11254	5.9992	0.000116254	0.00388277	1.19303	NR1D2	NM_005126	yes	up
A_33_P3384133	248	72	0	NM_001163075	0.780094	6.65964	5.99816	0.000116418	0.00388405	1.19155	C17orf99	NM_001163075	yes	up
A_23_P76557	203	51	0	NM_018838	-0.531151	11.8559	-5.99541	0.000116857	0.00389027	1.18761	NDUFA12	NM_018838	yes	down
A_23_P160559	28	100	0	NM_004425	0.712386	8.28338	5.98329	0.000118811	0.00395103	1.17025	ECM1	NM_004425	yes	up
A_23_P54840	253	159	0	NM_005946	0.501184	13.5921	5.98218	0.000118991	0.00395276	1.16867	MT1A	NM_005946	yes	up
A_33_P3211327	9	62	0	ENST00000334821	-0.877405	6.89501	-5.97752	0.000119753	0.00396951	1.16198	LOC100130348	ENST00000334821	yes	down
A_23_P31896	124	148	0	NM_003033	-0.651153	8.24836	-5.97789	0.000119693	0.00396951	1.16251	ST3GAL1	NM_003033	yes	down
A_23_P328259	66	30	0	NM_033393	0.764981	6.82838	5.97361	0.000120397	0.00398656	1.15637	FHDC1	NM_033393	yes	up
A_33_P3325558	383	48	0	ENST00000367690	-0.552325	11.2475	-5.96681	0.000121525	0.0040196	1.14661	RABGAP1L	ENST00000367690	yes	down
A_33_P3275495	382	74	0	ENST00000412427	0.801135	6.40333	5.96056	0.000122571	0.00404116	1.13764		ENST00000412427	yes	up
A_33_P3381870	345	51	0	NM_001978	0.766026	7.02874	5.95806	0.000122993	0.00405073	1.13404	EPB49	NM_001978	yes	up
A_33_P3256334	347	80	0	NM_006249	0.691286	7.74588	5.95655	0.000123247	0.00405477	1.13188	PRB3	NM_006249	yes	up
A_23_P259272	49	51	0	NM_018639	-0.591716	10.5252	-5.95525	0.000123467	0.00405769	1.13001	WSB2	NM_018639	yes	down
A_23_P76364	351	68	0	NM_001769	-0.681153	8.89607	-5.95239	0.000123954	0.0040628	1.1259	CD9	NM_001769	yes	down
A_23_P76102	191	149	0	NM_005811	-0.622877	9.05807	-5.95127	0.000124145	0.0040628	1.12428	GDF11	NM_005811	yes	down
A_33_P3216438	382	10	0	NM_198546	0.659803	8.76546	5.95123	0.000124151	0.0040628	1.12423	SPATA21	NM_198546	yes	up
A_33_P3344618	270	53	0	NM_007162	0.681793	7.95749	5.95274	0.000123894	0.0040628	1.1264	TFEB	NM_007162	yes	up
A_24_P135628	172	153	0	ENST00000335083	0.514044	12.1159	5.94273	0.00012561	0.00410618	1.112		ENST00000335083	yes	up
A_23_P71319	383	108	0	NM_004462	0.502216	12.889	5.93326	0.000127256	0.00415561	1.09837	FDFT1	NM_004462	yes	up
A_23_P138541	15	126	0	NM_003739	0.521752	11.8344	5.92953	0.000127911	0.00416814	1.093	AKR1C3	NM_003739	yes	up
A_23_P397238	84	138	0	NM_054014	-0.622106	8.73227	-5.91929	0.000129728	0.00420447	1.07824	FKBP1A	NM_054014	yes	down
A_23_P8906	190	142	0	NM_013437	-0.666037	7.91835	-5.91896	0.000129786	0.00420447	1.07777	LRP12	NM_013437	yes	down
A_33_P3361636	91	64	0	NM_001190839	-0.849933	5.58035	-5.91863	0.000129845	0.00420447	1.07729	MGP	NM_001190839	yes	down
A_33_P3702364	298	56	0	NM_014035	-0.734593	7.39512	-5.92139	0.000129352	0.00420447	1.08127	SNX24	NM_014035	yes	down
A_23_P83094	357	117	0	NM_007005	0.641149	9.02427	5.92036	0.000129536	0.00420447	1.07979	TLE4	NM_007005	yes	up
A_33_P3392580	190	11	0	NM_013411	0.60325	9.04022	5.91449	0.000130588	0.00421705	1.07132	AK2	NM_013411	yes	up
A_33_P3314594	293	139	0	NM_175738	0.656806	10.0985	5.91303	0.000130852	0.00421705	1.0692	RAB37	NM_175738	yes	up
A_33_P3304304	206	92	0	ENST00000394478	-0.776815	6.97946	-5.91399	0.000130679	0.00421705	1.07059	STAG2	ENST00000394478	yes	down
A_33_P3335920	65	34	0	NM_182961	0.572129	9.95513	5.9119	0.000131055	0.00421705	1.06758	SYNE1	NM_182961	yes	up
A_33_P3410459	49	108	0	NM_001204255	-0.661478	11.2749	-5.90864	0.000131645	0.00423161	1.06288	SCARB2	NM_001204255	yes	down
A_23_P132139	138	2	0	NM_058180	0.5758	9.60381	5.89638	0.000133892	0.00429487	1.04517	C21orf58	NM_058180	yes	up
A_32_P96036	112	53	0	NM_001093725	0.535009	11.5446	5.88565	0.000135892	0.00434545	1.02964	MEX3A	NM_001093725	yes	up
A_33_P3363537	52	36	0	THC2725851	-0.758004	8.04407	-5.88449	0.00013611	0.00434788	1.02797		THC2725851	yes	down
A_23_P301942	98	109	0	NM_024409	-0.834192	5.81238	-5.88178	0.000136621	0.0043597	1.02404	NPPC	NM_024409	yes	down
A_33_P3254460	181	121	0	NM_206539	-0.626854	8.53801	-5.8797	0.000137015	0.00436775	1.02103	DLK2	NM_206539	yes	down
A_23_P413641	284	78	0	NM_020820	0.813713	5.99766	5.87736	0.000137459	0.00437738	1.01764	PREX1	NM_020820	yes	up
A_23_P100420	95	60	0	NM_015144	0.683333	7.80381	5.87458	0.000137989	0.00438516	1.01362	ZCCHC14	NM_015144	yes	up
A_24_P6083	109	31	0	NM_213720	0.552931	10.2399	5.87162	0.000138555	0.0043941	1.00933	CHCHD10	NM_213720	yes	up
A_23_P43490	331	31	0	NM_058197	0.560181	10.052	5.86963	0.000138938	0.00439719	1.00644	CDKN2A	NM_058197	yes	up
A_33_P3302448	53	78	0	NM_001101391	0.87068	5.52078	5.86555	0.000139726	0.00441757	1.00053	LINGO3	NM_001101391	yes	up
A_33_P3377005	317	90	0	NM_173573	-0.667915	7.82488	-5.86295	0.00014023	0.00442702	0.996759	C11orf35	NM_173573	yes	down
A_23_P142310	242	62	0	NM_017572	-0.522107	12.8788	-5.86247	0.000140323	0.00442702	0.99606	MKNK2	NM_017572	yes	down
A_23_P409168	340	50	0	NM_015175	-0.615198	9.7955	-5.85839	0.000141118	0.00444335	0.990148	NBEAL2	NM_015175	yes	down
A_23_P3681	195	13	0	NM_018092	-0.55412	10.4604	-5.85524	0.000141735	0.00445412	0.985583	NETO2	NM_018092	yes	down
A_23_P127186	48	124	0	NM_206862	0.860796	5.86489	5.84723	0.000143319	0.0044897	0.97395	TACC2	NM_206862	yes	up
A_32_P157213	94	58	0	A_32_P157213	0.812002	5.93385	5.84561	0.000143642	0.00449522	0.971598			yes	up
A_23_P415611	71	20	0	NM_139173	-0.800872	6.01428	-5.84401	0.000143961	0.00450065	0.969272	NHEDC1	NM_139173	yes	down
A_32_P209208	218	109	0	NM_032606	-0.747091	6.69837	-5.83715	0.000145339	0.00453912	0.959302	CAPS2	NM_032606	yes	down
A_33_P3397865	117	95	0	NM_003283	0.661838	8.66473	5.83342	0.000146094	0.00455346	0.953881	TNNT1	NM_003283	yes	up
A_23_P171336	255	152	0	NM_022052	0.624259	8.43676	5.82787	0.000147225	0.00457945	0.945808	NXF3	NM_022052	yes	up
A_33_P3235410	296	38	0	ENST00000326961	-0.646282	8.06072	-5.81083	0.00015076	0.00467052	0.920979	PTPLA	ENST00000326961	yes	down
A_33_P3223592	335	1	0	NM_000041	0.659397	9.26802	5.80417	0.000152165	0.00470458	0.911271	APOE	NM_000041	yes	up
A_33_P3388983	143	74	0	NM_001207003	-0.699928	8.60344	-5.80232	0.000152558	0.00471201	0.908569	C5orf56	NM_001207003	yes	down
A_32_P65589	70	54	0	AJ252276	-0.737165	6.74807	-5.80056	0.000152931	0.00471408	0.906012		AJ252276	yes	down
A_33_P3663705	168	16	0	NM_014675	-0.603417	9.61583	-5.7991	0.000153244	0.00471429	0.903872	CROCC	NM_014675	yes	down
A_23_P15402	2	134	0	NM_133491	-0.550392	13.333	-5.79957	0.000153143	0.00471429	0.904566	SAT2	NM_133491	yes	down
A_33_P3218741	132	55	0	A_33_P3218741	0.481422	14.4074	5.79481	0.000154163	0.00473782	0.897616			yes	up
A_24_P148750	220	17	0	NM_004844	-0.682699	7.85515	-5.79365	0.000154414	0.00474079	0.895916	SH3BP5	NM_004844	yes	down
A_23_P154058	376	100	0	NM_001034116	-0.617173	9.10246	-5.78923	0.000155368	0.00476533	0.889471	EIF2B4	NM_001034116	yes	down
A_23_P134827	47	128	0	NM_004674	0.548265	11.8496	5.78516	0.000156253	0.00478294	0.883528	ASH2L	NM_004674	yes	up
A_33_P3349252	259	105	0	AL512723	0.551688	10.3281	5.78254	0.000156827	0.00479359	0.879688	DKFZP547L112	AL512723	yes	up
A_23_P29248	279	46	0	NM_003312	0.52977	11.1824	5.78108	0.000157147	0.00479602	0.877554	TST	NM_003312	yes	up
A_23_P71148	338	41	0	NM_000712	-0.509074	11.5507	-5.77563	0.000158347	0.00482234	0.869592	BLVRA	NM_000712	yes	down
A_23_P167509	360	74	0	NM_001037332	0.609103	10.7387	5.77168	0.000159225	0.00482234	0.863809	CYFIP2	NM_001037332	yes	up
A_24_P368943	266	49	0	NM_001989	0.516862	11.3721	5.77107	0.000159361	0.00482234	0.86291	EVX1	NM_001989	yes	up
A_23_P346265	106	56	0	NM_024312	-0.563627	9.58802	-5.77233	0.000159079	0.00482234	0.864763	GNPTAB	NM_024312	yes	down
A_33_P3274009	169	139	0	AK124556	0.508137	11.5602	5.77237	0.000159072	0.00482234	0.864813	LOC100132966	AK124556	yes	up
A_24_P376309	112	57	0	NM_032595	-0.570195	9.41795	-5.7746	0.000158576	0.00482234	0.86808	PPP1R9B	NM_032595	yes	down
A_33_P3351536	296	31	0	NM_173174	-0.570129	9.41735	-5.77081	0.000159419	0.00482234	0.862534	PTK2B	NM_173174	yes	down
A_23_P87150	381	103	0	NM_004811	-0.573773	9.34044	-5.76588	0.000160522	0.00484145	0.855315	LPXN	NM_004811	yes	down
A_33_P3401243	129	62	0	NM_015441	-0.716103	7.54466	-5.76665	0.000160348	0.00484145	0.856453	OLFML2B	NM_015441	yes	down
A_23_P352435	304	51	0	NM_002926	0.599911	8.78212	5.76642	0.000160401	0.00484145	0.856108	RGS12	NM_002926	yes	up
A_24_P914495	22	71	0	NM_004954	-1.33734	7.93939	-5.75687	0.000162558	0.00488357	0.842126	MARK2	NM_004954	yes	down
A_33_P3240018	50	51	0	NM_000922	-0.774371	6.5583	-5.75643	0.000162659	0.00488357	0.841476	PDE3B	NM_000922	yes	down
A_24_P174755	12	76	0	NM_003060	-0.71759	7.4693	-5.75132	0.000163828	0.00490558	0.833985	SLC22A5	NM_003060	yes	down
A_24_P274831	226	92	0	NM_153236	-0.487049	13.3272	-5.74656	0.000164924	0.00493074	0.827006	GIMAP7	NM_153236	yes	down
A_23_P373031	19	47	0	NM_000719	0.608274	9.6624	5.73776	0.00016697	0.00497743	0.814102	CACNA1C	NM_000719	yes	up
A_23_P60259	75	92	0	NM_018112	-0.62835	8.41609	-5.73706	0.000167136	0.00497756	0.813063	TMEM38B	NM_018112	yes	down
A_24_P102981	89	30	0	NM_006736	-0.548978	10.0479	-5.73511	0.000167593	0.00498634	0.810206	DNAJB2	NM_006736	yes	down
A_33_P3266744	378	75	0	NM_032872	0.492708	13.0073	5.73226	0.000168264	0.00500147	0.806026	SYTL1	NM_032872	yes	up
A_23_P338233	81	1	0	NM_181708	-0.59988	8.84832	-5.72888	0.000169065	0.00501076	0.801058	BCDIN3D	NM_181708	yes	down
A_23_P29939	255	64	0	NM_007308	-0.74958	6.51957	-5.72457	0.000170091	0.0050315	0.794723	SNCA	NM_007308	yes	down
A_33_P3213086	95	161	0	ENST00000442192	-0.678627	7.6789	-5.72056	0.000171053	0.00504349	0.788821		ENST00000442192	yes	down
A_33_P3354569	304	84	0	NM_001083112	0.934725	5.85702	5.72046	0.000171078	0.00504349	0.788673	GPD2	NM_001083112	yes	up
A_33_P3627001	260	159	0	NM_144962	0.623329	8.40931	5.72114	0.000170914	0.00504349	0.789676	PEBP4	NM_144962	yes	up
A_23_P306890	186	13	0	NM_007195	-0.839864	7.09337	-5.72015	0.000171152	0.00504349	0.78822	POLI	NM_007195	yes	down
A_33_P3327470	272	89	0	THC2606816	0.992541	6.41582	5.71473	0.000172461	0.00506752	0.780248		THC2606816	yes	up
A_33_P3285868	293	54	0	NM_134268	0.486769	12.7005	5.71495	0.000172407	0.00506752	0.780576	CYGB	NM_134268	yes	up
A_23_P84910	110	74	0	NM_003446	0.743098	8.06341	5.71372	0.000172704	0.00506983	0.778771	ZNF157	NM_003446	yes	up
A_33_P3272390	88	109	0	NM_006267	-0.552067	10.3526	-5.7101	0.000173587	0.00509088	0.773439	RANBP2	NM_006267	yes	down
A_24_P64100	291	59	0	ENST00000399967	0.533342	10.8527	5.70753	0.000174217	0.00509965	0.769646		ENST00000399967	yes	up
A_23_P166269	93	48	0	NM_058186	0.619751	8.34857	5.70818	0.000174057	0.00509965	0.770605	FAM3B	NM_058186	yes	up
A_23_P65022	256	12	0	NM_000017	-0.704131	7.18187	-5.70109	0.000175801	0.0051373	0.760174	ACADS	NM_000017	yes	down
A_23_P382775	177	119	0	NM_014417	0.753581	7.53949	5.69691	0.00017684	0.00516172	0.754009	BBC3	NM_014417	yes	up
A_23_P214330	369	143	0	NM_030666	0.480558	13.1976	5.69379	0.00017762	0.00517957	0.749405	SERPINB1	NM_030666	yes	up
A_33_P3355266	60	14	0	NM_022164	0.642987	13.3641	5.68292	0.000180361	0.00523965	0.733383	TINAGL1	NM_022164	yes	up
A_33_P3254101	24	71	0	XM_003118785	-0.981707	5.63957	-5.68003	0.000181099	0.00525118	0.72911		XM_003118785	yes	down
A_23_P422083	273	74	0	NM_018710	-0.580802	9.03064	-5.68008	0.000181086	0.00525118	0.729181	TMEM55A	NM_018710	yes	down
A_23_P210747	365	160	0	NM_015939	-0.578267	9.00581	-5.67336	0.000182812	0.00529089	0.71926	TRMT6	NM_015939	yes	down
A_33_P3405957	249	111	0	NM_182557	-0.757635	7.4168	-5.67167	0.000183249	0.00529361	0.716758	BCL9L	NM_182557	yes	down
A_23_P29953	327	86	0	NM_172175	-0.655826	7.64863	-5.67222	0.000183107	0.00529361	0.71757	IL15	NM_172175	yes	down
A_33_P3294951	213	114	0	NM_001097643	-0.68367	7.32399	-5.66239	0.000185666	0.00534336	0.703053	TAS2R30	NM_001097643	yes	down
A_23_P369701	359	159	0	NM_021214	-0.831324	5.72453	-5.66049	0.000186165	0.00535273	0.700241	FAM108C1	NM_021214	yes	down
A_33_P3253812	212	109	0	A_33_P3253812	-0.646875	8.0145	-5.65037	0.000188849	0.00541472	0.685269			yes	down
A_23_P167599	142	94	0	NM_001034850	-0.740471	7.53984	-5.64489	0.00019032	0.00545183	0.67715	FAM134B	NM_001034850	yes	down
A_33_P3376017	55	130	0	ENST00000444348	-0.726779	8.58271	-5.64009	0.000191618	0.00547882	0.670039		ENST00000444348	yes	down
A_33_P3297545	306	57	0	ENST00000390376	0.699948	8.64497	5.63806	0.00019217	0.00547933	0.66703		ENST00000390376	yes	up
A_23_P24444	214	4	0	NM_001360	0.508784	11.0145	5.63808	0.000192166	0.00547933	0.667052	DHCR7	NM_001360	yes	up
A_23_P92082	71	8	0	NM_001064	0.499466	14.4779	5.62998	0.000194385	0.00553735	0.655042	TKT	NM_001064	yes	up
A_33_P3284108	113	156	0	NM_006178	-0.704819	7.13993	-5.62448	0.000195905	0.00557035	0.646892	NSF	NM_006178	yes	down
A_23_P34107	274	67	0	NM_004699	-0.622286	9.95236	-5.62275	0.000196389	0.00557382	0.644312	FAM50A	NM_004699	yes	down
A_23_P23221	82	97	0	NM_001924	-0.501234	11.3029	-5.62017	0.000197109	0.00558912	0.64048	GADD45A	NM_001924	yes	down
A_33_P3225572	98	66	0	A_33_P3225572	0.494779	12.1425	5.6118	0.000199464	0.00562562	0.628057			yes	up
A_24_P942694	336	49	0	NM_018017	-0.869424	6.30426	-5.61261	0.000199234	0.00562562	0.629264	C10orf118	NM_018017	yes	down
A_33_P3298990	266	162	0	NM_014207	0.547649	11.651	5.61205	0.000199393	0.00562562	0.628432	CD5	NM_014207	yes	up
A_23_P370625	113	111	0	NM_020451	0.543489	9.70019	5.61293	0.000199144	0.00562562	0.629737	SEPN1	NM_020451	yes	up
A_23_P141447	333	84	0	NM_001034836	-0.773413	7.05797	-5.60975	0.000200045	0.00562574	0.625015	RDM1	NM_001034836	yes	down
A_33_P3350863	199	84	0	NM_020415	-0.794781	6.39799	-5.60987	0.000200013	0.00562574	0.625183	RETN	NM_020415	yes	down
A_24_P109432	312	13	0	NM_001114132	-0.747229	6.70482	-5.60868	0.000200349	0.00562916	0.623424	NBEAL1	NM_001114132	yes	down
A_32_P106194	209	50	0	NM_153229	0.707425	6.91083	5.6065	0.000200973	0.00564153	0.620173	TMEM92	NM_153229	yes	up
A_33_P3220911	205	34	0	ENST00000252593	0.54744	10.2523	5.60413	0.000201651	0.00565026	0.61665	BST2	ENST00000252593	yes	up
A_23_P160849	298	86	0	NM_004106	0.550194	9.6154	5.60087	0.000202586	0.00565077	0.611808	FCER1G	NM_004106	yes	up
A_33_P3382746	269	98	0	NM_005356	-0.473058	13.1819	-5.60341	0.000201858	0.00565077	0.615576	LCK	NM_005356	yes	down
A_33_P3400192	354	73	0	NM_001135044	-0.751947	6.22575	-5.60179	0.000202322	0.00565077	0.613173	MAPK9	NM_001135044	yes	down
A_33_P3232006	46	73	0	NM_014235	-1.18645	10.4729	-5.60153	0.000202397	0.00565077	0.612787	UBL4A	NM_014235	yes	down
A_23_P157299	236	94	0	NM_001129	0.589336	9.17337	5.59704	0.000203695	0.00567141	0.606101	AEBP1	NM_001129	yes	up
A_23_P324490	251	33	0	NM_014686	-0.718027	7.55096	-5.59363	0.000204685	0.00568818	0.601026	KIAA0355	NM_014686	yes	down
A_23_P53081	19	41	0	NM_020896	0.606785	8.68417	5.59385	0.000204621	0.00568818	0.601357	OSBPL5	NM_020896	yes	up
A_23_P62115	215	113	0	NM_003254	-0.762171	6.36807	-5.5903	0.000205657	0.00570542	0.59607	TIMP1	NM_003254	yes	down
A_33_P3289204	384	124	0	NM_014911	0.619254	8.19401	5.58281	0.000207861	0.00576137	0.584919	AAK1	NM_014911	yes	up
A_33_P3294449	304	101	0	NM_001017977	-0.69631	7.2585	-5.57974	0.000208773	0.00578143	0.580344	DCAF6	NM_001017977	yes	down
A_23_P59045	152	20	0	NM_021052	0.47124	13.0213	5.57557	0.000210018	0.0058107	0.574121	HIST1H2AE	NM_021052	yes	up
A_23_P64129	26	68	0	NM_006410	-0.831806	5.26128	-5.57083	0.000211442	0.0058396	0.567054	HTATIP2	NM_006410	yes	down
A_23_P371076	125	148	0	ENST00000472022	-0.652457	8.00439	-5.57118	0.000211336	0.0058396	0.567581	KLF12	ENST00000472022	yes	down
A_23_P28582	68	112	0	ENST00000442128	0.665355	7.33116	5.56929	0.000211908	0.00584618	0.564751		ENST00000442128	yes	up
A_33_P3397150	224	41	0	NM_001190467	0.580375	8.76313	5.56805	0.000212281	0.00584618	0.562912	FLJ22184	NM_001190467	yes	up
A_33_P3317937	28	68	0	NM_181615	-1.31919	6.86908	-5.56811	0.000212265	0.00584618	0.56299	KRTAP20-1	NM_181615	yes	down
A_33_P3361817	186	35	0	A_33_P3361817	-0.610833	8.53107	-5.55604	0.000215954	0.00590517	0.544969			yes	down
A_32_P163089	273	18	0	NM_001145199	-0.548754	9.55516	-5.55551	0.000216118	0.00590517	0.544178	C12orf75	NM_001145199	yes	down
A_33_P3371663	59	120	0	NM_002344	0.534226	9.87021	5.55594	0.000215983	0.00590517	0.544831	LTK	NM_002344	yes	up
A_23_P140029	58	101	0	NM_007106	-0.807417	7.31707	-5.5566	0.00021578	0.00590517	0.545813	UBL3	NM_007106	yes	down
A_24_P148907	98	116	0	NM_006439	0.548412	9.42219	5.55423	0.000216511	0.00590569	0.542275	MAB21L2	NM_006439	yes	up
A_33_P3364741	184	104	0	NM_006039	0.587128	13.0548	5.55288	0.00021693	0.00591162	0.540254	MRC2	NM_006039	yes	up
A_23_P8913	226	33	0	NM_000067	-0.841864	6.0011	-5.55083	0.000217567	0.00592375	0.537186	CA2	NM_000067	yes	down
A_32_P148745	383	46	0	NM_001135924	0.734363	6.39017	5.5481	0.000218418	0.00593643	0.533101	VWDE	NM_001135924	yes	up
A_33_P3285769	365	129	0	A_33_P3285769	-0.48221	12.0889	-5.54613	0.000219033	0.00594015	0.530162			yes	down
A_23_P138760	143	106	0	NM_013246	-0.779562	7.29621	-5.54595	0.000219089	0.00594015	0.529895	CLCF1	NM_013246	yes	down
A_33_P3275310	64	5	0	NM_004993	-0.866735	7.59501	-5.54101	0.000220642	0.00597577	0.522506	ATXN3	NM_004993	yes	down
A_33_P3315475	43	122	0	NM_001080435	-0.555839	9.20442	-5.53843	0.000221459	0.00599262	0.518643	WHAMM	NM_001080435	yes	down
A_24_P406814	119	130	0	NM_014661	-0.53299	10.224	-5.53116	0.000223774	0.00604464	0.507767	FAM53B	NM_014661	yes	down
A_33_P3401394	102	48	0	A_33_P3401394	0.920689	6.52142	5.52808	0.000224763	0.00605593	0.503154			yes	up
A_33_P3635136	308	154	0	BF346224	-0.89833	8.12769	-5.52742	0.000224978	0.00605593	0.502152		BF346224	yes	down
A_23_P316511	219	57	0	NM_002146	0.742222	6.50455	5.5278	0.000224855	0.00605593	0.502723	HOXB3	NM_002146	yes	up
A_23_P50942	171	135	0	NM_012233	-0.579675	8.87567	-5.5292	0.000224404	0.00605593	0.504827	RAB3GAP1	NM_012233	yes	down
A_33_P3724750	172	163	0	BC014063	-0.653798	7.44744	-5.52629	0.000225342	0.00606041	0.500465		BC014063	yes	down
A_24_P208345	297	106	0	NM_033102	0.63054	10.0889	5.522	0.000226732	0.00609248	0.494031	SLC45A3	NM_033102	yes	up
A_33_P3376622	281	65	0	NM_005937	-0.773741	5.92589	-5.51738	0.000228237	0.00612223	0.487113	MLLT6	NM_005937	yes	down
A_33_P3355232	274	18	0	NM_145049	-0.561282	9.08845	-5.51371	0.000229443	0.00614924	0.4816	UBLCP1	NM_145049	yes	down
A_23_P426989	305	46	0	NM_030645	0.674494	10.9362	5.51238	0.000229879	0.00615556	0.479615	SH3BP5L	NM_030645	yes	up
A_24_P237586	164	1	0	NM_181726	0.581034	8.60359	5.50969	0.000230768	0.00616865	0.475577	ANKRD37	NM_181726	yes	up
A_24_P33895	251	28	0	NM_001040619	0.679632	7.1663	5.5078	0.000231394	0.00618	0.472746	ATF3	NM_001040619	yes	up
A_24_P217834	89	8	0	NM_003530	-0.57183	15.5233	-5.50521	0.000232259	0.00619599	0.468844	HIST1H3D	NM_003530	yes	down
A_23_P158662	231	91	0	NM_212492	-0.503935	10.6406	-5.5015	0.000233496	0.00621997	0.463287	GPS1	NM_212492	yes	down
A_24_P683861	211	46	0	ENST00000390594	-0.640091	7.85294	-5.49215	0.000236657	0.00629871	0.449227		ENST00000390594	yes	down
A_24_P398972	6	119	0	NM_016138	-0.611979	8.66163	-5.4881	0.000238038	0.00631281	0.44314	COQ7	NM_016138	yes	down
A_33_P3344951	139	86	0	NM_001114632	-0.598278	8.26556	-5.48825	0.000237986	0.00631281	0.44337	JMJD7	NM_001114632	yes	down
A_33_P3347147	163	21	0	NM_181356	-0.771099	6.20558	-5.48759	0.000238211	0.00631281	0.44238	SUPT3H	NM_181356	yes	down
A_33_P3341901	40	134	0	NM_058163	-0.49199	11.0905	-5.48835	0.000237952	0.00631281	0.443521	TSR2	NM_058163	yes	down
A_33_P3304824	284	29	0	ENST00000435624	-0.536283	9.56205	-5.48591	0.00023879	0.00632269	0.439844		ENST00000435624	yes	down
A_24_P333733	220	35	0	NM_005177	-0.589012	9.2866	-5.48299	0.000239795	0.0063384	0.435452	ATP6V0A1	NM_005177	yes	down
A_23_P144458	22	78	0	NM_001221	-0.702084	6.95274	-5.47977	0.000240907	0.00633997	0.430614	CAMK2D	NM_001221	yes	down
A_33_P3379091	335	53	0	NM_145731	0.567185	8.99695	5.47682	0.000241933	0.00635673	0.42617	SYNGR1	NM_145731	yes	up
A_33_P3287879	141	67	0	NM_003536	-0.571793	13.6165	-5.47534	0.000242447	0.00636479	0.423952	HIST1H3H	NM_003536	yes	down
A_23_P201747	23	70	0	NM_007365	-1.02896	5.27925	-5.46201	0.00024715	0.00647172	0.40386	PADI2	NM_007365	yes	down
A_33_P3464855	154	62	0	AL050097	-0.656312	7.59903	-5.45604	0.000249286	0.00651656	0.394863	DKFZP586B0319	AL050097	yes	down
A_33_P3307903	153	137	0	NM_005192	0.547967	9.6442	5.45166	0.000250867	0.00654582	0.388252	CDKN3	NM_005192	yes	up
A_23_P137423	266	79	0	NM_052868	0.660263	8.4717	5.45199	0.000250747	0.00654582	0.388753	IGSF8	NM_052868	yes	up
A_24_P47182	251	36	0	NM_014000	-0.754109	7.49235	-5.44947	0.000251659	0.00655322	0.384956	VCL	NM_014000	yes	down
A_33_P3382887	153	82	0	A_33_P3382887	0.507562	11.0425	5.44657	0.000252715	0.00657273	0.380577			yes	up
A_24_P76546	102	40	0	NM_006990	0.674911	9.14036	5.44182	0.000254454	0.00659789	0.373408	WASF2	NM_006990	yes	up
A_23_P140907	181	24	0	NM_021259	-0.563631	8.91882	-5.43902	0.000255488	0.00661323	0.369169	TMEM8A	NM_021259	yes	down
A_33_P3337742	207	50	0	A_33_P3337742	0.537804	9.41661	5.43738	0.000256091	0.00661825	0.366703			yes	up
A_23_P166408	181	143	0	NM_020530	0.76825	6.6787	5.43655	0.0002564	0.00661825	0.365444	OSM	NM_020530	yes	up
A_23_P4572	353	8	0	NM_006471	-0.479072	12.1115	-5.43476	0.000257065	0.00662986	0.362735	MYL12A	NM_006471	yes	down
A_33_P3288359	47	163	0	NM_002801	-0.453839	13.7526	-5.43372	0.000257453	0.00663431	0.361159	PSMB10	NM_002801	yes	down
A_24_P416257	250	68	0	NM_015044	-0.673189	7.11215	-5.4322	0.000258016	0.00663772	0.358873	GGA2	NM_015044	yes	down
A_23_P326319	222	151	0	NM_033201	0.792992	5.47381	5.4263	0.000260228	0.00668903	0.349949	C16orf45	NM_033201	yes	up
A_33_P3232038	153	50	0	NM_001204513	0.534419	9.821	5.42396	0.000261111	0.00670614	0.346407	RBAK-LOC389458	NM_001204513	yes	up
A_23_P406025	40	70	0	NM_015225	0.580373	9.27263	5.42274	0.000261572	0.00671236	0.344565	PRUNE2	NM_015225	yes	up
A_33_P3234540	314	103	0	A_33_P3234540	0.508719	12.6735	5.4194	0.000262839	0.00673367	0.339511			yes	up
A_24_P941708	14	72	0	NM_001042417	-1.22992	8.4542	-5.41808	0.000263343	0.00674098	0.337507	RUFY2	NM_001042417	yes	down
A_23_P138524	220	104	0	NM_198148	0.657859	7.27709	5.41209	0.000265638	0.00677737	0.328438	CPXM2	NM_198148	yes	up
A_23_P12784	137	151	0	NM_012083	0.635751	9.14502	5.41207	0.000265645	0.00677737	0.328409	FRAT2	NM_012083	yes	up
A_33_P3289248	109	97	0	ENST00000390600	0.574054	8.54242	5.40746	0.000267426	0.00681714	0.321425		ENST00000390600	yes	up
A_23_P131139	347	26	0	NM_052952	0.531748	10.6894	5.40394	0.000268792	0.006835	0.316097	DIRC1	NM_052952	yes	up
A_23_P48295	332	53	0	NM_030911	0.728694	8.95967	5.40081	0.000270015	0.00684912	0.311353	CDADC1	NM_030911	yes	up
A_33_P3221114	331	115	0	NM_144720	-0.930327	5.50849	-5.39448	0.000272509	0.00688214	0.301739	JAKMIP1	NM_144720	yes	down
A_33_P3345036	69	74	0	NM_001035256	0.862356	5.38147	5.39354	0.000272881	0.00688214	0.300315	POMC	NM_001035256	yes	up
A_24_P68631	212	81	0	NM_175065	-0.447454	14.4485	-5.38582	0.000275956	0.00694832	0.288601	HIST2H2AB	NM_175065	yes	down
A_33_P3325933	38	71	0	NM_144495	-0.605225	8.51774	-5.38406	0.00027666	0.00695466	0.285938	PQBP1	NM_144495	yes	down
A_23_P32253	340	135	0	NM_005384	-0.656025	7.17225	-5.38324	0.00027699	0.00695728	0.284693	NFIL3	NM_005384	yes	down
A_23_P119337	52	18	0	NM_012068	-0.530256	9.48648	-5.37735	0.000279371	0.0070074	0.275743	ATF5	NM_012068	yes	down
A_23_P68121	102	73	0	NM_012455	-0.705854	6.85451	-5.37245	0.00028137	0.00703892	0.268293	PSD4	NM_012455	yes	down
A_33_P3325978	173	146	0	ENST00000405331	-0.662711	7.35746	-5.37035	0.00028223	0.00704295	0.2651	TRIB2	ENST00000405331	yes	down
A_23_P431933	124	114	0	NM_032294	0.670428	7.07782	5.36949	0.000282583	0.00704603	0.263796	CAMKK1	NM_032294	yes	up
A_33_P3274179	34	118	0	AK126787	0.761529	6.15666	5.36794	0.000283224	0.0070506	0.261428	ERV18-1	AK126787	yes	up
A_23_P316850	58	40	0	NM_182577	0.500038	10.4361	5.3673	0.000283486	0.00705143	0.26046	ODF3L2	NM_182577	yes	up
A_33_P3738458	43	123	0	NM_022648	0.756044	6.00984	5.36577	0.000284118	0.00705576	0.258132	TNS1	NM_022648	yes	up
A_33_P3366859	264	53	0	NM_001187	-0.672688	7.02259	-5.36491	0.000284472	0.00705676	0.25683	BAGE	NM_001187	yes	down
A_23_P349406	178	152	0	NM_173642	-0.584631	9.08752	-5.36456	0.000284617	0.00705676	0.256299	RIMKLA	NM_173642	yes	down
A_33_P3314710	33	73	0	A_33_P3314710	-0.795575	5.24115	-5.36048	0.000286314	0.00709312	0.250085			yes	down
A_23_P170453	347	67	0	NM_001900	-0.763776	5.61314	-5.35408	0.000288994	0.00713654	0.240349	CST5	NM_001900	yes	down
A_23_P109143	15	106	0	NM_000311	0.516768	10.393	5.35176	0.000289975	0.00715503	0.236807	PRNP	NM_000311	yes	up
A_23_P259506	204	80	0	NM_032412	-0.483557	11.0427	-5.35084	0.000290361	0.0071571	0.235413	C5orf32	NM_032412	yes	down
A_23_P102258	237	19	0	NM_053050	-0.475152	12.2888	-5.35046	0.000290523	0.0071571	0.234831	MRPL53	NM_053050	yes	down
A_33_P3449097	379	35	0	NM_031945	0.668375	7.2796	5.34914	0.000291083	0.00715943	0.232819	TSPAN10	NM_031945	yes	up
A_23_P203475	22	73	0	NM_145040	-0.777473	6.67741	-5.34688	0.000292042	0.00717432	0.22938	PRKCDBP	NM_145040	yes	down
A_23_P17471	11	70	0	NM_022760	-0.947507	7.53675	-5.34556	0.000292607	0.00717971	0.227362	FAM113A	NM_022760	yes	down
A_23_P80827	151	95	0	NM_001011537	-0.554372	10.0883	-5.34256	0.000293888	0.00719967	0.222796	FYTTD1	NM_001011537	yes	down
A_33_P3404889	51	135	0	ENST00000370725	0.580831	8.27011	5.34119	0.000294478	0.00720839	0.220699	LPHN2	ENST00000370725	yes	up
A_32_P4199	316	8	0	NM_173557	-0.812414	5.11521	-5.33974	0.0002951	0.00721412	0.218496	RNF152	NM_173557	yes	down
A_33_P3209581	143	139	0	NM_001170738	0.531529	9.378	5.3364	0.000296544	0.00724168	0.213394	IQSEC3	NM_001170738	yes	up
A_33_P3421913	366	100	0	NM_014333	-0.58568	8.45528	-5.3331	0.000297976	0.00725938	0.208359	CADM1	NM_014333	yes	down
A_24_P270525	113	148	0	NM_004492	-0.475665	11.2145	-5.33318	0.000297941	0.00725938	0.208481	GTF2A2	NM_004492	yes	down
A_33_P3278540	5	111	0	NM_032111	-0.494508	10.8001	-5.33165	0.000298606	0.007269	0.206149	MRPL14	NM_032111	yes	down
A_33_P3420446	142	30	0	NM_001161528	0.486286	11.1805	5.33056	0.000299083	0.00727486	0.204482	LRRD1	NM_001161528	yes	up
A_24_P217306	258	90	0	NM_032153	0.780682	6.15431	5.32245	0.000302644	0.00734789	0.192112	ZIC4	NM_032153	yes	up
A_23_P400984	37	36	0	NM_001178000	-0.631432	7.60042	-5.31844	0.000304426	0.00737383	0.185978	PIKFYVE	NM_001178000	yes	down
A_23_P6963	260	152	0	NM_003341	-0.64805	7.37746	-5.31807	0.000304589	0.00737383	0.185419	UBE2E1	NM_003341	yes	down
A_32_P88120	350	97	0	NM_013313	0.561022	9.64014	5.31726	0.000304949	0.00737675	0.184183	YPEL1	NM_013313	yes	up
A_23_P30799	240	91	0	NM_021018	-0.543561	14.3306	-5.31501	0.000305958	0.00738093	0.180732	HIST1H3F	NM_021018	yes	down
A_33_P3211929	307	40	0	NM_173587	-0.558926	8.63795	-5.31469	0.0003061	0.00738093	0.180246	RCOR2	NM_173587	yes	down
A_23_P8961	200	71	0	NM_000880	-0.736864	5.89267	-5.31171	0.000307437	0.00739627	0.175691	IL7	NM_000880	yes	down
A_33_P3319491	58	62	0	NM_015878	0.474601	11.8695	5.30893	0.000308688	0.00740899	0.17145	AZIN1	NM_015878	yes	up
A_32_P145010	38	148	0	CR594811	-0.678354	6.86932	-5.30898	0.000308668	0.00740899	0.171518	LOC729683	CR594811	yes	down
A_33_P3256785	258	52	0	NM_199141	0.472786	11.23	5.30738	0.000309391	0.00742008	0.169072	CARM1	NM_199141	yes	up
A_23_P416581	26	156	0	NM_002073	0.634013	7.32388	5.30573	0.00031014	0.00743226	0.166544	GNAZ	NM_002073	yes	up
A_33_P3228266	244	15	0	NM_000099	-0.676456	7.00671	-5.30321	0.000311283	0.00744805	0.162702	CST3	NM_000099	yes	down
A_33_P3262799	97	50	0	ENST00000396245	-0.68204	6.68253	-5.30326	0.00031126	0.00744805	0.162779	ZNF280D	ENST00000396245	yes	down
A_33_P3273534	68	24	0	NM_002281	0.451192	13.3243	5.30022	0.000312649	0.0074709	0.158125	KRT81	NM_002281	yes	up
A_33_P3309054	371	2	0	AB209400	0.515565	9.6974	5.29603	0.000314577	0.00750356	0.151701		AB209400	yes	up
A_32_P110872	106	85	0	NM_033110	-0.725635	6.09903	-5.29319	0.000315889	0.00752319	0.147353	A2LD1	NM_033110	yes	down
A_23_P37892	213	161	0	NM_133443	0.677181	7.29134	5.29204	0.000316419	0.00752483	0.1456	GPT2	NM_133443	yes	up
A_33_P3225625	168	145	0	NM_001003799	-0.528334	9.3475	-5.28383	0.000320253	0.00760946	0.133017	TARP	NM_001003799	yes	down
A_23_P121716	80	50	0	NM_005139	0.552895	8.68295	5.28054	0.000321802	0.00761104	0.127974	ANXA3	NM_005139	yes	up
A_23_P212522	239	61	0	NM_014616	-0.639378	7.20599	-5.28122	0.000321484	0.00761104	0.129008	ATP11B	NM_014616	yes	down
A_24_P873764	370	22	0	NM_004327	0.525907	10.1459	5.28088	0.000321642	0.00761104	0.128495	BCR	NM_004327	yes	up
A_23_P251132	167	121	0	NM_018968	-0.605598	7.85178	-5.27849	0.000322772	0.00762811	0.124831	SNTG2	NM_018968	yes	down
A_33_P3252809	202	26	0	CR624528	-0.749782	6.01413	-5.27112	0.000326285	0.00770523	0.113519	FAM118A	CR624528	yes	down
A_23_P331908	137	108	0	ENST00000399269	0.631618	7.8717	5.26753	0.000328011	0.00773567	0.108009		ENST00000399269	yes	up
A_33_P3268567	145	48	0	NM_003581	-0.516144	10.1516	-5.26532	0.000329077	0.00774741	0.104616	NCK2	NM_003581	yes	down
A_23_P375524	332	151	0	NM_178352	0.463769	16.4878	5.26112	0.000331114	0.00778345	0.0981707	LCE1D	NM_178352	yes	up
A_23_P61960	216	150	0	NM_145230	0.636912	7.90056	5.25828	0.000332498	0.00781004	0.0938106	ATP6V0E2	NM_145230	yes	up
A_23_P161424	7	82	0	NM_032812	-0.818911	5.83373	-5.25654	0.000333353	0.00781818	0.0911287	PLXDC2	NM_032812	yes	down
A_24_P144773	171	104	0	NM_144726	-0.703905	6.27557	-5.24921	0.000336965	0.00789688	0.07987	RNF145	NM_144726	yes	down
A_23_P340158	148	104	0	NM_014301	-0.450585	12.3106	-5.24815	0.000337492	0.00789721	0.0782371	ISCU	NM_014301	yes	down
A_23_P26294	70	120	0	NM_012467	0.439471	15.9167	5.24189	0.000340617	0.00795824	0.0686081	TPSG1	NM_012467	yes	up
A_32_P160972	222	26	0	NM_021243	-0.500523	12.2809	-5.24043	0.000341352	0.00796937	0.0663566	C6orf115	NM_021243	yes	down
A_23_P46894	284	45	0	NM_020549	0.722937	7.33765	5.2394	0.00034187	0.00796939	0.0647715	CHAT	NM_020549	yes	up
A_23_P152262	288	23	0	NM_004413	0.642871	7.07527	5.23954	0.000341797	0.00796939	0.0649953	DPEP1	NM_004413	yes	up
A_33_P3331687	306	13	0	NM_001145638	0.488658	11.1748	5.23657	0.000343297	0.00799659	0.0604206	GPSM1	NM_001145638	yes	up
A_32_P219279	9	61	0	NM_052906	-0.740212	9.80267	-5.23508	0.000344053	0.00800815	0.0581222	ELFN2	NM_052906	yes	down
A_23_P87603	289	147	0	NM_134323	-0.51385	9.49493	-5.23169	0.000345776	0.00804216	0.0529064	TARBP2	NM_134323	yes	down
A_33_P3423845	93	155	0	A_33_P3423845	0.505644	11.1626	5.2277	0.000347816	0.00806525	0.0467597			yes	up
A_23_P113393	25	74	0	NM_017413	-0.74001	5.69329	-5.22805	0.000347635	0.00806525	0.0473055	APLN	NM_017413	yes	down
A_24_P83379	70	79	0	ENST00000426414	-0.571275	8.21438	-5.22841	0.000347452	0.00806525	0.0478534	WDFY3	ENST00000426414	yes	down
A_23_P314115	197	33	0	NM_005180	-0.632168	8.67985	-5.22408	0.000349681	0.00809544	0.0411731	BMI1	NM_005180	yes	down
A_33_P3619819	97	70	0	AK124949	-0.482428	15.1839	-5.22364	0.000349907	0.00809544	0.0404993	LOC100289388	AK124949	yes	down
A_23_P137035	35	54	0	NM_003662	0.506336	9.70231	5.22176	0.000350878	0.00810572	0.0376052	PIR	NM_003662	yes	up
A_24_P211709	334	83	0	NM_003399	0.746585	5.60971	5.21819	0.000352731	0.00813024	0.0321022	XPNPEP2	NM_003399	yes	up
A_23_P26468	274	36	0	NM_003961	0.490087	11.4733	5.21657	0.000353578	0.00814094	0.0295983	RHBDL1	NM_003961	yes	up
A_33_P3416937	99	90	0	ENST00000374624	-0.728216	5.93027	-5.21539	0.000354195	0.00814554	0.0277751	C9orf6	ENST00000374624	yes	down
A_23_P252306	290	19	0	NM_002165	-0.646947	7.21407	-5.21374	0.000355056	0.00814725	0.0252392	ID1	NM_002165	yes	down
A_24_P22976	299	63	0	NM_001025604	-0.535834	8.89189	-5.20776	0.000358209	0.00819173	0.016006	ARRDC2	NM_001025604	yes	down
A_33_P3377519	87	6	0	ENST00000222728	0.541269	8.8094	5.20754	0.000358325	0.00819173	0.0156674	HOXA6	ENST00000222728	yes	up
A_33_P3286973	292	93	0	ENST00000339381	0.484291	11.2695	5.20553	0.000359391	0.00820999	0.0125664	TAS1R3	ENST00000339381	yes	up
A_23_P368934	198	47	0	NM_001142641	0.467219	11.428	5.20467	0.000359848	0.00821434	0.0112384	FBRSL1	NM_001142641	yes	up
A_24_P487736	39	42	0	NM_198279	-0.70028	6.47342	-5.20026	0.000362202	0.00824974	0.00442771	CXorf23	NM_198279	yes	down
A_32_P103669	365	70	0	NM_001164404	-0.684075	6.67311	-5.2007	0.000361967	0.00824974	0.005104	GOLGA6C	NM_001164404	yes	down
A_33_P3329974	288	57	0	NM_020770	-0.598816	7.69213	-5.19863	0.000363077	0.00826355	0.00190832	CGN	NM_020770	yes	down
A_23_P148609	155	44	0	NM_021796	0.618658	7.36906	5.19505	0.000365005	0.00829097	-0.00362317	PLAC1	NM_021796	yes	up
A_33_P3271316	280	6	0	NM_017793	0.614868	7.53028	5.19401	0.000365566	0.00829097	-0.00522921	RPP25	NM_017793	yes	up
A_33_P3281273	343	15	0	NM_003775	0.451943	11.9787	5.19429	0.000365417	0.00829097	-0.00480128	S1PR4	NM_003775	yes	up
A_23_P65481	76	120	0	NM_007110	-0.575637	8.1054	-5.1939	0.000365627	0.00829097	-0.00540361	TEP1	NM_007110	yes	down
A_24_P121956	93	30	0	NM_173804	0.497706	9.86509	5.19514	0.000364958	0.00829097	-0.00348973	TMEM86B	NM_173804	yes	up
A_24_P76666	4	46	0	NM_177559	-0.606911	8.06434	-5.17478	0.000376129	0.00849781	-0.0349777	CSNK2A1	NM_177559	yes	down
A_32_P53524	83	112	0	NM_004822	-0.739401	5.59472	-5.17067	0.000378425	0.00853743	-0.0413315	NTN1	NM_004822	yes	down
A_23_P56659	4	97	0	NM_133637	0.62361	7.25406	5.16214	0.000383249	0.00862702	-0.0545602	DQX1	NM_133637	yes	up
A_23_P70020	139	100	0	NM_002622	-0.441038	12.8753	-5.15896	0.000385063	0.0086552	-0.05949	PFDN1	NM_002622	yes	down
A_33_P3228252	163	31	0	DA666023	-0.517706	10.7699	-5.15782	0.000385714	0.00866208	-0.0612544		DA666023	yes	down
A_33_P3288017	345	69	0	NM_177966	-0.501947	9.69497	-5.15744	0.000385931	0.00866208	-0.0618437	PDE12	NM_177966	yes	down
A_33_P3671291	173	62	0	AA378382	-0.737759	5.58342	-5.15452	0.000387607	0.00869335	-0.0663667	SNORA12	AA378382	yes	down
A_23_P101407	86	56	0	NM_000064	0.715799	5.8826	5.15298	0.000388499	0.00870701	-0.0687666	C3	NM_000064	yes	up
A_33_P3260100	65	31	0	NM_138493	-0.519565	11.9835	-5.14853	0.000391074	0.00875836	-0.0756664	CCDC167	NM_138493	yes	down
A_23_P257971	120	41	0	NM_001353	0.664267	6.72567	5.14677	0.000392098	0.00877491	-0.0783964	AKR1C1	NM_001353	yes	up
A_33_P3292854	15	109	0	NM_004343	0.427126	15.7155	5.14217	0.000394789	0.00881362	-0.0855372	CALR	NM_004343	yes	up
A_23_P7172	268	158	0	NM_018290	-0.523556	9.50334	-5.14186	0.000394973	0.00881362	-0.0860236	PGM2	NM_018290	yes	down
A_33_P3812815	193	56	0	NM_000296	0.484661	12.7185	5.13736	0.000397623	0.00885991	-0.093005	PKD1	NM_000296	yes	up
A_23_P23947	145	30	0	NM_005204	-0.593956	7.83101	-5.13506	0.000398989	0.00888393	-0.0965874	MAP3K8	NM_005204	yes	down
A_33_P3416231	277	69	0	NM_152739	0.513619	9.42408	5.13106	0.000401371	0.00892405	-0.102801	HOXA9	NM_152739	yes	up
A_33_P3263747	153	88	0	A_33_P3263747	0.894179	9.4743	5.12902	0.000402592	0.00894474	-0.105972			yes	up
A_23_P83736	16	141	0	NM_001564	-0.489008	9.94688	-5.12604	0.000404384	0.00897161	-0.110609	ING2	NM_001564	yes	down
A_24_P146892	29	162	0	NM_032790	0.481595	12.1957	5.12619	0.000404288	0.00897161	-0.110361	ORAI1	NM_032790	yes	up
A_23_P29079	25	55	0	NM_002626	0.523243	11.6508	5.12454	0.000405285	0.00898513	-0.112933	PFKL	NM_002626	yes	up
A_33_P3292896	321	22	0	NM_144579	0.53648	9.4451	5.12366	0.000405818	0.00899046	-0.114304	SFXN5	NM_144579	yes	up
A_33_P3334515	89	42	0	NM_201535	-0.538125	9.19186	-5.11776	0.000409403	0.00906337	-0.123487	NDRG2	NM_201535	yes	down
A_33_P3331906	224	75	0	NM_006750	-0.553282	8.38515	-5.11552	0.000410768	0.00908706	-0.126962	SNTB2	NM_006750	yes	down
A_23_P120566	136	111	0	NM_001042576	0.550388	8.88379	5.11479	0.000411215	0.00909042	-0.128098	RRBP1	NM_001042576	yes	up
A_23_P131060	374	29	0	NM_007253	0.589518	7.67241	5.11351	0.000412006	0.00910137	-0.130104	CYP4F8	NM_007253	yes	up
A_24_P29723	271	84	0	NM_000941	-0.564565	8.34784	-5.10935	0.000414569	0.00915142	-0.136577	POR	NM_000941	yes	down
A_23_P20275	214	33	0	NM_024613	-0.495858	9.66068	-5.1077	0.000415588	0.00916734	-0.13914	PLEKHF2	NM_024613	yes	down
A_33_P3285371	119	33	0	A_33_P3285371	-0.694028	6.24893	-5.10348	0.000418215	0.0092187	-0.14572			yes	down
A_33_P3213419	139	163	0	AK054946	0.575549	10.9732	5.10279	0.000418647	0.00922161	-0.146796	LOC100129447	AK054946	yes	up
A_33_P3224020	290	134	0	BC033982	0.4255	14.4874	5.10157	0.000419411	0.00923184	-0.1487	ARAF2P	BC033982	yes	up
A_23_P215318	224	134	0	NM_014396	-0.559647	8.60278	-5.0958	0.000423037	0.00929835	-0.157685	VPS41	NM_014396	yes	down
A_23_P143526	148	67	0	NM_006272	-0.714302	5.79664	-5.09413	0.000424098	0.00931503	-0.1603	S100B	NM_006272	yes	down
A_33_P3311285	378	158	0	NM_170707	0.478062	10.5173	5.08847	0.000427701	0.00937411	-0.169131	LMNA	NM_170707	yes	up
A_23_P112162	265	43	0	NM_012079	-0.537948	9.74277	-5.08085	0.000432599	0.00946819	-0.181016	DGAT1	NM_012079	yes	down
A_23_P414308	376	45	0	NM_144606	-0.564709	8.55225	-5.08018	0.000433036	0.00947081	-0.18207	FLCN	NM_144606	yes	down
A_32_P180315	49	18	0	NM_020893	0.580713	7.98031	5.0786	0.00043406	0.00948188	-0.184537	C9orf174	NM_020893	yes	up
A_24_P631848	270	43	0	BC036435	0.561755	8.33033	5.07658	0.00043537	0.00950161	-0.18768	LOC100132147	BC036435	yes	up
A_23_P143817	27	94	0	NM_053025	0.823307	6.25861	5.07402	0.000437044	0.0095314	-0.191686	MYLK	NM_053025	yes	up
A_33_P3311267	251	30	0	NM_181608	0.469211	10.4472	5.07173	0.000438546	0.00955063	-0.195268	KRTAP19-2	NM_181608	yes	up
A_23_P134109	157	26	0	NM_001431	-0.613693	7.23888	-5.06915	0.000440243	0.0095808	-0.199297	EPB41L2	NM_001431	yes	down
A_24_P941359	171	71	0	NM_014722	-0.549558	9.49041	-5.06664	0.000441904	0.00961015	-0.203227	FAM65B	NM_014722	yes	down
A_23_P24129	88	2	0	NM_012242	-0.666404	6.43527	-5.06404	0.000443623	0.00961361	-0.207281	DKK1	NM_012242	yes	down
A_33_P3355743	353	107	0	NM_018040	-0.592934	8.55806	-5.06471	0.00044318	0.00961361	-0.206237	GPATCH2	NM_018040	yes	down
A_23_P137984	150	160	0	NM_002966	-0.549859	8.62915	-5.06541	0.000442713	0.00961361	-0.205137	S100A10	NM_002966	yes	down
A_23_P343935	379	79	0	NM_022051	-0.749678	6.46419	-5.06243	0.000444696	0.00963008	-0.209802	EGLN1	NM_022051	yes	down
A_33_P3399755	296	110	0	A_33_P3399755	0.457947	11.1451	5.06093	0.000445701	0.00963152	-0.212157			yes	up
A_24_P125283	293	100	0	NM_001015053	0.549053	8.63716	5.06124	0.000445492	0.00963152	-0.211667	HDAC5	NM_001015053	yes	up
A_33_P3265704	377	84	0	NM_005659	-0.427875	13.8277	-5.06153	0.000445299	0.00963152	-0.211216	UFD1L	NM_005659	yes	down
A_23_P98310	375	92	0	NM_001326	-0.465227	10.7623	-5.05671	0.000448527	0.00968578	-0.218753	CSTF3	NM_001326	yes	down
A_23_P307860	376	67	0	NM_174959	0.715163	5.70886	5.05355	0.000450658	0.00972499	-0.223701	SVOPL	NM_174959	yes	up
A_23_P112341	98	110	0	NM_024945	-0.463257	10.8747	-5.05187	0.000451794	0.00974194	-0.226327	RMI1	NM_024945	yes	down
A_23_P219197	287	113	0	NM_134427	0.477911	10.373	5.05071	0.00045258	0.00974599	-0.228142	RGS3	NM_134427	yes	up
A_23_P345118	268	104	0	NM_002648	-0.468655	10.3891	-5.04913	0.000453652	0.00976223	-0.23061	PIM1	NM_002648	yes	down
A_24_P160466	326	65	0	NM_052899	-0.7439	6.00938	-5.04428	0.000456969	0.00981305	-0.238214	GPRIN1	NM_052899	yes	down
A_33_P3312049	254	114	0	ENST00000515150	0.770724	5.38768	5.04263	0.000458105	0.00983058	-0.240803		ENST00000515150	yes	up
A_33_P3214298	236	135	0	NM_000884	0.433134	12.2588	5.03804	0.000461272	0.00988476	-0.247993	IMPDH2	NM_000884	yes	up
A_33_P3417222	253	51	0	ENST00000378430	0.439894	13.6259	5.03063	0.000466437	0.00996336	-0.259613	CD72	ENST00000378430	yes	up
A_23_P91764	221	51	0	NM_052945	-0.612015	8.2262	-5.02746	0.000468661	0.0100014	-0.264576	TNFRSF13C	NM_052945	yes	down
A_23_P85218	252	81	0	NM_005634	-0.796248	5.60189	-5.02699	0.000468992	0.0100015	-0.265313	SOX3	NM_005634	yes	down
A_33_P3397763	278	136	0	NM_003811	-0.725281	6.48276	-5.0257	0.000469905	0.0100071	-0.267341	TNFSF9	NM_003811	yes	down
A_33_P3299279	384	13	0	NM_001014279	-0.488914	10.0065	-5.02265	0.000472066	0.0100359	-0.272129	C5orf39	NM_001014279	yes	down
A_23_P208900	354	56	0	NM_032108	0.636781	7.24898	5.02241	0.000472234	0.0100359	-0.2725	SEMA6B	NM_032108	yes	up
A_23_P340318	306	100	0	NM_170746	-0.417792	14.695	-5.01956	0.000474267	0.0100622	-0.276982	C11orf31	NM_170746	yes	down
A_23_P115842	70	48	0	NM_018237	-0.483345	11.2001	-5.01884	0.000474782	0.0100622	-0.278114	CCAR1	NM_018237	yes	down
A_33_P3241135	240	88	0	NM_000845	-0.730139	5.51343	-5.01888	0.000474755	0.0100622	-0.278055	GRM8	NM_000845	yes	down
A_24_P831309	272	25	0	NM_207401	0.454774	10.8664	5.01837	0.000475118	0.0100624	-0.278853	C1orf229	NM_207401	yes	up
A_33_P3272823	9	90	0	NM_002361	0.590953	8.15704	5.01539	0.000477251	0.0101007	-0.283525	MAG	NM_002361	yes	up
A_24_P289170	205	20	0	NM_001080414	-0.64925	7.21296	-5.01124	0.000480241	0.01015	-0.290041	CCDC88C	NM_001080414	yes	down
A_33_P3310976	342	12	0	A_33_P3310976	0.493427	9.52132	5.00762	0.00048287	0.0101846	-0.295737			yes	up
A_23_P111452	246	64	0	NM_031946	-0.578029	7.69901	-5.00789	0.00048267	0.0101846	-0.295305	AGAP3	NM_031946	yes	down
A_24_P358305	101	47	0	A_24_P358305	1.43277	8.97135	5.00362	0.000485787	0.0102355	-0.30202			yes	up
A_33_P3250750	93	152	0	CU677518	0.497964	9.99919	5.0034	0.000485948	0.0102355	-0.302367		CU677518	yes	up
A_24_P161293	80	124	0	ENST00000356801	-0.48465	12.1926	-5.00043	0.000488128	0.0102604	-0.307037		ENST00000356801	yes	down
A_33_P3414789	241	26	0	NM_024333	0.483315	10.1826	4.99647	0.000491051	0.0103077	-0.313266	FSD1	NM_024333	yes	up
A_33_P3333455	174	127	0	NM_007046	0.447704	11.1258	4.99464	0.000492409	0.0103222	-0.316147	EMILIN1	NM_007046	yes	up
A_33_P3831566	332	52	0	AF072164	-0.618565	7.01924	-4.99352	0.000493239	0.0103265	-0.317904		AF072164	yes	down
A_23_P61202	381	160	0	NM_058190	-0.484126	9.87969	-4.99287	0.000493725	0.0103265	-0.318931	C21orf70	NM_058190	yes	down
A_23_P342709	362	48	0	NM_152676	-0.635204	7.15849	-4.99211	0.000494294	0.0103265	-0.320132	FBXO15	NM_152676	yes	down
A_24_P61753	38	110	0	NM_015229	0.494327	9.54472	4.99327	0.000493427	0.0103265	-0.3183	KIAA0664	NM_015229	yes	up
A_23_P301414	68	115	0	NM_004449	0.542784	8.39333	4.9888	0.000496771	0.0103712	-0.325346	ERG	NM_004449	yes	up
A_33_P3210203	175	33	0	NM_032451	-0.641842	7.35174	-4.9818	0.000502048	0.0104743	-0.336369	SPIRE2	NM_032451	yes	down
A_23_P149775	353	115	0	NM_018287	-0.498823	9.60271	-4.98046	0.000503062	0.0104884	-0.338474	ARHGAP12	NM_018287	yes	down
A_33_P3356910	101	104	0	NM_001006938	0.74647	9.15681	4.974	0.000507992	0.0105768	-0.348646	TCEAL6	NM_001006938	yes	up
A_24_P298360	283	62	0	NM_021070	-0.661906	7.86241	-4.97352	0.000508366	0.0105774	-0.349413	LTBP3	NM_021070	yes	down
A_32_P394951	378	42	0	NM_145807	0.637469	7.44698	4.96899	0.000511855	0.0106357	-0.356546	NTN5	NM_145807	yes	up
A_33_P3295154	361	80	0	AK023831	-0.746598	5.72272	-4.95941	0.000519328	0.0107438	-0.371664		AK023831	yes	down
A_23_P218126	287	46	0	ENST00000390549	0.479906	9.90862	4.95916	0.000519528	0.0107438	-0.372065		ENST00000390549	yes	up
A_33_P3209537	123	148	0	NM_001110514	0.588518	8.52438	4.95875	0.000519851	0.0107438	-0.372713	EBF4	NM_001110514	yes	up
A_33_P3324904	217	76	0	A_33_P3324904	-0.605523	7.63483	-4.95582	0.000522158	0.0107626	-0.377333			yes	down
A_23_P61280	11	18	0	NM_012133	-0.523162	8.66003	-4.95051	0.000526372	0.0108177	-0.385715	COPG2	NM_012133	yes	down
A_33_P3384667	252	19	0	ENST00000389997	-0.684159	5.96213	-4.95077	0.000526168	0.0108177	-0.385311	DCAF5	ENST00000389997	yes	down
A_33_P3219090	179	72	0	NM_005542	0.431039	12.1008	4.94999	0.000526788	0.0108177	-0.386539	INSIG1	NM_005542	yes	up
A_23_P116614	104	121	0	NM_001014811	0.650501	6.47904	4.9498	0.000526941	0.0108177	-0.386842	ME3	NM_001014811	yes	up
A_33_P3299110	242	27	0	NM_152432	0.572837	7.91189	4.94143	0.000533664	0.0109144	-0.400062	ARHGAP42	NM_152432	yes	up
A_23_P420348	363	115	0	NM_174981	-0.650707	6.49261	-4.94086	0.000534131	0.0109144	-0.400976	POTED	NM_174981	yes	down
A_33_P3321507	302	150	0	NM_001080495	0.418599	13.1109	4.94092	0.00053408	0.0109144	-0.400876	TNRC18	NM_001080495	yes	up
A_23_P11005	253	81	0	NM_014272	0.441255	16.8448	4.93057	0.000542532	0.0110421	-0.417248	ADAMTS7	NM_014272	yes	up
A_33_P3398143	247	48	0	ENST00000397846	-0.506075	9.88816	-4.93087	0.000542285	0.0110421	-0.416774	ITGB2	ENST00000397846	yes	down
A_23_P204640	212	11	0	NM_024865	-0.632978	6.71434	-4.9311	0.000542093	0.0110421	-0.416405	NANOG	NM_024865	yes	down
A_33_P3388651	173	89	0	NM_001003408	-0.865331	6.2325	-4.92693	0.000545539	0.0110887	-0.423011	ABLIM1	NM_001003408	yes	down
A_23_P141100	357	82	0	NM_012091	-0.503736	9.00939	-4.92526	0.000546918	0.0111094	-0.425644	ADAT1	NM_012091	yes	down
A_32_P152696	30	97	0	A_32_P152696	-0.434723	11.6601	-4.92181	0.00054979	0.0111603	-0.431106			yes	down
A_23_P24433	150	137	0	NM_003793	0.514922	8.72513	4.9201	0.000551223	0.0111821	-0.43382	CTSF	NM_003793	yes	up
A_33_P3388322	53	19	0	ENST00000390298	0.662238	6.21712	4.91782	0.000553135	0.0112061	-0.437429		ENST00000390298	yes	up
A_33_P3242355	362	141	0	BC027847	0.558646	9.11034	4.91609	0.000554594	0.0112061	-0.440176		BC027847	yes	up
A_32_P141768	117	115	0	NM_020133	0.529221	8.89237	4.91684	0.000553959	0.0112061	-0.438981	AGPAT4	NM_020133	yes	up
A_33_P3504659	205	75	0	NM_032977	-0.489659	9.6506	-4.91696	0.000553855	0.0112061	-0.438787	CASP10	NM_032977	yes	down
A_24_P189533	295	109	0	NM_015036	0.530725	8.35658	4.91746	0.00055344	0.0112061	-0.438004	ENDOD1	NM_015036	yes	up
A_23_P38959	131	23	0	NM_005428	-0.436427	11.3125	-4.91618	0.000554518	0.0112061	-0.440034	VAV1	NM_005428	yes	down
A_23_P200001	231	130	0	NM_144573	-0.493893	9.40498	-4.91504	0.000555479	0.0112167	-0.441838	NEXN	NM_144573	yes	down
A_33_P3351510	141	46	0	NM_014271	0.648897	6.38093	4.91081	0.000559056	0.0112815	-0.448531	IL1RAPL1	NM_014271	yes	up
A_32_P87531	237	96	0	NM_001145154	-0.575856	7.5976	-4.90685	0.000562435	0.0113423	-0.454814	DNAH14	NM_001145154	yes	down
A_23_P60028	65	85	0	NM_005648	-0.442109	13.8074	-4.9	0.000568325	0.0114386	-0.465674	TCEB1	NM_005648	yes	down
A_23_P402751	126	46	0	ENST00000361739	0.406208	15.3826	4.89421	0.000573356	0.0115179	-0.474863	COX2	ENST00000361739	yes	up
A_33_P3301174	133	151	0	NM_006815	-0.440653	12.0676	-4.89418	0.000573388	0.0115179	-0.474921	TMED2	NM_006815	yes	down
A_23_P20427	228	129	0	NM_015178	0.459771	10.229	4.89331	0.000574142	0.0115255	-0.47629	RHOBTB2	NM_015178	yes	up
A_33_P3365963	245	157	0	A_33_P3365963	0.428182	12.0651	4.89116	0.000576029	0.0115408	-0.479711			yes	up
A_23_P321959	56	113	0	NM_145169	-0.55824	8.18979	-4.89198	0.000575305	0.0115408	-0.4784	SFT2D1	NM_145169	yes	down
A_23_P38154	94	94	0	NM_004110	-0.467168	11.7674	-4.88957	0.000577426	0.0115538	-0.482235	FDXR	NM_004110	yes	down
A_23_P83192	82	88	0	NM_014172	-0.500572	12.2834	-4.88534	0.000581159	0.0116209	-0.488954	PHPT1	NM_014172	yes	down
A_23_P58132	28	121	0	NM_004310	0.443899	11.0003	4.88295	0.000583282	0.0116482	-0.492755	RHOH	NM_004310	yes	up
A_33_P3401084	291	113	0	A_33_P3401084	0.434164	11.3795	4.88098	0.000585031	0.0116711	-0.495876			yes	up
A_23_P145631	324	31	0	NM_024711	-0.435007	11.2323	-4.88039	0.000585563	0.0116711	-0.496823	GIMAP6	NM_024711	yes	down
A_23_P210726	292	13	0	NM_021873	-0.509586	11.867	-4.87517	0.000590241	0.0117282	-0.505117	CDC25B	NM_021873	yes	down
A_33_P3408943	209	107	0	NM_024834	-0.462064	11.4383	-4.87506	0.000590335	0.0117282	-0.505283	MCMBP	NM_024834	yes	down
A_33_P3285334	23	69	0	AK096928	-0.934469	5.15543	-4.87019	0.00059474	0.0117982	-0.513032	LOC100130417	AK096928	yes	down
A_33_P3393537	346	122	0	NM_001164722	0.799369	12.0716	4.8699	0.000595007	0.0117982	-0.5135	PTAFR	NM_001164722	yes	up
A_23_P112397	297	20	0	NM_018998	-0.457601	10.4185	-4.86771	0.000596998	0.0118301	-0.516981	FBXW5	NM_018998	yes	down
A_23_P127475	55	2	0	NM_005125	0.464061	10.3285	4.86354	0.000600812	0.0118904	-0.523618	CCS	NM_005125	yes	up
A_33_P3223749	32	60	0	NM_004229	-0.503898	9.22941	-4.86372	0.000600642	0.0118904	-0.523323	MED14	NM_004229	yes	down
A_33_P3299705	371	157	0	ENST00000287667	0.433112	12.0729	4.86169	0.000602506	0.0119086	-0.526553	NOMO1	ENST00000287667	yes	up
A_23_P571	311	112	0	NM_006516	0.494995	9.18172	4.8589	0.000605084	0.0119258	-0.531002	SLC2A1	NM_006516	yes	up
A_24_P82880	182	110	0	NM_003290	1.33475	11.1894	4.85865	0.000605311	0.0119258	-0.531394	TPM4	NM_003290	yes	up
A_24_P918843	35	74	0	NM_194301	-0.760462	5.79406	-4.8575	0.000606377	0.0119391	-0.533228	RALGAPA1	NM_194301	yes	down
A_33_P3233000	28	72	0	A_33_P3233000	-0.87306	8.22974	-4.85221	0.000611298	0.0119797	-0.541651			yes	down
A_33_P3254335	66	83	0	NM_207406	-0.475079	9.6942	-4.85258	0.000610955	0.0119797	-0.541065	BEND4	NM_207406	yes	down
A_23_P64173	331	94	0	NM_001017534	-0.581916	7.29485	-4.85343	0.000610159	0.0119797	-0.539708	CARD16	NM_001017534	yes	down
A_23_P74359	152	55	0	NM_004078	0.503902	9.84839	4.85194	0.000611553	0.0119797	-0.542085	CSRP1	NM_004078	yes	up
A_24_P289648	383	74	0	NM_139011	0.695431	5.60673	4.85251	0.000611024	0.0119797	-0.541183	HFE	NM_139011	yes	up
A_23_P200976	365	29	0	NM_001190880	-0.462555	11.7527	-4.85406	0.000609576	0.0119797	-0.538711	HYI	NM_001190880	yes	down
A_23_P388670	355	50	0	NM_000895	0.453433	12.8734	4.85484	0.000608853	0.0119797	-0.537474	LTA4H	NM_000895	yes	up
A_33_P3379454	67	129	0	NM_013282	0.443623	10.6815	4.85339	0.000610197	0.0119797	-0.539772	UHRF1	NM_013282	yes	up
A_23_P67896	352	62	0	NM_006922	-0.5769	7.62082	-4.85083	0.000612597	0.0119926	-0.543862	SCN3A	NM_006922	yes	down
A_24_P400507	380	59	0	NM_173654	-0.750007	6.58926	-4.84969	0.000613665	0.0120058	-0.545677	C3orf64	NM_173654	yes	down
A_33_P3227686	66	158	0	NM_207414	0.625713	6.62278	4.84762	0.00061561	0.0120363	-0.548977	FLJ43860	NM_207414	yes	up
A_33_P3288904	174	32	0	NM_003899	-0.524953	8.45525	-4.84498	0.000618098	0.0120772	-0.553179	ARHGEF7	NM_003899	yes	down
A_23_P106727	2	69	0	NM_014700	-0.668112	10.5379	-4.84432	0.000618724	0.0120793	-0.554233	RAB11FIP3	NM_014700	yes	down
A_33_P3254761	136	58	0	THC2688558	-0.696657	5.59824	-4.8355	0.000627134	0.0122187	-0.568302		THC2688558	yes	down
A_33_P3350748	190	18	0	NM_005556	0.438696	11.8386	4.8353	0.000627322	0.0122187	-0.568614	KRT7	NM_005556	yes	up
A_33_P3389023	184	16	0	NM_024592	-0.556219	7.70389	-4.8305	0.000631954	0.012271	-0.57628	SRD5A3	NM_024592	yes	down
A_24_P179489	50	55	0	NM_006642	-0.557874	7.79101	-4.82184	0.000640393	0.0123871	-0.590102	SDCCAG8	NM_006642	yes	down
A_23_P97457	27	91	0	NM_022831	0.64349	7.50082	4.82046	0.000641744	0.0124054	-0.592297	AIDA	NM_022831	yes	up
A_23_P77328	284	21	0	NM_005258	-0.616687	6.84231	-4.81635	0.000645805	0.0124605	-0.59887	GCHFR	NM_005258	yes	down
A_33_P3219303	323	84	0	NM_001807	0.524886	9.44731	4.81235	0.000649785	0.0125178	-0.60527	CEL	NM_001807	yes	up
A_23_P68401	321	116	0	NM_030877	0.464407	10.3727	4.81213	0.000649996	0.0125178	-0.605609	CTNNBL1	NM_030877	yes	up
A_23_P29594	197	75	0	NM_052969	-0.457132	10.616	-4.81129	0.000650839	0.0125262	-0.606958	RPL39L	NM_052969	yes	down
A_23_P78734	244	51	0	NM_001077186	0.441672	10.5976	4.81017	0.000651959	0.0125399	-0.608751	MYH14	NM_001077186	yes	up
A_32_P6015	134	31	0	NM_005515	-0.594951	7.34996	-4.80634	0.000655804	0.012606	-0.614876	MNX1	NM_005515	yes	down
A_24_P206344	11	158	0	NM_152557	0.562449	12.5516	4.80572	0.000656428	0.0126074	-0.615867	ZNF746	NM_152557	yes	up
A_23_P82975	8	113	0	NM_181661	-0.666102	6.18258	-4.80412	0.000658044	0.0126254	-0.618428	VPS13B	NM_181661	yes	down
A_23_P132316	24	101	0	NM_152426	0.593244	7.07736	4.80306	0.000659111	0.012638	-0.620115	APOBEC3D	NM_152426	yes	up
A_23_P14734	292	19	0	NM_015920	-0.419097	12.4427	-4.8018	0.000660391	0.0126547	-0.622137	RPS27L	NM_015920	yes	down
A_33_P3411427	26	9	0	NM_001129730	-0.470685	9.53689	-4.80001	0.000662204	0.0126815	-0.624992	ZNF837	NM_001129730	yes	down
A_33_P3229357	41	73	0	ENST00000415836	-1.47028	6.16686	-4.7946	0.000667738	0.0127716	-0.633662		ENST00000415836	yes	down
A_23_P125643	90	113	0	NM_001031739	0.473251	9.82248	4.78984	0.000672641	0.0128249	-0.641283	ASB9	NM_001031739	yes	up
A_23_P141345	215	42	0	NM_001932	-0.649773	6.28222	-4.79094	0.000671506	0.0128249	-0.639524	MPP3	NM_001932	yes	down
A_23_P390172	155	30	0	NM_021133	-0.649515	6.63896	-4.79052	0.000671937	0.0128249	-0.640191	RNASEL	NM_021133	yes	down
A_23_P140967	38	147	0	NM_000243	0.482517	9.20703	4.78633	0.000676282	0.0128496	-0.646905	MEFV	NM_000243	yes	up
A_23_P104692	319	149	0	NM_145065	-0.588609	7.06022	-4.78621	0.000676403	0.0128496	-0.647091	PELI3	NM_145065	yes	down
A_33_P3272347	106	128	0	AK123720	0.418421	12.4216	4.78544	0.000677209	0.012857	-0.648333	LOC100128107	AK123720	yes	up
A_24_P227831	27	110	0	NM_019862	0.510561	8.50605	4.78353	0.000679195	0.0128867	-0.651382	ABCC1	NM_019862	yes	up
A_33_P3286481	252	84	0	A_33_P3286481	0.433684	11.3254	4.78198	0.000680821	0.0129035	-0.653872			yes	up
A_24_P356373	111	9	0	NM_032304	0.566458	7.46643	4.78189	0.000680916	0.0129035	-0.654018	HAGHL	NM_032304	yes	up
A_23_P502371	154	88	0	NM_005392	-0.48984	10.7618	-4.77903	0.000683917	0.0129524	-0.658598	PHF2	NM_005392	yes	down
A_23_P322704	191	67	0	NM_001079519	-0.476769	9.46979	-4.77709	0.000685959	0.0129751	-0.661703	FAM177A1	NM_001079519	yes	down
A_33_P3415633	336	57	0	NM_001198670	0.582948	7.34153	4.77335	0.00068993	0.0130422	-0.667714	TMEM136	NM_001198670	yes	up
A_23_P148057	252	112	0	NM_016032	0.523246	8.28216	4.77177	0.000691602	0.0130578	-0.670236	ZDHHC9	NM_016032	yes	up
A_24_P150486	260	155	0	NM_004863	0.821295	7.79889	4.76792	0.00069572	0.0131114	-0.676418	SPTLC2	NM_004863	yes	up
A_24_P941167	104	87	0	NM_030641	1.25253	8.60539	4.76695	0.000696761	0.013123	-0.677976	APOL6	NM_030641	yes	up
A_33_P3229002	4	63	0	NM_145272	-0.724142	6.68839	-4.76036	0.000703873	0.0132326	-0.688552	C17orf50	NM_145272	yes	down
A_24_P86240	371	15	0	NM_198892	-0.530274	8.09892	-4.75986	0.000704411	0.0132347	-0.689347	BMP2K	NM_198892	yes	down
A_33_P3322192	263	105	0	A_33_P3322192	0.482057	9.51369	4.75813	0.000706296	0.0132559	-0.69213			yes	up
A_23_P110712	30	5	0	NM_004417	0.594358	7.11398	4.75392	0.000710897	0.0133041	-0.698891	DUSP1	NM_004417	yes	up
A_33_P3243399	176	13	0	ENST00000467901	-0.545067	8.27139	-4.7531	0.000711799	0.0133085	-0.700212	SLMAP	ENST00000467901	yes	down
A_23_P85598	223	93	0	NM_020247	0.521667	9.13757	4.75042	0.00071475	0.0133556	-0.704519	ADCK3	NM_020247	yes	up
A_24_P944640	142	164	0	NM_020909	-0.547451	7.67126	-4.74759	0.000717878	0.0133693	-0.709067	EPB41L5	NM_020909	yes	down
A_23_P30956	161	134	0	NM_015323	-0.517335	8.38948	-4.74775	0.000717694	0.0133693	-0.708799	KIAA0776	NM_015323	yes	down
A_23_P133956	355	118	0	NM_002263	0.474876	10.3104	4.74841	0.000716966	0.0133693	-0.707743	KIFC1	NM_002263	yes	up
A_23_P46429	219	23	0	NM_001554	0.565668	7.3488	4.74612	0.000719512	0.0133716	-0.711434	CYR61	NM_001554	yes	up
A_24_P142151	92	110	0	NM_144598	-0.568287	7.53675	-4.74669	0.000718872	0.0133716	-0.710507	LRRC28	NM_144598	yes	down
A_33_P3268793	376	103	0	NM_138422	-0.427974	10.9319	-4.7397	0.000726672	0.013476	-0.721744	ADAT3	NM_138422	yes	down
A_33_P3301620	25	19	0	NM_001184997	0.430798	11.0198	4.73952	0.000726881	0.013476	-0.722043	RNF32	NM_001184997	yes	up
A_32_P159445	149	57	0	NM_015075	0.425644	12.7745	4.7334	0.000733786	0.0135958	-0.731887	IQSEC2	NM_015075	yes	up
A_23_P138574	363	15	0	NM_001001976	-0.641815	6.39917	-4.72742	0.000740594	0.0136726	-0.741502	ATE1	NM_001001976	yes	down
A_23_P142849	14	30	0	NM_005168	-0.652323	6.20712	-4.72782	0.000740146	0.0136726	-0.740872	RND3	NM_005168	yes	down
A_32_P142881	119	75	0	NM_015092	-0.551552	9.07591	-4.72816	0.000739748	0.0136726	-0.740312	SMG1	NM_015092	yes	down
A_23_P419239	271	87	0	NM_018638	-0.493355	8.74919	-4.72628	0.00074191	0.0136887	-0.74335	ETNK1	NM_018638	yes	down
A_33_P3329444	109	140	0	NM_182574	0.490075	8.92967	4.72379	0.000744767	0.0137331	-0.747351	MAMSTR	NM_182574	yes	up
A_23_P17430	144	54	0	NM_017495	-0.612978	6.61597	-4.72324	0.000745397	0.0137365	-0.748232	RBM38	NM_017495	yes	down
A_23_P38505	251	110	0	NM_022059	0.497641	9.19623	4.72124	0.000747713	0.0137662	-0.751461	CXCL16	NM_022059	yes	up
A_23_P217054	182	80	0	NM_024345	-0.47827	9.1031	-4.72063	0.000748422	0.0137662	-0.752447	DCAF10	NM_024345	yes	down
A_32_P43465	322	124	0	NM_006962	0.797323	9.32109	4.7203	0.000748796	0.0137662	-0.752967	ZNF182	NM_006962	yes	up
A_24_P141332	53	137	0	NM_172171	0.44527	10.4901	4.71756	0.000751987	0.0138166	-0.757394	CAMK2G	NM_172171	yes	up
A_33_P3387956	373	42	0	NM_013379	-0.482462	8.96283	-4.71663	0.000753064	0.0138204	-0.758884	DPP7	NM_013379	yes	down
A_23_P373598	349	131	0	NM_002360	0.597245	9.80456	4.71661	0.000753087	0.0138204	-0.758916	MAFK	NM_002360	yes	up
A_24_P8768	352	100	0	NM_017971	-0.401095	12.8186	-4.7128	0.000757541	0.0138773	-0.765054	MRPL20	NM_017971	yes	down
A_32_P130788	127	25	0	NM_001010971	-0.590755	6.93151	-4.71288	0.000757449	0.0138773	-0.764927	SAMD13	NM_001010971	yes	down
A_24_P305662	287	24	0	NM_022727	-0.515007	8.40499	-4.71007	0.000760757	0.0139196	-0.769464	TRMT2A	NM_022727	yes	down
A_23_P127964	333	37	0	NM_199418	0.414319	11.5421	4.70946	0.000761475	0.0139245	-0.770446	PRCP	NM_199418	yes	up
A_33_P3715177	306	4	0	NM_001410	0.497283	9.38224	4.70846	0.000762657	0.0139378	-0.77206	MEGF8	NM_001410	yes	up
A_33_P3338116	119	93	0	NM_002292	0.515385	8.31584	4.70268	0.000769513	0.0140388	-0.781375	LAMB2	NM_002292	yes	up
A_33_P3412468	110	24	0	NM_004277	0.601042	7.54071	4.7019	0.000770449	0.0140441	-0.782641	SLC25A27	NM_004277	yes	up
A_33_P3315375	371	4	0	NM_001104587	-0.483919	10.5248	-4.70164	0.000770753	0.0140441	-0.783051	SLFN11	NM_001104587	yes	down
A_33_P3347012	185	113	0	DB462629	0.513935	8.21169	4.69838	0.000774658	0.0140914	-0.788311		DB462629	yes	up
A_33_P3285260	6	85	0	ENST00000493883	-0.562046	8.69822	-4.69833	0.000774723	0.0140914	-0.788398	C21orf33	ENST00000493883	yes	down
A_32_P36235	162	1	0	NM_004907	0.41693	14.0296	4.69479	0.000778989	0.0141502	-0.794114	IER2	NM_004907	yes	up
A_32_P152437	239	18	0	NM_005100	0.562299	7.60395	4.69064	0.000784021	0.0142186	-0.800815	AKAP12	NM_005100	yes	up
A_23_P19291	317	19	0	NM_001069	0.479377	9.09792	4.68933	0.000785612	0.0142262	-0.802925	TUBB2A	NM_001069	yes	up
A_33_P3264416	151	100	0	HM236769	0.566209	7.37209	4.68755	0.000787788	0.0142533	-0.805803		HM236769	yes	up
A_23_P403898	23	14	0	NM_002829	-0.695164	5.2305	-4.68696	0.000788507	0.0142579	-0.806753	PTPN3	NM_002829	yes	down
A_33_P3406828	85	62	0	ENST00000400839	0.538974	7.69171	4.68496	0.000790961	0.014274	-0.809986	TEKT4P2	ENST00000400839	yes	up
A_23_P45087	257	72	0	NM_016220	-0.457513	9.86714	-4.68521	0.00079065	0.014274	-0.809577	ZNF107	NM_016220	yes	down
A_32_P347617	298	45	0	NM_181773	0.593709	6.93893	4.68411	0.000792011	0.0142794	-0.811367	APOBEC3H	NM_181773	yes	up
A_33_P3258593	146	132	0	NM_005039	0.487516	9.46285	4.67918	0.00079809	0.0143732	-0.819323	PRB1	NM_005039	yes	up
A_23_P94141	169	62	0	NM_001205262	-0.591368	6.85606	-4.6791	0.000798185	0.0143732	-0.819447	RAD54B	NM_001205262	yes	down
A_23_P135184	245	138	0	NM_001042368	1.38706	9.1698	4.67553	0.000802629	0.0144286	-0.825224	RALGDS	NM_001042368	yes	up
A_33_P3227703	254	41	0	A_33_P3227703	0.636103	7.47816	4.67383	0.000804751	0.0144414	-0.827972			yes	up
A_33_P3268618	41	71	0	NM_025132	-0.483406	8.84056	-4.67391	0.00080465	0.0144414	-0.827841	WDR19	NM_025132	yes	down
A_33_P3267665	108	2	0	NM_016353	-0.47565	9.06147	-4.67404	0.00080449	0.0144414	-0.827635	ZDHHC2	NM_016353	yes	down
A_24_P808522	345	2	0	NM_005617	0.40619	14.5384	4.67335	0.00080535	0.0144438	-0.828747	RPS14	NM_005617	yes	up
A_24_P270144	138	101	0	NM_001040034	-0.413655	11.6302	-4.66932	0.000810414	0.0145092	-0.835269	CD63	NM_001040034	yes	down
A_33_P3270636	302	21	0	NM_016479	0.407499	13.4694	4.66706	0.000813269	0.0145519	-0.838929	SHISA5	NM_016479	yes	up
A_33_P3274001	58	131	0	A_33_P3274001	0.521453	8.66976	4.66572	0.000814957	0.0145736	-0.841086			yes	up
A_33_P3253682	291	27	0	NM_032472	-0.45133	9.84716	-4.66389	0.00081729	0.0145984	-0.84406	PPIL3	NM_032472	yes	down
A_24_P405190	226	49	0	NM_201626	-0.465422	10.4541	-4.66073	0.000821314	0.0146618	-0.84917	USP33	NM_201626	yes	down
A_24_P184445	368	73	0	NM_002429	0.674031	7.28895	4.6596	0.000822753	0.0146619	-0.850991	MMP19	NM_002429	yes	up
A_23_P168556	24	144	0	NM_004603	-0.689375	5.41266	-4.65986	0.000822428	0.0146619	-0.85058	STX1A	NM_004603	yes	down
A_33_P3257222	248	152	0	NM_144589	-0.493445	8.56164	-4.65789	0.000824954	0.0146842	-0.85377	COMTD1	NM_144589	yes	down
A_33_P3271725	192	152	0	NM_025055	0.534781	7.80883	4.65719	0.000825845	0.0146914	-0.854894	CCDC33	NM_025055	yes	up
A_24_P288954	279	125	0	NM_001013694	-0.553748	8.59677	-4.65646	0.000826791	0.0146914	-0.856085	SRRD	NM_001013694	yes	down
A_23_P414252	90	70	0	AK315670	-0.605687	7.70276	-4.65369	0.000830362	0.0147463	-0.860569	SNX8	AK315670	yes	down
A_24_P113686	38	150	0	NM_017953	0.449813	9.7393	4.65296	0.000831304	0.0147546	-0.861748	ZNHIT6	NM_017953	yes	up
A_23_P15582	36	89	0	NM_022167	0.424234	11.4875	4.65078	0.000834133	0.0147792	-0.865282	XYLT2	NM_022167	yes	up
A_23_P259741	340	7	0	NM_002971	-0.480668	8.90335	-4.6491	0.000836316	0.0148009	-0.868002	SATB1	NM_002971	yes	down
A_24_P175176	320	80	0	NM_020432	-0.473784	9.4724	-4.64832	0.000837336	0.0148104	-0.86927	PHTF2	NM_020432	yes	down
A_32_P107746	272	162	0	NM_207042	0.630521	9.83188	4.64668	0.000839476	0.0148397	-0.871925	ENSA	NM_207042	yes	up
A_23_P156284	24	104	0	NM_080881	-0.493874	9.07018	-4.64301	0.000844289	0.0149077	-0.877872	DBN1	NM_080881	yes	down
A_24_P20630	81	107	0	NM_016269	-0.392381	14.5922	-4.64327	0.000843952	0.0149077	-0.877457	LEF1	NM_016269	yes	down
A_33_P3384617	123	111	0	BX114012	-0.594694	6.72598	-4.6422	0.000845355	0.014918	-0.879185		BX114012	yes	down
A_33_P3300600	60	81	0	NM_001005192	-0.64845	6.38186	-4.63222	0.000858612	0.0151259	-0.895371	OR7G1	NM_001005192	yes	down
A_23_P375566	189	42	0	NM_178509	-0.578394	7.62129	-4.6325	0.000858242	0.0151259	-0.894923	STXBP4	NM_178509	yes	down
A_23_P145935	168	59	0	NM_004445	-0.406625	12.4877	-4.62837	0.000863783	0.0151996	-0.901616	EPHB6	NM_004445	yes	down
A_23_P45345	38	99	0	NM_014500	-0.394476	12.67	-4.62732	0.000865205	0.0152159	-0.903326	HTATSF1	NM_014500	yes	down
A_24_P154142	304	86	0	NM_181885	0.661442	5.66457	4.62682	0.000865878	0.0152191	-0.904135	RXFP4	NM_181885	yes	up
A_23_P408996	97	79	0	NM_001080480	-0.51208	8.28955	-4.62538	0.00086782	0.0152274	-0.906466	MBOAT1	NM_001080480	yes	down
A_23_P312920	49	119	0	NM_006235	0.533171	7.67212	4.62537	0.000867834	0.0152274	-0.906483	POU2AF1	NM_006235	yes	up
A_24_P72479	372	128	0	NM_006409	-0.42652	10.9981	-4.62128	0.000873392	0.0153162	-0.913123	ARPC1A	NM_006409	yes	down
A_23_P129466	168	88	0	NM_024997	-0.441881	10.1646	-4.62073	0.00087415	0.0153208	-0.914024	ATF7IP2	NM_024997	yes	down
A_23_P42198	100	20	0	NM_003534	-0.440013	14.4943	-4.61611	0.000880479	0.0154054	-0.921527	HIST1H3G	NM_003534	yes	down
A_33_P3357322	64	34	0	NM_001042550	-0.421742	10.8799	-4.61411	0.000883239	0.0154361	-0.924782	SMC2	NM_001042550	yes	down
A_23_P22915	84	11	0	NM_133496	-0.559922	7.80911	-4.61268	0.000885207	0.0154617	-0.927096	SLC30A7	NM_133496	yes	down
A_23_P210482	193	75	0	NM_000022	-0.434704	17.2508	-4.6123	0.000885738	0.0154623	-0.927721	ADA	NM_000022	yes	down
A_33_P3636590	136	68	0	NM_003848	-0.648718	7.23449	-4.60739	0.000892561	0.0155571	-0.9357	SUCLG2	NM_003848	yes	down
A_23_P3849	17	59	0	NM_016292	-0.477977	8.84747	-4.60698	0.000893133	0.0155571	-0.936366	TRAP1	NM_016292	yes	down
A_23_P164258	93	82	0	NM_016518	0.613793	7.97344	4.60491	0.000896029	0.0155959	-0.939733	PIPOX	NM_016518	yes	up
A_33_P3260575	78	11	0	NM_016174	0.612994	7.06093	4.60164	0.000900617	0.0156599	-0.945044	CERCAM	NM_016174	yes	up
A_33_P3881056	368	47	0	XM_003119710	-0.536799	7.76266	-4.60049	0.000902236	0.0156703	-0.946912		XM_003119710	yes	down
A_23_P323783	241	68	0	NM_144703	-0.477302	9.01807	-4.59447	0.000910779	0.0158009	-0.95671	LSM14B	NM_144703	yes	down
A_33_P3339011	249	137	0	ENST00000546413	0.448368	10.7111	4.59278	0.000913195	0.0158338	-0.959464		ENST00000546413	yes	up
A_23_P315933	176	149	0	NM_148912	-0.511544	9.40451	-4.58835	0.000919548	0.015935	-0.966672	ABHD11	NM_148912	yes	down
A_33_P3258316	19	112	0	XM_003118986	0.401003	12.5283	4.58601	0.00092292	0.0159845	-0.970479	LOC100507269	XM_003118986	yes	up
A_23_P152234	304	161	0	NM_144673	-0.574733	7.22001	-4.58313	0.000927101	0.0160468	-0.975177	CMTM2	NM_144673	yes	down
A_33_P3244578	190	5	0	AK125061	-0.614586	7.01177	-4.58281	0.000927558	0.0160468	-0.97569	LOC100129675	AK125061	yes	down
A_23_P37283	285	6	0	NM_006568	0.588365	6.65302	4.57415	0.000940242	0.0162388	-0.989809	CGRRF1	NM_006568	yes	up
A_33_P3331095	345	56	0	ENST00000388807	-0.541636	7.42869	-4.57149	0.000944178	0.0162818	-0.994152	ATXN7L1	ENST00000388807	yes	down
A_23_P416036	2	84	0	NM_017518	-0.552454	9.59151	-4.57117	0.00094464	0.0162818	-0.99466	HAUS7	NM_017518	yes	down
A_33_P3333982	207	46	0	NM_022359	-0.676034	6.261	-4.57117	0.000944651	0.0162818	-0.994673	PDE4DIP	NM_022359	yes	down
A_23_P16415	213	36	0	NM_002333	0.399332	12.0012	4.57055	0.000945572	0.0162852	-0.995685	LRP3	NM_002333	yes	up
A_24_P178148	96	58	0	ENST00000313266	0.661185	6.55731	4.56922	0.000947543	0.01631	-0.99785		ENST00000313266	yes	up
A_23_P157795	236	93	0	NM_003798	-0.412666	11.2002	-4.56755	0.000950019	0.0163435	-1.00056	CTNNAL1	NM_003798	yes	down
A_33_P3253832	148	47	0	FV367791	0.619464	6.82532	4.56426	0.000954939	0.0164007	-1.00593		FV367791	yes	up
A_23_P5415	127	88	0	NM_021824	-0.405743	11.4239	-4.56357	0.000955978	0.0164094	-1.00706	NIF3L1	NM_021824	yes	down
A_23_P416965	210	44	0	NM_015398	-0.584972	7.16264	-4.56219	0.000958046	0.0164167	-1.00931	FAM149A	NM_015398	yes	down
A_33_P3315779	29	144	0	NM_001165136	-0.629923	5.95463	-4.56255	0.000957502	0.0164167	-1.00872	HERC6	NM_001165136	yes	down
A_33_P3372526	22	50	0	ENST00000392214	-0.427214	10.2904	-4.56274	0.000957222	0.0164167	-1.00841	MDH1B	ENST00000392214	yes	down
A_23_P65609	202	110	0	NM_015859	-0.519484	9.00488	-4.55941	0.000962243	0.0164618	-1.01385	GTF2A1	NM_015859	yes	down
A_33_P3229256	356	65	0	NM_014595	-0.428081	10.7526	-4.55898	0.000962894	0.0164638	-1.01455	NT5C	NM_014595	yes	down
A_23_P324340	92	40	0	NM_033510	-0.542552	7.44593	-4.55769	0.000964844	0.016488	-1.01666	DISP2	NM_033510	yes	down
A_23_P112159	25	50	0	NM_012154	-0.45583	9.78695	-4.55609	0.000967273	0.0165151	-1.01927	EIF2C2	NM_012154	yes	down
A_23_P304171	79	59	0	NM_001145642	-0.455866	10.4849	-4.55559	0.000968037	0.0165151	-1.02009	KIAA0226	NM_001145642	yes	down
A_33_P3369663	143	53	0	NM_001171945	-0.702071	7.42453	-4.55572	0.000967833	0.0165151	-1.01987	SUN1	NM_001171945	yes	down
A_23_P214046	265	35	0	NM_012300	0.42188	10.5248	4.55478	0.000969257	0.0165238	-1.0214	FBXW11	NM_012300	yes	up
A_23_P140423	58	55	0	NM_004545	-0.518359	13.6689	-4.55454	0.000969624	0.0165238	-1.02179	NDUFB1	NM_004545	yes	down
A_33_P3365392	2	137	0	AK127261	0.459022	9.15005	4.55186	0.000973725	0.0165846	-1.02618	LOC401557	AK127261	yes	up
A_24_P59607	293	33	0	NM_001113434	-0.435101	9.94842	-4.54961	0.000977171	0.0166157	-1.02985	C17orf51	NM_001113434	yes	down
A_23_P79161	291	16	0	NM_013237	-0.396144	12.1529	-4.54989	0.00097673	0.0166157	-1.02938	PRELID1	NM_013237	yes	down
A_24_P201171	270	94	0	NM_003165	0.591388	6.52808	4.54968	0.000977065	0.0166157	-1.02974	STXBP1	NM_003165	yes	up
A_23_P32404	114	94	0	NM_002201	0.440862	11.6773	4.5475	0.000980407	0.0166615	-1.03329	ISG20	NM_002201	yes	up
A_33_P3288649	290	98	0	NM_018951	0.426516	11.7363	4.54712	0.000981005	0.0166625	-1.03392	HOXA10	NM_018951	yes	up
A_23_P161190	169	129	0	NM_003380	0.382546	15.2306	4.5463	0.00098227	0.0166748	-1.03526	VIM	NM_003380	yes	up
A_24_P205130	77	31	0	NM_015033	-0.5025	8.19448	-4.54594	0.000982821	0.0166749	-1.03584	FNBP1	NM_015033	yes	down
A_24_P47467	339	80	0	NM_024092	0.39613	12.4099	4.54489	0.000984438	0.0166932	-1.03755	TMEM109	NM_024092	yes	up
A_24_P97770	188	143	0	NM_001031711	0.631272	6.39432	4.54201	0.000988905	0.0167597	-1.04226	ERGIC1	NM_001031711	yes	up
A_33_P3401317	368	72	0	NM_001145442	-0.656685	6.62753	-4.54005	0.000991967	0.0167758	-1.04547	POTEM	NM_001145442	yes	down
A_33_P3317258	158	68	0	ENST00000390344	-0.541303	7.38629	-4.5377	0.000995633	0.0168274	-1.0493		ENST00000390344	yes	down
A_33_P3413821	144	22	0	AK090554	-0.814965	6.23821	-4.53673	0.000997152	0.0168438	-1.05089	KIRREL	AK090554	yes	down
A_33_P3348159	248	84	0	NM_001145354	-0.494787	8.24121	-4.53511	0.000999702	0.0168734	-1.05354	MKLN1	NM_001145354	yes	down
A_33_P3343210	301	52	0	NM_016612	0.425334	10.2042	4.53492	0.001	0.0168734	-1.05385	SLC25A37	NM_016612	yes	up
A_23_P94095	310	58	0	NM_198401	-0.50494	9.0687	-4.53169	0.0010051	0.0169469	-1.05914	ANKRD46	NM_198401	yes	down
A_24_P320545	112	28	0	NM_002821	0.708479	7.14429	4.53146	0.00100546	0.0169469	-1.05951	PTK7	NM_002821	yes	up
A_33_P3341676	365	49	0	NM_001171894	-0.435591	9.85934	-4.5309	0.00100634	0.0169526	-1.06042	MEF2A	NM_001171894	yes	down
A_33_P3416762	22	19	0	NM_006330	0.424937	10.2497	4.52897	0.0010094	0.0169948	-1.06358	LYPLA1	NM_006330	yes	up
A_33_P3331791	17	82	0	A_33_P3331791	0.52962	10.9656	4.52809	0.00101081	0.017	-1.06503			yes	up
A_23_P216038	278	56	0	NM_032205	-0.519954	9.04518	-4.52813	0.00101074	0.017	-1.06495	PHF20L1	NM_032205	yes	down
A_33_P3272291	282	29	0	NM_001818	0.521386	7.68496	4.52677	0.00101291	0.017026	-1.06718	AKR1C4	NM_001818	yes	up
A_23_P128372	247	145	0	NM_002014	0.451236	11.1037	4.5261	0.00101398	0.0170347	-1.06828	FKBP4	NM_002014	yes	up
A_23_P30275	52	46	0	NM_024028	0.462495	10.2119	4.52463	0.00101634	0.0170556	-1.07069	PCYOX1L	NM_024028	yes	up
A_23_P138058	348	153	0	NM_015658	0.430458	10.5926	4.52168	0.00102106	0.0170976	-1.07551	NOC2L	NM_015658	yes	up
A_33_P3280094	282	7	0	NM_024036	0.387853	12.3552	4.52063	0.00102275	0.0171074	-1.07723	LRFN4	NM_024036	yes	up
A_24_P416370	12	126	0	NM_024015	0.448626	9.58319	4.51437	0.00103289	0.0172395	-1.08747	HOXB4	NM_024015	yes	up
A_24_P417162	17	74	0	NM_005647	-1.30849	8.62987	-4.51458	0.00103256	0.0172395	-1.08714	TBL1X	NM_005647	yes	down
A_23_P113111	36	159	0	NM_000044	0.585243	7.26148	4.51338	0.00103451	0.0172571	-1.0891	AR	NM_000044	yes	up
A_23_P89155	339	75	0	NM_001258	0.444583	9.55106	4.51257	0.00103582	0.0172599	-1.09042	CDK3	NM_001258	yes	up
A_32_P831181	224	164	0	NM_080626	0.458212	9.2248	4.5111	0.00103824	0.0172819	-1.09284	BRI3BP	NM_080626	yes	up
A_24_P74371	319	58	0	NM_000308	0.395071	11.8964	4.50955	0.00104078	0.0173055	-1.09538	CTSA	NM_000308	yes	up
A_24_P166645	70	97	0	NM_014374	0.388069	12.2459	4.50957	0.00104075	0.0173055	-1.09534	REPIN1	NM_014374	yes	up
A_24_P161144	235	32	0	NM_001136509	0.520807	8.04592	4.50832	0.0010428	0.0173297	-1.09739	ZNF843	NM_001136509	yes	up
A_23_P104607	207	64	0	NM_002804	-0.391674	12.2443	-4.50568	0.00104715	0.0173833	-1.10172	PSMC3	NM_002804	yes	down
A_23_P54991	238	57	0	NM_080677	-0.439301	11.0467	-4.50315	0.00105133	0.0174433	-1.10586	DYNLL2	NM_080677	yes	down
A_33_P3232120	169	70	0	ENST00000371468	-0.598968	6.34354	-4.50105	0.00105483	0.0174828	-1.10931	NELF	ENST00000371468	yes	down
A_24_P21770	196	53	0	NM_145008	0.535523	7.73006	4.49893	0.00105837	0.0175317	-1.11279	YPEL4	NM_145008	yes	up
A_23_P34852	197	91	0	NM_007272	0.632468	6.07153	4.49343	0.00106759	0.0176749	-1.1218	CTRC	NM_007272	yes	up
A_32_P196047	371	116	0	NM_181787	-0.480712	8.96343	-4.49237	0.00106939	0.0176951	-1.12354	DPY19L4	NM_181787	yes	down
A_33_P3246613	313	89	0	NM_001031737	0.410479	12.0186	4.49122	0.00107133	0.0177178	-1.12543	CCDC78	NM_001031737	yes	up
A_24_P384636	164	83	0	NM_024038	0.416304	10.4571	4.48847	0.00107598	0.0177757	-1.12993	C19orf43	NM_024038	yes	up
A_24_P1919	269	60	0	NM_000267	-0.606762	6.86475	-4.48345	0.00108456	0.0178982	-1.13818	NF1	NM_000267	yes	down
A_32_P151544	375	70	0	NM_000224	-0.471798	8.86906	-4.48289	0.00108553	0.0179045	-1.1391	KRT18	NM_000224	yes	down
A_23_P56505	341	120	0	NM_000885	-0.541878	7.28678	-4.48252	0.00108616	0.0179054	-1.13971	ITGA4	NM_000885	yes	down
A_32_P101860	109	28	0	A_32_P101860	-0.534647	8.7425	-4.47895	0.0010923	0.0179969	-1.14556			yes	down
A_23_P65983	267	125	0	NM_033212	-0.447561	9.38326	-4.47639	0.00109673	0.0180603	-1.14977	CCDC102A	NM_033212	yes	down
A_23_P5441	251	79	0	NM_005689	-0.561262	7.3021	-4.47532	0.00109859	0.0180715	-1.15152	ABCB6	NM_005689	yes	down
A_23_P313223	37	151	0	NM_138471	0.577499	7.99411	4.47552	0.00109825	0.0180715	-1.1512	C11orf84	NM_138471	yes	up
A_23_P218463	272	140	0	NM_013376	-0.451929	9.52345	-4.47492	0.00109929	0.0180734	-1.15218	SERTAD1	NM_013376	yes	down
A_33_P3405680	352	156	0	ENST00000477246	-0.555926	6.97332	-4.47367	0.00110146	0.0180882	-1.15423		ENST00000477246	yes	down
A_33_P3265956	228	142	0	ENST00000397798	-0.422579	10.1384	-4.47339	0.00110195	0.0180882	-1.15469	CBFA2T2	ENST00000397798	yes	down
A_33_P3589819	307	156	0	AK026502	0.440293	9.56829	4.47302	0.0011026	0.0180892	-1.15531	LOC100507637	AK026502	yes	up
A_23_P35354	279	126	0	NM_018294	-0.515684	8.57257	-4.47115	0.00110586	0.0181234	-1.15837	CWF19L1	NM_018294	yes	down
A_23_P55998	102	52	0	NM_005628	0.498345	8.63297	4.47056	0.00110691	0.0181309	-1.15935	SLC1A5	NM_005628	yes	up
A_23_P37983	72	7	0	NM_005947	0.396512	11.561	4.46795	0.00111149	0.0181865	-1.16364	MT1B	NM_005947	yes	up
A_23_P353056	132	16	0	NM_014807	-0.422739	10.0735	-4.46692	0.00111328	0.0182063	-1.16532	C2CD2L	NM_014807	yes	down
A_33_P3235568	248	116	0	NM_001206541	1.04354	10.7833	4.46629	0.0011144	0.0182083	-1.16636	CAPZB	NM_001206541	yes	up
A_33_P3412438	221	27	0	A_33_P3412438	0.481153	10.2783	4.46378	0.00111884	0.0182609	-1.17049			yes	up
A_23_P20248	113	78	0	NM_002755	-0.432025	10.3946	-4.46314	0.00111997	0.0182672	-1.17154	MAP2K1	NM_002755	yes	down
A_33_P3408237	317	123	0	THC2560329	-0.526536	7.49377	-4.46196	0.00112207	0.0182917	-1.17348		THC2560329	yes	down
A_33_P3281785	347	62	0	NM_006167	0.563021	6.93487	4.46081	0.00112411	0.018314	-1.17537	NKX3-1	NM_006167	yes	up
A_24_P269814	124	127	0	NM_001001974	-0.554664	7.16241	-4.46052	0.00112463	0.018314	-1.17585	PLEKHA1	NM_001001974	yes	down
A_33_P3230709	13	154	0	NM_006612	-0.413244	11.0647	-4.45954	0.00112637	0.0183327	-1.17745	KIF1C	NM_006612	yes	down
A_23_P74668	332	77	0	NM_152290	0.493461	8.44818	4.45794	0.00112924	0.0183631	-1.18009	C1orf158	NM_152290	yes	up
A_23_P153098	284	96	0	NM_032124	-0.421246	10.2015	-4.45716	0.00113062	0.0183631	-1.18137	HDHD2	NM_032124	yes	down
A_33_P3361746	237	151	0	NM_014112	-0.546573	7.1734	-4.45662	0.00113159	0.0183692	-1.18226	TRPS1	NM_014112	yes	down
A_33_P3336696	229	102	0	ENST00000361335	0.421021	15.8971	4.45518	0.00113419	0.0184016	-1.18464	ND4L	ENST00000361335	yes	up
A_32_P117464	129	126	0	NM_178496	-0.614205	6.11099	-4.45432	0.00113573	0.0184168	-1.18604	MB21D2	NM_178496	yes	down
A_23_P125771	100	38	0	NM_005334	0.593031	7.03194	4.45305	0.00113802	0.0184347	-1.18814	HCFC1	NM_005334	yes	up
A_32_P51787	19	150	0	THC2703908	-0.549384	7.27505	-4.45123	0.00114131	0.0184782	-1.19113		THC2703908	yes	down
A_33_P3326432	80	77	0	NM_003009	-0.459295	12.4361	-4.44297	0.00115635	0.018702	-1.20473	SEPW1	NM_003009	yes	down
A_24_P299996	153	39	0	NM_018130	-0.484654	9.24244	-4.43972	0.00116233	0.0187817	-1.21008	SHQ1	NM_018130	yes	down
A_23_P47282	116	10	0	NM_021978	0.662612	7.8003	4.43963	0.0011625	0.0187817	-1.21023	ST14	NM_021978	yes	up
A_23_P15414	3	5	0	NM_145352	0.479099	9.04613	4.43874	0.00116414	0.0187885	-1.21169	SCARF1	NM_145352	yes	up
A_23_P423864	9	131	0	NM_198040	-0.392914	11.8264	-4.43739	0.00116663	0.0188188	-1.21391	PHC2	NM_198040	yes	down
A_23_P103932	5	4	0	NM_001042747	0.502211	7.93893	4.4361	0.00116904	0.018829	-1.21605	FGR	NM_001042747	yes	up
A_23_P303891	220	83	0	NM_178351	0.383118	12.3284	4.43574	0.0011697	0.018829	-1.21664	LCE1C	NM_178351	yes	up
A_24_P945059	53	8	0	NM_025107	0.642715	5.52181	4.436	0.00116921	0.018829	-1.2162	MYCT1	NM_025107	yes	up
A_33_P3241984	324	43	0	NM_015967	-0.579595	7.32872	-4.43388	0.00117315	0.0188746	-1.2197	PTPN22	NM_015967	yes	down
A_33_P3251369	34	130	0	NM_001081573	-0.77884	5.82176	-4.43147	0.00117766	0.0189373	-1.22368	GAB3	NM_001081573	yes	down
A_24_P118260	275	148	0	A_24_P118260	0.659903	6.39521	4.43091	0.00117869	0.018944	-1.22459			yes	up
A_33_P3283669	337	84	0	NM_152296	0.618329	8.54474	4.42774	0.00118465	0.019	-1.22982	ATP1A3	NM_152296	yes	up
A_23_P203299	357	6	0	NM_002901	0.389067	11.5844	4.42788	0.00118439	0.019	-1.22959	RCN1	NM_002901	yes	up
A_33_P3358037	295	85	0	A_33_P3358037	-0.403089	10.9659	-4.42544	0.00118899	0.0190062	-1.23361			yes	down
A_33_P3422659	177	90	0	NM_018972	-0.529934	7.4154	-4.42505	0.00118972	0.0190062	-1.23425	GDAP1	NM_018972	yes	down
A_23_P371787	339	17	0	NM_014734	0.453944	10.4815	4.42546	0.00118894	0.0190062	-1.23358	KIAA0247	NM_014734	yes	up
A_33_P3263392	328	105	0	AK126149	-0.611894	5.97226	-4.42666	0.00118668	0.0190062	-1.2316	LOC729696	AK126149	yes	down
A_23_P214565	258	84	0	NM_052967	-0.721553	5.65792	-4.42638	0.0011872	0.0190062	-1.23206	MAS1L	NM_052967	yes	down
A_33_P3312682	114	12	0	NM_020695	0.381241	13.5125	4.42518	0.00118947	0.0190062	-1.23403	REXO1	NM_020695	yes	up
A_33_P3412613	257	15	0	NM_001032283	-0.466242	9.75539	-4.42233	0.00119487	0.0190745	-1.23874	TMPO	NM_001032283	yes	down
A_24_P940644	280	62	0	NM_003061	0.436543	9.51857	4.42195	0.0011956	0.0190764	-1.23937	SLIT1	NM_003061	yes	up
A_33_P3398005	253	90	0	THC2708197	0.544855	7.03252	4.42015	0.00119903	0.0190889	-1.24234		THC2708197	yes	up
A_33_P3259253	160	63	0	NM_006139	0.544745	7.12681	4.42062	0.00119812	0.0190889	-1.24156	CD28	NM_006139	yes	up
A_33_P3661631	39	85	0	NM_032151	-0.473291	8.70165	-4.41996	0.00119938	0.0190889	-1.24264	PCBD2	NM_032151	yes	down
A_24_P295999	273	70	0	NM_000616	0.409918	12.2117	4.41891	0.00120139	0.0190994	-1.24438	CD4	NM_000616	yes	up
A_23_P152678	159	90	0	NM_015681	-0.578881	6.44457	-4.41699	0.00120506	0.0191379	-1.24754	B9D1	NM_015681	yes	down
A_24_P356338	136	48	0	NM_007285	-0.409594	11.5078	-4.41703	0.00120499	0.0191379	-1.24748	GABARAPL2	NM_007285	yes	down
A_23_P304524	100	132	0	NM_001040260	-0.724481	5.68193	-4.41541	0.0012081	0.0191665	-1.25016	DCLK2	NM_001040260	yes	down
A_23_P149470	140	90	0	NM_004550	-0.491732	10.0212	-4.41361	0.00121156	0.0192016	-1.25313	NDUFS2	NM_004550	yes	down
A_23_P250516	135	93	0	THC2672097	-0.600203	6.08876	-4.41252	0.00121367	0.0192251	-1.25493		THC2672097	yes	down
A_23_P155147	234	21	0	NM_014838	-1.05087	8.4955	-4.40991	0.0012187	0.0192851	-1.25923	ZBED4	NM_014838	yes	down
A_33_P3210885	75	152	0	NM_000052	-0.532371	8.06146	-4.4042	0.00122982	0.0194211	-1.26865	ATP7A	NM_000052	yes	down
A_23_P359647	72	88	0	NM_138714	-0.414383	10.156	-4.40439	0.00122945	0.0194211	-1.26834	NFAT5	NM_138714	yes	down
A_23_P171117	309	23	0	NM_024657	-0.498555	8.19318	-4.40362	0.00123097	0.0194259	-1.26962	MORC4	NM_024657	yes	down
A_23_P129513	6	22	0	NM_006428	-0.399871	10.9752	-4.40306	0.00123207	0.0194259	-1.27055	MRPL28	NM_006428	yes	down
A_33_P3214803	358	124	0	NM_021620	0.492787	8.67729	4.4031	0.00123197	0.0194259	-1.27047	PRDM13	NM_021620	yes	up
A_23_P6561	65	89	0	NM_018029	-0.408947	10.4163	-4.40225	0.00123366	0.0194269	-1.27189	EBLN2	NM_018029	yes	down
A_24_P252945	260	33	0	NM_032966	-0.68547	5.64535	-4.3992	0.00123965	0.0194963	-1.27691	CXCR5	NM_032966	yes	down
A_23_P143885	49	46	0	NM_019555	-0.649102	6.58529	-4.39724	0.00124354	0.0195408	-1.28016	ARHGEF3	NM_019555	yes	down
A_24_P185709	193	95	0	NM_012156	0.697196	6.10595	4.39695	0.0012441	0.0195408	-1.28063	EPB41L1	NM_012156	yes	up
A_23_P201628	105	67	0	NM_002293	0.595537	6.15562	4.39504	0.00124789	0.019566	-1.28379	LAMC1	NM_002293	yes	up
A_33_P3231677	169	41	0	A_33_P3231677	0.504673	7.73512	4.39363	0.0012507	0.0196	-1.28612			yes	up
A_24_P153840	36	50	0	NM_033086	-0.423443	9.92488	-4.393	0.00125195	0.0196096	-1.28716	FGD3	NM_033086	yes	down
A_33_P3410849	87	135	0	NM_001013842	0.38373	12.0179	4.39111	0.00125574	0.019659	-1.29029	C8orf58	NM_001013842	yes	up
A_23_P23346	331	111	0	NM_006818	-0.433547	12.5627	-4.39018	0.0012576	0.0196782	-1.29183	MLLT11	NM_006818	yes	down
A_33_P3270034	15	28	0	NM_001145260	-0.388784	13.1877	-4.38761	0.00126275	0.0197386	-1.29606	NCOA4	NM_001145260	yes	down
A_23_P417415	24	112	0	NM_147161	0.513895	7.60715	4.3866	0.00126478	0.0197604	-1.29774	ACOT11	NM_147161	yes	up
A_23_P141893	331	29	0	NM_001080401	0.51096	8.29889	4.3847	0.00126863	0.0198004	-1.30089	PPM1N	NM_001080401	yes	up
A_23_P158533	382	8	0	NM_021008	-0.461633	8.61563	-4.38402	0.00127001	0.0198018	-1.30201	DEAF1	NM_021008	yes	down
A_33_P3295523	27	35	0	NM_005052	0.486551	8.56136	4.38416	0.00126972	0.0198018	-1.30178	RAC3	NM_005052	yes	up
A_33_P3230090	328	82	0	NM_001128619	-0.440991	10.9472	-4.38339	0.00127128	0.0198117	-1.30305	LUZP6	NM_001128619	yes	down
A_23_P201459	150	14	0	NM_022873	0.40656	10.8132	4.38255	0.00127298	0.0198169	-1.30444	IFI6	NM_022873	yes	up
A_23_P315252	314	22	0	ENST00000361381	0.371444	14.3868	4.38261	0.00127286	0.0198169	-1.30434	ND4	ENST00000361381	yes	up
A_23_P137157	349	118	0	NM_002910	-0.532401	7.16349	-4.38124	0.00127564	0.0198382	-1.30661	RENBP	NM_002910	yes	down
A_23_P120953	301	105	0	NM_014509	-0.555383	7.29948	-4.38022	0.00127772	0.0198445	-1.30829	SERHL2	NM_014509	yes	down
A_33_P3393091	323	79	0	DA197111	0.477809	8.48375	4.3786	0.00128102	0.0198727	-1.31097		DA197111	yes	up
A_23_P79622	305	120	0	NM_181342	0.507061	8.02102	4.37752	0.00128323	0.0198778	-1.31276	FKBP7	NM_181342	yes	up
A_24_P244356	39	87	0	NM_170722	-0.399969	10.8434	-4.3775	0.00128327	0.0198778	-1.31279	NLRX1	NM_170722	yes	down
A_23_P502224	253	7	0	NM_007326	0.393929	15.1648	4.37613	0.00128609	0.0199114	-1.31506	CYB5R3	NM_007326	yes	up
A_23_P410224	258	120	0	NM_001145020	-0.508281	7.67332	-4.37468	0.00128907	0.0199275	-1.31747	C6orf52	NM_001145020	yes	down
A_23_P131240	41	117	0	NM_181713	-0.487515	8.02327	-4.37428	0.00128989	0.0199302	-1.31812	UBXN2A	NM_181713	yes	down
A_33_P3390546	2	29	0	XM_003118499	0.472853	8.75774	4.37384	0.00129079	0.019934	-1.31884		XM_003118499	yes	up
A_23_P99397	214	123	0	NM_153251	-0.537834	8.92516	-4.37099	0.00129668	0.020015	-1.32357	ZDHHC20	NM_153251	yes	down
A_23_P395172	272	86	0	NM_007011	0.660375	7.32683	4.36896	0.00130088	0.0200597	-1.32692	ABHD2	NM_007011	yes	up
A_33_P3407601	201	120	0	THC2753069	0.477302	12.742	4.3676	0.0013037	0.0200932	-1.32917		THC2753069	yes	up
A_23_P23017	211	53	0	NM_017887	0.387913	11.337	4.36704	0.00130488	0.0201013	-1.33011	C1orf123	NM_017887	yes	up
A_33_P3334185	59	125	0	NM_015239	-0.571286	6.5287	-4.36637	0.00130627	0.0201037	-1.33121	AGTPBP1	NM_015239	yes	down
A_33_P3356371	307	96	0	AK127766	-0.566075	6.86145	-4.3658	0.00130747	0.0201037	-1.33216	LOC100133089	AK127766	yes	down
A_23_P111092	361	131	0	NM_030883	0.427031	10.7979	4.36571	0.00130765	0.0201037	-1.33231	OR2H1	NM_030883	yes	up
A_33_P3380417	347	21	0	NM_001010875	0.494272	7.94037	4.36625	0.00130653	0.0201037	-1.33142	SLC25A30	NM_001010875	yes	up
A_33_P3718269	288	39	0	ENST00000517927	0.590239	6.14134	4.36284	0.00131365	0.0201759	-1.33706		ENST00000517927	yes	up
A_24_P261259	334	121	0	NM_004566	0.559448	6.81207	4.35947	0.00132075	0.0202747	-1.34264	PFKFB3	NM_004566	yes	up
A_33_P3356517	21	127	0	ENST00000435388	-0.625722	6.50054	-4.35794	0.00132399	0.0203042	-1.34518		ENST00000435388	yes	down
A_23_P212617	61	71	0	NM_003234	0.366162	13.9234	4.35676	0.00132647	0.0203236	-1.34713	TFRC	NM_003234	yes	up
A_33_P3405995	245	49	0	NM_058181	-0.53669	7.4659	-4.35672	0.00132657	0.0203236	-1.34721	YBEY	NM_058181	yes	down
A_23_P200829	237	27	0	NM_015326	0.388906	11.4316	4.35615	0.00132778	0.020332	-1.34815	SRGAP2	NM_015326	yes	up
A_23_P259692	161	126	0	NM_058179	-0.378911	12.1786	-4.35276	0.00133499	0.0204298	-1.35376	PSAT1	NM_058179	yes	down
A_24_P127075	76	74	0	NM_022918	-0.558082	6.71404	-4.35221	0.00133617	0.02043	-1.35468	TMEM135	NM_022918	yes	down
A_33_P3400389	233	101	0	NM_001100422	-0.487269	7.96726	-4.35057	0.00133968	0.0204633	-1.3574	SPATS2L	NM_001100422	yes	down
A_32_P85539	66	101	0	NM_013320	-0.517157	7.67329	-4.34829	0.00134456	0.0205277	-1.36117	HCFC2	NM_013320	yes	down
A_32_P84009	228	25	0	NM_181521	-0.541344	7.29147	-4.34767	0.0013459	0.020538	-1.3622	CMTM4	NM_181521	yes	down
A_23_P10077	137	141	0	NM_020376	0.485914	8.34489	4.34669	0.00134801	0.02056	-1.36383	PNPLA2	NM_020376	yes	up
A_23_P30666	333	106	0	NM_014452	0.495954	10.0346	4.34628	0.0013489	0.0205634	-1.36451	TNFRSF21	NM_014452	yes	up
A_23_P404685	36	27	0	NM_178348	0.37448	12.1588	4.34509	0.00135146	0.0205788	-1.36648	LCE1A	NM_178348	yes	up
A_23_P84666	253	56	0	NM_182569	-0.60381	5.88178	-4.34439	0.00135297	0.0205847	-1.36764	GDPD1	NM_182569	yes	down
A_23_P115805	217	125	0	NM_001143764	-0.458803	8.8295	-4.34398	0.00135386	0.0205881	-1.36832	SYCE1	NM_001143764	yes	down
A_33_P3311046	54	137	0	NM_001004691	0.447831	9.19599	4.343	0.001356	0.0206103	-1.36995	OR2M7	NM_001004691	yes	up
A_32_P115130	100	86	0	NM_032477	-0.437491	11.7839	-4.34246	0.00135717	0.020618	-1.37085	MRPL41	NM_032477	yes	down
A_33_P3257312	24	100	0	NM_015104	-0.401945	11.081	-4.34087	0.00136061	0.0206398	-1.37348	ATG2A	NM_015104	yes	down
A_23_P339773	172	68	0	NM_182752	-0.550294	6.76143	-4.34042	0.0013616	0.0206445	-1.37423	TPRG1L	NM_182752	yes	down
A_23_P50535	127	150	0	NM_004409	-0.454913	8.69475	-4.33867	0.00136542	0.0206859	-1.37713	DMPK	NM_004409	yes	down
A_23_P215051	56	164	0	NM_018479	-0.412478	10.0366	-4.33856	0.00136567	0.0206859	-1.37732	ECHDC1	NM_018479	yes	down
A_23_P70571	162	120	0	NM_006979	0.86072	8.12438	4.33769	0.00136757	0.0207045	-1.37876	SLC39A7	NM_006979	yes	up
A_23_P98686	79	17	0	NM_025092	0.406112	12.0656	4.33405	0.00137555	0.0208041	-1.3848	ATHL1	NM_025092	yes	up
A_23_P40192	82	102	0	NM_021248	0.398245	12.4362	4.33374	0.00137623	0.0208041	-1.38531	CDH22	NM_021248	yes	up
A_23_P369983	383	13	0	NM_174905	-0.508713	8.62022	-4.33346	0.00137685	0.0208041	-1.38577	FAM98C	NM_174905	yes	down
A_23_P128201	364	27	0	NM_005337	0.865112	6.53006	4.33406	0.00137554	0.0208041	-1.38479	NCKAP1L	NM_005337	yes	up
A_33_P3310293	222	126	0	NM_181805	-0.460007	8.71871	-4.33298	0.00137791	0.02081	-1.38658	PKIG	NM_181805	yes	down
A_33_P3246804	100	81	0	NM_001165937	-0.405709	10.7734	-4.33066	0.00138304	0.0208669	-1.39042	STARD3	NM_001165937	yes	down
A_33_P3225046	95	83	0	NM_001025109	0.425091	9.77633	4.32884	0.00138709	0.020893	-1.39345	CD34	NM_001025109	yes	up
A_23_P252928	220	64	0	NM_005367	-0.622323	5.69868	-4.32886	0.00138704	0.020893	-1.39342	MAGEA12	NM_005367	yes	down
A_23_P34233	201	2	0	NM_014298	0.452054	8.71395	4.32957	0.00138545	0.020893	-1.39223	QPRT	NM_014298	yes	up
A_33_P3495962	9	117	0	BM918074	0.525924	10.2486	4.32838	0.00138811	0.020893	-1.39422	SNORA71A	BM918074	yes	up
A_33_P3414591	165	36	0	NM_000474	0.568652	6.42853	4.32835	0.00138816	0.020893	-1.39426	TWIST1	NM_000474	yes	up
A_23_P43157	176	75	0	NM_001080416	0.483596	8.62297	4.3272	0.00139073	0.0209215	-1.39618	MYBL1	NM_001080416	yes	up
A_33_P3312754	272	119	0	A_33_P3312754	0.415546	10.9542	4.32655	0.00139217	0.0209328	-1.39724			yes	up
A_23_P28507	23	96	0	NM_012214	-0.629971	6.39904	-4.32495	0.00139576	0.0209664	-1.39992	MGAT4A	NM_012214	yes	down
A_24_P75072	121	94	0	NM_014311	-0.471725	8.32976	-4.32334	0.00139937	0.0210103	-1.40259	SMUG1	NM_014311	yes	down
A_23_P204484	282	17	0	NM_006861	-0.422534	9.77593	-4.32127	0.00140401	0.0210594	-1.40602	RAB35	NM_006861	yes	down
A_33_P3318646	78	137	0	NM_015722	0.366811	15.0541	4.32012	0.00140661	0.0210677	-1.40794	CALY	NM_015722	yes	up
A_23_P49975	306	28	0	NM_000421	-0.374185	12.7857	-4.32046	0.00140583	0.0210677	-1.40737	KRT10	NM_000421	yes	down
A_23_P28434	61	132	0	NM_003761	-0.487686	9.93923	-4.32019	0.00140645	0.0210677	-1.40782	VAMP8	NM_003761	yes	down
A_23_P34676	123	96	0	NM_198053	0.407964	10.2078	4.31861	0.00141002	0.0210777	-1.41045	CD247	NM_198053	yes	up
A_23_P143935	335	75	0	NM_025163	-0.511161	7.90687	-4.31783	0.00141176	0.0210936	-1.41173	PIGZ	NM_025163	yes	down
A_33_P3377294	258	49	0	ENST00000349937	0.466028	8.41736	4.31395	0.0014206	0.0212152	-1.4182	TCF7L2	ENST00000349937	yes	up
A_23_P156390	109	66	0	NM_014790	0.517607	7.53042	4.31214	0.00142472	0.0212666	-1.4212	JAKMIP2	NM_014790	yes	up
A_23_P169197	132	79	0	NM_032303	-0.482914	7.98539	-4.31169	0.00142574	0.0212714	-1.42194	HSDL2	NM_032303	yes	down
A_23_P103877	26	85	0	NM_001010847	-0.430173	9.34246	-4.30771	0.00143487	0.0213695	-1.42855	LRRC38	NM_001010847	yes	down
A_24_P418637	241	49	0	NM_012090	0.671483	7.36732	4.30671	0.00143717	0.0213695	-1.43022	MACF1	NM_012090	yes	up
A_33_P3394312	380	64	0	NM_001005480	0.559924	6.66108	4.30785	0.00143456	0.0213695	-1.42833	OR2A2	NM_001005480	yes	up
A_23_P74799	290	104	0	NM_213651	-0.456646	8.57953	-4.30698	0.00143655	0.0213695	-1.42977	SLC25A24	NM_213651	yes	down
A_33_P3328123	242	147	0	XM_001719900	0.442096	9.10219	4.30625	0.00143825	0.0213752	-1.431	LOC100127919	XM_001719900	yes	up
A_33_P3362737	211	17	0	AK124695	0.458966	8.92305	4.30564	0.00143966	0.0213859	-1.43201		AK124695	yes	up
A_33_P3229156	331	90	0	NM_022082	-0.388441	11.1331	-4.30167	0.00144885	0.0214913	-1.4386	SLC17A9	NM_022082	yes	down
A_23_P46928	201	11	0	NM_002627	0.364331	12.8302	4.29898	0.00145513	0.0215636	-1.44308	PFKP	NM_002627	yes	up
A_33_P3685216	275	68	0	NM_130786	-0.419844	11.1275	-4.29824	0.00145685	0.0215787	-1.44431	A1BG	NM_130786	yes	down
A_23_P40453	96	160	0	NM_001236	0.675778	6.02744	4.29782	0.00145783	0.0215829	-1.44501	CBR3	NM_001236	yes	up
A_33_P3313532	144	157	0	NM_032250	-0.472743	8.41085	-4.29544	0.00146342	0.0216552	-1.44897	ANKRD20A1	NM_032250	yes	down
A_32_P49350	69	24	0	CR609307	0.358751	14.444	4.29439	0.0014659	0.0216815	-1.45072	RPS4XP6	CR609307	yes	up
A_23_P350074	260	47	0	NM_001039876	0.50829	7.98458	4.29063	0.00147477	0.0217709	-1.45698	C19orf46	NM_001039876	yes	up
A_33_P3380462	261	64	0	NM_022049	0.489887	8.41638	4.2909	0.00147413	0.0217709	-1.45653	GPR88	NM_022049	yes	up
A_33_P3381816	225	131	0	NM_183245	-0.595364	7.6575	-4.29012	0.00147598	0.0217783	-1.45783	INVS	NM_183245	yes	down
A_33_P3299766	278	21	0	ENST00000369246	-0.474661	8.08078	-4.28866	0.00147944	0.0217981	-1.46025	FAM160B1	ENST00000369246	yes	down
A_23_P134347	256	92	0	NM_019029	0.45469	9.20914	4.28621	0.00148529	0.0218633	-1.46434	CPVL	NM_019029	yes	up
A_32_P234604	365	98	0	NM_005022	0.371265	11.9931	4.28624	0.00148523	0.0218633	-1.4643	PFN1	NM_005022	yes	up
A_33_P3320010	66	7	0	NM_006089	-0.51331	7.47912	-4.28431	0.00148985	0.0219199	-1.46751	SCML2	NM_006089	yes	down
A_23_P35576	300	102	0	NM_014803	-0.538374	8.85527	-4.28097	0.00149786	0.0220273	-1.47307	ZNF518A	NM_014803	yes	down
A_33_P3315314	341	95	0	NM_005951	0.385593	11.4866	4.2805	0.00149899	0.0220334	-1.47385	MT1H	NM_005951	yes	up
A_33_P3279820	335	119	0	A_33_P3279820	0.478902	8.34746	4.2796	0.00150116	0.0220547	-1.47535			yes	up
A_33_P3293169	311	37	0	NM_017749	-0.552816	6.59588	-4.27735	0.0015066	0.0221135	-1.4791	AMBRA1	NM_017749	yes	down
A_23_P104583	240	95	0	NM_020441	-0.472949	8.77745	-4.27747	0.00150631	0.0221135	-1.4789	CORO1B	NM_020441	yes	down
A_33_P3402783	310	71	0	A_33_P3402783	-0.492567	8.41387	-4.27426	0.00151412	0.0222133	-1.48426			yes	down
A_23_P67847	22	135	0	NM_024572	-0.584307	6.6632	-4.27371	0.00151545	0.0222223	-1.48517	GALNT14	NM_024572	yes	down
A_23_P147255	240	28	0	NM_020528	-0.459446	8.42208	-4.27316	0.0015168	0.0222315	-1.48609	PCBP3	NM_020528	yes	down
A_33_P3283196	326	39	0	ENST00000395453	-0.519529	7.29326	-4.27268	0.00151797	0.0222381	-1.48689	SCAF11	ENST00000395453	yes	down
A_24_P203622	145	79	0	NM_033407	-0.551995	6.83775	-4.27205	0.00151951	0.0222501	-1.48794	DOCK7	NM_033407	yes	down
A_33_P3224882	177	17	0	ENST00000444775	0.602819	6.62512	4.2716	0.00152062	0.0222556	-1.48869		ENST00000444775	yes	up
A_23_P404667	289	12	0	NM_001197	-0.426242	9.54584	-4.27061	0.00152304	0.02227	-1.49034	BIK	NM_001197	yes	down
A_23_P160025	216	123	0	NM_005531	-0.40265	10.3016	-4.26868	0.00152777	0.0223247	-1.49355	IFI16	NM_005531	yes	down
A_33_P3876591	104	82	0	CD050382	0.691689	5.41691	4.26849	0.00152824	0.0223247	-1.49387	SNORA76	CD050382	yes	up
A_33_P3336113	208	83	0	NM_145719	-0.58219	6.10611	-4.2679	0.00152971	0.0223356	-1.49486	TIGD3	NM_145719	yes	down
A_23_P164927	79	88	0	NM_012451	0.470475	9.04564	4.26527	0.00153618	0.0224195	-1.49924	SYNGR4	NM_012451	yes	up
A_24_P328504	132	97	0	NM_007237	-0.469459	8.46072	-4.26497	0.00153693	0.0224198	-1.49974	SP140	NM_007237	yes	down
A_33_P3362153	239	45	0	NM_001190764	0.388978	12.9915	4.26381	0.00153981	0.0224405	-1.50168	LOC388564	NM_001190764	yes	up
A_24_P227415	266	57	0	NM_197954	-0.649495	5.20706	-4.26285	0.00154218	0.0224472	-1.50327	CLEC7A	NM_197954	yes	down
A_24_P84008	351	90	0	XM_003119609	0.83174	10.6282	4.26284	0.0015422	0.0224472	-1.50329	LOC100509022	XM_003119609	yes	up
A_24_P384397	6	135	0	NM_133452	0.396002	12.1775	4.26195	0.00154443	0.0224654	-1.50478	RAVER1	NM_133452	yes	up
A_23_P145694	134	58	0	NM_001673	-0.39234	10.6653	-4.261	0.00154679	0.0224849	-1.50637	ASNS	NM_001673	yes	down
A_33_P3314276	143	47	0	NM_181718	0.432449	9.25322	4.26082	0.00154723	0.0224849	-1.50666	ASPHD1	NM_181718	yes	up
A_33_P3758973	101	40	0	AL137340	0.650318	5.58663	4.25894	0.00155192	0.0225424	-1.5098	DKFZP761C1711	AL137340	yes	up
A_23_P152235	272	99	0	NM_024336	-0.40008	10.3729	-4.25714	0.00155643	0.0225972	-1.5128	IRX3	NM_024336	yes	down
A_32_P120604	36	109	0	ENST00000219090	-0.529772	7.96189	-4.25551	0.00156054	0.0226263	-1.51553	SNX29	ENST00000219090	yes	down
A_33_P3276913	25	28	0	ENST00000399010	-0.473118	8.23516	-4.25547	0.00156064	0.0226263	-1.5156	TTC3	ENST00000399010	yes	down
A_33_P3299047	110	33	0	A_33_P3299047	0.499797	7.66385	4.25446	0.00156317	0.0226524	-1.51728			yes	up
A_33_P3291882	126	141	0	ENST00000354354	-0.663412	6.60487	-4.25321	0.00156632	0.0226874	-1.51936	ARID1B	ENST00000354354	yes	down
A_23_P39034	213	71	0	NM_003072	-0.390426	14.6909	-4.25253	0.00156805	0.0227018	-1.52051	SMARCA4	NM_003072	yes	down
A_33_P3415032	143	141	0	NM_002232	-0.544417	6.732	-4.25214	0.00156904	0.0227054	-1.52116	KCNA3	NM_002232	yes	down
A_24_P743907	130	34	0	NM_012062	0.440118	9.40386	4.25099	0.00157194	0.0227153	-1.52307	DNM1L	NM_012062	yes	up
A_23_P37623	153	65	0	NM_181077	-0.673003	6.89326	-4.25104	0.00157182	0.0227153	-1.52299	GOLGA8A	NM_181077	yes	down
A_24_P419211	149	73	0	NM_004685	-0.513673	7.9406	-4.25131	0.00157112	0.0227153	-1.52253	MTMR6	NM_004685	yes	down
A_24_P64329	36	99	0	NM_173575	-0.616942	6.93909	-4.2498	0.00157497	0.0227378	-1.52506	STK32C	NM_173575	yes	down
A_33_P3479066	31	73	0	BQ128378	-1.03173	6.5181	-4.24947	0.00157581	0.0227392	-1.52561	RPL13P5	BQ128378	yes	down
A_23_P20823	177	35	0	NM_052844	-0.371535	11.8491	-4.24539	0.0015862	0.0228677	-1.53242	WDR34	NM_052844	yes	down
A_23_P41987	109	102	0	NM_001496	0.488352	7.69774	4.24382	0.00159023	0.0229	-1.53505	GFRA3	NM_001496	yes	up
A_33_P3228722	114	64	0	ENST00000397466	-0.75493	8.33047	-4.24365	0.00159067	0.0229	-1.53533	TBCD	ENST00000397466	yes	down
A_23_P403424	230	90	0	NM_005090	-0.389949	10.6812	-4.2393	0.00160186	0.0230294	-1.54259	JMJD7-PLA2G4B	NM_005090	yes	down
A_24_P289139	117	109	0	NM_001024666	-0.459442	8.36713	-4.23542	0.00161192	0.0231303	-1.54908	SH3KBP1	NM_001024666	yes	down
A_24_P414269	354	127	0	NM_005787	0.398468	11.4321	4.23499	0.00161304	0.0231356	-1.5498	ALG3	NM_005787	yes	up
A_23_P137697	168	148	0	NM_003005	0.674525	5.34591	4.23292	0.00161844	0.0231805	-1.55325	SELP	NM_003005	yes	up
A_24_P127719	217	32	0	NM_201589	0.500454	8.98777	4.23261	0.00161927	0.0231817	-1.55378	MAFA	NM_201589	yes	up
A_32_P170444	233	126	0	NM_006713	-0.408134	10.2947	-4.23218	0.00162039	0.023187	-1.5545	SUB1	NM_006713	yes	down
A_24_P282343	194	3	0	NM_003159	-0.707181	7.27158	-4.23171	0.00162161	0.0231936	-1.55528	CDKL5	NM_003159	yes	down
A_33_P3234347	12	69	0	NM_001171689	-0.796419	9.49574	-4.23022	0.00162553	0.0232174	-1.55778	AMMECR1	NM_001171689	yes	down
A_33_P3363260	372	143	0	NM_173582	-0.462625	8.6828	-4.23031	0.00162528	0.0232174	-1.55762	PGM2L1	NM_173582	yes	down
A_33_P3406866	172	42	0	NM_001005388	-0.473293	8.00123	-4.22948	0.00162745	0.023234	-1.559	NFASC	NM_001005388	yes	down
A_33_P3265564	158	90	0	XM_001714497	-0.615949	5.79532	-4.22897	0.00162882	0.0232428	-1.55987	LOC644334	XM_001714497	yes	down
A_33_P3222069	162	118	0	NM_182965	0.401969	11.3112	4.22092	0.00165014	0.0235251	-1.57333	SPHK1	NM_182965	yes	up
A_33_P3303951	381	127	0	NM_007342	-0.412873	9.64181	-4.21725	0.00165995	0.0236322	-1.57946	NUPL2	NM_007342	yes	down
A_23_P120594	104	16	0	NM_032501	-0.453708	9.69224	-4.21616	0.00166289	0.0236522	-1.5813	ACSS1	NM_032501	yes	down
A_24_P398781	40	39	0	NM_052873	-0.420137	9.53559	-4.21231	0.00167325	0.0237886	-1.58773	IFT43	NM_052873	yes	down
A_33_P3297150	21	68	0	A_33_P3297150	-0.641981	5.58911	-4.21098	0.00167687	0.023796	-1.58996			yes	down
A_32_P171181	23	48	0	NM_001039703	-0.459373	8.42976	-4.21111	0.00167652	0.023796	-1.58975	NBPF10	NM_001039703	yes	down
A_33_P3229725	148	101	0	NM_000487	-0.394841	10.3608	-4.20549	0.00169182	0.0239309	-1.59915	ARSA	NM_000487	yes	down
A_23_P314798	181	91	0	NM_144622	0.519691	7.99799	4.20611	0.00169013	0.0239309	-1.59811	DCST2	NM_144622	yes	up
A_24_P151	254	74	0	NM_003636	-0.564571	6.2665	-4.2056	0.00169153	0.0239309	-1.59897	KCNAB2	NM_003636	yes	down
[truncated: 723 more rows]

## Sheet: high_in_shRNA GATA3
ProbeName	Row	Col	ControlType	SystematicName	logFC	AveExpr	t	P.Value	adj.P.Val	B	GeneSymbol	PrimaryAccession	sig	dir
[truncated: 1,206 more rows]

[truncated: 1 more sheets: high_in_shRNA TCF1]
