# Supplementary material for: GATA3 induces human T-cell commitment by restraining Notch activity and repressing NK-cell fate
Source: Nat Commun. 2016 Apr 6;7:11171. doi: 10.1038/ncomms11171 (PMC4823830; doi:10.1038/ncomms11171)
Supplement: Supplementary Data 4 — Analysis of GATA3 binding (using GATA3 ChIP-seq data from total human thymocytes) for human CD56bright NK cell-signature genes. [file ncomms11171-s5.xlsx]

## Sheet: TOP500CD56BRIGHT.xls
NAME	PROBE	GENE SYMBOL	GENE_TITLE	RANK IN GENE LIST	RANK METRIC SCORE	RUNNING ES	CORE ENRICHMENT		GATA3 ChIP peak
row_5	CAMK2D	CAMK2D	calcium/calmodulin-dependent protein kinase (CaM kinase) II delta	50	0.548923	0.0542674	Yes		yes
row_11	SCPEP1	SCPEP1	serine carboxypeptidase 1	124	0.462405	0.0971839	Yes		yes
row_20	FAM49A	FAM49A	family with sequence similarity 49, member A	223	0.378853	0.151264	Yes		yes
row_22	PTPRJ	PTPRJ	protein tyrosine phosphatase, receptor type, J	236	0.368704	0.162728	Yes		yes
row_25	SAMHD1	SAMHD1	SAM domain and HD domain 1	245	0.358772	0.180202	Yes		yes
row_31	EHD4	EHD4	EH-domain containing 4	322	0.327713	0.20917	Yes		yes
row_33	ID2	ID2	inhibitor of DNA binding 2, dominant negative helix-loop-helix protein	349	0.31531	0.217952	Yes		yes
row_36	RAB31	RAB31	RAB31, member RAS oncogene family	363	0.308611	0.232531	Yes		yes
row_37	MPZL3	null	null	367	0.307278	0.237371	Yes		yes
row_42	OGFRL1	OGFRL1	opioid growth factor receptor-like 1	392	0.298107	0.260699	Yes		yes
row_43	HIP1	HIP1	huntingtin interacting protein 1	408	0.293427	0.264469	Yes		yes
row_51	SMAD7	SMAD7	SMAD, mothers against DPP homolog 7 (Drosophila)	527	0.248819	0.292326	Yes		yes
row_53	STAP1	null	null	559	0.242079	0.298256	Yes		yes
row_54	NCALD	NCALD	neurocalcin delta	565	0.241475	0.301874	Yes		yes
row_57	KLRD1	KLRD1	killer cell lectin-like receptor subfamily D, member 1	602	0.229081	0.310955	Yes		yes
row_60	IL6ST	IL6ST	interleukin 6 signal transducer (gp130, oncostatin M receptor)	621	0.224565	0.320916	Yes		yes
row_61	TNFRSF1B	TNFRSF1B	tumor necrosis factor receptor superfamily, member 1B	632	0.222355	0.323869	Yes		yes
row_63	FAM46C	FAM46C	family with sequence similarity 46, member C	696	0.20743	0.32635	Yes		yes
row_86	IL12RB1	IL12RB1	interleukin 12 receptor, beta 1	881	0.173644	0.385924	Yes		yes
row_89	RARA	RARA	retinoic acid receptor, alpha	907	0.170228	0.392778	Yes		yes
row_90	TXK	TXK	TXK tyrosine kinase	909	0.170099	0.395504	Yes		yes
row_93	DLL1	DLL1	delta-like 1 (Drosophila)	916	0.16926	0.403578	Yes		yes
row_94	EFHD2	EFHD2	EF-hand domain family, member D2	921	0.168715	0.406071	Yes		yes
row_99	MAN1C1	MAN1C1	mannosidase, alpha, class 1C, member 1	993	0.159543	0.414745	Yes		yes
row_100	SFMBT2	SFMBT2	Scm-like with four mbt domains 2	1019	0.156765	0.415567	Yes		yes
row_101	LYN	LYN	v-yes-1 Yamaguchi sarcoma viral related oncogene homolog	1022	0.156502	0.417998	Yes		yes
row_102	SAMD3	SAMD3	sterile alpha motif domain containing 3	1028	0.156185	0.420215	Yes		yes
row_103	RUNX3	RUNX3	runt-related transcription factor 3	1033	0.155909	0.422496	Yes		yes
row_104	MYO1F	MYO1F	myosin IF	1045	0.154819	0.424269	Yes		yes
row_109	IL18R1	IL18R1	interleukin 18 receptor 1	1153	0.144643	0.429169	Yes		yes
row_112	MAP3K8	MAP3K8	mitogen-activated protein kinase kinase kinase 8	1193	0.141007	0.433607	Yes		yes
row_116	RASA2	RASA2	RAS p21 protein activator 2	1259	0.135488	0.438277	Yes		yes
row_117	CD44	CD44	CD44 molecule (Indian blood group)	1260	0.135304	0.440501	Yes		yes
row_118	NFKB1	NFKB1	nuclear factor of kappa light polypeptide gene enhancer in B-cells 1 (p105)	1270	0.134447	0.442079	Yes		yes
row_123	BHLHE40	null	null	1400	0.123042	0.443787	Yes		yes
row_128	DNAJC3	DNAJC3	DnaJ (Hsp40) homolog, subfamily C, member 3	1433	0.121074	0.451812	Yes		yes
row_133	FOXC1	FOXC1	forkhead box C1	1619	0.10972	0.448342	Yes		yes
row_136	ZBTB10	ZBTB10	zinc finger and BTB domain containing 10	1631	0.109023	0.453097	Yes		yes
row_140	SLCO3A1	SLCO3A1	solute carrier organic anion transporter family, member 3A1	1712	0.104172	0.454656	Yes		yes
row_142	PPP1R16B	PPP1R16B	protein phosphatase 1, regulatory (inhibitor) subunit 16B	1730	0.103351	0.456934	Yes		yes
row_143	UPP1	UPP1	uridine phosphorylase 1	1739	0.102661	0.458059	Yes		yes
row_144	SKAP1	SKAP1	src kinase associated phosphoprotein 1	1793	0.0993169	0.45597	Yes		yes
row_146	IL21R	IL21R	interleukin 21 receptor	1836	0.0976472	0.456305	Yes		yes
row_150	LPGAT1	LPGAT1	lysophosphatidylglycerol acyltransferase 1	1893	0.0951098	0.458886	Yes		yes
row_152	IDS	IDS	iduronate 2-sulfatase (Hunter syndrome)	1908	0.094672	0.461088	Yes		yes
row_153	HLA-C	HLA-C	major histocompatibility complex, class I, C	1940	0.0934581	0.460448	Yes		yes
row_154	NLRC5	null	null	1946	0.0930431	0.461626	Yes		yes
row_157	PGCP	PGCP	-	1979	0.0918324	0.464072	Yes		yes
row_158	CRIP1	CRIP1	cysteine-rich protein 1 (intestinal)	2059	0.0884261	0.459977	Yes		yes
row_159	EML4	EML4	echinoderm microtubule associated protein like 4	2070	0.0880452	0.460722	Yes		yes
row_165	GCH1	GCH1	GTP cyclohydrolase 1 (dopa-responsive dystonia)	2152	0.0848759	0.46385	Yes		yes
row_0	GZMA	GZMA	granzyme A (granzyme 1, cytotoxic T-lymphocyte-associated serine esterase 3)	12	0.634415	0.00958529	Yes		no
row_1	NOD2	null	null	22	0.603115	0.0188668	Yes		no
row_2	GPRIN3	GPRIN3	GPRIN family member 3	30	0.578237	0.0278798	Yes		no
row_3	TBC1D12	TBC1D12	TBC1 domain family, member 12	36	0.57091	0.0369128	Yes		no
row_4	S100A8	S100A8	S100 calcium binding protein A8	43	0.558157	0.045666	Yes		no
row_6	ICAM1	ICAM1	intercellular adhesion molecule 1 (CD54), human rhinovirus receptor	77	0.507824	0.0607887	Yes		no
row_7	ZNF503	ZNF503	zinc finger protein 503	94	0.490622	0.0677296	Yes		no
row_9	SLAMF7	SLAMF7	SLAM family member 7	109	0.479074	0.082649	Yes		no
row_10	FAM43A	FAM43A	family with sequence similarity 43, member A	110	0.477402	0.0904962	Yes		no
row_12	CXCR3	CXCR3	chemokine (C-X-C motif) receptor 3	147	0.431751	0.102736	Yes		no
row_13	GZMH	GZMH	granzyme H (cathepsin G-like 2, protein h-CCPX)	149	0.430029	0.109734	Yes		no
row_14	IRF8	IRF8	interferon regulatory factor 8	150	0.429079	0.116787	Yes		no
row_15	STX11	STX11	syntaxin 11	162	0.418947	0.122901	Yes		no
row_16	APOL6	APOL6	apolipoprotein L, 6	187	0.404923	0.127871	Yes		no
row_17	TC2N	null	null	191	0.39969	0.13423	Yes		no
row_18	FBXO6	FBXO6	F-box protein 6	195	0.39704	0.140546	Yes		no
row_19	HLA-DRB4	HLA-DRB4	major histocompatibility complex, class II, DR beta 4	212	0.384316	0.145739	Yes		no
row_21	LMNA	LMNA	lamin A/C	229	0.375709	0.157089	Yes		no
row_23	HLA-DQA1	HLA-DQA1	major histocompatibility complex, class II, DQ alpha 1	238	0.367012	0.16869	Yes		no
row_24	CST7	CST7	cystatin F (leukocystatin)	241	0.362961	0.174516	Yes		no
row_26	KLRK1	KLRK1	killer cell lectin-like receptor subfamily K, member 1	248	0.357638	0.18594	Yes		no
row_27	GPR18	GPR18	G protein-coupled receptor 18	263	0.353176	0.190762	Yes		no
row_28	GSN	GSN	gelsolin (amyloidosis, Finnish type)	270	0.349146	0.19608	Yes		no
row_29	CTSZ	CTSZ	cathepsin Z	282	0.3424	0.200936	Yes		no
row_30	AMIGO2	AMIGO2	adhesion molecule with Ig-like domain 2	301	0.33558	0.205188	Yes		no
row_32	GPR82	GPR82	G protein-coupled receptor 82	327	0.325801	0.214244	Yes		no
row_34	IL18RAP	IL18RAP	interleukin 18 receptor accessory protein	352	0.313753	0.222969	Yes		no
row_35	XCL1	XCL1	chemokine (C motif) ligand 1	356	0.311548	0.227879	Yes		no
row_38	GBP5	GBP5	guanylate binding protein 5	373	0.305879	0.242047	Yes		no
row_39	SLCO4C1	SLCO4C1	solute carrier organic anion transporter family, member 4C1	382	0.302541	0.246459	Yes		no
row_40	RAB7L1	RAB7L1	RAB7, member RAS oncogene family-like 1	387	0.299328	0.251098	Yes		no
row_41	PPP2R2B	PPP2R2B	protein phosphatase 2 (formerly 2A), regulatory subunit B (PR 52), beta isoform	389	0.298817	0.255939	Yes		no
row_44	FAM105A	FAM105A	family with sequence similarity 105, member A	413	0.292855	0.269001	Yes		no
row_45	S100A10	S100A10	S100 calcium binding protein A10	416	0.292026	0.273661	Yes		no
row_46	SPRY2	SPRY2	sprouty homolog 2 (Drosophila)	425	0.287491	0.277825	Yes		no
row_47	LSR	LSR	lipolysis stimulated lipoprotein receptor	476	0.269659	0.278746	Yes		no
row_48	CYB561	CYB561	cytochrome b-561	494	0.264699	0.281903	Yes		no
row_49	HBB	HBB	hemoglobin, beta	509	0.25789	0.285159	Yes		no
row_50	AHR	AHR	aryl hydrocarbon receptor	513	0.255536	0.289149	Yes		no
row_52	CD244	CD244	CD244 molecule, natural killer cell receptor 2B4	534	0.246887	0.295962	Yes		no
row_55	SLC2A3	SLC2A3	solute carrier family 2 (facilitated glucose transporter), member 3	583	0.237186	0.304579	Yes		no
row_56	NFKB2	NFKB2	nuclear factor of kappa light polypeptide gene enhancer in B-cells 2 (p49/p100)	596	0.231481	0.307541	Yes		no
row_58	COTL1	COTL1	coactosin-like 1 (Dictyostelium)	617	0.225155	0.313673	Yes		no
row_59	UHRF1BP1L	null	null	620	0.224619	0.317225	Yes		no
row_62	TBX21	TBX21	T-box 21	691	0.208429	0.323222	Yes		no
row_64	DUSP4	DUSP4	dual specificity phosphatase 4	712	0.204719	0.328662	Yes		no
row_65	B3GNT7	B3GNT7	UDP-GlcNAc:betaGal beta-1,3-N-acetylglucosaminyltransferase 7	718	0.203456	0.331655	Yes		no
row_66	KLRC3	KLRC3	killer cell lectin-like receptor subfamily C, member 3	736	0.200257	0.333753	Yes		no
row_67	IFNGR1	IFNGR1	interferon gamma receptor 1	744	0.198189	0.336519	Yes		no
row_68	NCR1	NCR1	natural cytotoxicity triggering receptor 1	750	0.19716	0.339409	Yes		no
row_69	GZMB	GZMB	granzyme B (granzyme 2, cytotoxic T-lymphocyte-associated serine esterase 1)	759	0.195654	0.342063	Yes		no
row_70	BAX	BAX	BCL2-associated X protein	785	0.191352	0.343452	Yes		no
row_71	FCER1G	FCER1G	Fc fragment of IgE, high affinity I, receptor for; gamma polypeptide	794	0.189458	0.346005	Yes		no
row_72	MAFF	MAFF	v-maf musculoaponeurotic fibrosarcoma oncogene homolog F (avian)	799	0.18887	0.348828	Yes		no
row_73	ITGB7	ITGB7	integrin, beta 7	802	0.188619	0.351788	Yes		no
row_74	ZFP36L1	ZFP36L1	zinc finger protein 36, C3H type-like 1	804	0.188519	0.354817	Yes		no
row_75	METRNL	METRNL	meteorin, glial cell differentiation regulator-like	810	0.18727	0.357544	Yes		no
row_76	CHPT1	CHPT1	choline phosphotransferase 1	815	0.186757	0.360333	Yes		no
row_77	PTPN12	PTPN12	protein tyrosine phosphatase, non-receptor type 12	825	0.183617	0.362719	Yes		no
row_78	DOK2	DOK2	docking protein 2, 56kDa	826	0.183561	0.365736	Yes		no
row_79	ATP2B1	ATP2B1	ATPase, Ca++ transporting, plasma membrane 1	830	0.183165	0.368536	Yes		no
row_80	RELB	RELB	v-rel reticuloendotheliosis viral oncogene homolog B, nuclear factor of kappa light polypeptide gene enhancer in B-cells 3 (avian)	834	0.182629	0.371327	Yes		no
row_81	SLC2A14	SLC2A14	solute carrier family 2 (facilitated glucose transporter), member 14	842	0.18109	0.373812	Yes		no
row_82	ARNTL	ARNTL	aryl hydrocarbon receptor nuclear translocator-like	846	0.180619	0.376571	Yes		no
row_83	TAF13	TAF13	TAF13 RNA polymerase II, TATA box binding protein (TBP)-associated factor, 18kDa	856	0.177553	0.378857	Yes		no
row_84	JUNB	JUNB	jun B proto-oncogene	864	0.176434	0.381266	Yes		no
row_85	ARPC1B	ARPC1B	actin related protein 2/3 complex, subunit 1B, 41kDa	879	0.173869	0.38314	Yes		no
row_87	ZC3H12A	ZC3H12A	zinc finger CCCH-type containing 12A	893	0.172515	0.387987	Yes		no
row_88	FAM129A	null	null	894	0.172471	0.390822	Yes		no
row_91	WDFY1	WDFY1	WD repeat and FYVE domain containing 1	911	0.169763	0.398224	Yes		no
row_92	KLRC1	KLRC1	killer cell lectin-like receptor subfamily C, member 1	915	0.169328	0.400796	Yes		no
row_95	PREX1	PREX1	-	931	0.167909	0.408199	Yes		no
row_96	MBP	MBP	myelin basic protein	942	0.166477	0.410233	Yes		no
row_97	GLIPR2	null	null	985	0.160412	0.40992	Yes		no
row_98	PYHIN1	PYHIN1	pyrin and HIN domain family, member 1	992	0.159645	0.412123	Yes		no
row_105	NCR3	NCR3	natural cytotoxicity triggering receptor 3	1089	0.149839	0.423712	Yes		no
row_106	GBP2	GBP2	guanylate binding protein 2, interferon-inducible	1096	0.149426	0.425747	Yes		no
row_107	RNF166	RNF166	ring finger protein 166	1101	0.149326	0.42792	Yes		no
row_108	STYK1	STYK1	serine/threonine/tyrosine kinase 1	1150	0.144955	0.426932	Yes		no
row_110	DDIT3	DDIT3	DNA-damage-inducible transcript 3	1156	0.144341	0.431401	Yes		no
row_111	IL10RA	IL10RA	interleukin 10 receptor, alpha	1173	0.142734	0.432624	Yes		no
row_113	JHDM1D	null	null	1214	0.139943	0.434503	Yes		no
row_114	NKG7	NKG7	natural killer cell group 7 sequence	1237	0.137708	0.435222	Yes		no
row_115	CAPN2	CAPN2	calpain 2, (m/II) large subunit	1257	0.135844	0.43612	Yes		no
row_119	SLC30A1	SLC30A1	solute carrier family 30 (zinc transporter), member 1	1312	0.130939	0.441352	Yes		no
row_120	KLRC4	KLRC4	killer cell lectin-like receptor subfamily C, member 4	1325	0.129589	0.44264	Yes		no
row_121	RAB8B	RAB8B	RAB8B, member RAS oncogene family	1331	0.129415	0.444416	Yes		no
row_122	JAK1	JAK1	Janus kinase 1 (a protein tyrosine kinase)	1382	0.12495	0.442958	Yes		no
row_124	FMNL1	FMNL1	formin-like 1	1404	0.122744	0.445594	Yes		no
row_125	RAMP1	RAMP1	receptor (calcitonin) activity modifying protein 1	1420	0.121712	0.446541	Yes		no
row_126	SIRT2	SIRT2	sirtuin (silent mating type information regulation 2 homolog) 2 (S. cerevisiae)	1429	0.121233	0.447972	Yes		no
row_127	GALNT10	GALNT10	UDP-N-acetyl-alpha-D-galactosamine:polypeptide N-acetylgalactosaminyltransferase 10 (GalNAc-T10)	1432	0.12108	0.449822	Yes		no
row_129	ADAM28	ADAM28	ADAM metallopeptidase domain 28	1529	0.115294	0.447036	Yes		no
row_130	NFKBIE	NFKBIE	nuclear factor of kappa light polypeptide gene enhancer in B-cells inhibitor, epsilon	1544	0.114381	0.447933	Yes		no
row_131	ARPC5L	ARPC5L	actin related protein 2/3 complex, subunit 5-like	1585	0.11172	0.44696	Yes		no
row_132	PAPD5	PAPD5	PAP associated domain containing 5	1592	0.111057	0.448364	Yes		no
row_134	LOC374443	LOC374443	-	1623	0.109461	0.44993	Yes		no
row_135	GABARAPL1	GABARAPL1	GABA(A) receptor-associated protein like 1	1627	0.109248	0.451515	Yes		no
row_137	IL4R	IL4R	interleukin 4 receptor	1636	0.108624	0.454601	Yes		no
row_138	GADD45B	GADD45B	growth arrest and DNA-damage-inducible, beta	1684	0.105912	0.453042	Yes		no
row_139	FOXO1	null	null	1698	0.105122	0.453857	Yes		no
row_141	HLA-E	HLA-E	major histocompatibility complex, class I, E	1727	0.103566	0.455375	Yes		no
row_145	LGALS3	LGALS3	lectin, galactoside-binding, soluble, 3 (galectin 3)	1828	0.0978942	0.455191	Yes		no
row_147	ARL4C	ARL4C	ADP-ribosylation factor-like 4C	1843	0.0973856	0.457484	Yes		no
row_148	NFKBIZ	NFKBIZ	nuclear factor of kappa light polypeptide gene enhancer in B-cells inhibitor, zeta	1882	0.0955664	0.456386	Yes		no
row_149	NFKBIA	NFKBIA	nuclear factor of kappa light polypeptide gene enhancer in B-cells inhibitor, alpha	1888	0.0953972	0.457603	Yes		no
row_151	PRF1	PRF1	perforin 1 (pore forming protein)	1902	0.0948633	0.459883	Yes		no
row_155	ADAM8	ADAM8	ADAM metallopeptidase domain 8	1957	0.0926282	0.462446	Yes		no
row_156	CCR7	CCR7	chemokine (C-C motif) receptor 7	1958	0.0925181	0.463967	Yes		no
row_160	CDKN2D	CDKN2D	cyclin-dependent kinase inhibitor 2D (p19, inhibits CDK4)	2091	0.0874666	0.460756	Yes		no
row_161	DERL1	DERL1	Der1-like domain family, member 1	2124	0.0860583	0.459923	Yes		no
row_162	ELK4	ELK4	ELK4, ETS-domain protein (SRF accessory protein 1)	2137	0.0856491	0.460488	Yes		no
row_163	KLF6	KLF6	Kruppel-like factor 6	2138	0.0856206	0.461896	Yes		no
row_164	IFITM1	IFITM1	interferon induced transmembrane protein 1 (9-27)	2144	0.0853114	0.462947	Yes		no
row_166	CAST	CAST	calpastatin	2175	0.0837366	0.463682	Yes		no
row_167	TPM3	TPM3	tropomyosin 3	2179	0.0835995	0.464845	Yes		no
row_168	HLA-B	HLA-B	major histocompatibility complex, class I, B	2191	0.0831034	0.465439	Yes		no
row_8	PION	null	null	101	0.484132	0.075266	Yes		/
row_169	HLA-G	HLA-G	HLA-G histocompatibility antigen, class I, G	2232	0.0820512	0.463978	No
row_170	CDC42SE1	CDC42SE1	CDC42 small effector 1	2236	0.0818694	0.465113	No
row_171	PACSIN1	PACSIN1	protein kinase C and casein kinase substrate in neurons 1	2270	0.0804846	0.464119	No
row_172	TYROBP	TYROBP	TYRO protein tyrosine kinase binding protein	2349	0.0776369	0.459917	No
row_173	ZCCHC2	ZCCHC2	zinc finger, CCHC domain containing 2	2365	0.0771293	0.460132	No
row_174	S100A4	S100A4	S100 calcium binding protein A4	2384	0.0763631	0.460123	No
row_175	REL	REL	v-rel reticuloendotheliosis viral oncogene homolog (avian)	2412	0.0755209	0.459468	No
row_176	IREB2	IREB2	iron-responsive element binding protein 2	2489	0.0730238	0.455332	No
row_177	B2M	B2M	beta-2-microglobulin	2547	0.0713883	0.452502	No
row_178	PDE4A	PDE4A	phosphodiesterase 4A, cAMP-specific (phosphodiesterase E2 dunce homolog, Drosophila)	2569	0.0707839	0.452191	No
row_179	IFIH1	IFIH1	interferon induced with helicase C domain 1	2570	0.0707356	0.453354	No
row_180	PAPD4	PAPD4	PAP associated domain containing 4	2576	0.0705715	0.454162	No
row_181	ATM	ATM	ataxia telangiectasia mutated (includes complementation groups A, C and D)	2672	0.0678701	0.448607	No
row_182	KIT	KIT	v-kit Hardy-Zuckerman 4 feline sarcoma viral oncogene homolog	2674	0.0678452	0.449652	No
row_183	DUSP5	DUSP5	dual specificity phosphatase 5	2700	0.0673949	0.449004	No
row_184	HLA-F	HLA-F	major histocompatibility complex, class I, F	2714	0.06695	0.449191	No
row_185	GALNT11	GALNT11	UDP-N-acetyl-alpha-D-galactosamine:polypeptide N-acetylgalactosaminyltransferase 11 (GalNAc-T11)	2735	0.0664385	0.448879	No
row_186	RNF125	RNF125	ring finger protein 125	2754	0.0659714	0.448699	No
row_187	JAZF1	JAZF1	JAZF zinc finger 1	2762	0.0657245	0.449288	No
row_188	KLF9	KLF9	Kruppel-like factor 9	2767	0.0655022	0.450084	No
row_189	PIK3AP1	PIK3AP1	phosphoinositide-3-kinase adaptor protein 1	2795	0.0648917	0.449254	No
row_190	ITGAX	ITGAX	integrin, alpha X (complement component 3 receptor 4 subunit)	2816	0.064441	0.448909	No
row_191	CSRNP1	null	null	2826	0.0642291	0.449333	No
row_192	STK17B	STK17B	serine/threonine kinase 17b (apoptosis-inducing)	2920	0.0623138	0.443826	No
row_193	FES	FES	feline sarcoma oncogene	2977	0.0606733	0.440891	No
row_194	KLHL20	KLHL20	kelch-like 20 (Drosophila)	3090	0.058131	0.433981	No
row_195	LRRC8C	LRRC8C	leucine rich repeat containing 8 family, member C	3145	0.0567826	0.431122	No
row_196	MCL1	MCL1	myeloid cell leukemia sequence 1 (BCL2-related)	3149	0.0567031	0.431844	No
row_197	HOPX	null	null	3192	0.055779	0.429811	No
row_198	OTUD1	OTUD1	OTU domain containing 1	3199	0.0557001	0.430305	No
row_199	TIPARP	TIPARP	TCDD-inducible poly(ADP-ribose) polymerase	3254	0.054517	0.427409	No
row_200	CRTAM	CRTAM	cytotoxic and regulatory T cell molecule	3322	0.0530468	0.423576	No
row_201	TBK1	TBK1	TANK-binding kinase 1	3397	0.0515373	0.419227	No
row_202	WHAMM	null	null	3423	0.0510667	0.418311	No
row_203	BCL3	BCL3	B-cell CLL/lymphoma 3	3441	0.0507806	0.417951	No
row_204	STARD10	STARD10	START domain containing 10	3501	0.0498134	0.414627	No
row_205	TWF1	null	null	3518	0.0491042	0.414311	No
row_206	RIPK2	RIPK2	receptor-interacting serine-threonine kinase 2	3541	0.0487764	0.413567	No
row_207	IFRD1	IFRD1	interferon-related developmental regulator 1	3581	0.0480939	0.411619	No
row_208	TCIRG1	TCIRG1	T-cell, immune regulator 1, ATPase, H+ transporting, lysosomal V0 subunit A3	3687	0.0456052	0.404995	No
row_209	EML2	EML2	echinoderm microtubule associated protein like 2	3742	0.0446099	0.401936	No
row_210	NFIL3	NFIL3	nuclear factor, interleukin 3 regulated	3752	0.04436	0.402033	No
row_211	AKT3	AKT3	v-akt murine thymoma viral oncogene homolog 3 (protein kinase B, gamma)	3769	0.0440525	0.401634	No
row_212	PHACTR2	PHACTR2	phosphatase and actin regulator 2	3817	0.0432407	0.399044	No
row_213	SCARNA17	SCARNA17	small Cajal body-specific RNA 17	3876	0.0423392	0.395667	No
row_214	CD97	CD97	CD97 molecule	3884	0.0422158	0.395869	No
row_215	RRN3P2	null	null	3914	0.0416451	0.394517	No
row_216	CDC42	CDC42	cell division cycle 42 (GTP binding protein, 25kDa)	3922	0.0415788	0.394709	No
row_217	MKNK2	MKNK2	MAP kinase interacting serine/threonine kinase 2	3948	0.0411519	0.39363	No
row_218	RIOK3	RIOK3	RIO kinase 3 (yeast)	3960	0.0409437	0.393531	No
row_219	IRF1	IRF1	interferon regulatory factor 1	3965	0.04087	0.393921	No
row_220	IGFBP7	IGFBP7	insulin-like growth factor binding protein 7	3987	0.0404917	0.393112	No
row_221	IRAK2	IRAK2	interleukin-1 receptor-associated kinase 2	4064	0.0391768	0.388419	No
row_222	ASL	ASL	argininosuccinate lyase	4206	0.0368078	0.379122	No
row_223	DICER1	DICER1	Dicer1, Dcr-1 homolog (Drosophila)	4244	0.0362091	0.377119	No
row_224	CD83	CD83	CD83 molecule	4310	0.0348942	0.373128	No
row_225	RASGEF1A	RASGEF1A	RasGEF domain family, member 1A	4322	0.0347592	0.372927	No
row_226	FAM105B	FAM105B	family with sequence similarity 105, member B	4339	0.034508	0.372371	No
row_227	SBDS	SBDS	Shwachman-Bodian-Diamond syndrome	4408	0.0332566	0.368142	No
row_228	RNMT	RNMT	RNA (guanine-7-) methyltransferase	4428	0.0330089	0.36735	No
row_229	TMCC3	TMCC3	transmembrane and coiled-coil domain family 3	4510	0.0320255	0.362189	No
row_230	INPP5D	INPP5D	inositol polyphosphate-5-phosphatase, 145kDa	4524	0.0318571	0.361799	No
row_231	LGALS1	LGALS1	lectin, galactoside-binding, soluble, 1 (galectin 1)	4570	0.0313356	0.359154	No
row_232	GGNBP2	null	null	4585	0.0311471	0.358683	No
row_233	SQSTM1	SQSTM1	sequestosome 1	4673	0.0299932	0.353067	No
row_234	CTNNB1	CTNNB1	catenin (cadherin-associated protein), beta 1, 88kDa	4711	0.0292617	0.350949	No
row_235	GZMM	GZMM	granzyme M (lymphocyte met-ase 1)	4765	0.0285261	0.347696	No
row_236	KIAA0317	KIAA0317	KIAA0317	4813	0.0278779	0.344854	No
row_237	PDXDC1	null	null	4831	0.0276335	0.344114	No
row_238	CYLD	CYLD	cylindromatosis (turban tumor syndrome)	4861	0.0271453	0.342524	No
row_239	TXNIP	TXNIP	thioredoxin interacting protein	4887	0.0267904	0.341209	No
row_240	BAG4	BAG4	BCL2-associated athanogene 4	4894	0.0267312	0.341227	No
row_241	PRDM2	PRDM2	PR domain containing 2, with ZNF domain	4919	0.0264623	0.339976	No
row_242	PCIF1	null	null	4922	0.0264493	0.340271	No
row_243	RHEBL1	RHEBL1	Ras homolog enriched in brain like 1	4924	0.0264153	0.340635	No
row_244	CELSR1	CELSR1	cadherin, EGF LAG seven-pass G-type receptor 1 (flamingo homolog, Drosophila)	5024	0.025058	0.334094	No
row_245	SP140	SP140	SP140 nuclear body protein	5030	0.0250258	0.334155	No
row_246	CLEC2B	CLEC2B	C-type lectin domain family 2, member B	5050	0.0247602	0.333227	No
row_247	KIAA1429	KIAA1429	KIAA1429	5056	0.0247294	0.333283	No
row_248	NBPF10	NBPF10	neuroblastoma breakpoint family, member 10	5117	0.0240175	0.329464	No
row_249	AKIRIN1	null	null	5143	0.0237851	0.328099	No
row_250	RBM33	RBM33	RNA binding motif protein 33	5162	0.0234383	0.32722	No
row_251	EIF4G3	EIF4G3	eukaryotic translation initiation factor 4 gamma, 3	5177	0.0232452	0.326619	No
row_252	CFLAR	CFLAR	CASP8 and FADD-like apoptosis regulator	5253	0.0222957	0.321719	No
row_253	LACTB	LACTB	lactamase, beta	5262	0.022235	0.321523	No
row_254	PTK2	PTK2	PTK2 protein tyrosine kinase 2	5264	0.0222298	0.321818	No
row_255	CPEB4	CPEB4	cytoplasmic polyadenylation element binding protein 4	5422	0.0203442	0.311127	No
row_256	CDV3	CDV3	CDV3 homolog (mouse)	5430	0.0202936	0.310969	No
row_257	USP15	USP15	ubiquitin specific peptidase 15	5435	0.0202525	0.311021	No
row_258	SH2D1B	SH2D1B	SH2 domain containing 1B	5436	0.0202226	0.311353	No
row_259	ASB7	ASB7	ankyrin repeat and SOCS box-containing 7	5652	0.0175999	0.296544	No
row_260	CMC1	null	null	5728	0.0167238	0.291552	No
row_261	THBS1	THBS1	thrombospondin 1	5841	0.0153723	0.28394	No
row_262	NDUFA10	NDUFA10	NADH dehydrogenase (ubiquinone) 1 alpha subcomplex, 10, 42kDa	5867	0.0151157	0.282433	No
row_263	DNAJB6	DNAJB6	DnaJ (Hsp40) homolog, subfamily B, member 6	5908	0.0145678	0.279863	No
row_264	CEBPG	CEBPG	CCAAT/enhancer binding protein (C/EBP), gamma	6098	0.0126491	0.266799	No
row_265	FOSL2	FOSL2	FOS-like antigen 2	6101	0.0126098	0.266865	No
row_266	SERPINB6	SERPINB6	serpin peptidase inhibitor, clade B (ovalbumin), member 6	6163	0.0118101	0.262776	No
row_267	TPP2	TPP2	tripeptidyl peptidase II	6303	0.010185	0.253182	No
row_268	ZNF600	ZNF600	zinc finger protein 600	6357	0.0095251	0.249617	No
row_269	ETNK1	ETNK1	ethanolamine kinase 1	6375	0.00935592	0.248577	No
row_270	RLF	RLF	rearranged L-myc fusion	6456	0.00854025	0.243099	No
row_271	ZC3HAV1	ZC3HAV1	zinc finger CCCH-type, antiviral 1	6485	0.0081982	0.241267	No
row_272	OPA1	OPA1	optic atrophy 1 (autosomal dominant)	6550	0.00721954	0.236892	No
row_273	PDZD8	PDZD8	PDZ domain containing 8	6552	0.007186	0.23694	No
row_274	FBXO33	FBXO33	F-box protein 33	6568	0.00695393	0.236001	No
row_275	INADL	INADL	InaD-like (Drosophila)	6674	0.00592189	0.228724	No
row_276	KBTBD2	KBTBD2	kelch repeat and BTB (POZ) domain containing 2	6821	0.00414081	0.21854	No
row_277	HELB	HELB	helicase (DNA) B	6858	0.00380835	0.216074	No
row_278	PXN	PXN	paxillin	6884	0.00353814	0.214377	No
row_279	RHOQ	RHOQ	ras homolog gene family, member Q	6900	0.00338403	0.213379	No
row_280	SEC14L1	SEC14L1	SEC14-like 1 (S. cerevisiae)	6992	0.00244382	0.207029	No
row_281	KLF10	KLF10	Kruppel-like factor 10	7169	0.000192258	0.194672	No
row_282	STARD9	STARD9	START domain containing 9	7207	-0.000291343	0.192079	No
row_283	IKZF5	IKZF5	IKAROS family zinc finger 5 (Pegasus)	7332	-0.00148314	0.183395	No
row_284	CHD2	CHD2	chromodomain helicase DNA binding protein 2	7360	-0.00171377	0.181527	No
row_285	ARF6	ARF6	ADP-ribosylation factor 6	7482	-0.00307797	0.173081	No
row_286	PURB	PURB	purine-rich element binding protein B	7596	-0.00440955	0.165218	No
row_287	PIM3	PIM3	pim-3 oncogene	7675	-0.00525465	0.159827	No
row_288	CUL1	CUL1	cullin 1	7859	-0.00718368	0.147094	No
row_289	TNFAIP3	TNFAIP3	tumor necrosis factor, alpha-induced protein 3	7870	-0.00729225	0.146511	No
row_290	LATS2	LATS2	LATS, large tumor suppressor, homolog 2 (Drosophila)	7910	-0.00774349	0.1439	No
row_291	IER5	IER5	immediate early response 5	7955	-0.00819752	0.140945	No
row_292	PRKAA1	PRKAA1	protein kinase, AMP-activated, alpha 1 catalytic subunit	7985	-0.00842909	0.139047	No
row_293	RC3H2	null	null	8178	-0.0103249	0.125733	No
row_294	LPP	LPP	LIM domain containing preferred translocation partner in lipoma	8220	-0.0107659	0.123031	No
row_295	FUT11	FUT11	fucosyltransferase 11 (alpha (1,3) fucosyltransferase)	8280	-0.0115958	0.119078	No
row_296	TNKS2	TNKS2	tankyrase, TRF1-interacting ankyrin-related ADP-ribose polymerase 2	8653	-0.0159297	0.0932165	No
row_297	LOC284454	LOC284454	-	8689	-0.016352	0.0910275	No
row_298	MAF	MAF	v-maf musculoaponeurotic fibrosarcoma oncogene homolog (avian)	8701	-0.0165614	0.0905272	No
row_299	IL2RB	IL2RB	interleukin 2 receptor, beta	8897	-0.0192145	0.0771492	No
row_300	VCPIP1	VCPIP1	valosin containing protein (p97)/p47 complex interacting protein 1	8969	-0.0200445	0.0724927	No
row_301	GFM1	GFM1	G elongation factor, mitochondrial 1	9017	-0.0205179	0.0695294	No
row_302	FLJ43663	FLJ43663	-	9019	-0.0205312	0.0697967	No
row_303	GNA13	GNA13	guanine nucleotide binding protein (G protein), alpha 13	9091	-0.0214358	0.0651631	No
row_304	SIK3	null	null	9189	-0.0226312	0.0587233	No
row_305	RANBP2	RANBP2	RAN binding protein 2	9247	-0.0234618	0.0551061	No
row_306	PDIA3	PDIA3	protein disulfide isomerase family A, member 3	9251	-0.0235226	0.0552821	No
row_307	PRKY	PRKY	protein kinase, Y-linked	9393	-0.0255699	0.0458007	No
row_308	HERC3	HERC3	hect domain and RLD 3	9480	-0.0267923	0.0402018	No
row_309	ING3	ING3	inhibitor of growth family, member 3	9495	-0.0270546	0.0396633	No
row_310	HCST	HCST	hematopoietic cell signal transducer	9524	-0.027365	0.0381468	No
row_311	PDE4B	PDE4B	phosphodiesterase 4B, cAMP-specific (phosphodiesterase E4 dunce homolog, Drosophila)	9606	-0.028455	0.0329263	No
row_312	DENND4C	DENND4C	DENN/MADD domain containing 4C	9638	-0.0289288	0.0312249	No
row_313	ATG2A	null	null	9670	-0.029398	0.0295311	No
row_314	SYNE1	SYNE1	spectrin repeat containing, nuclear envelope 1	9764	-0.0306899	0.0235047	No
row_315	SIAH1	SIAH1	seven in absentia homolog 1 (Drosophila)	9936	-0.033376	0.0120449	No
row_316	CTSW	CTSW	cathepsin W (lymphopain)	9964	-0.0338508	0.0107052	No
row_317	BCLAF1	BCLAF1	BCL2-associated transcription factor 1	10027	-0.0348177	0.00692359	No
row_318	LUZP1	LUZP1	leucine zipper protein 1	10033	-0.0349248	0.00714653	No
row_319	ATP8B4	ATP8B4	ATPase, Class I, type 8B, member 4	10084	-0.0357621	0.00422312	No
row_320	CEBPD	CEBPD	CCAAT/enhancer binding protein (C/EBP), delta	10088	-0.0358265	0.00460133	No
row_321	RIT1	RIT1	Ras-like without CAAX 1	10120	-0.0364404	0.00302334	No
row_322	PMAIP1	PMAIP1	phorbol-12-myristate-13-acetate-induced protein 1	10163	-0.0369655	0.000681515	No
row_323	JUN	JUN	jun oncogene	10194	-0.0374609	-0.000809475	No
row_324	PHF20	PHF20	PHD finger protein 20	10333	-0.0395281	-0.00985076	No
row_325	RHOB	RHOB	ras homolog gene family, member B	10343	-0.0397198	-0.0098299	No
row_326	MALAT1	MALAT1	metastasis associated lung adenocarcinoma transcript 1 (non-coding RNA)	10425	-0.0411127	-0.0148423	No
row_327	OASL	OASL	2'-5'-oligoadenylate synthetase-like	10427	-0.0411381	-0.0142364	No
row_328	TTC38	null	null	10551	-0.04353	-0.0221585	No
row_329	RNF103	RNF103	ring finger protein 103	10567	-0.0438391	-0.0224913	No
row_330	CLIC3	CLIC3	chloride intracellular channel 3	10615	-0.0447241	-0.0250567	No
row_331	KLHL28	null	null	10746	-0.0471218	-0.0334114	No
row_332	DDX52	DDX52	DEAD (Asp-Glu-Ala-Asp) box polypeptide 52	10770	-0.0474667	-0.0342463	No
row_333	PTP4A1	PTP4A1	protein tyrosine phosphatase type IVA, member 1	10781	-0.0475809	-0.0341665	No
row_334	NFKBIB	NFKBIB	nuclear factor of kappa light polypeptide gene enhancer in B-cells inhibitor, beta	10869	-0.0491993	-0.0394673	No
row_335	MICALCL	MICALCL	MICAL C-terminal like	10878	-0.0493386	-0.0392181	No
row_336	RIN3	RIN3	Ras and Rab interactor 3	10880	-0.0493475	-0.0384772	No
row_337	WIPF1	WIPF1	WAS/WASL interacting protein family, member 1	10946	-0.0507559	-0.0422075	No
row_338	LOC388692	LOC388692	-	11055	-0.0527321	-0.048925	No
row_339	FEM1B	FEM1B	fem-1 homolog b (C. elegans)	11363	-0.0591789	-0.0695113	No
row_340	IRAK3	IRAK3	interleukin-1 receptor-associated kinase 3	11466	-0.0616231	-0.0756613	No
row_341	AHNAK	AHNAK	AHNAK nucleoprotein (desmoyokin)	11485	-0.0620694	-0.0759051	No
row_342	CD63	CD63	CD63 molecule	11513	-0.0625461	-0.0767731	No
row_343	PRDM1	PRDM1	PR domain containing 1, with ZNF domain	11519	-0.0628267	-0.0760915	No
row_344	TSC22D2	TSC22D2	TSC22 domain family, member 2	11537	-0.0633018	-0.0762448	No
row_345	MGAT4A	MGAT4A	mannosyl (alpha-1,3-)-glycoprotein beta-1,4-N-acetylglucosaminyltransferase, isozyme A	11630	-0.0656095	-0.0816271	No
row_346	TKTL1	TKTL1	transketolase-like 1	11709	-0.067485	-0.0859953	No
row_347	SOS2	SOS2	son of sevenless homolog 2 (Drosophila)	11806	-0.0697765	-0.09159	No
row_348	CAPN12	CAPN12	calpain 12	11877	-0.0719994	-0.0953222	No
row_349	TNFRSF10A	TNFRSF10A	tumor necrosis factor receptor superfamily, member 10a	11918	-0.0731343	-0.0969291	No
row_350	PARP8	PARP8	poly (ADP-ribose) polymerase family, member 8	11991	-0.0751484	-0.10075	No
row_351	GOLIM4	null	null	12087	-0.0783522	-0.106134	No
row_352	PPM1A	PPM1A	protein phosphatase 1A (formerly 2C), magnesium-dependent, alpha isoform	12193	-0.0817088	-0.112164	No
row_353	S100A6	S100A6	S100 calcium binding protein A6	12330	-0.0857225	-0.120306	No
row_354	EFHC2	EFHC2	EF-hand domain (C-terminal) containing 2	12331	-0.0858367	-0.118895	No
row_355	DDX3Y	DDX3Y	DEAD (Asp-Glu-Ala-Asp) box polypeptide 3, Y-linked	12384	-0.0874897	-0.121108	No
row_356	MED13	null	null	12420	-0.0888159	-0.122106	No
row_357	ZBTB24	ZBTB24	zinc finger and BTB domain containing 24	12429	-0.0891929	-0.121202	No
row_358	KLF11	KLF11	Kruppel-like factor 11	12444	-0.0896551	-0.120711	No
row_359	SYTL2	SYTL2	synaptotagmin-like 2	12485	-0.0910702	-0.122023	No
row_360	STK17A	STK17A	serine/threonine kinase 17a (apoptosis-inducing)	12502	-0.0915156	-0.121643	No
row_361	GNLY	GNLY	granulysin	12608	-0.09547	-0.127447	No
row_362	GPR65	GPR65	G protein-coupled receptor 65	12623	-0.0960682	-0.126851	No
row_363	MICAL2	MICAL2	microtubule associated monoxygenase, calponin and LIM domain containing 2	12670	-0.0980893	-0.128469	No
row_364	CDK17	null	null	12739	-0.101369	-0.131578	No
row_365	RASA3	RASA3	RAS p21 protein activator 3	12756	-0.102106	-0.131024	No
row_366	PTGDR	PTGDR	prostaglandin D2 receptor (DP)	12778	-0.103542	-0.130796	No
row_367	MATK	MATK	megakaryocyte-associated tyrosine kinase	12795	-0.104083	-0.130209	No
row_368	MYLIP	MYLIP	myosin regulatory light chain interacting protein	12802	-0.104417	-0.128914	No
row_369	NR4A2	NR4A2	nuclear receptor subfamily 4, group A, member 2	12828	-0.106248	-0.128923	No
row_370	ITCH	ITCH	itchy homolog E3 ubiquitin protein ligase (mouse)	12854	-0.107063	-0.128919	No
row_371	BCL10	BCL10	B-cell CLL/lymphoma 10	12859	-0.1075	-0.127433	No
row_372	MAX	MAX	MYC associated factor X	12893	-0.108825	-0.127962	No
row_373	MYBL1	MYBL1	v-myb myeloblastosis viral oncogene homolog (avian)-like 1	12919	-0.109963	-0.12791	No
row_374	RPAIN	RPAIN	RPA interacting protein	12955	-0.111899	-0.128528	No
row_375	LONRF3	LONRF3	LON peptidase N-terminal domain and ring finger 3	12958	-0.112218	-0.126824	No
row_376	GRHL1	GRHL1	grainyhead-like 1 (Drosophila)	12959	-0.112227	-0.12498	No
row_377	IFIT2	IFIT2	interferon-induced protein with tetratricopeptide repeats 2	12969	-0.112823	-0.123757	No
row_378	LYST	LYST	lysosomal trafficking regulator	12972	-0.112914	-0.122042	No
row_379	PLEKHA1	PLEKHA1	pleckstrin homology domain containing, family A (phosphoinositide binding specific) member 1	12998	-0.114336	-0.121918	No
row_380	RPS6KA5	RPS6KA5	ribosomal protein S6 kinase, 90kDa, polypeptide 5	13022	-0.11628	-0.121622	No
row_381	GPR183	null	null	13051	-0.117896	-0.12165	No
row_382	KLRB1	KLRB1	killer cell lectin-like receptor subfamily B, member 1	13185	-0.126652	-0.128908	No
row_383	AHI1	AHI1	Abelson helper integration site 1	13187	-0.12669	-0.126896	No
row_384	CCL5	CCL5	chemokine (C-C motif) ligand 5	13234	-0.129051	-0.128005	No
row_385	TNFRSF18	TNFRSF18	tumor necrosis factor receptor superfamily, member 18	13239	-0.129282	-0.126161	No
row_386	LOC286087	LOC286087	-	13275	-0.13143	-0.126459	No
row_387	FNDC3B	FNDC3B	fibronectin type III domain containing 3B	13294	-0.132471	-0.125545	No
row_388	DUSP10	DUSP10	dual specificity phosphatase 10	13368	-0.138595	-0.128393	No
row_389	PIK3R1	PIK3R1	phosphoinositide-3-kinase, regulatory subunit 1 (p85 alpha)	13389	-0.140542	-0.127488	No
row_390	SKI	SKI	v-ski sarcoma viral oncogene homolog (avian)	13401	-0.141226	-0.125939	No
row_391	KLF2	KLF2	Kruppel-like factor 2 (lung)	13452	-0.144633	-0.127073	No
row_392	SLC35D2	SLC35D2	solute carrier family 35, member D2	13547	-0.15329	-0.131154	No
row_393	TMX4	null	null	13550	-0.153474	-0.128772	No
row_394	PIM2	PIM2	pim-2 oncogene	13566	-0.155288	-0.127273	No
row_395	BTG1	BTG1	B-cell translocation gene 1, anti-proliferative	13583	-0.157349	-0.12581	No
row_396	SIGLECP3	SIGLECP3	sialic acid binding Ig-like lectin, pseudogene 3	13598	-0.159442	-0.124172	No
row_397	NR1D2	NR1D2	nuclear receptor subfamily 1, group D, member 2	13607	-0.16081	-0.122091	No
row_398	B4GALT1	B4GALT1	UDP-Gal:betaGlcNAc beta 1,4- galactosyltransferase, polypeptide 1	13638	-0.163604	-0.121509	No
row_399	SEL1L3	null	null	13672	-0.168	-0.121065	No
row_400	CABLES1	CABLES1	Cdk5 and Abl enzyme substrate 1	13790	-0.183892	-0.126258	No
row_401	FAM46A	FAM46A	family with sequence similarity 46, member A	13805	-0.186606	-0.124174	No
row_402	SPTBN1	SPTBN1	spectrin, beta, non-erythrocytic 1	13876	-0.197216	-0.125848	No
row_403	NLRP1	null	null	13906	-0.203916	-0.124533	No
row_404	MXD1	MXD1	MAX dimerization protein 1	13930	-0.208329	-0.122724	No
row_405	TTC39B	null	null	14055	-0.235257	-0.127565	No
row_406	RORA	RORA	RAR-related orphan receptor A	14095	-0.242768	-0.126313	No
row_407	SRGN	null	null	14098	-0.243366	-0.122453	No
row_408	SLC22A15	SLC22A15	solute carrier family 22 (organic cation transporter), member 15	14127	-0.250287	-0.120305	No
row_409	SYTL3	SYTL3	synaptotagmin-like 3	14158	-0.259305	-0.11815	No
row_410	PDE4D	PDE4D	phosphodiesterase 4D, cAMP-specific (phosphodiesterase E3 dunce homolog, Drosophila)	14204	-0.273083	-0.116821	No
row_411	JMY	JMY	-	14311	-0.317515	-0.119046	No
row_412	TSPAN32	TSPAN32	tetraspanin 32	14330	-0.322784	-0.115004	No
row_413	TNFSF11	TNFSF11	tumor necrosis factor (ligand) superfamily, member 11	14340	-0.32569	-0.110283	No
row_414	TTC22	TTC22	tetratricopeptide repeat domain 22	14388	-0.350579	-0.107821	No
row_415	ITGAM	ITGAM	integrin, alpha M (complement component 3 receptor 3 subunit)	14390	-0.353112	-0.102087	No
row_416	SEMA4C	SEMA4C	sema domain, immunoglobulin domain (Ig), transmembrane domain (TM) and short cytoplasmic domain, (semaphorin) 4C	14407	-0.363121	-0.097242	No
row_417	CYTL1	CYTL1	cytokine-like 1	14413	-0.369671	-0.0915168	No
row_418	ZBTB16	ZBTB16	zinc finger and BTB domain containing 16	14415	-0.375214	-0.0854196	No
row_419	AREG	AREG	amphiregulin (schwannoma-derived growth factor)	14429	-0.390267	-0.0799176	No
row_420	GAB1	GAB1	GRB2-associated binding protein 1	14430	-0.390337	-0.0735016	No
row_421	IRS2	IRS2	insulin receptor substrate 2	14448	-0.40615	-0.0680194	No
row_422	TNIK	TNIK	TRAF2 and NCK interacting kinase	14459	-0.419005	-0.0618344	No
row_423	NR4A3	NR4A3	nuclear receptor subfamily 4, group A, member 3	14469	-0.430148	-0.055396	No
row_424	ELL2	ELL2	elongation factor, RNA polymerase II, 2	14491	-0.45133	-0.0494521	No
row_425	DHRS3	DHRS3	dehydrogenase/reductase (SDR family) member 3	14526	-0.518548	-0.0433163	No
row_426	TLE1	TLE1	transducin-like enhancer of split 1 (E(sp1) homolog, Drosophila)	14541	-0.547036	-0.0353077	No
row_427	RBM38	RBM38	RNA binding motif protein 38	14574	-0.622546	-0.027322	No
row_428	PLD1	PLD1	phospholipase D1, phosphatidylcholine-specific	14626	-0.83592	-0.0171633	No
row_429	ZNF521	ZNF521	zinc finger protein 521	14662	-1.22364	0.000492012	No
