# Supplementary material for: GATA3 induces human T-cell commitment by restraining Notch activity and repressing NK-cell fate
Source: Nat Commun. 2016 Apr 6;7:11171. doi: 10.1038/ncomms11171 (PMC4823830; doi:10.1038/ncomms11171)
Supplement: Supplementary Data 5 — Analysis of GATA3 binding (using GATA3 ChIP-seq data from total human thymocytes) for human CD56dim NK cell-signature genes. [file ncomms11171-s6.xlsx]

## Sheet: TOP500CD56DIM.xls
NAME	PROBE	GENE SYMBOL	GENE_TITLE	RANK IN GENE LIST	RANK METRIC SCORE	RUNNING ES	CORE ENRICHMENT		GATA3 ChIP peak
row_0	TXNDC3	TXNDC3	thioredoxin domain containing 3 (spermatozoa)	2	0.780082	0.0134286	Yes		yes
row_4	CAMK2D	CAMK2D	calcium/calmodulin-dependent protein kinase (CaM kinase) II delta	50	0.548923	0.0506927	Yes		yes
row_9	COL13A1	COL13A1	collagen, type XIII, alpha 1	127	0.460091	0.08729	Yes		yes
row_18	FAM49A	FAM49A	family with sequence similarity 49, member A	223	0.378853	0.145969	Yes		yes
row_19	PTPRJ	PTPRJ	protein tyrosine phosphatase, receptor type, J	236	0.368704	0.151541	Yes		yes
row_20	SERTAD3	SERTAD3	SERTA domain containing 3	239	0.366529	0.157776	Yes		yes
row_22	SAMHD1	SAMHD1	SAM domain and HD domain 1	245	0.358772	0.17005	Yes		yes
row_24	GPR18	GPR18	G protein-coupled receptor 18	263	0.353176	0.181291	Yes		yes
row_25	CTSZ	CTSZ	cathepsin Z	282	0.3424	0.185985	Yes		yes
row_27	EHD4	EHD4	EH-domain containing 4	322	0.327713	0.194858	Yes		yes
row_34	OGFRL1	OGFRL1	opioid growth factor receptor-like 1	392	0.298107	0.227489	Yes		yes
row_39	ERRFI1	ERRFI1	ERBB receptor feedback inhibitor 1	490	0.265273	0.245218	Yes		yes
row_41	SESN2	SESN2	sestrin 2	526	0.249544	0.25166	Yes		yes
row_42	SMAD7	SMAD7	SMAD, mothers against DPP homolog 7 (Drosophila)	527	0.248819	0.255988	Yes		yes
row_44	NCALD	NCALD	neurocalcin delta	565	0.241475	0.261958	Yes		yes
row_47	KLRD1	KLRD1	killer cell lectin-like receptor subfamily D, member 1	602	0.229081	0.271711	Yes		yes
row_51	TNFRSF1B	TNFRSF1B	tumor necrosis factor receptor superfamily, member 1B	632	0.222355	0.285536	Yes		yes
row_54	FAM46C	FAM46C	family with sequence similarity 46, member C	696	0.20743	0.292264	Yes		yes
row_56	CYTIP	null	null	734	0.200744	0.29677	Yes		yes
row_75	IL12RB1	IL12RB1	interleukin 12 receptor, beta 1	881	0.173644	0.349707	Yes		yes
row_78	TXK	TXK	TXK tyrosine kinase	909	0.170099	0.356882	Yes		yes
row_80	EFHD2	EFHD2	EF-hand domain family, member D2	921	0.168715	0.36206	Yes		yes
row_85	LYN	LYN	v-yes-1 Yamaguchi sarcoma viral related oncogene homolog	1022	0.156502	0.369434	Yes		yes
row_86	SAMD3	SAMD3	sterile alpha motif domain containing 3	1028	0.156185	0.3718	Yes		yes
row_87	RUNX3	RUNX3	runt-related transcription factor 3	1033	0.155909	0.374231	Yes		yes
row_88	MYO1F	MYO1F	myosin IF	1045	0.154819	0.376153	Yes		yes
row_92	DCBLD1	DCBLD1	discoidin, CUB and LCCL domain containing 1	1130	0.146838	0.38083	Yes		yes
row_93	STOM	STOM	stomatin	1141	0.145713	0.382663	Yes		yes
row_94	IL18R1	IL18R1	interleukin 18 receptor 1	1153	0.144643	0.384407	Yes		yes
row_97	IL10RA	IL10RA	interleukin 10 receptor, alpha	1173	0.142734	0.39071	Yes		yes
row_98	MAP3K8	MAP3K8	mitogen-activated protein kinase kinase kinase 8	1193	0.141007	0.39183	Yes		yes
row_99	PTPN4	PTPN4	protein tyrosine phosphatase, non-receptor type 4 (megakaryocyte)	1212	0.140099	0.393005	Yes		yes
row_103	RASA2	RASA2	RAS p21 protein activator 2	1259	0.135488	0.399538	Yes		yes
row_104	CD44	CD44	CD44 molecule (Indian blood group)	1260	0.135304	0.401892	Yes		yes
row_110	BHLHE40	null	null	1400	0.123042	0.405857	Yes		yes
row_113	SIRT2	SIRT2	sirtuin (silent mating type information regulation 2 homolog) 2 (S. cerevisiae)	1429	0.121233	0.410412	Yes		yes
row_121	ZBTB10	ZBTB10	zinc finger and BTB domain containing 10	1631	0.109023	0.412511	Yes		yes
row_124	SLCO3A1	SLCO3A1	solute carrier organic anion transporter family, member 3A1	1712	0.104172	0.412524	Yes		yes
row_126	PPP1R16B	PPP1R16B	protein phosphatase 1, regulatory (inhibitor) subunit 16B	1730	0.103351	0.415001	Yes		yes
row_127	UPP1	UPP1	uridine phosphorylase 1	1739	0.102661	0.416226	Yes		yes
row_128	LGR6	LGR6	leucine-rich repeat-containing G protein-coupled receptor 6	1759	0.101574	0.41666	Yes		yes
row_129	ITGB2	ITGB2	integrin, beta 2 (complement component 3 receptor 3 and 4 subunit)	1771	0.100951	0.417645	Yes		yes
row_130	SKAP1	SKAP1	src kinase associated phosphoprotein 1	1793	0.0993169	0.4179	Yes		yes
row_132	IL21R	IL21R	interleukin 21 receptor	1836	0.0976472	0.418426	Yes		yes
row_136	LPGAT1	LPGAT1	lysophosphatidylglycerol acyltransferase 1	1893	0.0951098	0.421416	Yes		yes
row_138	IDS	IDS	iduronate 2-sulfatase (Hunter syndrome)	1908	0.094672	0.423801	Yes		yes
row_139	HLA-C	HLA-C	major histocompatibility complex, class I, C	1940	0.0934581	0.423253	Yes		yes
row_140	NLRC5	null	null	1946	0.0930431	0.424521	Yes		yes
row_144	FAM179A	null	null	1997	0.090988	0.427606	Yes		yes
row_1	GZMA	GZMA	granzyme A (granzyme 1, cytotoxic T-lymphocyte-associated serine esterase 3)	12	0.634415	0.0238325	Yes		no
row_2	GPRIN3	GPRIN3	GPRIN family member 3	30	0.578237	0.0326983	Yes		no
row_3	S100A8	S100A8	S100 calcium binding protein A8	43	0.558157	0.0415654	Yes		no
row_5	HAVCR2	HAVCR2	hepatitis A virus cellular receptor 2	92	0.491143	0.0563605	Yes		no
row_7	RASSF4	RASSF4	Ras association (RalGDS/AF-6) domain family 4	107	0.479845	0.0722163	Yes		no
row_8	SLAMF7	SLAMF7	SLAM family member 7	109	0.479074	0.0804793	Yes		no
row_10	SIGLEC7	SIGLEC7	sialic acid binding Ig-like lectin 7	136	0.449092	0.0945406	Yes		no
row_11	GZMH	GZMH	granzyme H (cathepsin G-like 2, protein h-CCPX)	149	0.430029	0.101179	Yes		no
row_12	IRF8	IRF8	interferon regulatory factor 8	150	0.429079	0.108642	Yes		no
row_13	STX11	STX11	syntaxin 11	162	0.418947	0.115158	Yes		no
row_14	AOAH	AOAH	acyloxyacyl hydrolase (neutrophil)	167	0.416609	0.122124	Yes		no
row_15	APOL6	APOL6	apolipoprotein L, 6	187	0.404923	0.127835	Yes		no
row_16	TC2N	null	null	191	0.39969	0.134577	Yes		no
row_17	FBXO6	FBXO6	F-box protein 6	195	0.39704	0.141273	Yes		no
row_21	CST7	CST7	cystatin F (leukocystatin)	241	0.362961	0.164019	Yes		no
row_23	KLRK1	KLRK1	killer cell lectin-like receptor subfamily K, member 1	248	0.357638	0.17613	Yes		no
row_26	AMIGO2	AMIGO2	adhesion molecule with Ig-like domain 2	301	0.33558	0.19056	Yes		no
row_28	IL18RAP	IL18RAP	interleukin 18 receptor accessory protein	352	0.313753	0.198281	Yes		no
row_29	XCL1	XCL1	chemokine (C motif) ligand 1	356	0.311548	0.20349	Yes		no
row_30	GBP5	GBP5	guanylate binding protein 5	373	0.305879	0.207689	Yes		no
row_31	SLCO4C1	SLCO4C1	solute carrier organic anion transporter family, member 4C1	382	0.302541	0.21239	Yes		no
row_32	RAB7L1	RAB7L1	RAB7, member RAS oncogene family-like 1	387	0.299328	0.217316	Yes		no
row_33	PPP2R2B	PPP2R2B	protein phosphatase 2 (formerly 2A), regulatory subunit B (PR 52), beta isoform	389	0.298817	0.222444	Yes		no
row_35	FAM105A	FAM105A	family with sequence similarity 105, member A	413	0.292855	0.23118	Yes		no
row_36	S100A10	S100A10	S100 calcium binding protein A10	416	0.292026	0.236119	Yes		no
row_37	PLOD1	PLOD1	procollagen-lysine 1, 2-oxoglutarate 5-dioxygenase 1	462	0.273617	0.237723	Yes		no
row_40	HBB	HBB	hemoglobin, beta	509	0.25789	0.248442	Yes		no
row_43	CD244	CD244	CD244 molecule, natural killer cell receptor 2B4	534	0.246887	0.259862	Yes		no
row_45	SLC2A3	SLC2A3	solute carrier family 2 (facilitated glucose transporter), member 3	583	0.237186	0.264892	Yes		no
row_46	NFKB2	NFKB2	nuclear factor of kappa light polypeptide gene enhancer in B-cells 2 (p49/p100)	596	0.231481	0.268077	Yes		no
row_48	SLC16A6	SLC16A6	solute carrier family 16, member 6 (monocarboxylic acid transporter 7)	607	0.228125	0.275398	Yes		no
row_49	UHRF1BP1L	null	null	620	0.224619	0.278464	Yes		no
row_50	IL6ST	IL6ST	interleukin 6 signal transducer (gp130, oncostatin M receptor)	621	0.224565	0.28237	Yes		no
row_52	GPR137B	GPR137B	G protein-coupled receptor 137B	659	0.216867	0.287485	Yes		no
row_53	TBX21	TBX21	T-box 21	691	0.208429	0.288937	Yes		no
row_55	B3GNT7	B3GNT7	UDP-GlcNAc:betaGal beta-1,3-N-acetylglucosaminyltransferase 7	718	0.203456	0.29433	Yes		no
row_57	LITAF	LITAF	lipopolysaccharide-induced TNF factor	735	0.20055	0.300259	Yes		no
row_58	KLRC3	KLRC3	killer cell lectin-like receptor subfamily C, member 3	736	0.200257	0.303742	Yes		no
row_59	IFNGR1	IFNGR1	interferon gamma receptor 1	744	0.198189	0.306698	Yes		no
row_60	NCR1	NCR1	natural cytotoxicity triggering receptor 1	750	0.19716	0.309777	Yes		no
row_61	GZMB	GZMB	granzyme B (granzyme 2, cytotoxic T-lymphocyte-associated serine esterase 1)	759	0.195654	0.312619	Yes		no
row_63	BAX	BAX	BCL2-associated X protein	785	0.191352	0.317598	Yes		no
row_64	FCER1G	FCER1G	Fc fragment of IgE, high affinity I, receptor for; gamma polypeptide	794	0.189458	0.320332	Yes		no
row_65	MAFF	MAFF	v-maf musculoaponeurotic fibrosarcoma oncogene homolog F (avian)	799	0.18887	0.323337	Yes		no
row_66	ITGB7	ITGB7	integrin, beta 7	802	0.188619	0.326478	Yes		no
row_67	METRNL	METRNL	meteorin, glial cell differentiation regulator-like	810	0.18727	0.329244	Yes		no
row_68	PTPN12	PTPN12	protein tyrosine phosphatase, non-receptor type 12	825	0.183617	0.331456	Yes		no
row_69	DOK2	DOK2	docking protein 2, 56kDa	826	0.183561	0.334649	Yes		no
row_70	SLC2A14	SLC2A14	solute carrier family 2 (facilitated glucose transporter), member 14	842	0.18109	0.336747	Yes		no
row_71	ARNTL	ARNTL	aryl hydrocarbon receptor nuclear translocator-like	846	0.180619	0.339679	Yes		no
row_72	TAF13	TAF13	TAF13 RNA polymerase II, TATA box binding protein (TBP)-associated factor, 18kDa	856	0.177553	0.342136	Yes		no
row_73	JUNB	JUNB	jun B proto-oncogene	864	0.176434	0.344714	Yes		no
row_74	ARPC1B	ARPC1B	actin related protein 2/3 complex, subunit 1B, 41kDa	879	0.173869	0.346756	Yes		no
row_76	FAM129A	null	null	894	0.172471	0.351865	Yes		no
row_77	TUBA4A	null	null	905	0.17072	0.354133	Yes		no
row_79	KLRC1	KLRC1	killer cell lectin-like receptor subfamily C, member 1	915	0.169328	0.359476	Yes		no
row_81	PREX1	PREX1	-	931	0.167909	0.36435	Yes		no
row_82	MBP	MBP	myelin basic protein	942	0.166477	0.366544	Yes		no
row_83	GLIPR2	null	null	985	0.160412	0.366389	Yes		no
row_84	PYHIN1	PYHIN1	pyrin and HIN domain family, member 1	992	0.159645	0.368745	Yes		no
row_89	NCR3	NCR3	natural cytotoxicity triggering receptor 3	1089	0.149839	0.375744	Yes		no
row_90	GBP2	GBP2	guanylate binding protein 2, interferon-inducible	1096	0.149426	0.377922	Yes		no
row_91	RNF166	RNF166	ring finger protein 166	1101	0.149326	0.380239	Yes		no
row_95	DDIT3	DDIT3	DNA-damage-inducible transcript 3	1156	0.144341	0.386778	Yes		no
row_96	FLNA	FLNA	filamin A, alpha (actin binding protein 280)	1163	0.143793	0.388858	Yes		no
row_100	JHDM1D	null	null	1214	0.139943	0.395369	Yes		no
row_101	NKG7	NKG7	natural killer cell group 7 sequence	1237	0.137708	0.396221	Yes		no
row_102	CAPN2	CAPN2	calpain 2, (m/II) large subunit	1257	0.135844	0.397252	Yes		no
row_105	SLC30A1	SLC30A1	solute carrier family 30 (zinc transporter), member 1	1312	0.130939	0.400593	Yes		no
row_106	GOLM1	null	null	1316	0.130271	0.402649	Yes		no
row_107	KLRC4	KLRC4	killer cell lectin-like receptor subfamily C, member 4	1325	0.129589	0.404342	Yes		no
row_108	RAB8B	RAB8B	RAB8B, member RAS oncogene family	1331	0.129415	0.406242	Yes		no
row_109	JAK1	JAK1	Janus kinase 1 (a protein tyrosine kinase)	1382	0.12495	0.404909	Yes		no
row_111	FMNL1	FMNL1	formin-like 1	1404	0.122744	0.407782	Yes		no
row_112	SPOPL	null	null	1406	0.122696	0.409846	Yes		no
row_114	GALNT10	GALNT10	UDP-N-acetyl-alpha-D-galactosamine:polypeptide N-acetylgalactosaminyltransferase 10 (GalNAc-T10)	1432	0.12108	0.412378	Yes		no
row_115	DNAJC3	DNAJC3	DnaJ (Hsp40) homolog, subfamily C, member 3	1433	0.121074	0.414484	Yes		no
row_116	ARPC5L	ARPC5L	actin related protein 2/3 complex, subunit 5-like	1585	0.11172	0.405838	Yes		no
row_117	PAPD5	PAPD5	PAP associated domain containing 5	1592	0.111057	0.407349	Yes		no
row_119	LOC374443	LOC374443	-	1623	0.109461	0.409135	Yes		no
row_120	GABARAPL1	GABARAPL1	GABA(A) receptor-associated protein like 1	1627	0.109248	0.410825	Yes		no
row_122	GADD45B	GADD45B	growth arrest and DNA-damage-inducible, beta	1684	0.105912	0.410707	Yes		no
row_123	FOXO1	null	null	1698	0.105122	0.411624	Yes		no
row_125	HLA-E	HLA-E	major histocompatibility complex, class I, E	1727	0.103566	0.413344	Yes		no
row_131	LGALS3	LGALS3	lectin, galactoside-binding, soluble, 3 (galectin 3)	1828	0.0978942	0.417218	Yes		no
row_133	CASS4	null	null	1838	0.0975474	0.420052	Yes		no
row_134	ARL4C	ARL4C	ADP-ribosylation factor-like 4C	1843	0.0973856	0.421466	Yes		no
row_135	NFKBIZ	NFKBIZ	nuclear factor of kappa light polypeptide gene enhancer in B-cells inhibitor, zeta	1882	0.0955664	0.420463	Yes		no
row_137	PRF1	PRF1	perforin 1 (pore forming protein)	1902	0.0948633	0.422505	Yes		no
row_141	ADAM8	ADAM8	ADAM metallopeptidase domain 8	1957	0.0926282	0.425431	Yes		no
row_142	PGCP	PGCP	-	1979	0.0918324	0.425556	Yes		no
row_143	CYP51A1	CYP51A1	cytochrome P450, family 51, subfamily A, polypeptide 1	1988	0.0914054	0.426584	Yes		no
row_6	PION	null	null	101	0.484132	0.0642205	Yes		/
row_38	LOC339988	LOC339988	-	474	0.270451	0.241656	Yes		/
row_62	FAM113B	FAM113B	family with sequence similarity 113, member B	783	0.191623	0.31434	Yes		/
row_118	FAM190B	null	null	1613	0.110151	0.407862	Yes		/
row_145	CDKN2D	CDKN2D	cyclin-dependent kinase inhibitor 2D (p19, inhibits CDK4)	2091	0.0874666	0.422606	No
row_146	PLCXD2	PLCXD2	phosphatidylinositol-specific phospholipase C, X domain containing 2	2101	0.0869814	0.423488	No
row_147	DERL1	DERL1	Der1-like domain family, member 1	2124	0.0860583	0.423442	No
row_148	KLF6	KLF6	Kruppel-like factor 6	2138	0.0856206	0.424019	No
row_149	IFITM1	IFITM1	interferon induced transmembrane protein 1 (9-27)	2144	0.0853114	0.425153	No
row_150	CAST	CAST	calpastatin	2175	0.0837366	0.424505	No
row_151	TPM3	TPM3	tropomyosin 3	2179	0.0835995	0.425749	No
row_152	HLA-B	HLA-B	major histocompatibility complex, class I, B	2191	0.0831034	0.426423	No
row_153	HLA-G	HLA-G	HLA-G histocompatibility antigen, class I, G	2232	0.0820512	0.425045	No
row_154	HLA-A	HLA-A	major histocompatibility complex, class I, A	2263	0.0808362	0.424348	No
row_155	RAB11FIP4	RAB11FIP4	RAB11 family interacting protein 4 (class II)	2285	0.0800214	0.424267	No
row_156	TYROBP	TYROBP	TYRO protein tyrosine kinase binding protein	2349	0.0776369	0.421199	No
row_157	S100A4	S100A4	S100 calcium binding protein A4	2384	0.0763631	0.420143	No
row_158	SLC1A7	SLC1A7	solute carrier family 1 (glutamate transporter), member 7	2400	0.0758092	0.42041	No
row_159	REL	REL	v-rel reticuloendotheliosis viral oncogene homolog (avian)	2412	0.0755209	0.420952	No
row_160	MTRF1L	MTRF1L	mitochondrial translational release factor 1-like	2467	0.0736621	0.418447	No
row_161	IREB2	IREB2	iron-responsive element binding protein 2	2489	0.0730238	0.418244	No
row_162	LILRB1	LILRB1	leukocyte immunoglobulin-like receptor, subfamily B (with TM and ITIM domains), member 1	2513	0.0722366	0.417888	No
row_163	LLGL2	LLGL2	lethal giant larvae homolog 2 (Drosophila)	2564	0.0710019	0.415617	No
row_164	PDE4A	PDE4A	phosphodiesterase 4A, cAMP-specific (phosphodiesterase E2 dunce homolog, Drosophila)	2569	0.0707839	0.416567	No
row_165	PAPD4	PAPD4	PAP associated domain containing 4	2576	0.0705715	0.417374	No
row_166	ANKRD9	ANKRD9	ankyrin repeat domain 9	2607	0.0697695	0.416484	No
row_167	ATM	ATM	ataxia telangiectasia mutated (includes complementation groups A, C and D)	2672	0.0678701	0.413176	No
row_168	DUSP5	DUSP5	dual specificity phosphatase 5	2700	0.0673949	0.412455	No
row_169	HLA-F	HLA-F	major histocompatibility complex, class I, F	2714	0.06695	0.412708	No
row_170	CASZ1	CASZ1	castor homolog 1, zinc finger (Drosophila)	2731	0.0665319	0.412743	No
row_171	RNF125	RNF125	ring finger protein 125	2754	0.0659714	0.412348	No
row_172	JAZF1	JAZF1	JAZF zinc finger 1	2762	0.0657245	0.413	No
row_173	KLF9	KLF9	Kruppel-like factor 9	2767	0.0655022	0.413859	No
row_174	PIK3AP1	PIK3AP1	phosphoinositide-3-kinase adaptor protein 1	2795	0.0648917	0.413095	No
row_175	ITGAX	ITGAX	integrin, alpha X (complement component 3 receptor 4 subunit)	2816	0.064441	0.412813	No
row_176	CSRNP1	null	null	2826	0.0642291	0.413299	No
row_177	STK17B	STK17B	serine/threonine kinase 17b (apoptosis-inducing)	2920	0.0623138	0.407861	No
row_178	KLHL20	KLHL20	kelch-like 20 (Drosophila)	3090	0.058131	0.397021	No
row_179	TMEM9B	TMEM9B	TMEM9 domain family, member B	3122	0.0573055	0.395844	No
row_180	LRRC8C	LRRC8C	leucine rich repeat containing 8 family, member C	3145	0.0567826	0.395289	No
row_181	MCL1	MCL1	myeloid cell leukemia sequence 1 (BCL2-related)	3149	0.0567031	0.396065	No
row_182	HOPX	null	null	3192	0.055779	0.39409	No
row_183	TIPARP	TIPARP	TCDD-inducible poly(ADP-ribose) polymerase	3254	0.054517	0.39076	No
row_184	AKAP13	AKAP13	A kinase (PRKA) anchor protein 13	3325	0.0529882	0.386773	No
row_185	TBK1	TBK1	TANK-binding kinase 1	3397	0.0515373	0.382691	No
row_186	CDC42SE2	CDC42SE2	CDC42 small effector 2	3405	0.0514586	0.383095	No
row_187	WHAMM	null	null	3423	0.0510667	0.382791	No
row_188	BCL3	BCL3	B-cell CLL/lymphoma 3	3441	0.0507806	0.382482	No
row_189	JMJD6	null	null	3445	0.0507303	0.383154	No
row_190	TFEB	TFEB	transcription factor EB	3495	0.0498448	0.380585	No
row_191	TWF1	null	null	3518	0.0491042	0.379896	No
row_192	RIPK2	RIPK2	receptor-interacting serine-threonine kinase 2	3541	0.0487764	0.379202	No
row_193	PTGDS	PTGDS	prostaglandin D2 synthase 21kDa (brain)	3609	0.047377	0.375327	No
row_194	CD164	CD164	CD164 molecule, sialomucin	3713	0.0451302	0.368889	No
row_195	NFIL3	NFIL3	nuclear factor, interleukin 3 regulated	3752	0.04436	0.366996	No
row_196	AKT3	AKT3	v-akt murine thymoma viral oncogene homolog 3 (protein kinase B, gamma)	3769	0.0440525	0.36664	No
row_197	APC	APC	adenomatosis polyposis coli	3783	0.0437773	0.36649	No
row_198	TGOLN2	TGOLN2	trans-golgi network protein 2	3840	0.0428267	0.363308	No
row_199	ADRB2	ADRB2	adrenergic, beta-2-, receptor, surface	3873	0.0423615	0.361801	No
row_200	SCARNA17	SCARNA17	small Cajal body-specific RNA 17	3876	0.0423392	0.362397	No
row_201	CHP	CHP	-	3905	0.0417884	0.361161	No
row_202	RRN3P2	null	null	3914	0.0416451	0.361324	No
row_203	CDC42	CDC42	cell division cycle 42 (GTP binding protein, 25kDa)	3922	0.0415788	0.361556	No
row_204	IRF1	IRF1	interferon regulatory factor 1	3965	0.04087	0.359322	No
row_205	IGFBP7	IGFBP7	insulin-like growth factor binding protein 7	3987	0.0404917	0.358554	No
row_206	KRT86	KRT86	keratin 86	4078	0.0389601	0.35292	No
row_207	PANK2	PANK2	pantothenate kinase 2 (Hallervorden-Spatz syndrome)	4194	0.0369116	0.345497	No
row_208	DICER1	DICER1	Dicer1, Dcr-1 homolog (Drosophila)	4244	0.0362091	0.342691	No
row_209	ZFAND2A	ZFAND2A	zinc finger, AN1-type domain 2A	4246	0.0361959	0.34325	No
row_210	CD83	CD83	CD83 molecule	4310	0.0348942	0.339439	No
row_211	RASGEF1A	RASGEF1A	RasGEF domain family, member 1A	4322	0.0347592	0.339273	No
row_212	FAM105B	FAM105B	family with sequence similarity 105, member B	4339	0.034508	0.338751	No
row_213	SBDS	SBDS	Shwachman-Bodian-Diamond syndrome	4408	0.0332566	0.334561	No
row_214	RNMT	RNMT	RNA (guanine-7-) methyltransferase	4428	0.0330089	0.333803	No
row_215	TMCC3	TMCC3	transmembrane and coiled-coil domain family 3	4510	0.0320255	0.328679	No
row_216	LGALS1	LGALS1	lectin, galactoside-binding, soluble, 1 (galectin 1)	4570	0.0313356	0.325087	No
row_217	GGNBP2	null	null	4585	0.0311471	0.324647	No
row_218	SQSTM1	SQSTM1	sequestosome 1	4673	0.0299932	0.319068	No
row_219	GZMM	GZMM	granzyme M (lymphocyte met-ase 1)	4765	0.0285261	0.313182	No
row_220	KIAA0317	KIAA0317	KIAA0317	4813	0.0278779	0.310371	No
row_221	RAB27A	RAB27A	RAB27A, member RAS oncogene family	4848	0.0274055	0.308464	No
row_222	CYLD	CYLD	cylindromatosis (turban tumor syndrome)	4861	0.0271453	0.308094	No
row_223	TXNIP	TXNIP	thioredoxin interacting protein	4887	0.0267904	0.306807	No
row_224	BAG4	BAG4	BCL2-associated athanogene 4	4894	0.0267312	0.306851	No
row_225	PCIF1	null	null	4922	0.0264493	0.305418	No
row_226	RHEBL1	RHEBL1	Ras homolog enriched in brain like 1	4924	0.0264153	0.305808	No
row_227	FAM108A1	FAM108A1	family with sequence similarity 108, member A1	5001	0.025456	0.300921	No
row_228	SP140	SP140	SP140 nuclear body protein	5030	0.0250258	0.299392	No
row_229	CLEC2B	CLEC2B	C-type lectin domain family 2, member B	5050	0.0247602	0.298491	No
row_230	KIAA1429	KIAA1429	KIAA1429	5056	0.0247294	0.29857	No
row_231	NBPF10	NBPF10	neuroblastoma breakpoint family, member 10	5117	0.0240175	0.29478	No
row_232	AKIRIN1	null	null	5143	0.0237851	0.293441	No
row_233	RBM33	RBM33	RNA binding motif protein 33	5162	0.0234383	0.292586	No
row_234	EIF4G3	EIF4G3	eukaryotic translation initiation factor 4 gamma, 3	5177	0.0232452	0.292009	No
row_235	ATRN	ATRN	attractin	5324	0.0214383	0.282143	No
row_236	SLC35F5	SLC35F5	solute carrier family 35, member F5	5326	0.0214135	0.282446	No
row_237	MXRA7	MXRA7	matrix-remodelling associated 7	5371	0.0208706	0.279723	No
row_238	CPEB4	CPEB4	cytoplasmic polyadenylation element binding protein 4	5422	0.0203442	0.276571	No
row_239	CDV3	CDV3	CDV3 homolog (mouse)	5430	0.0202936	0.276433	No
row_240	USP15	USP15	ubiquitin specific peptidase 15	5435	0.0202525	0.276505	No
row_241	SH2D1B	SH2D1B	SH2 domain containing 1B	5436	0.0202226	0.276856	No
row_242	ANUBL1	ANUBL1	AN1, ubiquitin-like, homolog (Xenopus laevis)	5649	0.0176257	0.262296	No
row_243	ASB7	ASB7	ankyrin repeat and SOCS box-containing 7	5652	0.0175999	0.262462	No
row_244	THBS1	THBS1	thrombospondin 1	5841	0.0153723	0.249546	No
row_245	NDUFA10	NDUFA10	NADH dehydrogenase (ubiquinone) 1 alpha subcomplex, 10, 42kDa	5867	0.0151157	0.248056	No
row_246	DNAJB6	DNAJB6	DnaJ (Hsp40) homolog, subfamily B, member 6	5908	0.0145678	0.245504	No
row_247	F2R	F2R	coagulation factor II (thrombin) receptor	5942	0.0142328	0.243437	No
row_248	YES1	YES1	v-yes-1 Yamaguchi sarcoma viral oncogene homolog 1	6070	0.0129416	0.234756	No
row_249	CEBPG	CEBPG	CCAAT/enhancer binding protein (C/EBP), gamma	6098	0.0126491	0.233083	No
row_250	FOSL2	FOSL2	FOS-like antigen 2	6101	0.0126098	0.233162	No
row_251	SERPINB6	SERPINB6	serpin peptidase inhibitor, clade B (ovalbumin), member 6	6163	0.0118101	0.22909	No
row_252	TPP2	TPP2	tripeptidyl peptidase II	6303	0.010185	0.219519	No
row_253	ZNF600	ZNF600	zinc finger protein 600	6357	0.0095251	0.215968	No
row_254	ETNK1	ETNK1	ethanolamine kinase 1	6375	0.00935592	0.214939	No
row_255	RLF	RLF	rearranged L-myc fusion	6456	0.00854025	0.209477	No
row_256	ZC3HAV1	ZC3HAV1	zinc finger CCCH-type, antiviral 1	6485	0.0081982	0.207657	No
row_257	OPA1	OPA1	optic atrophy 1 (autosomal dominant)	6550	0.00721954	0.203294	No
row_258	PDZD8	PDZD8	PDZ domain containing 8	6552	0.007186	0.203349	No
row_259	ANKRD13C	ANKRD13C	ankyrin repeat domain 13C	6735	0.00520084	0.190676	No
row_260	KBTBD2	KBTBD2	kelch repeat and BTB (POZ) domain containing 2	6821	0.00414081	0.184788	No
row_261	PXN	PXN	paxillin	6884	0.00353814	0.180501	No
row_262	SEC14L1	SEC14L1	SEC14-like 1 (S. cerevisiae)	6992	0.00244382	0.17304	No
row_263	TMEM170A	null	null	7004	0.00228162	0.172309	No
row_264	KIR3DL3	KIR3DL3	killer cell immunoglobulin-like receptor, three domains, long cytoplasmic tail, 3	7091	0.00116552	0.166298	No
row_265	SPTY2D1	SPTY2D1	SPT2, Suppressor of Ty, domain containing 1 (S. cerevisiae)	7243	-0.000610404	0.15572	No
row_266	IKZF5	IKZF5	IKAROS family zinc finger 5 (Pegasus)	7332	-0.00148314	0.149574	No
row_267	ARF6	ARF6	ADP-ribosylation factor 6	7482	-0.00307797	0.139179	No
row_268	RASSF1	RASSF1	Ras association (RalGDS/AF-6) domain family 1	7494	-0.0032171	0.138464	No
row_269	PURB	PURB	purine-rich element binding protein B	7596	-0.00440955	0.131458	No
row_270	CUL1	CUL1	cullin 1	7859	-0.00718368	0.11321	No
row_271	TNFAIP3	TNFAIP3	tumor necrosis factor, alpha-induced protein 3	7870	-0.00729225	0.112635	No
row_272	NACC2	null	null	7897	-0.0076374	0.110945	No
row_273	LATS2	LATS2	LATS, large tumor suppressor, homolog 2 (Drosophila)	7910	-0.00774349	0.110238	No
row_274	PRKAA1	PRKAA1	protein kinase, AMP-activated, alpha 1 catalytic subunit	7985	-0.00842909	0.105195	No
row_275	LOC100233209	null	null	8040	-0.00893373	0.101564	No
row_276	RC3H2	null	null	8178	-0.0103249	0.092136	No
row_277	GNAL	GNAL	guanine nucleotide binding protein (G protein), alpha activating activity polypeptide, olfactory type	8215	-0.0107322	0.0897981	No
row_278	LPP	LPP	LIM domain containing preferred translocation partner in lipoma	8220	-0.0107659	0.0897049	No
row_279	FUT11	FUT11	fucosyltransferase 11 (alpha (1,3) fucosyltransferase)	8280	-0.0115958	0.0857691	No
row_280	ZFC3H1	null	null	8526	-0.0144146	0.0688389	No
row_281	CXCR2	null	null	8599	-0.0152907	0.0640558	No
row_282	TNKS2	TNKS2	tankyrase, TRF1-interacting ankyrin-related ADP-ribose polymerase 2	8653	-0.0159297	0.0606162	No
row_283	MAF	MAF	v-maf musculoaponeurotic fibrosarcoma oncogene homolog (avian)	8701	-0.0165614	0.0576083	No
row_284	MTMR12	MTMR12	myotubularin related protein 12	8809	-0.017909	0.0504163	No
row_285	IL2RB	IL2RB	interleukin 2 receptor, beta	8897	-0.0192145	0.0446496	No
row_286	VCPIP1	VCPIP1	valosin containing protein (p97)/p47 complex interacting protein 1	8969	-0.0200445	0.0400193	No
row_287	FLJ43663	FLJ43663	-	9019	-0.0205312	0.0369402	No
row_288	GNA13	GNA13	guanine nucleotide binding protein (G protein), alpha 13	9091	-0.0214358	0.0323341	No
row_289	INTS4	INTS4	integrator complex subunit 4	9210	-0.0228779	0.0244572	No
row_290	PDIA3	PDIA3	protein disulfide isomerase family A, member 3	9251	-0.0235226	0.0220613	No
row_291	HIVEP1	HIVEP1	human immunodeficiency virus type I enhancer binding protein 1	9394	-0.0255791	0.0125483	No
row_292	CCDC88C	null	null	9421	-0.0260391	0.0111779	No
row_293	ING3	ING3	inhibitor of growth family, member 3	9495	-0.0270546	0.00652929	No
row_294	HCST	HCST	hematopoietic cell signal transducer	9524	-0.027365	0.00504174	No
row_295	PATL2	null	null	9556	-0.027793	0.00335126	No
row_296	DENND4C	DENND4C	DENN/MADD domain containing 4C	9638	-0.0289288	-0.00182577	No
row_297	SYNE1	SYNE1	spectrin repeat containing, nuclear envelope 1	9764	-0.0306899	-0.0100577	No
row_298	CTSW	CTSW	cathepsin W (lymphopain)	9964	-0.0338508	-0.023424	No
row_299	HES6	HES6	hairy and enhancer of split 6 (Drosophila)	10025	-0.0348044	-0.0270262	No
row_300	BCLAF1	BCLAF1	BCL2-associated transcription factor 1	10027	-0.0348177	-0.0264907	No
row_301	CEBPD	CEBPD	CCAAT/enhancer binding protein (C/EBP), delta	10088	-0.0358265	-0.0300751	No
row_302	RIT1	RIT1	Ras-like without CAAX 1	10120	-0.0364404	-0.0316152	No
row_303	ZNF394	ZNF394	zinc finger protein 394	10145	-0.0367294	-0.0326593	No
row_304	SRXN1	SRXN1	sulfiredoxin 1 homolog (S. cerevisiae)	10206	-0.0376679	-0.0362117	No
row_305	PHF20	PHF20	PHD finger protein 20	10333	-0.0395281	-0.0443601	No
row_306	MALAT1	MALAT1	metastasis associated lung adenocarcinoma transcript 1 (non-coding RNA)	10425	-0.0411127	-0.0500264	No
row_307	OASL	OASL	2'-5'-oligoadenylate synthetase-like	10427	-0.0411381	-0.049381	No
row_308	SART3	SART3	squamous cell carcinoma antigen recognised by T cells 3	10452	-0.0415172	-0.0503419	No
row_309	TTC38	null	null	10551	-0.04353	-0.0564571	No
row_310	CLIC3	CLIC3	chloride intracellular channel 3	10615	-0.0447241	-0.0600971	No
row_311	DDX52	DDX52	DEAD (Asp-Glu-Ala-Asp) box polypeptide 52	10770	-0.0474667	-0.0700709	No
row_312	PTP4A1	PTP4A1	protein tyrosine phosphatase type IVA, member 1	10781	-0.0475809	-0.0699445	No
row_313	NFKBIB	NFKBIB	nuclear factor of kappa light polypeptide gene enhancer in B-cells inhibitor, beta	10869	-0.0491993	-0.0751897	No
row_314	WIPF1	WIPF1	WAS/WASL interacting protein family, member 1	10946	-0.0507559	-0.0796365	No
row_315	ISCA1	null	null	11311	-0.0579748	-0.104154	No
row_316	FEM1B	FEM1B	fem-1 homolog b (C. elegans)	11363	-0.0591789	-0.106701	No
row_317	AHNAK	AHNAK	AHNAK nucleoprotein (desmoyokin)	11485	-0.0620694	-0.114107	No
row_318	PRDM1	PRDM1	PR domain containing 1, with ZNF domain	11519	-0.0628267	-0.115328	No
row_319	TSC22D2	TSC22D2	TSC22 domain family, member 2	11537	-0.0633018	-0.115419	No
row_320	MGAT4A	MGAT4A	mannosyl (alpha-1,3-)-glycoprotein beta-1,4-N-acetylglucosaminyltransferase, isozyme A	11630	-0.0656095	-0.12073	No
row_321	ARIH2	ARIH2	ariadne homolog 2 (Drosophila)	11650	-0.0662115	-0.12091	No
row_322	TKTL1	TKTL1	transketolase-like 1	11709	-0.067485	-0.123804	No
row_323	CEBPB	CEBPB	CCAAT/enhancer binding protein (C/EBP), beta	11933	-0.0734854	-0.138164	No
row_324	PARP8	PARP8	poly (ADP-ribose) polymerase family, member 8	11991	-0.0751484	-0.140854	No
row_325	LAMP1	LAMP1	lysosomal-associated membrane protein 1	12107	-0.078927	-0.147545	No
row_326	S100A6	S100A6	S100 calcium binding protein A6	12330	-0.0857225	-0.161622	No
row_327	MIAT	null	null	12364	-0.0870648	-0.162422	No
row_328	DDX3Y	DDX3Y	DEAD (Asp-Glu-Ala-Asp) box polypeptide 3, Y-linked	12384	-0.0874897	-0.162233	No
row_329	MED13	null	null	12420	-0.0888159	-0.163142	No
row_330	ZBTB24	ZBTB24	zinc finger and BTB domain containing 24	12429	-0.0891929	-0.162152	No
row_331	KLF11	KLF11	Kruppel-like factor 11	12444	-0.0896551	-0.161574	No
row_332	SYTL2	SYTL2	synaptotagmin-like 2	12485	-0.0910702	-0.162795	No
row_333	STK17A	STK17A	serine/threonine kinase 17a (apoptosis-inducing)	12502	-0.0915156	-0.162325	No
row_334	GNLY	GNLY	granulysin	12608	-0.09547	-0.168028	No
row_335	GPR65	GPR65	G protein-coupled receptor 65	12623	-0.0960682	-0.167339	No
row_336	CDK17	null	null	12739	-0.101369	-0.17364	No
row_337	RASA3	RASA3	RAS p21 protein activator 3	12756	-0.102106	-0.172986	No
row_338	PTGDR	PTGDR	prostaglandin D2 receptor (DP)	12778	-0.103542	-0.172657	No
row_339	MATK	MATK	megakaryocyte-associated tyrosine kinase	12795	-0.104083	-0.171969	No
row_340	MYLIP	MYLIP	myosin regulatory light chain interacting protein	12802	-0.104417	-0.170574	No
row_341	NR4A2	NR4A2	nuclear receptor subfamily 4, group A, member 2	12828	-0.106248	-0.170479	No
row_342	ITCH	ITCH	itchy homolog E3 ubiquitin protein ligase (mouse)	12854	-0.107063	-0.17037	No
row_343	BCL10	BCL10	B-cell CLL/lymphoma 10	12859	-0.1075	-0.16878	No
row_344	MAX	MAX	MYC associated factor X	12893	-0.108825	-0.169201	No
row_345	MYBL1	MYBL1	v-myb myeloblastosis viral oncogene homolog (avian)-like 1	12919	-0.109963	-0.169042	No
row_346	LONRF3	LONRF3	LON peptidase N-terminal domain and ring finger 3	12958	-0.112218	-0.169755	No
row_347	PLEKHA1	PLEKHA1	pleckstrin homology domain containing, family A (phosphoinositide binding specific) member 1	12998	-0.114336	-0.170501	No
row_348	KLRB1	KLRB1	killer cell lectin-like receptor subfamily B, member 1	13185	-0.126652	-0.181341	No
row_349	UBR4	null	null	13193	-0.127091	-0.179622	No
row_350	CD247	CD247	CD247 molecule	13221	-0.128353	-0.179282	No
row_351	CCL5	CCL5	chemokine (C-C motif) ligand 5	13234	-0.129051	-0.177879	No
row_352	TNFRSF18	TNFRSF18	tumor necrosis factor receptor superfamily, member 18	13239	-0.129282	-0.175911	No
row_353	LOC286087	LOC286087	-	13275	-0.13143	-0.176079	No
row_354	FNDC3B	FNDC3B	fibronectin type III domain containing 3B	13294	-0.132471	-0.175037	No
row_355	GK5	GK5	glycerol kinase 5 (putative)	13313	-0.134475	-0.173961	No
row_356	FCGR3A	FCGR3A	Fc fragment of IgG, low affinity IIIa, receptor (CD16a)	13355	-0.13787	-0.174438	No
row_357	DUSP10	DUSP10	dual specificity phosphatase 10	13368	-0.138595	-0.172868	No
row_358	PIK3R1	PIK3R1	phosphoinositide-3-kinase, regulatory subunit 1 (p85 alpha)	13389	-0.140542	-0.171826	No
row_359	FKBP11	FKBP11	FK506 binding protein 11, 19 kDa	13395	-0.140999	-0.169724	No
row_360	SKI	SKI	v-ski sarcoma viral oncogene homolog (avian)	13401	-0.141226	-0.167619	No
row_361	CREM	CREM	cAMP responsive element modulator	13436	-0.143882	-0.1675	No
row_362	KLF2	KLF2	Kruppel-like factor 2 (lung)	13452	-0.144633	-0.166036	No
row_363	HIPK2	HIPK2	homeodomain interacting protein kinase 2	13494	-0.148393	-0.16633	No
row_364	SLC35D2	SLC35D2	solute carrier family 35, member D2	13547	-0.15329	-0.167311	No
row_365	TMX4	null	null	13550	-0.153474	-0.164781	No
row_366	CCL4	CCL4	chemokine (C-C motif) ligand 4	13563	-0.154877	-0.162929	No
row_367	MLF1	MLF1	myeloid leukemia factor 1	13564	-0.154958	-0.160233	No
row_368	BTG1	BTG1	B-cell translocation gene 1, anti-proliferative	13583	-0.157349	-0.158759	No
row_369	SIGLECP3	SIGLECP3	sialic acid binding Ig-like lectin, pseudogene 3	13598	-0.159442	-0.156967	No
row_370	NR1D2	NR1D2	nuclear receptor subfamily 1, group D, member 2	13607	-0.16081	-0.154731	No
row_371	CCL3	CCL3	chemokine (C-C motif) ligand 3	13628	-0.162387	-0.153309	No
row_372	SEL1L3	null	null	13672	-0.168	-0.153402	No
row_373	B3GAT1	B3GAT1	beta-1,3-glucuronyltransferase 1 (glucuronosyltransferase P)	13684	-0.169544	-0.151225	No
row_374	FAM46A	FAM46A	family with sequence similarity 46, member A	13805	-0.186606	-0.156394	No
row_375	ATXN1	ATXN1	ataxin 1	13821	-0.189315	-0.154153	No
row_376	ASCL2	ASCL2	achaete-scute complex-like 2 (Drosophila)	13827	-0.190029	-0.151198	No
row_377	NLRP1	null	null	13906	-0.203916	-0.153121	No
row_378	RHOBTB3	RHOBTB3	Rho-related BTB domain containing 3	14009	-0.221755	-0.156417	No
row_379	TTC39B	null	null	14055	-0.235257	-0.15548	No
row_380	RORA	RORA	RAR-related orphan receptor A	14095	-0.242768	-0.153992	No
row_381	SRGN	null	null	14098	-0.243366	-0.149899	No
row_382	CPD	CPD	carboxypeptidase D	14135	-0.252118	-0.148039	No
row_383	SYTL3	SYTL3	synaptotagmin-like 3	14158	-0.259305	-0.145071	No
row_384	SPON2	SPON2	spondin 2, extracellular matrix protein	14186	-0.268744	-0.14229	No
row_385	ZEB2	null	null	14195	-0.270806	-0.13814	No
row_386	PDE4D	PDE4D	phosphodiesterase 4D, cAMP-specific (phosphodiesterase E3 dunce homolog, Drosophila)	14204	-0.273083	-0.133951	No
row_387	CHD7	CHD7	chromodomain helicase DNA binding protein 7	14228	-0.280178	-0.130691	No
row_388	CX3CR1	CX3CR1	chemokine (C-X3-C motif) receptor 1	14255	-0.290734	-0.127457	No
row_389	CD226	CD226	CD226 molecule	14284	-0.302117	-0.124166	No
row_390	LAIR2	LAIR2	leukocyte-associated immunoglobulin-like receptor 2	14285	-0.30283	-0.118898	No
row_391	JMY	JMY	-	14311	-0.317515	-0.115128	No
row_392	TSPAN32	TSPAN32	tetraspanin 32	14330	-0.322784	-0.110776	No
row_393	TTC22	TTC22	tetratricopeptide repeat domain 22	14388	-0.350579	-0.108675	No
row_394	ITGAM	ITGAM	integrin, alpha M (complement component 3 receptor 3 subunit)	14390	-0.353112	-0.102603	No
row_395	SETBP1	SETBP1	SET binding protein 1	14397	-0.359817	-0.0967655	No
row_396	SEMA4C	SEMA4C	sema domain, immunoglobulin domain (Ig), transmembrane domain (TM) and short cytoplasmic domain, (semaphorin) 4C	14407	-0.363121	-0.0910805	No
row_397	CYTL1	CYTL1	cytokine-like 1	14413	-0.369671	-0.085001	No
row_398	ZBTB16	ZBTB16	zinc finger and BTB domain containing 16	14415	-0.375214	-0.0785446	No
row_399	HSPA6	HSPA6	heat shock 70kDa protein 6 (HSP70B')	14416	-0.37591	-0.072006	No
row_400	AREG	AREG	amphiregulin (schwannoma-derived growth factor)	14429	-0.390267	-0.0660592	No
row_401	IRS2	IRS2	insulin receptor substrate 2	14448	-0.40615	-0.0602569	No
row_402	TNIK	TNIK	TRAF2 and NCK interacting kinase	14459	-0.419005	-0.0536699	No
row_403	NR4A3	NR4A3	nuclear receptor subfamily 4, group A, member 3	14469	-0.430148	-0.046819	No
row_404	ELL2	ELL2	elongation factor, RNA polymerase II, 2	14491	-0.45133	-0.0404412	No
row_405	CACNA2D2	CACNA2D2	calcium channel, voltage-dependent, alpha 2/delta subunit 2	14511	-0.490261	-0.0332459	No
row_406	DHRS3	DHRS3	dehydrogenase/reductase (SDR family) member 3	14526	-0.518548	-0.025208	No
row_407	TLE1	TLE1	transducin-like enhancer of split 1 (E(sp1) homolog, Drosophila)	14541	-0.547036	-0.0166746	No
row_408	RBM38	RBM38	RNA binding motif protein 38	14574	-0.622546	-0.00808998	No
row_409	PLA2G16	null	null	14627	-0.844083	0.00294552	No
