# Supplementary material for: GATA3 induces human T-cell commitment by restraining Notch activity and repressing NK-cell fate
Source: Nat Commun. 2016 Apr 6;7:11171. doi: 10.1038/ncomms11171 (PMC4823830; doi:10.1038/ncomms11171)
Supplement: Supplementary Data 6 — Analysis of Notch1 binding (using Notch1 ChIP-seq data from CUTLL1 cells, Wang et al) and Notch dependent expression (using RNAseq data from OP9-GFP versus OP9-DLL1 cultured human CD34+ thymocytes, Durinck et al) for human CD56bright NK-cell signature genes [file ncomms11171-s7.xlsx]

## Sheet: TOP500CD56BRIGHT
top500	Notch 1 ChIP peak	Notch dependent expression	Notch 1 ChIP peak and Notch dependent expression	distance	padj	log2FoldChange	V2
GBP5	yes	yes	yes	-22526	1.00922e-124	2.39323	sample13150_peak_61a (-22526)
KLF2	yes	yes	yes	-34984	1.62986e-68	-3.09414	sample13150_peak_1391a (-57984), sample13150_peak_1392 (-34984), sample13150_peak_1393 (+44432), sample13150_peak_1394 (+45144)
RUNX3	yes	yes	yes	39659	2.96053e-67	1.21015	sample13150_peak_19 (+39659)
CYB561	yes	yes	yes	12791	3.71551e-51	2.01705	sample13150_peak_1271a (+12791)
JUN	yes	yes	yes	29079	1.90529e-49	1.99059	sample13150_peak_45 (+29079)
PMAIP1	yes	yes	yes	90644	1.61938e-43	1.37474	sample13150_peak_1361 (+90644), sample13150_peak_1362 (+346828)
KLF6	yes	yes	yes	-107265	6.46091e-40	1.19433	sample13150_peak_245a (-665852), sample13150_peak_244 (-402244), sample13150_peak_243 (-346508), sample13150_peak_242 (-107265), sample13150_peak_241 (+300060)
BHLHE40	yes	yes	yes	-466002	1.41323e-39	0.951311	sample13150_peak_2024 (-466002)
FOSL2	yes	yes	yes	-25918	4.93294e-37	1.44044	sample13150_peak_1488 (-152713), sample13150_peak_1489 (-25918)
EFHD2	yes	yes	yes	2440	9.93622e-33	0.921386	sample13150_peak_9 (-3096), sample13150_peak_10a (+2440)
HLA-C	yes	yes	yes	-13597	4.92191e-30	0.791687	sample13150_peak_2512a (-13597)
TNFAIP3	yes	yes	yes	-43213	5.49784e-30	-1.10864	sample13150_peak_2579 (-307705), sample13150_peak_2580 (-151570), sample13150_peak_2581 (-130850), sample13150_peak_2582 (-43213)
MAF	yes	yes	yes	-244782	5.95614e-29	2.10764	sample13150_peak_1144 (-244782), sample13150_peak_1143 (+526969)
IL2RB	yes	yes	yes	-78	7.72258e-29	0.992054	sample13150_peak_2004a (-78)
HLA-B	yes	yes	yes	71504	1.78946e-27	0.808076	sample13150_peak_2512a (+71504)
ITGAX	yes	yes	yes	2822	6.5307e-27	-2.41623	sample13150_peak_953 (-27107), sample13150_peak_954a (+2822)
AHR	yes	yes	yes	635652	5.36125e-23	0.767436	sample13150_peak_2618a (+635652)
TXNIP	yes	yes	yes	-817	5.75251e-23	-0.813338	sample13150_peak_134 (-817)
ELL2	yes	yes	yes	-383322	1.18855e-22	1.55105	sample13150_peak_2419 (-383322)
SKAP1	yes	yes	yes	-23315	2.49414e-19	-1.18653	sample13150_peak_1255 (-23315), sample13150_peak_1254a (+235940)
INPP5D	yes	yes	yes	16382	8.3261e-19	0.683746	sample13150_peak_1834 (+16382)
MAP3K8	yes	yes	yes	3239	2.10886e-18	1.1052	sample13150_peak_270a (+3239), sample13150_peak_271a (+91886)
IL18R1	yes	yes	yes	35855	2.14082e-18	0.969772	sample13150_peak_1725 (+35855)
MICAL2	yes	yes	yes	106613	9.5621e-18	0.836816	sample13150_peak_388 (+106613)
CTSZ	yes	yes	yes	-6884	1.34476e-17	-1.21178	sample13150_peak_1888 (-6884)
RNF125	yes	yes	yes	22742	1.73502e-16	-0.72846	sample13150_peak_1342 (+22742)
CRTAM	yes	yes	yes	-141560	2.62535e-16	-2.11592	sample13150_peak_557a (-141560)
TNIK	yes	yes	yes	-99397	3.13029e-15	1.01756	sample13150_peak_2148 (-99397), sample13150_peak_2147 (+208353)
HIP1	yes	yes	yes	-23483	1.52364e-14	-0.869599	sample13150_peak_2725 (-23483)
FNDC3B	yes	yes	yes	89827	2.2719e-14	1.06552	sample13150_peak_2149 (+89827)
STARD9	yes	yes	yes	32703	3.31585e-14	-0.670844	sample13150_peak_884 (+32703)
SEC14L1	yes	yes	yes	-91289	6.35961e-14	0.557316	sample13150_peak_1289 (-91289)
LGALS1	yes	yes	yes	-3304	3.30623e-13	0.529177	sample13150_peak_2007 (-3304)
DUSP4	yes	yes	yes	-204848	4.14672e-13	-1.80806	sample13150_peak_2807 (-678165), sample13150_peak_2806a (-403038), sample13150_peak_2805a (-401884), sample13150_peak_2804 (-204848)
SLC2A3	yes	yes	yes	-54046	1.98382e-12	0.593541	sample13150_peak_581 (-54046)
DNAJB6	yes	yes	yes	68187	4.08969e-12	0.508596	sample13150_peak_2770 (+68187), sample13150_peak_2771 (+423489)
DUSP5	yes	yes	yes	-183947	2.3551e-11	1.22621	sample13150_peak_361 (-183947)
AMIGO2	yes	yes	yes	-281060	3.45472e-11	-1.17286	sample13150_peak_650a (-281060)
IL18RAP	yes	yes	yes	-26905	5.5325e-11	0.857425	sample13150_peak_1725 (-26905)
B3GNT7	yes	yes	yes	-136366	7.52694e-11	-1.31583	sample13150_peak_1832 (-136366)
CD83	yes	yes	yes	107346	7.59696e-11	-0.828791	sample13150_peak_2490a (+107346), sample13150_peak_2491 (+148225), sample13150_peak_2492a (+332037), sample13150_peak_2493a (+335207)
S100A10	yes	yes	yes	-40864	2.79957e-10	-1.05789	sample13150_peak_143a (-40864)
RAB31	yes	yes	yes	160520	4.06281e-10	0.949501	sample13150_peak_1305 (+160520)
CAMK2D	yes	yes	yes	-141130	8.38396e-10	-1.01707	sample13150_peak_2232a (-141130), sample13150_peak_2231 (+195953)
MAN1C1	yes	yes	yes	157499	8.65363e-10	2.00811	sample13150_peak_20a (+157499)
RORA	yes	yes	yes	-213499	1.68537e-09	-0.759067	sample13150_peak_895a (-217160), sample13150_peak_894a (-213499)
CUL1	yes	yes	yes	-69718	2.84284e-09	0.488445	sample13150_peak_2764a (-69718)
CD97	yes	yes	yes	-106446	1.33686e-08	0.431905	sample13150_peak_1387a (-106446)
STAP1	yes	yes	yes	23434	1.78914e-08	0.684325	sample13150_peak_2208 (+23434)
ZFP36L1	yes	yes	yes	227944	3.71679e-08	-0.489524	sample13150_peak_816 (+227944)
CRIP1	yes	yes	yes	-346	1.17998e-07	-1.30845	sample13150_peak_857 (-346)
SCPEP1	yes	yes	yes	564	1.44531e-07	-0.749725	sample13150_peak_1262 (+564)
MPP7	yes	yes	yes	-114084	1.74683e-07	-1.07605	sample13150_peak_267 (-114084)
RARA	yes	yes	yes	18429	1.77664e-07	0.5484	sample13150_peak_1241 (+18429)
IL6ST	yes	yes	yes	-56096	1.78938e-07	-0.555161	sample13150_peak_2394 (-56096)
GOLIM4	yes	yes	yes	-782126	4.28352e-07	0.425267	sample13150_peak_2146 (-782126)
EPHA4	yes	yes	yes	53109	4.74141e-07	-2.51029	sample13150_peak_1825 (+53109)
IRF8	yes	yes	yes	140446	5.25619e-07	-1.60472	sample13150_peak_1153 (+140446)
LRRC8C	yes	yes	yes	140252	5.74051e-07	0.579221	sample13150_peak_62 (+140252)
ATP8B4	yes	yes	yes	316827	7.49203e-07	-0.711007	sample13150_peak_885 (+316827)
HLA-F	yes	yes	yes	-14385	7.98508e-07	1.07468	sample13150_peak_2508 (-14520), sample13150_peak_2509 (-14385)
PPP1R16B	yes	yes	yes	-662	9.70807e-07	-0.434293	sample13150_peak_1877 (-662)
MAX	yes	yes	yes	-153802	1.529e-06	0.392243	sample13150_peak_813 (-185370), sample13150_peak_812 (-153802)
IRAK3	yes	yes	yes	99418	1.5709e-06	0.592592	sample13150_peak_662 (+99418)
SYTL3	yes	yes	yes	146855	3.01696e-06	1.03489	sample13150_peak_2602 (+146855)
SYTL2	yes	yes	yes	-26474	4.327e-06	-1.55535	sample13150_peak_527a (-101390), sample13150_peak_526a (-26474)
SFMBT2	yes	yes	yes	743262	7.51456e-06	0.405356	sample13150_peak_249 (+743262), sample13150_peak_248 (+815965)
CD44	yes	yes	yes	77934	9.75193e-06	0.353355	sample13150_peak_400 (-93746), sample13150_peak_401 (+77934)
RANBP2	yes	yes	yes	-41082	1.74084e-05	0.327428	sample13150_peak_1732 (-41082), sample13150_peak_1733 (+59584)
AHI1	yes	yes	yes	-70747	2.36134e-05	-0.432095	sample13150_peak_2576 (-70747), sample13150_peak_2575 (+174412)
EML4	yes	yes	yes	-36161	2.48469e-05	0.345453	sample13150_peak_1500a (-45175), sample13150_peak_1501 (-36161)
WIPF1	yes	yes	yes	-50	7.30223e-05	-0.294076	sample13150_peak_1790a (-50)
FOXC1	yes	yes	yes	427867	7.76718e-05	-2.57473	sample13150_peak_2476a (+427867), sample13150_peak_2477 (+551496)
NCALD	yes	yes	yes	433010	0.00011713	-1.00554	sample13150_peak_2967a (+433010)
SMAD7	yes	yes	yes	9764	0.000254014	-0.805984	sample13150_peak_1354 (-410087), sample13150_peak_1353 (-102674), sample13150_peak_1352 (-74157), sample13150_peak_1351 (-46517), sample13150_peak_1350a (+9764)
CST7	yes	yes	yes	-319374	0.000297327	-0.862517	sample13150_peak_1856 (-319374)
REL	yes	yes	yes	-40645	0.000338897	-0.398256	sample13150_peak_1523 (-74601), sample13150_peak_1524a (-40645)
SIK3	yes	yes	yes	10672	0.000408211	-0.294344	sample13150_peak_550 (+10672), sample13150_peak_549 (+75489), sample13150_peak_548 (+98048)
SLCO3A1	yes	yes	yes	12779	0.000532253	-0.878446	sample13150_peak_918a (-381285), sample13150_peak_919a (-147165), sample13150_peak_920 (+12779), sample13150_peak_921 (+190709), sample13150_peak_922 (+412999)
IDS	yes	yes	yes	1641	0.00125093	0.29353	sample13150_peak_3406 (-20263), sample13150_peak_3405a (+1641)
ZBTB10	yes	yes	yes	-117744	0.00241233	-0.3903	sample13150_peak_2957a (-117744), sample13150_peak_2958a (+379294)
CPEB4	yes	yes	yes	-2569	0.00353147	-0.439558	sample13150_peak_2471 (-2569)
GPR183	yes	yes	yes	-112970	0.00360708	-0.439139	sample13150_peak_752 (-112970)
ELK4	yes	yes	yes	41165	0.00405443	0.24017	sample13150_peak_195 (+41165)
SPTBN1	yes	yes	yes	105964	0.00785439	0.227254	sample13150_peak_1512 (+105964), sample13150_peak_1513 (+133487)
MYLIP	yes	yes	yes	7217	0.0112869	-0.41252	sample13150_peak_2496 (-249088), sample13150_peak_2497a (+7217)
ZNF831	yes	yes	yes	-29044	0.0175043	-0.753578	sample13150_peak_1889 (-29044), sample13150_peak_1890 (+62958)
CNNM2	yes	yes	yes	136137	0.0190539	-0.51759	sample13150_peak_358 (+136137)
RBM38	no	yes	no	NA	9.70675e-139	-2.63852	NA
NKG7	no	yes	no	NA	2.2729e-94	1.96763	NA
GSN	no	yes	no	NA	1.80915e-87	-1.95135	NA
DOK2	no	yes	no	NA	2.26101e-87	-2.95247	NA
SAMHD1	no	yes	no	NA	1.23997e-72	-1.48483	NA
GZMA	no	yes	no	NA	1.88213e-68	3.10039	NA
IFITM1	no	yes	no	NA	1.23807e-65	1.25637	NA
TNFRSF1B	no	yes	no	NA	2.00533e-60	1.36611	NA
MYBL1	no	yes	no	NA	4.81273e-59	1.36305	NA
IRF1	no	yes	no	NA	2.68956e-44	1.1319	NA
CDKN2D	no	yes	no	NA	4.86688e-43	-1.16113	NA
NLRP1	no	yes	no	NA	1.91661e-42	-1.24999	NA
NCR3	no	yes	no	NA	4.33956e-41	1.26714	NA
ARPC1B	no	yes	no	NA	3.03471e-38	0.970809	NA
CD244	no	yes	no	NA	6.01273e-34	1.56099	NA
ITGB7	no	yes	no	NA	4.08203e-33	-1.29113	NA
PDE4B	no	yes	no	NA	2.50884e-29	1.08324	NA
STK17B	no	yes	no	NA	5.91359e-29	0.788953	NA
ADAM28	no	yes	no	NA	2.03123e-28	-1.94204	NA
NR4A3	no	yes	no	NA	7.85784e-28	-2.97438	NA
TPM3	no	yes	no	NA	1.63353e-27	0.748372	NA
TBX21	no	yes	no	NA	2.42847e-25	3.68228	NA
C11orf21	no	yes	no	NA	1.45482e-22	-1.49534	NA
GPR18	no	yes	no	NA	1.08406e-21	-1.8922	NA
SAMD3	no	yes	no	NA	4.15823e-20	-2.62071	NA
JUNB	no	yes	no	NA	5.01329e-20	0.89148	NA
SYNE1	no	yes	no	NA	3.06262e-19	-0.723688	NA
DHRS3	no	yes	no	NA	5.59126e-19	-1.93163	NA
MALAT1	no	yes	no	NA	1.51361e-18	-0.625062	NA
KLRB1	no	yes	no	NA	5.46787e-18	-2.19217	NA
MGAT4A	no	yes	no	NA	4.82094e-17	0.724265	NA
FAM46C	no	yes	no	NA	7.48259e-17	3.42096	NA
IL12RB1	no	yes	no	NA	9.8171e-17	0.932097	NA
ATM	no	yes	no	NA	1.00991e-16	-0.610209	NA
LMNA	no	yes	no	NA	2.31697e-16	-1.40116	NA
XCL1	no	yes	no	NA	3.33793e-16	-2.81024	NA
ARPC5L	no	yes	no	NA	3.82317e-16	0.658415	NA
PRF1	no	yes	no	NA	6.56769e-16	0.808969	NA
MBP	no	yes	no	NA	3.39614e-15	0.760308	NA
GPR65	no	yes	no	NA	4.96012e-15	0.757655	NA
CABLES1	no	yes	no	NA	6.15755e-15	1.58079	NA
CSRNP1	no	yes	no	NA	3.02911e-14	0.744305	NA
LYN	no	yes	no	NA	7.78991e-14	0.756902	NA
PRDM1	no	yes	no	NA	1.0421e-13	2.309	NA
IFIH1	no	yes	no	NA	5.76905e-13	0.909461	NA
ADAM8	no	yes	no	NA	8.22248e-13	-1.17891	NA
PDIA3	no	yes	no	NA	1.64018e-12	0.499053	NA
PIK3AP1	no	yes	no	NA	3.58368e-12	-0.798994	NA
FAM105A	no	yes	no	NA	3.67084e-12	-0.751747	NA
PLXNA4	no	yes	no	NA	8.42022e-12	-3.08311	NA
SERPINB6	no	yes	no	NA	1.92483e-11	0.69106	NA
TBK1	no	yes	no	NA	6.2609e-11	0.682739	NA
CDV3	no	yes	no	NA	1.17759e-10	0.479098	NA
EHD4	no	yes	no	NA	1.36206e-10	0.850841	NA
PTP4A1	no	yes	no	NA	2.29737e-10	0.482888	NA
SBDS	no	yes	no	NA	3.62998e-10	0.626499	NA
CD63	no	yes	no	NA	4.3785e-10	0.536775	NA
KLRC4	no	yes	no	NA	4.56607e-10	-4.36487	NA
LYZ	no	yes	no	NA	5.69732e-10	-0.596624	NA
CCR7	no	yes	no	NA	8.19314e-10	-0.947462	NA
HOPX	no	yes	no	NA	1.01677e-09	-2.10643	NA
GFM1	no	yes	no	NA	1.10882e-09	0.499785	NA
COTL1	no	yes	no	NA	1.46904e-09	-0.498595	NA
APOL6	no	yes	no	NA	1.71619e-09	0.555515	NA
UPP1	no	yes	no	NA	2.05729e-09	1.41123	NA
IFNGR1	no	yes	no	NA	2.06467e-09	0.576271	NA
IL4R	no	yes	no	NA	2.60345e-09	0.506773	NA
KIT	no	yes	no	NA	2.7367e-09	-0.846586	NA
LUZP1	no	yes	no	NA	3.07725e-09	0.517566	NA
TYROBP	no	yes	no	NA	3.07762e-09	-1.19302	NA
FCER1G	no	yes	no	NA	3.24333e-09	-1.10622	NA
TXK	no	yes	no	NA	3.39357e-09	0.856233	NA
RBM33	no	yes	no	NA	6.27474e-09	-0.436394	NA
NFKBIB	no	yes	no	NA	1.50958e-08	0.560845	NA
CFLAR	no	yes	no	NA	1.51778e-08	0.508196	NA
OASL	no	yes	no	NA	1.64149e-08	1.12544	NA
GCH1	no	yes	no	NA	2.5693e-08	0.581749	NA
B4GALT1	no	yes	no	NA	3.53425e-08	0.493408	NA
KLRK1	no	yes	no	NA	1.35739e-07	-3.18616	NA
AHNAK	no	yes	no	NA	1.75212e-07	0.425019	NA
PTPN12	no	yes	no	NA	1.84403e-07	0.732365	NA
MYO1F	no	yes	no	NA	1.90925e-07	0.463144	NA
KLRC3	no	yes	no	NA	4.09457e-07	-3.85972	NA
KLRK1	no	yes	no	NA	4.9506e-07	-2.64793	NA
HLA-DQA1	no	yes	no	NA	8.41336e-07	-0.954649	NA
PXN	no	yes	no	NA	9.71549e-07	0.465198	NA
NFKB1	no	yes	no	NA	1.2476e-06	0.383966	NA
TSPAN32	no	yes	no	NA	1.31075e-06	-1.10867	NA
NLRC5	no	yes	no	NA	2.60812e-06	0.436249	NA
GPRIN3	no	yes	no	NA	3.60002e-06	0.516916	NA
PHF20	no	yes	no	NA	3.88047e-06	0.372974	NA
EFHC2	no	yes	no	NA	4.42427e-06	-1.16817	NA
MKNK2	no	yes	no	NA	4.52012e-06	0.36104	NA
S100A4	no	yes	no	NA	4.80257e-06	0.379333	NA
FAM46A	no	yes	no	NA	8.42968e-06	-1.0212	NA
PHACTR2	no	yes	no	NA	8.84685e-06	0.552522	NA
GZMM	no	yes	no	NA	9.43317e-06	-2.28701	NA
TNFRSF11A	no	yes	no	NA	1.45443e-05	-2.12883	NA
LATS2	no	yes	no	NA	1.75268e-05	0.623552	NA
RIPK2	no	yes	no	NA	1.92862e-05	0.564953	NA
DERL1	no	yes	no	NA	2.56709e-05	0.374803	NA
PIM2	no	yes	no	NA	3.3593e-05	-0.600173	NA
ADAM9	no	yes	no	NA	4.17435e-05	0.522136	NA
ARNTL	no	yes	no	NA	6.05258e-05	-0.602503	NA
TWF1	no	yes	no	NA	6.45412e-05	0.390597	NA
FGFBP2	no	yes	no	NA	0.000194719	-3.14931	NA
KLF10	no	yes	no	NA	0.000218713	0.379591	NA
INADL	no	yes	no	NA	0.000245399	-0.515039	NA
CLEC2B	no	yes	no	NA	0.000247029	-0.405036	NA
OGFRL1	no	yes	no	NA	0.000255734	-0.422553	NA
CMC1	no	yes	no	NA	0.000285623	0.467399	NA
GLIPR2	no	yes	no	NA	0.000369177	-0.308798	NA
CLIC3	no	yes	no	NA	0.000379851	-2.5492	NA
KBTBD2	no	yes	no	NA	0.000513847	-0.297137	NA
IER5	no	yes	no	NA	0.000544312	0.322062	NA
CTSW	no	yes	no	NA	0.000587735	-0.380484	NA
TTC38	no	yes	no	NA	0.000611462	-0.680316	NA
BAG4	no	yes	no	NA	0.000653151	0.41312	NA
FEM1B	no	yes	no	NA	0.000736606	0.282066	NA
ENC1	no	yes	no	NA	0.000776839	-0.565129	NA
LYST	no	yes	no	NA	0.000818061	-0.382655	NA
OPA1	no	yes	no	NA	0.000941021	0.265445	NA
NR1D2	no	yes	no	NA	0.000982994	0.49801	NA
SLAMF7	no	yes	no	NA	0.00108663	-1.10114	NA
RASA3	no	yes	no	NA	0.00111688	-0.436926	NA
PACSIN1	no	yes	no	NA	0.00158026	-0.83526	NA
DDX52	no	yes	no	NA	0.00164275	0.285472	NA
PIK3IP1	no	yes	no	NA	0.00175419	-0.702944	NA
NFIL3	no	yes	no	NA	0.00196947	-0.644608	NA
CAPN2	no	yes	no	NA	0.00212004	-0.527589	NA
KLRC1	no	yes	no	NA	0.00228513	-2.72725	NA
SQSTM1	no	yes	no	NA	0.00240616	0.291614	NA
NFKBIE	no	yes	no	NA	0.00258655	0.411535	NA
CYTL1	no	yes	no	NA	0.00310135	0.713111	NA
JMY	no	yes	no	NA	0.00319021	-0.390598	NA
METRNL	no	yes	no	NA	0.003243	0.575791	NA
CDC42	no	yes	no	NA	0.00383729	0.22475	NA
FBXO33	no	yes	no	NA	0.00457972	0.289661	NA
ICAM1	no	yes	no	NA	0.00463043	0.719258	NA
DDX3Y	no	yes	no	NA	0.00477028	0.355536	NA
PURB	no	yes	no	NA	0.00513406	0.233232	NA
RAB8B	no	yes	no	NA	0.00735047	0.224173	NA
ZC3H12A	no	yes	no	NA	0.00761465	0.360988	NA
ZBTB38	no	yes	no	NA	0.00827952	0.507424	NA
FAM105B	no	yes	no	NA	0.00868764	0.242392	NA
IL21R	no	yes	no	NA	0.00870459	-1.00775	NA
RAMP1	no	yes	no	NA	0.00939161	-1.01411	NA
CHD2	no	yes	no	NA	0.0099396	-0.198341	NA
KIAA0317	no	yes	no	NA	0.0114784	0.217145	NA
TTC22	no	yes	no	NA	0.0120315	-1.98517	NA
USP15	no	yes	no	NA	0.0120978	0.226708	NA
BCL10	no	yes	no	NA	0.012755	0.311779	NA
RIN3	no	yes	no	NA	0.0131381	-0.227975	NA
STX11	no	yes	no	NA	0.0159882	0.75227	NA
OTUD1	no	yes	no	NA	0.0179216	-0.851402	NA
GABARAPL1	no	yes	no	NA	0.0182149	0.286858	NA
BAX	no	yes	no	NA	0.0206817	0.206413	NA
PDE4A	no	yes	no	NA	0.0216094	0.379224	NA
DNAJC3	no	yes	no	NA	0.0245806	0.313988	NA
LDB2	no	yes	no	NA	0.0249863	0.867859	NA
GNLY	no	yes	no	NA	0.0254905	1.08611	NA
C17orf58	no	yes	no	NA	0.03057	0.773362	NA
TPP2	no	yes	no	NA	0.030678	0.180578	NA
GPR82	no	yes	no	NA	0.0316976	-0.946266	NA
RHEBL1	no	yes	no	NA	0.0341673	0.454664	NA
MCL1	no	yes	no	NA	0.0370087	0.16864	NA
SIRT2	no	yes	no	NA	0.0371374	0.20998	NA
FES	no	yes	no	NA	0.0385571	0.304946	NA
PAPD5	no	yes	no	NA	0.0387237	0.23497	NA
PION	no	yes	no	NA	0.0388811	0.478382	NA
EIF4G3	no	yes	no	NA	0.0415549	-0.182834	NA
IREB2	no	yes	no	NA	0.04595	0.169197	NA
TAF13	no	yes	no	NA	0.0467591	0.319245	NA
ABCB1	no	no	no	NA	NA	NA	NA
ADCY9	no	no	no	NA	NA	NA	NA
AKIRIN1	no	no	no	NA	NA	NA	NA
AKT3	no	no	no	NA	NA	NA	NA
ANKRD6	no	no	no	NA	NA	NA	NA
APOB48R	no	no	no	NA	NA	NA	NA
AREG	no	no	no	NA	NA	NA	NA
ARF6	yes	no	no	106476	NA	NA	sample13150_peak_797a (+106476)
ARHGAP8	no	no	no	NA	NA	NA	NA
ARHGEF12	yes	no	no	7465	NA	NA	sample13150_peak_554 (+7465)
ARL4C	yes	no	no	161065	NA	NA	sample13150_peak_1836 (+161065), sample13150_peak_1835 (+349378)
ASB7	no	no	no	NA	NA	NA	NA
ASL	no	no	no	NA	NA	NA	NA
ATG2A	no	no	no	NA	NA	NA	NA
ATP2B1	yes	no	no	-61716	NA	NA	sample13150_peak_672a (-61716)
B2M	no	no	no	NA	NA	NA	NA
BCL3	yes	no	no	-26333	NA	NA	sample13150_peak_1456 (-26333)
BCLAF1	no	no	no	NA	NA	NA	NA
BEX5	no	no	no	NA	NA	NA	NA
BMP2	no	no	no	NA	NA	NA	NA
BTG1	yes	no	no	115082	NA	NA	sample13150_peak_674a (+115082), sample13150_peak_673 (+265104)
C10orf76	no	no	no	NA	NA	NA	NA
C11orf17	no	no	no	NA	NA	NA	NA
C17orf91	no	no	no	NA	NA	NA	NA
C1orf55	no	no	no	NA	NA	NA	NA
C21orf63	no	no	no	NA	NA	NA	NA
C5orf41	no	no	no	NA	NA	NA	NA
C6orf114	no	no	no	NA	NA	NA	NA
C9orf21	no	no	no	NA	NA	NA	NA
CAPN12	yes	no	no	63245	NA	NA	sample13150_peak_1448a (+63245)
CAST	no	no	no	NA	NA	NA	NA
CCL5	no	no	no	NA	NA	NA	NA
CD160	no	no	no	NA	NA	NA	NA
CDC42SE1	no	no	no	NA	NA	NA	NA
CDHR1	yes	no	no	1605	NA	NA	sample13150_peak_340 (+1605)
CDK17	yes	no	no	-45350	NA	NA	sample13150_peak_683 (-45350), sample13150_peak_682a (+70780)
CEBPD	no	no	no	NA	NA	NA	NA
CEBPG	no	no	no	NA	NA	NA	NA
CELSR1	no	no	no	NA	NA	NA	NA
CHPT1	no	no	no	NA	NA	NA	NA
CPEB2	no	no	no	NA	NA	NA	NA
CTNNB1	no	no	no	NA	NA	NA	NA
CXCR3	yes	no	no	-428054	NA	NA	sample13150_peak_3394 (-428054)
CYLD	yes	no	no	-2233	NA	NA	sample13150_peak_1131 (-2233)
DDIT3	no	no	no	NA	NA	NA	NA
DENND4C	no	no	no	NA	NA	NA	NA
DICER1	yes	no	no	-109476	NA	NA	sample13150_peak_843 (-109476)
DLL1	no	no	no	NA	NA	NA	NA
DUSP10	yes	no	no	33964	NA	NA	sample13150_peak_209 (-58765), sample13150_peak_208a (+33964), sample13150_peak_207 (+406609)
EML2	no	no	no	NA	NA	NA	NA
EOMES	no	no	no	NA	NA	NA	NA
ETNK1	no	no	no	NA	NA	NA	NA
FAM129A	no	no	no	NA	NA	NA	NA
FAM43A	no	no	no	NA	NA	NA	NA
FAM49A	no	no	no	NA	NA	NA	NA
FAM91A2	no	no	no	NA	NA	NA	NA
FBXO6	no	no	no	NA	NA	NA	NA
FCHO2	no	no	no	NA	NA	NA	NA
FCRL3	no	no	no	NA	NA	NA	NA
FLJ43663	no	no	no	NA	NA	NA	NA
FMNL1	no	no	no	NA	NA	NA	NA
FOXO1	yes	no	no	444496	NA	NA	sample13150_peak_718 (+444496)
FUT11	no	no	no	NA	NA	NA	NA
GAB1	no	no	no	NA	NA	NA	NA
GADD45B	yes	no	no	76862	NA	NA	sample13150_peak_1373a (+76862), sample13150_peak_1374 (+151966)
GALNT10	no	no	no	NA	NA	NA	NA
GALNT11	no	no	no	NA	NA	NA	NA
GBP2	no	no	no	NA	NA	NA	NA
GGNBP2	no	no	no	NA	NA	NA	NA
GNA13	yes	no	no	71505	NA	NA	sample13150_peak_1274 (+71505), sample13150_peak_1273 (+127001)
GRHL1	no	no	no	NA	NA	NA	NA
GZMB	yes	no	no	-58882	NA	NA	sample13150_peak_789 (-58882)
GZMH	no	no	no	NA	NA	NA	NA
GZMK	no	no	no	NA	NA	NA	NA
HBA1	no	no	no	NA	NA	NA	NA
HBB	yes	no	no	-7476	NA	NA	sample13150_peak_381 (-7476)
HCST	no	no	no	NA	NA	NA	NA
HELB	yes	no	no	-14248	NA	NA	sample13150_peak_662 (-14248)
HERC3	yes	no	no	21348	NA	NA	sample13150_peak_2219 (+21348)
HLA-DRB4	no	no	no	NA	NA	NA	NA
HLA-E	no	no	no	NA	NA	NA	NA
HLA-G	no	no	no	NA	NA	NA	NA
ID2	yes	no	no	-163215	NA	NA	sample13150_peak_1476 (-424511), sample13150_peak_1477 (-163215)
IFIT2	yes	no	no	-41459	NA	NA	sample13150_peak_344 (-41459)
IFRD1	yes	no	no	-51752	NA	NA	sample13150_peak_2748a (-51752)
IGFBP7	yes	no	no	11351	NA	NA	sample13150_peak_2201 (+11351)
IKZF5	no	no	no	NA	NA	NA	NA
IL10RA	yes	no	no	-35800	NA	NA	sample13150_peak_551 (-35800)
IL12RB2	yes	no	no	-136313	NA	NA	sample13150_peak_52a (-136313)
ING3	no	no	no	NA	NA	NA	NA
IRAK2	no	no	no	NA	NA	NA	NA
IRS2	yes	no	no	-8634	NA	NA	sample13150_peak_758 (-8634), sample13150_peak_757 (+86098)
ITCH	no	no	no	NA	NA	NA	NA
ITGAM	yes	no	no	68033	NA	NA	sample13150_peak_953 (+68033)
JAG1	no	no	no	NA	NA	NA	NA
JAK1	no	no	no	NA	NA	NA	NA
JAZF1	no	no	no	NA	NA	NA	NA
JHDM1D	no	no	no	NA	NA	NA	NA
KIAA1429	no	no	no	NA	NA	NA	NA
KIF21A	no	no	no	NA	NA	NA	NA
KIR2DL4	no	no	no	NA	NA	NA	NA
KIR2DS2	no	no	no	NA	NA	NA	NA
KIR3DL1	no	no	no	NA	NA	NA	NA
KLF11	no	no	no	NA	NA	NA	NA
KLF9	no	no	no	NA	NA	NA	NA
KLHL20	no	no	no	NA	NA	NA	NA
KLHL28	no	no	no	NA	NA	NA	NA
KLRD1	no	no	no	NA	NA	NA	NA
KLRF1	no	no	no	NA	NA	NA	NA
LACTB	no	no	no	NA	NA	NA	NA
LGALS3	no	no	no	NA	NA	NA	NA
LOC100127972	no	no	no	NA	NA	NA	NA
LOC100133660	no	no	no	NA	NA	NA	NA
LOC100506312	no	no	no	NA	NA	NA	NA
LOC256021	no	no	no	NA	NA	NA	NA
LOC284454	no	no	no	NA	NA	NA	NA
LOC286087	no	no	no	NA	NA	NA	NA
LOC374443	no	no	no	NA	NA	NA	NA
LOC388692	no	no	no	NA	NA	NA	NA
LOC727820	no	no	no	NA	NA	NA	NA
LONRF3	no	no	no	NA	NA	NA	NA
LPGAT1	no	no	no	NA	NA	NA	NA
LPP	yes	no	no	-233196	NA	NA	sample13150_peak_2161 (-233196)
LSR	no	no	no	NA	NA	NA	NA
MAFF	no	no	no	NA	NA	NA	NA
MAML2	yes	no	no	326741	NA	NA	sample13150_peak_537 (+326741)
MATK	no	no	no	NA	NA	NA	NA
MED13	yes	no	no	-99997	NA	NA	sample13150_peak_1270 (-99997)
MICALCL	yes	no	no	-69696	NA	NA	sample13150_peak_388 (-69696)
MPZL3	no	no	no	NA	NA	NA	NA
MXD1	no	no	no	NA	NA	NA	NA
NBPF10	no	no	no	NA	NA	NA	NA
NCAM1	no	no	no	NA	NA	NA	NA
NCR1	yes	no	no	53924	NA	NA	sample13150_peak_1467 (+53924)
NDUFA10	yes	no	no	51838	NA	NA	sample13150_peak_1840 (+51838), sample13150_peak_1839 (+419735)
NELL2	no	no	no	NA	NA	NA	NA
NFKB2	no	no	no	NA	NA	NA	NA
NFKBIA	no	no	no	NA	NA	NA	NA
NFKBIZ	yes	no	no	225685	NA	NA	sample13150_peak_2117 (+225685)
NOD2	no	no	no	NA	NA	NA	NA
NR4A2	no	no	no	NA	NA	NA	NA
PAPD4	no	no	no	NA	NA	NA	NA
PARP8	no	no	no	NA	NA	NA	NA
PCIF1	no	no	no	NA	NA	NA	NA
PDE4D	yes	no	no	237212	NA	NA	sample13150_peak_2399 (-684720), sample13150_peak_2398 (+237212), sample13150_peak_2397 (+330728), sample13150_peak_2396 (+766009)
PDGFD	no	no	no	NA	NA	NA	NA
PDXDC1	no	no	no	NA	NA	NA	NA
PDZD8	no	no	no	NA	NA	NA	NA
PGCP	no	no	no	NA	NA	NA	NA
PIK3R1	yes	no	no	40169	NA	NA	sample13150_peak_2404 (-855404), sample13150_peak_2405 (-92679), sample13150_peak_2406 (+40169), sample13150_peak_2407a (+64519), sample13150_peak_2408 (+72646)
PIM3	no	no	no	NA	NA	NA	NA
PLD1	yes	no	no	250690	NA	NA	sample13150_peak_2148 (+250690)
PLEKHA1	no	no	no	NA	NA	NA	NA
PPM1A	yes	no	no	87284	NA	NA	sample13150_peak_806 (+87284)
PPP1R9A	no	no	no	NA	NA	NA	NA
PPP2R2B	no	no	no	NA	NA	NA	NA
PRDM2	no	no	no	NA	NA	NA	NA
PREX1	no	no	no	NA	NA	NA	NA
PRKAA1	no	no	no	NA	NA	NA	NA
PRKY	no	no	no	NA	NA	NA	NA
PRSS23	no	no	no	NA	NA	NA	NA
PRSS33	no	no	no	NA	NA	NA	NA
PTGDR	yes	no	no	11916	NA	NA	sample13150_peak_800 (+11916), sample13150_peak_801a (+20339)
PTK2	no	no	no	NA	NA	NA	NA
PTPRJ	no	no	no	NA	NA	NA	NA
PYHIN1	no	no	no	NA	NA	NA	NA
RAB7L1	no	no	no	NA	NA	NA	NA
RASA2	no	no	no	NA	NA	NA	NA
RASGEF1A	no	no	no	NA	NA	NA	NA
RASSF8	yes	no	no	-98947	NA	NA	sample13150_peak_596 (-98947)
RC3H2	no	no	no	NA	NA	NA	NA
RELB	no	no	no	NA	NA	NA	NA
RHOB	no	no	no	NA	NA	NA	NA
RHOQ	no	no	no	NA	NA	NA	NA
RIOK3	no	no	no	NA	NA	NA	NA
RIT1	no	no	no	NA	NA	NA	NA
RLF	no	no	no	NA	NA	NA	NA
RNF103	yes	no	no	2090	NA	NA	sample13150_peak_1542 (+2090)
RNF166	no	no	no	NA	NA	NA	NA
RNMT	no	no	no	NA	NA	NA	NA
RPAIN	no	no	no	NA	NA	NA	NA
RPS6KA5	yes	no	no	427954	NA	NA	sample13150_peak_842a (+427954), sample13150_peak_841 (+660989)
RRN3P2	no	no	no	NA	NA	NA	NA
S100A6	no	no	no	NA	NA	NA	NA
S100A8	no	no	no	NA	NA	NA	NA
S1PR5	no	no	no	NA	NA	NA	NA
SCARNA17	no	no	no	NA	NA	NA	NA
SEL1L3	no	no	no	NA	NA	NA	NA
SELM	no	no	no	NA	NA	NA	NA
SEMA4C	no	no	no	NA	NA	NA	NA
SH2D1B	no	no	no	NA	NA	NA	NA
SIAH1	no	no	no	NA	NA	NA	NA
SIGLECP3	no	no	no	NA	NA	NA	NA
SKI	no	no	no	NA	NA	NA	NA
SLC22A15	no	no	no	NA	NA	NA	NA
SLC2A14	no	no	no	NA	NA	NA	NA
SLC30A1	no	no	no	NA	NA	NA	NA
SLC35D2	no	no	no	NA	NA	NA	NA
SLCO4C1	yes	no	no	-17597	NA	NA	sample13150_peak_2422 (-17597)
SOS2	no	no	no	NA	NA	NA	NA
SP140	no	no	no	NA	NA	NA	NA
SPIN3	no	no	no	NA	NA	NA	NA
SPRY2	yes	no	no	470234	NA	NA	sample13150_peak_748 (+470234)
SRGN	no	no	no	NA	NA	NA	NA
STARD10	no	no	no	NA	NA	NA	NA
STK17A	no	no	no	NA	NA	NA	NA
STYK1	yes	no	no	-47068	NA	NA	sample13150_peak_586 (-47068)
TBC1D12	no	no	no	NA	NA	NA	NA
TC2N	no	no	no	NA	NA	NA	NA
TCIRG1	no	no	no	NA	NA	NA	NA
TGFBR3	no	no	no	NA	NA	NA	NA
THBS1	yes	no	no	193739	NA	NA	sample13150_peak_879a (-942155), sample13150_peak_880 (-927899), sample13150_peak_881 (-696897), sample13150_peak_882a (-317878), sample13150_peak_883 (+193739)
TIPARP	yes	no	no	471488	NA	NA	sample13150_peak_2144 (+471488)
TKTL1	no	no	no	NA	NA	NA	NA
TLE1	no	no	no	NA	NA	NA	NA
TMCC3	no	no	no	NA	NA	NA	NA
TMEM163	yes	no	no	473567	NA	NA	sample13150_peak_1763 (+473567)
TMX4	no	no	no	NA	NA	NA	NA
TNFRSF10A	no	no	no	NA	NA	NA	NA
TNFRSF18	no	no	no	NA	NA	NA	NA
TNFSF11	yes	no	no	-180825	NA	NA	sample13150_peak_720 (-180825), sample13150_peak_721 (+416743)
TNKS2	no	no	no	NA	NA	NA	NA
TP53INP2	no	no	no	NA	NA	NA	NA
TSC22D2	no	no	no	NA	NA	NA	NA
TTC39B	no	no	no	NA	NA	NA	NA
UHRF1BP1L	no	no	no	NA	NA	NA	NA
UTS2	no	no	no	NA	NA	NA	NA
VCPIP1	no	no	no	NA	NA	NA	NA
WDFY1	yes	no	no	15663	NA	NA	sample13150_peak_1826 (+15663)
WHAMM	no	no	no	NA	NA	NA	NA
WHAMML1	no	no	no	NA	NA	NA	NA
ZBP1	no	no	no	NA	NA	NA	NA
ZBTB16	yes	no	no	44124	NA	NA	sample13150_peak_547 (+44124)
ZBTB24	yes	no	no	-123287	NA	NA	sample13150_peak_2565a (-123287)
ZC3HAV1	no	no	no	NA	NA	NA	NA
ZCCHC2	yes	no	no	-1204	NA	NA	sample13150_peak_1363 (-1204)
ZMAT4	yes	no	no	182159	NA	NA	sample13150_peak_2809 (+182159)
ZNF503	no	no	no	NA	NA	NA	NA
ZNF521	yes	no	no	112133	NA	NA	sample13150_peak_1337 (+112133), sample13150_peak_1336 (+128717), sample13150_peak_1335 (+876014)
ZNF600	no	no	no	NA	NA	NA	NA
