# Supplementary material for: GATA3 induces human T-cell commitment by restraining Notch activity and repressing NK-cell fate
Source: Nat Commun. 2016 Apr 6;7:11171. doi: 10.1038/ncomms11171 (PMC4823830; doi:10.1038/ncomms11171)
Supplement: Supplementary Data 7 — Analysis of Notch dependent expression (using RNAseq data from OP9-GFP versus OP9-DLL1 cultured human CD34+ thymocytes, Durinck et al), Notch1 binding (using Notch1 ChIP-seq data from CUTLL1 cells, Wang et al) and GATA3 binding (using GATA3 ChIP-seq data from total human thymocytes) for genes significantly downregulated at the CD34+CD1- to CD34+CD1+ transition that marks human T-lineage commitment (Dik et al) [file ncomms11171-s8.xlsx]

## Sheet: genes down at commitment
Gene.Symbol	logFC	AveExpr	adj.P.Val	dir	signicantly different between OP9-GFP and OP9-DLL1	expression in OP9-DLL1 versus OP9-GFP	NOTCH1 binding in CUTL1	GATA3 binding in total thymus replicate 1	GATA3 binding in total thymus replicate 2
IGLL1	-1.81901	10.4645	6.75e-09	down	yes	up	yes	yes	yes
TPM4	-1.82947	7.92552	8.52e-07	down	yes	up	yes	yes	yes
CD44	-2.18573	7.14799	1.07e-06	down	yes	up	yes	yes	yes
RCBTB2	-1.57838	8.83663	2.46e-06	down	yes	up	yes	yes	yes
LYN	-2.44783	5.64466	2.48e-06	down	yes	up	yes	yes	yes
HLA-C	-0.953283	11.2442	2.6e-06	down	yes	up	yes	yes	yes
GALNT6	-1.4567	8.26082	4.29e-06	down	yes	up	yes	yes	yes
RUNX3	-1.74664	7.31181	4.93e-06	down	yes	up	yes	yes	yes
TPM4	-1.51481	8.30566	7.47e-06	down	yes	up	yes	yes	yes
LAPTM5	-0.945288	10.1632	1.52e-05	down	yes	up	yes	yes	yes
CAT	-0.853781	10.7061	1.96e-05	down	yes	up	yes	yes	yes
SERPINB6	-1.9317	7.56757	2.62e-05	down	yes	up	yes	yes	yes
LYN	-1.88081	6.69216	4.65e-05	down	yes	up	yes	yes	yes
HLA-C	-0.763174	11.0469	5.06e-05	down	yes	up	yes	yes	yes
CD44	-1.56161	6.79224	5.5e-05	down	yes	up	yes	yes	yes
LAPTM5	-1.12446	9.67479	6.64e-05	down	yes	up	yes	yes	yes
CD48	-0.839411	10.1322	7.57e-05	down	yes	up	yes	yes	yes
CD34	-1.69324	8.12931	8.01e-05	down	yes	up	yes	yes	yes
CCND2	-0.975076	9.53911	8.1e-05	down	yes	up	yes	yes	yes
HLA-C	-1.11182	8.24626	0.000104184	down	yes	up	yes	yes	yes
CAT	-1.02788	9.02207	0.000141639	down	yes	up	yes	yes	yes
EIF5A	-1.17678	8.97862	0.000163546	down	yes	up	yes	yes	yes
TAGLN2	-0.657683	10.9263	0.00021899	down	yes	up	yes	yes	yes
LYN	-1.31435	7.03613	0.000222656	down	yes	up	yes	yes	yes
PKM	-0.700229	10.3659	0.000281826	down	yes	up	yes	yes	yes
TNFSF10	-1.31506	6.9001	0.000323622	down	yes	up	yes	yes	yes
LCP1	-0.688376	10.3535	0.000339127	down	yes	up	yes	yes	yes
MBP	-1.43505	6.47635	0.000339127	down	yes	up	yes	yes	yes
INPP5D	-0.899806	8.74531	0.000420671	down	yes	up	yes	yes	yes
ERG	-1.0629	7.74248	0.000454508	down	yes	up	yes	yes	yes
LPAR6	-0.790909	9.3751	0.000454942	down	yes	up	yes	yes	yes
ALCAM	-1.01525	7.97621	0.000480388	down	yes	up	yes	yes	yes
B4GALT6	-1.22161	7.34964	0.000553395	down	yes	up	yes	yes	yes
CD44	-1.14649	7.79338	0.000588858	down	yes	up	yes	yes	yes
CD244	-1.27486	7.09148	0.000590279	down	yes	up	yes	yes	yes
SLC39A8	-1.11534	7.4219	0.00059523	down	yes	up	yes	yes	yes
MGLL	-1.27049	7.57092	0.000749336	down	yes	up	yes	yes	yes
SPTBN1	-0.911113	8.20532	0.000868401	down	yes	up	yes	yes	yes
RUNX3	-1.04052	7.55045	0.000880339	down	yes	up	yes	yes	yes
SLC39A8	-1.11361	6.90281	0.00132168	down	yes	up	yes	yes	yes
CD44	-1.28746	6.59839	0.00135796	down	yes	up	yes	yes	yes
SASH3	-0.622543	10.0985	0.00136392	down	yes	up	yes	yes	yes
COMT	-0.732172	9.18881	0.00171437	down	yes	up	yes	yes	yes
TFRC	-0.579296	10.5523	0.00182893	down	yes	up	yes	yes	yes
MYO5C	-0.903508	8.41553	0.00186984	down	yes	up	yes	yes	yes
PPIF	-0.74508	9.01057	0.00193428	down	yes	up	yes	yes	yes
CD82	-0.913133	7.89673	0.00195671	down	yes	up	yes	yes	yes
TAGLN2	-0.738838	9.6736	0.00198752	down	yes	up	yes	yes	yes
MBOAT7	-0.757407	8.69086	0.00199863	down	yes	up	yes	yes	yes
TASP1	-0.767841	8.54129	0.00239375	down	yes	up	yes	yes	yes
CASP3	-1.02721	7.35204	0.00262944	down	yes	up	yes	yes	yes
CSTB	-0.57957	10.6086	0.00265373	down	yes	up	yes	yes	yes
B4GALT6	-1.00673	6.72288	0.00451118	down	yes	up	yes	yes	yes
SRM	-0.675708	8.95715	0.00451118	down	yes	up	yes	yes	yes
ELMO1	-0.766971	8.19523	0.00452979	down	yes	up	yes	yes	yes
VAV3	-0.742337	8.32394	0.00471676	down	yes	up	yes	yes	yes
RNF144A	-0.783165	7.97445	0.00479941	down	yes	up	yes	yes	yes
TFRC	-0.561895	9.86556	0.00484019	down	yes	up	yes	yes	yes
STAT3	-0.726492	8.82993	0.00504365	down	yes	up	yes	yes	yes
SH3BP5	-0.908665	7.52587	0.00546579	down	yes	up	yes	yes	yes
CREG1	-0.949439	6.942	0.0059074	down	yes	up	yes	yes	yes
PRR5L	-1.10847	4.91138	0.00638744	down	yes	up	yes	yes	yes
VIM	-0.395547	11.8519	0.00640003	down	yes	up	yes	yes	yes
CALR	-1.03393	7.52777	0.00643913	down	yes	up	yes	yes	yes
SMURF2	-0.912606	7.18292	0.00671586	down	yes	up	yes	yes	yes
CD58	-0.902254	6.98519	0.00812599	down	yes	up	yes	yes	yes
LRRFIP1	-0.628052	9.34849	0.00873145	down	yes	up	yes	yes	yes
AIM1	-0.654969	8.63317	0.00888471	down	yes	up	yes	yes	yes
HSPA9	-0.670899	8.36665	0.00909454	down	yes	up	yes	yes	yes
GIMAP6	-0.782874	7.55954	0.0093656	down	yes	up	yes	yes	yes
SPTBN1	-0.481542	10.3942	0.00995203	down	yes	up	yes	yes	yes
ITM2B	-0.513408	10.0008	0.0104455	down	yes	up	yes	yes	yes
HLA-C	-0.543248	11.3361	0.0104549	down	yes	up	yes	yes	yes
STOM	-0.882206	6.82587	0.0104549	down	yes	up	yes	yes	yes
PPIF	-0.765384	7.79339	0.0108643	down	yes	up	yes	yes	yes
CD44	-0.979868	6.19801	0.012376	down	yes	up	yes	yes	yes
GLUD1	-0.656431	8.26404	0.0126207	down	yes	up	yes	yes	yes
RHOBTB1	-1.02893	5.2877	0.0126207	down	yes	up	yes	yes	yes
SPTBN1	-0.989159	6.00429	0.0126497	down	yes	up	yes	yes	yes
KCTD12	-1.01868	5.52148	0.0143467	down	yes	up	yes	yes	yes
PIEZO1	-0.538502	9.35957	0.0151288	down	yes	up	yes	yes	yes
TNFSF10	-0.979413	4.97333	0.0159559	down	yes	up	yes	yes	yes
ANP32A	-0.746168	7.31736	0.0172248	down	yes	up	yes	yes	yes
CORO1C	-0.576656	8.71009	0.0172248	down	yes	up	yes	yes	yes
HINT1	-0.3641	11.8754	0.0172248	down	yes	up	yes	yes	yes
MCM3	-0.433957	10.4162	0.0172248	down	yes	up	yes	yes	yes
DARS	-0.460998	10.2195	0.0179248	down	yes	up	yes	yes	yes
HK2	-0.726556	7.61552	0.0185296	down	yes	up	yes	yes	yes
PIGV	-0.647596	7.99075	0.0197965	down	yes	up	yes	yes	yes
SH3BGRL3	-0.521524	9.69549	0.0198249	down	yes	up	yes	yes	yes
MIOS	-0.71912	7.32801	0.0220977	down	yes	up	yes	yes	yes
STAP1	-0.949711	5.26958	0.0220977	down	yes	up	yes	yes	yes
WDR41	-0.686357	7.73362	0.0223735	down	yes	up	yes	yes	yes
PPP3CA	-0.761269	7.09211	0.0236167	down	yes	up	yes	yes	yes
ACTN4	-0.695771	7.58164	0.0247368	down	yes	up	yes	yes	yes
TSN	-0.459566	9.70448	0.025266	down	yes	up	yes	yes	yes
NQO2	-0.690198	7.37223	0.0272549	down	yes	up	yes	yes	yes
ETV6	-0.787168	6.87797	0.0280556	down	yes	up	yes	yes	yes
DUSP6	-0.908056	5.47512	0.0299168	down	yes	up	yes	yes	yes
HINT1	-0.406719	10.2852	0.0300696	down	yes	up	yes	yes	yes
PRPF19	-0.469814	9.47318	0.0306153	down	yes	up	yes	yes	yes
CYTL1	-0.786859	6.61464	0.0310277	down	yes	up	yes	yes	yes
TESC	-0.713453	7.26383	0.0354652	down	yes	up	yes	yes	yes
RALA	-0.889405	5.40057	0.0355198	down	yes	up	yes	yes	yes
NBN	-0.632837	7.81363	0.0356792	down	yes	up	yes	yes	yes
PARP1	-0.432866	10.0368	0.0359997	down	yes	up	yes	yes	yes
ATP6V0E2	-0.81822	7.32068	0.0380082	down	yes	up	yes	yes	yes
ORAI3	-0.593758	8.77159	0.0380082	down	yes	up	yes	yes	yes
PRKAR1A	-0.501815	8.93368	0.0382481	down	yes	up	yes	yes	yes
EFHD2	-0.599154	7.85207	0.0390032	down	yes	up	yes	yes	yes
IPO7	-0.46186	9.27576	0.039293	down	yes	up	yes	yes	yes
PTDSS1	-0.413945	9.92656	0.0394518	down	yes	up	yes	yes	yes
MAT2B	-0.432463	9.74796	0.040595	down	yes	up	yes	yes	yes
CD44	-0.86605	6.3918	0.0408342	down	yes	up	yes	yes	yes
DERL1	-0.593463	7.83885	0.041568	down	yes	up	yes	yes	yes
TGFB1	-0.642946	7.64232	0.0423621	down	yes	up	yes	yes	yes
SH3BP5	-0.68231	7.10323	0.0441859	down	yes	up	yes	yes	yes
RHOG	-0.475504	8.97171	0.0458574	down	yes	up	yes	yes	yes
MRPS27	-0.488635	8.8251	0.0475929	down	yes	up	yes	yes	yes
PEBP1	-0.467141	9.66373	0.0481055	down	yes	up	yes	yes	yes
POGK	-0.5814	7.94573	0.0485625	down	yes	up	yes	yes	yes
CD63	-1.0548	8.2013	0.000195474	down	yes	up	yes	yes	no
PLEK	-1.08242	7.72524	0.000358397	down	yes	up	yes	yes	no
CORO1A	-0.69521	9.98852	0.000561596	down	yes	up	yes	yes	no
YWHAE	-0.737258	8.5715	0.00335588	down	yes	up	yes	yes	no
H2AFY	-0.823991	8.0334	0.00555345	down	yes	up	yes	yes	no
HSP90AB1	-0.495662	10.4926	0.00640003	down	yes	up	yes	yes	no
ACTB	-0.323732	13.0864	0.00926776	down	yes	up	yes	yes	no
HSPD1	-0.41552	10.9208	0.0129067	down	yes	up	yes	yes	no
GPA33	-0.794864	7.22118	0.0130815	down	yes	up	yes	yes	no
EXT2	-0.870311	7.76496	0.0179145	down	yes	up	yes	yes	no
HSPD1	-0.368945	11.5181	0.0179248	down	yes	up	yes	yes	no
EIF2S3	-0.670729	8.34204	0.0180179	down	yes	up	yes	yes	no
H2AFY	-0.359313	11.187	0.0340427	down	yes	up	yes	yes	no
RALBP1	-0.667229	7.21628	0.041312	down	yes	up	yes	yes	no
ARL6IP5	-0.536007	8.59818	0.0417638	down	yes	up	yes	yes	no
HSP90AB1	-0.289335	12.0788	0.0440115	down	yes	up	yes	yes	no
BZW2	-0.448058	10.0159	0.0487899	down	yes	up	yes	yes	no
ASAH1	-0.800793	8.05695	0.00351962	down	yes	up	yes	no	yes
PGD	-0.721255	8.73044	0.00359648	down	yes	up	yes	no	yes
TES	-0.85218	7.76351	0.00504446	down	yes	up	yes	no	yes
TFEC	-1.15223	4.55798	0.00508019	down	yes	up	yes	no	yes
CPT1A	-0.589352	9.23976	0.00801746	down	yes	up	yes	no	yes
TES	-0.711793	8.44535	0.00921	down	yes	up	yes	no	yes
DDOST	-0.505336	10.2863	0.00979485	down	yes	up	yes	no	yes
TSPAN7	-0.843774	6.96218	0.0121934	down	yes	up	yes	no	yes
ENO1	-0.444095	10.5583	0.0128664	down	yes	up	yes	no	yes
PHB	-0.641134	8.49551	0.0135743	down	yes	up	yes	no	yes
RAP1GAP2	-0.703359	7.80634	0.0168	down	yes	up	yes	no	yes
SNAP29	-0.736382	8.51549	0.0359997	down	yes	up	yes	no	yes
CALU	-0.645088	7.33896	0.0457053	down	yes	up	yes	no	yes
HLA-A	-1.05407	11.177	8.52e-07	down	yes	up	yes	no	no
CD7	-1.18789	10.3355	8.81e-07	down	yes	up	yes	no	no
CD7	-1.31393	9.60984	1.6e-06	down	yes	up	yes	no	no
HLA-A	-0.778392	11.2581	5.47e-05	down	yes	up	yes	no	no
NPDC1	-1.3579	6.81144	0.00021899	down	yes	up	yes	no	no
FSCN1	-1.58596	5.6578	0.000339127	down	yes	up	yes	no	no
LTB	-0.926277	9.15614	0.000358397	down	yes	up	yes	no	no
VCL	-1.05179	8.3886	0.00146702	down	yes	up	yes	no	no
NKG7	-1.65743	5.78456	0.00199471	down	yes	up	yes	no	no
BCAP31	-0.735343	9.2386	0.00203875	down	yes	up	yes	no	no
GSTP1	-0.567458	10.4549	0.00305462	down	yes	up	yes	no	no
TAPBP	-0.644196	9.46111	0.00335588	down	yes	up	yes	no	no
CD164	-0.642746	9.07119	0.00508019	down	yes	up	yes	no	no
CAPNS1	-0.522427	10.2482	0.00526109	down	yes	up	yes	no	no
LYL1	-0.893607	8.49844	0.00527889	down	yes	up	yes	no	no
CYFIP1	-0.93031	7.21548	0.0059095	down	yes	up	yes	no	no
FTL	-0.501953	10.3671	0.00627603	down	yes	up	yes	no	no
PDIA6	-0.628432	8.8172	0.00851943	down	yes	up	yes	no	no
VTI1B	-0.677704	8.42533	0.00854408	down	yes	up	yes	no	no
RPN2	-0.553373	9.47137	0.0093656	down	yes	up	yes	no	no
P2RX1	-0.672542	8.26893	0.0104549	down	yes	up	yes	no	no
NME1	-0.47387	10.2704	0.0107145	down	yes	up	yes	no	no
GATM	-0.841117	6.84578	0.014843	down	yes	up	yes	no	no
RPN2	-0.475505	10.574	0.0150688	down	yes	up	yes	no	no
TMED9	-0.550071	9.06858	0.0158861	down	yes	up	yes	no	no
AKR1C3	-0.746071	7.48087	0.0196536	down	yes	up	yes	no	no
MPDU1	-0.651391	7.9373	0.0197056	down	yes	up	yes	no	no
FLNA	-0.695164	8.12205	0.0207165	down	yes	up	yes	no	no
CDK4	-0.434067	10.2758	0.0213065	down	yes	up	yes	no	no
MICALL1	-0.687987	7.63369	0.0220977	down	yes	up	yes	no	no
CNDP2	-0.58642	8.38406	0.0228278	down	yes	up	yes	no	no
LAP3	-0.591057	8.35389	0.0247411	down	yes	up	yes	no	no
MCM2	-0.381966	10.8255	0.0259397	down	yes	up	yes	no	no
ARPC1B	-0.501547	9.09477	0.0279146	down	yes	up	yes	no	no
MCM4	-0.529792	9.03615	0.02852	down	yes	up	yes	no	no
PDIA6	-0.512264	8.93344	0.0302415	down	yes	up	yes	no	no
AHCY	-0.536123	9.36938	0.0312255	down	yes	up	yes	no	no
ESYT1	-0.584243	8.61027	0.0312255	down	yes	up	yes	no	no
GNB1	-0.573845	9.37009	0.0320647	down	yes	up	yes	no	no
TALDO1	-0.393738	10.4042	0.0342381	down	yes	up	yes	no	no
ATP6V0B	-0.516948	8.71945	0.0382481	down	yes	up	yes	no	no
CANX	-0.429566	9.68583	0.040595	down	yes	up	yes	no	no
FLNA	-0.578261	8.01716	0.041312	down	yes	up	yes	no	no
CSDE1	-0.41001	9.92138	0.0416799	down	yes	up	yes	no	no
PDIA6	-0.464955	9.17517	0.045098	down	yes	up	yes	no	no
HLA-B	-1.27244	11.4306	8.94e-08	down	yes	up	no	yes	yes
HLA-B	-1.37337	9.86979	5.62e-07	down	yes	up	no	yes	yes
HLA-B	-1.3254	9.88441	8.81e-07	down	yes	up	no	yes	yes
SERPINB1	-1.29262	9.34996	4e-06	down	yes	up	no	yes	yes
SERPINB1	-1.41931	8.37654	4.66e-06	down	yes	up	no	yes	yes
PLAC8	-1.05242	10.5529	5.42e-06	down	yes	up	no	yes	yes
LAPTM4B	-1.50421	8.54134	1.96e-05	down	yes	up	no	yes	yes
CLEC4A	-1.65416	5.09127	0.000148617	down	yes	up	no	yes	yes
LGALS1	-1.5912	7.15719	0.000175073	down	yes	up	no	yes	yes
GYPC	-0.787986	10.1892	0.000227438	down	yes	up	no	yes	yes
PDLIM1	-1.08236	7.94274	0.000338378	down	yes	up	no	yes	yes
LAPTM4B	-0.990906	8.01662	0.000511323	down	yes	up	no	yes	yes
LAPTM4B	-0.983628	7.79996	0.000854717	down	yes	up	no	yes	yes
SORL1	-0.97482	8.645	0.00106716	down	yes	up	no	yes	yes
SORL1	-0.698428	9.87916	0.00123501	down	yes	up	no	yes	yes
HLA-F	-0.791058	9.42281	0.00172047	down	yes	up	no	yes	yes
HPGDS	-0.985582	7.46747	0.0025724	down	yes	up	no	yes	yes
HLA-F	-0.706077	9.08138	0.00402401	down	yes	up	no	yes	yes
MAP7	-1.12145	6.27732	0.00565298	down	yes	up	no	yes	yes
PRNP	-1.0635	6.19749	0.00743969	down	yes	up	no	yes	yes
FDFT1	-0.447851	10.6384	0.019116	down	yes	up	no	yes	yes
PRF1	-0.825922	7.11629	0.0229908	down	yes	up	no	yes	yes
SERPINB9	-0.791136	6.81013	0.0235529	down	yes	up	no	yes	yes
TBXAS1	-0.723087	7.32067	0.0263362	down	yes	up	no	yes	yes
ETFA	-0.636347	7.87102	0.0269808	down	yes	up	no	yes	yes
SH3BP4	-0.815192	6.6967	0.0269808	down	yes	up	no	yes	yes
IRAK3	-0.829368	4.46973	0.0280843	down	yes	up	no	yes	yes
CLEC4A	-0.814169	6.65382	0.0284453	down	yes	up	no	yes	yes
ATP6V0E1	-0.49727	9.08375	0.0303954	down	yes	up	no	yes	yes
SPARC	-0.895909	6.38385	0.0369441	down	yes	up	no	yes	yes
LAT2	-2.6094	9.3819	6.75e-09	down	yes	up	no	yes	no
EMR2	-1.11618	7.47157	0.00269981	down	yes	up	no	yes	no
ARRB1	-0.705705	8.80209	0.00338461	down	yes	up	no	yes	no
CSRP2	-1.24179	5.39629	0.00399781	down	yes	up	no	yes	no
ANXA7	-0.711634	8.1441	0.00979485	down	yes	up	no	yes	no
ARRB1	-0.723058	8.13213	0.0112978	down	yes	up	no	yes	no
PDIA3	-0.590781	8.78585	0.0151288	down	yes	up	no	yes	no
ARRB1	-0.629014	8.29547	0.0159559	down	yes	up	no	yes	no
CSRP2	-0.898006	6.26033	0.0243716	down	yes	up	no	yes	no
BAALC	-2.23387	5.65349	1.35e-05	down	yes	up	no	no	yes
PRDX4	-1.08145	7.62091	0.000480388	down	yes	up	no	no	yes
SERPINE2	-1.13528	6.91856	0.00106716	down	yes	up	no	no	yes
MYO1F	-0.96638	7.07037	0.00356529	down	yes	up	no	no	yes
NCF4	-0.835872	7.42686	0.0125757	down	yes	up	no	no	yes
PLXNB2	-0.972159	7.28435	0.012828	down	yes	up	no	no	yes
MEST	-0.588078	8.71763	0.0158861	down	yes	up	no	no	yes
NCF4	-0.506375	8.65004	0.0481055	down	yes	up	no	no	yes
KIAA0125	-2.27265	8.02673	4.75e-08	down	yes	up	no	no	no
IFITM2	-1.12367	10.314	2.46e-06	down	yes	up	no	no	no
IFITM3	-1.02572	10.6905	4.66e-06	down	yes	up	no	no	no
IFITM1	-1.04081	10.2089	5.06e-06	down	yes	up	no	no	no
APOBEC3G	-1.26739	8.0208	3.58e-05	down	yes	up	no	no	no
S100A4	-1.23481	6.83463	0.000560459	down	yes	up	no	no	no
VAMP8	-0.586269	10.3008	0.00251642	down	yes	up	no	no	no
BTK	-0.844085	7.63416	0.00452979	down	yes	up	no	no	no
APOBEC3B	-1.0676	4.61043	0.00602002	down	yes	up	no	no	no
KIAA0125	-1.52957	7.32262	0.00780311	down	yes	up	no	no	no
SPON1	-0.836826	7.45299	0.00798687	down	yes	up	no	no	no
MDK	-0.7591	7.14397	0.0198136	down	yes	up	no	no	no
TST	-0.698807	7.51501	0.0225869	down	yes	up	no	no	no
TNFSF4	-0.640733	7.90054	0.0261886	down	yes	up	no	no	no
LY75	-0.738513	6.6363	0.0446825	down	yes	up	no	no	no
CTSS	-0.59158	7.94954	0.0457053	down	yes	up	no	no	no
ABLIM1	-1.22406	8.50185	2.56e-05	down	yes	down	yes	yes	yes
VPREB1	-1.4896	6.60057	0.000128772	down	yes	down	yes	yes	yes
BLNK	-1.62255	5.17312	0.000299414	down	yes	down	yes	yes	yes
CD52	-0.826056	8.08403	0.00399781	down	yes	down	yes	yes	yes
LPXN	-0.592082	9.82681	0.00399781	down	yes	down	yes	yes	yes
RIN3	-0.685284	7.65237	0.0202552	down	yes	down	yes	yes	yes
TCF4	-0.922429	5.97258	0.0215354	down	yes	down	yes	yes	yes
DNMT3A	-0.733328	7.17476	0.0303954	down	yes	down	yes	yes	yes
MACF1	-0.583193	8.08787	0.0351954	down	yes	down	yes	yes	yes
MACF1	-0.436375	9.70243	0.036032	down	yes	down	yes	yes	yes
CD52	-0.455527	10.0142	0.0363787	down	yes	down	yes	yes	yes
RASSF2	-0.661126	7.37895	0.0371151	down	yes	down	yes	yes	yes
TCF4	-0.623883	7.73018	0.0376194	down	yes	down	yes	yes	yes
LY86	-0.712397	7.47412	0.0390032	down	yes	down	yes	yes	yes
CYTH4	-0.701331	7.13988	0.0458574	down	yes	down	yes	yes	yes
METTL7A	-0.997088	6.98583	0.00773056	down	yes	down	yes	no	yes
ITGB7	-0.85887	6.84695	0.0126207	down	yes	down	yes	no	yes
MPO	-2.13637	6.91858	3.01e-06	down	yes	down	yes	no	no
MPO	-2.23458	6.87806	1.96e-05	down	yes	down	yes	no	no
IRF7	-1.439	6.71124	0.00535154	down	yes	down	yes	no	no
PLP2	-0.611443	8.65057	0.0126207	down	yes	down	yes	no	no
CD37	-0.605979	8.52019	0.0168	down	yes	down	yes	no	no
BNIP3L	-0.634612	8.41662	0.0220977	down	yes	down	yes	no	no
MAZ	-0.572534	8.07227	0.0394518	down	yes	down	yes	no	no
IRF8	-2.06744	8.64195	5.62e-07	down	yes	down	no	yes	yes
TRAF5	-1.02064	8.71671	0.000110054	down	yes	down	no	yes	yes
LMO2	-1.13125	4.99685	0.00640003	down	yes	down	no	yes	yes
BASP1	-0.71247	7.85558	0.0126207	down	yes	down	no	yes	yes
TNS3	-0.986303	5.94789	0.0132762	down	yes	down	no	yes	yes
SPINK2	-1.35733	9.62241	1.23e-05	down	yes	down	no	yes	no
CD74	-1.03797	10.6636	1.1e-05	down	yes	down	no	no	yes
FXYD5	-1.03669	10.0988	2.94e-05	down	yes	down	no	no	yes
HLA-DRA	-0.729588	9.53334	0.00238995	down	yes	down	no	no	yes
FLT3	-0.850404	7.56169	0.00565298	down	yes	down	no	no	yes
HLA-DRA	-0.633208	9.70988	0.0126497	down	yes	down	no	no	yes
COTL1	-0.82617	6.84607	0.0169243	down	yes	down	no	no	yes
FAIM3	-0.672664	8.06634	0.0201948	down	yes	down	no	no	yes
LSP1	-1.44603	8.61833	2.46e-06	down	yes	down	no	no	no
CTSW	-1.91718	7.4235	1.93e-05	down	yes	down	no	no	no
GUSBP11	-0.856416	8.74258	0.000868401	down	yes	down	no	no	no
DDAH2	-0.835535	8.4337	0.00126878	down	yes	down	no	no	no
MLC1	-1.11852	6.40855	0.00302075	down	yes	down	no	no	no
DDAH2	-0.682211	8.99517	0.00385659	down	yes	down	no	no	no
ICAM3	-0.814137	9.23254	0.00422995	down	yes	down	no	no	no
DNMT3B	-0.780168	7.88437	0.0059074	down	yes	down	no	no	no
HLA-DMA	-0.643789	8.19032	0.0157769	down	yes	down	no	no	no
ABCA2	-0.973322	6.29202	0.0164497	down	yes	down	no	no	no
TPP1	-0.646205	7.98814	0.0210339	down	yes	down	no	no	no
DDAH2	-0.505761	9.2024	0.0260681	down	yes	down	no	no	no
IQGAP2	-2.09492	7.97707	6.18e-07	down	no	no	yes	yes	yes
IGFBP7	-1.88714	8.38226	1.31e-06	down	no	no	yes	yes	yes
IGFBP7	-3.00444	5.88832	1.9e-06	down	no	no	yes	yes	yes
ITM2A	-1.31132	9.14481	2.53e-06	down	no	no	yes	yes	yes
ITM2A	-1.19832	9.67301	4.16e-06	down	no	no	yes	yes	yes
PROM1	-1.97623	4.95659	3.4e-05	down	no	no	yes	yes	yes
SELL	-0.720767	11.13	5.44e-05	down	no	no	yes	yes	yes
ETV5	-1.15805	7.82176	0.000157745	down	no	no	yes	yes	yes
CD47	-0.591635	10.4154	0.00135796	down	no	no	yes	yes	yes
MEF2C	-1.16426	6.62357	0.00146663	down	no	no	yes	yes	yes
ZMIZ1	-0.696261	9.39103	0.00155068	down	no	no	yes	yes	yes
ARHGAP25	-0.880267	7.93219	0.00179556	down	no	no	yes	yes	yes
DEPTOR	-1.10922	6.87046	0.00184152	down	no	no	yes	yes	yes
MEF2C	-1.03093	7.13439	0.00251642	down	no	no	yes	yes	yes
ATP2A3	-0.559317	10.3534	0.00422995	down	no	no	yes	yes	yes
C2CD2	-0.875283	7.10954	0.00761985	down	no	no	yes	yes	yes
HLA-E	-0.67533	8.51531	0.00779867	down	no	no	yes	yes	yes
CYLD	-0.921267	7.08633	0.00798687	down	no	no	yes	yes	yes
RAC2	-0.585822	9.24062	0.00803434	down	no	no	yes	yes	yes
LAMP1	-0.748849	7.83235	0.00839497	down	no	no	yes	yes	yes
RBBP4	-0.468891	10.6242	0.00921	down	no	no	yes	yes	yes
GALNT1	-0.638036	8.67229	0.00960794	down	no	no	yes	yes	yes
ATP2A3	-0.640013	9.31206	0.00967458	down	no	no	yes	yes	yes
GNS	-1.02801	4.9378	0.0120054	down	no	no	yes	yes	yes
GALNT1	-0.760052	7.37942	0.0141714	down	no	no	yes	yes	yes
WASF2	-0.562226	9.12367	0.0159559	down	no	no	yes	yes	yes
HLA-E	-0.563376	9.49978	0.0167265	down	no	no	yes	yes	yes
ARHGAP25	-0.679138	7.90355	0.0172293	down	no	no	yes	yes	yes
ARID1A	-0.535274	9.03505	0.0204637	down	no	no	yes	yes	yes
ITM2C	-0.480403	9.70083	0.0215593	down	no	no	yes	yes	yes
PTPN6	-0.763155	7.80892	0.0228278	down	no	no	yes	yes	yes
BCR	-0.676282	7.59342	0.0251529	down	no	no	yes	yes	yes
LIMS1	-0.578485	8.71979	0.0255311	down	no	no	yes	yes	yes
CASP6	-0.702484	7.31226	0.0262105	down	no	no	yes	yes	yes
ETV5	-0.791149	6.73029	0.0262105	down	no	no	yes	yes	yes
LAMP1	-0.434365	9.89721	0.0299684	down	no	no	yes	yes	yes
CD53	-0.390224	10.577	0.0318169	down	no	no	yes	yes	yes
NEU1	-0.749286	6.84978	0.0345537	down	no	no	yes	yes	yes
PLIN3	-0.451652	9.38149	0.0408342	down	no	no	yes	yes	yes
FADS2	-0.536799	8.50883	0.0457053	down	no	no	yes	yes	yes
SPTLC2	-0.716528	6.99912	0.0457053	down	no	no	yes	yes	yes
ETV5	-0.74614	6.67913	0.0475929	down	no	no	yes	yes	yes
EMP3	-0.65669	7.19111	0.0477812	down	no	no	yes	yes	yes
IMPA2	-0.812012	7.90652	0.00812599	down	no	no	yes	yes	no
AP1S2	-0.69297	7.43718	0.0245171	down	no	no	yes	no	yes
PRKD3	-0.739187	6.81061	0.0408342	down	no	no	yes	no	yes
LST1	-0.887627	8.92721	0.000702009	down	no	no	yes	no	no
LST1	-1.01241	8.94726	0.000848708	down	no	no	yes	no	no
LST1	-0.744759	9.0731	0.00155569	down	no	no	yes	no	no
LST1	-0.721374	9.06985	0.00335131	down	no	no	yes	no	no
NPC2	-0.736182	8.60188	0.00384737	down	no	no	yes	no	no
PRKCSH	-0.661671	8.52503	0.00888471	down	no	no	yes	no	no
ATP6V0C	-0.473271	10.2104	0.0123866	down	no	no	yes	no	no
LST1	-0.589359	8.85174	0.0126207	down	no	no	yes	no	no
GANAB	-0.501409	9.79047	0.012994	down	no	no	yes	no	no
LST1	-0.602133	8.9059	0.0130815	down	no	no	yes	no	no
ERP29	-0.508902	10.2208	0.0158861	down	no	no	yes	no	no
RASGRP2	-0.670805	9.14326	0.0166212	down	no	no	yes	no	no
MSH6	-0.562035	8.78525	0.0237756	down	no	no	yes	no	no
STK10	-0.749802	7.22967	0.026402	down	no	no	yes	no	no
MFSD1	-0.58952	7.96897	0.0368369	down	no	no	yes	no	no
APLP2	-0.543286	8.48289	0.0369617	down	no	no	yes	no	no
TNFRSF4	-0.767123	7.29763	0.0437186	down	no	no	yes	no	no
RNF130	-0.901374	8.66638	0.000544592	down	no	no	no	yes	yes
PTPRD	-1.03062	7.64711	0.000976504	down	no	no	no	yes	yes
SKAP2	-0.985952	7.48912	0.0013724	down	no	no	no	yes	yes
XYLT1	-1.03443	7.31571	0.00170371	down	no	no	no	yes	yes
BIN1	-0.929435	8.26654	0.00314957	down	no	no	no	yes	yes
BIN1	-0.851544	8.13948	0.00333327	down	no	no	no	yes	yes
SRGN	-0.654015	8.49729	0.0106247	down	no	no	no	yes	yes
BIN1	-0.853689	7.01988	0.0130815	down	no	no	no	yes	yes
BIN1	-0.65785	7.8818	0.0218811	down	no	no	no	yes	yes
ATP1B1	-0.937109	5.10952	0.0220977	down	no	no	no	yes	yes
SRGN	-0.599317	8.20466	0.0369617	down	no	no	no	yes	yes
ATP1B1	-0.707223	6.93688	0.040595	down	no	no	no	yes	yes
TRIM22	-0.419993	9.81679	0.0448273	down	no	no	no	yes	yes
TSPAN13	-1.18962	7.42837	0.000240632	down	no	no	no	yes	no
ALDH2	-0.814356	8.1689	0.00812599	down	no	no	no	yes	no
YBX3	-0.777009	9.2998	0.00979485	down	no	no	no	yes	no
YBX3	-0.441656	9.86803	0.0296445	down	no	no	no	yes	no
HHEX	-3.08545	6.78318	2.6e-08	down	no	no	no	no	no
IFITM1 /// IFITM2	-1.0253	10.5216	3.01e-06	down	no	no	no	no	no
PRSS2	-2.11017	7.8641	4.14e-06	down	no	no	no	no	no
NFE2	-2.59768	6.69457	6.85e-06	down	no	no	no	no	no
HLA-G	-1.09243	9.56911	1.93e-05	down	no	no	no	no	no
HLA-G	-0.90718	9.79242	0.000122312	down	no	no	no	no	no
PRSS2	-1.5185	6.57951	0.000189133	down	no	no	no	no	no
GOLGA8I /// GOLGA8O	-0.926658	9.16275	0.000195474	down	no	no	no	no	no
HHEX	-1.44924	6.077	0.000432664	down	no	no	no	no	no
HLA-G	-0.832482	9.34749	0.000489177	down	no	no	no	no	no
GPX1	-0.794341	9.02588	0.00076841	down	no	no	no	no	no
OTTHUMG00000003319 /// RP4-781L3.1	-0.940943	8.02088	0.000868485	down	no	no	no	no	no
BLOC1S5-TXNDC5 /// TXNDC5	-0.809798	8.8038	0.000903415	down	no	no	no	no	no
JUP	-0.896554	8.63922	0.00104721	down	no	no	no	no	no
MAN2B1	-0.909616	8.33283	0.00106513	down	no	no	no	no	no
PECAM1	-0.875496	8.69222	0.00132223	down	no	no	no	no	no
PECAM1	-0.753983	8.94075	0.00142078	down	no	no	no	no	no
CD302 /// LY75-CD302	-1.28313	4.92047	0.00155466	down	no	no	no	no	no
IGLL3P	-1.08912	8.29816	0.00192112	down	no	no	no	no	no
PECAM1	-0.650094	9.37282	0.00298301	down	no	no	no	no	no
PTPLA	-0.882519	7.1969	0.00646566	down	no	no	no	no	no
PYCARD	-0.757755	7.88095	0.00722643	down	no	no	no	no	no
GIMAP1-GIMAP5 /// GIMAP5	-0.620365	8.94568	0.0083885	down	no	no	no	no	no
F2RL1	-0.986484	4.47143	0.00897385	down	no	no	no	no	no
2015-09-01	-0.892714	7.72604	0.00979485	down	no	no	no	no	no
CKLF /// CKLF-CMTM1	-0.541939	9.27263	0.0149134	down	no	no	no	no	no
CYBA	-0.534403	9.15352	0.0218811	down	no	no	no	no	no
HSPA8 /// SNORD14C /// SNORD14D	-0.322182	12.0027	0.0236167	down	no	no	no	no	no
KIAA0930	-0.637889	7.92622	0.026726	down	no	no	no	no	no
FABP5 /// LOC101060453	-0.419792	10.1889	0.0272867	down	no	no	no	no	no
MIR5193 /// UBA7	-0.582005	8.62803	0.0302345	down	no	no	no	no	no
ANAPC1 /// LOC730268	-0.592254	8.54202	0.0348947	down	no	no	no	no	no
SLC25A6	-0.320845	11.6416	0.0371268	down	no	no	no	no	no
NME1-NME2 /// NME2	-0.420208	10.6756	0.0394518	down	no	no	no	no	no
ATP9A	-0.650206	7.47593	0.0417638	down	no	no	no	no	no
GIMAP1-GIMAP5 /// GIMAP5	-0.517112	8.53864	0.0432292	down	no	no	no	no	no
C8orf44-SGK3 /// SGK3	-0.710161	4.0842	0.0457053	down	no	no	no	no	no
